# Supplementary material for: Ongoing shuffling of protein fragments diversifies core viral functions linked to interactions with bacterial hosts
Source: Nat Commun. 2023 Nov 28;14:7460. doi: 10.1038/s41467-023-43236-9 (PMC10684548; doi:10.1038/s41467-023-43236-9)
Supplement: Supplementary file 5 — Supplementary Data S2 [file 41467_2023_43236_MOESM5_ESM.xlsx]

## Sheet: Statistics for Fig 2C and 2D
t_id	t_name	h.index	h_name	odds.ratio	pval	corrected.pval	pident50.odds.ratio	pident50.pval	pident50.corrected.pval
10.43.1	Major structural protein 1 jelly-roll domain	10.43	Major structural protein 1 jelly-roll domain	#DIV/0!	0.0716956	45.0248	#DIV/0!	0.00132337	0.831075
1001.1.1	Formate dehydrogenase/DMSO reductase, domain 1	1001.1	Formate dehydrogenase/DMSO reductase, domain 1	#DIV/0!	0.172822	108.532	0	0.209193	131.373
101.1.18	HTH domain in DNA polymerase accessory protein 62	101.1	HTH	#DIV/0!	0.172822	108.532	0	0.209193	131.373
102.1.3	PAP/OAS1 substrate-binding domain	102.1	SAM/DNA-glycosylase	#DIV/0!	0.172822	108.532	0	0.209193	131.373
1075.4.1	Type I ABC exporter transmembrane domain fold	1075.4	Type I ABC exporter transmembrane domain fold	#DIV/0!	0.172822	108.532	0	0.209193	131.373
11.21.1	Ig-like domain in tailspike protein	11.21	Ig-like domain in tailspike protein	#DIV/0!	0.0716956	45.0248	#DIV/0!	0.00132337	0.831075
11.27.1	C-terminal Ig-like domain in baseplate protein ORF48	11.27	C-terminal Ig-like domain in baseplate protein ORF48	#DIV/0!	0.0716956	45.0248	0	0.121499	76.3017
181.1.1	Domain of the SRP/SRP receptor G-proteins	181.1	Domain of the SRP/SRP receptor G-proteins	#DIV/0!	0.172822	108.532	0	0.209193	131.373
2.8.1	mu transposases-C	2.8	mu transposases-C	#DIV/0!	0.0122872	7.71636	0	0.166577	104.61
2003.1.7	NagB/RpiA/CoA transferase-like	2003.1	Rossmann-related	#DIV/0!	0.172822	108.532	0	0.209193	131.373
2003.1.8	MurCD/PglD N-terminal domain-like	2003.1	Rossmann-related	#DIV/0!	0.172822	108.532	0	0.209193	131.373
2003.2.1	Formate dehydrogenase/DMSO reductase, domains 2 and 3	2003.2	Formate dehydrogenase/DMSO reductase, domains 2 and 3	#DIV/0!	0.172822	108.532	0	0.209193	131.373
2007.1.6	Aminoacid dehydrogenase-like, N-terminal domain	2007.1	Class I glutamine amidotransferase-like	#DIV/0!	0.172822	108.532	0	0.209193	131.373
208.2.1	Adhesin YadA, collagen-binding domain	208.2	Adhesin YadA, collagen-binding domain	#DIV/0!	0.0716956	45.0248	0	0.121499	76.3017
212.1.1	Ribosomal protein S5 domain 2-like	212.1	Ribosomal protein S5 domain 2-like	#DIV/0!	0.00209395	1.315	16.785	0.000267269	0.167845
218.1.1	Enolase N-terminal domain-like	218.1	Enolase N-terminal domain-like	#DIV/0!	0.172822	108.532	0	0.209193	131.373
221.1.2	Alpha-L RNA-binding motif	221.1	Ubiquitin-related	#DIV/0!	0.172822	108.532	0	0.209193	131.373
225.2.1	Uncharacterized protein DIP2311 middle domain	225.2	Uncharacterized protein DIP2311 middle domain	#DIV/0!	0.172822	108.532	0	0.209193	131.373
236.1.1	Alcohol dehydrogenase-like, N-terminal domain	236.1	GroES-related	#DIV/0!	0.172822	108.532	0	0.209193	131.373
241.13.1	N-terminal domain of secreted effector protein sifA	241.13	N-terminal domain of secreted effector protein sifA	#DIV/0!	0.172822	108.532	0	0.209193	131.373
244.1.1	FAD-linked reductases-C	244.1	FAD-linked reductases-C	#DIV/0!	0.172822	108.532	0	0.209193	131.373
2487.1.1	The swivelling beta/beta/alpha domain	2487.1	The swivelling beta/beta/alpha domain	#DIV/0!	0.0716956	45.0248	0	0.121499	76.3017
2498.5.1	GroEL-intermediate domain like	2498.5	GroEL-intermediate domain like	#DIV/0!	0.172822	108.532	0	0.209193	131.373
273.1.1	PR-1-like	273.1	PR-1-like	#DIV/0!	0.172822	108.532	#DIV/0!	0.0121509	7.63078
3003.1.1	N-terminal subdomain in DNA replication initiator (cdc21/cdc54)	3003.1	N-terminal subdomain in DNA replication initiator (cdc21/cdc54)	#DIV/0!	0.172822	108.532	0	0.209193	131.373
301.3.1	OmpA-like	301.3	OmpA-like	#DIV/0!	0.0716956	45.0248	0	0.121499	76.3017
302.1.1	Lesion bypass DNA polymerase (Y-family), little finger domain	302.1	Lesion bypass DNA polymerase (Y-family), little finger domain	#DIV/0!	0.172822	108.532	0	0.209193	131.373
304.1.1	GHMP Kinase, C-terminal domain	304.1	GHMP Kinase, C-terminal domain	#DIV/0!	0.172822	108.532	0	0.209193	131.373
304.156.1	DNA translocase FtsK N-terminal domain	304.156	DNA translocase FtsK N-terminal domain	#DIV/0!	0.172822	108.532	0	0.209193	131.373
304.5.1	GlnB-like	304.5	GlnB-like	#DIV/0!	0.172822	108.532	#DIV/0!	0.0121509	7.63078
304.55.1	Origin of replication-binding domains	304.55	Origin of replication-binding domains	#DIV/0!	0.172822	108.532	0	0.209193	131.373
3067.1.1	N-terminal domain of helicase-loading protein DnaI	3067.1	N-terminal domain of helicase-loading protein DnaI	#DIV/0!	0.172822	108.532	0	0.209193	131.373
3071.1.1	C-terminal insertion domain in phage tail proteins	3071.1	C-terminal insertion domain in phage tail proteins	#DIV/0!	0.00209395	1.315	1.62727	0.0740365	46.4949
309.1.2	ThrRS/AlaRS editing domain	309.1	LuxS, MPP, ThrRS/AlaRS common domain	#DIV/0!	0.172822	108.532	0	0.209193	131.373
327.10.1	Ribosome-binding factor A (RbfA)-related	327.1	Ribosome-binding factor A (RbfA)-related	#DIV/0!	0.172822	108.532	0	0.209193	131.373
327.16.1	Ring-building motif II in type III secretion system	327.16	Ring-building motif II in type III secretion system	#DIV/0!	0.172822	108.532	0	0.209193	131.373
3317.1.1	KorB C-terminal domain	3317.1	KorB C-terminal domain	#DIV/0!	0.172822	108.532	0	0.209193	131.373
3433.1.1	Plasmid-encoded ParB dimerization domain	3433.1	ParB dimerization domain	#DIV/0!	0.0716956	45.0248	0	0.121499	76.3017
3584.1.1	DNA polymerase III finger domain	3584.1	DNA polymerase III finger domain	#DIV/0!	0.000145752	0.0915321	4.13889	0.00850582	5.34166
3586.1.1	Protelomerase stirrup domain	3586.1	Protelomerase stirrup domain	#DIV/0!	0.0297014	18.6525	0	0.140794	88.4185
3587.1.1	Protelomerase muzzle domain	3587.1	Protelomerase muzzle domain	#DIV/0!	0.172822	108.532	0	0.209193	131.373
3591.1.1	Helical linker in baseplate protein ORF48	3591.1	Helical linker in baseplate protein ORF48	#DIV/0!	0.0122872	7.71636	8.23853	0.0111812	7.02178
3629.1.1	Tail sheath protein beta-sandwich domain	3629.1	Tail sheath protein beta-sandwich domain	#DIV/0!	0.172822	108.532	0	0.209193	131.373
375.11.1	Zinc-binding domain in CopZ	375.11	Zinc-binding domain in CopZ	#DIV/0!	0.172822	108.532	0	0.209193	131.373
375.12.1	Nicotinate phosphoribosyltransferase C-terminal domain-related	375.12	Nicotinate phosphoribosyltransferase C-terminal domain-related	#DIV/0!	0.172822	108.532	0	0.209193	131.373
3962.1.1	N-terminal helical domain in restriction-modification system methylation subunit	3962.1	N-terminal helical domain in restriction-modification system methylation subunit	#DIV/0!	0.172822	108.532	0	0.209193	131.373
4014.1.1	a+b domain in type II DNA topoisomerase	4014.1	a+b domain in type II DNA topoisomerase	#DIV/0!	0.00507594	3.18769	5.48624	0.0205693	12.9175
4043.1.1	C-terminal domain in beta subunit of DNA dependent RNA-polymerase	4043.1	C-terminal domain in beta subunit of DNA dependent RNA-polymerase	#DIV/0!	0.172822	108.532	0	0.209193	131.373
4095.1.1	ATP-dependent DNA ligase DNA-binding domain	4095.1	ATP-dependent DNA ligase DNA-binding domain	#DIV/0!	0.0716956	45.0248	0	0.121499	76.3017
4146.1.1	YqgQ-like	4146.1	YqgQ-like	#DIV/0!	0.172822	108.532	0	0.209193	131.373
4261.1.1	TrkA C-terminal domain-like	4261.1	TrkA C-terminal domain-like	#DIV/0!	0.172822	108.532	0	0.209193	131.373
4401.1.1	Domain II in tail sheath protein Gp18	4401.1	Domain II in tail sheath protein Gp18	#DIV/0!	0.0716956	45.0248	#DIV/0!	0.00132337	0.831075
4950.1.1	Botulinum neurotoxin A heavy chain	4950.1	Botulinum neurotoxin A heavy chain	#DIV/0!	0.172822	108.532	0	0.209193	131.373
4967.1.1	helical bundle domain in reverse transcriptase-like polymerases	4967.1	helical bundle domain in reverse transcriptase-like polymerases	#DIV/0!	0.172822	108.532	0	0.209193	131.373
4968.1.1	insertion domain in bacteriophage phi29 DNA polymerase	4968.1	insertion domain in bacteriophage phi29 DNA polymerase	#DIV/0!	0.00507594	3.18769	0	0.120644	75.7641
5.2.1	beta-pinwheel	5.2	beta-pinwheel	#DIV/0!	0.0716956	45.0248	0	0.121499	76.3017
593.1.1	GroEL equatorial domain-like	593.1	GroEL equatorial domain-like	#DIV/0!	0.172822	108.532	0	0.209193	131.373
609.1.1	Domain of poly(ADP-ribose) polymerase	609.1	Domain of poly(ADP-ribose) polymerase	#DIV/0!	0.172822	108.532	0	0.209193	131.373
6132.1.1	Nudix hydrolase N-terminal dimerization domain	6132.1	Nudix hydrolase N-terminal dimerization domain	#DIV/0!	0.172822	108.532	0	0.209193	131.373
7557.1.1	DNA polymerase III psi subunit	7557.1	DNA polymerase III psi subunit	#DIV/0!	0.172822	108.532	0	0.209193	131.373
7560.1.1	Ribose/Galactose isomerase RpiB/AlsB	7560.1	Ribose/Galactose isomerase RpiB/AlsB	#DIV/0!	0.172822	108.532	0	0.209193	131.373
7564.1.1	Homo-oligomeric flavin-containing Cys decarboxylases, HFCD	7564.1	Homo-oligomeric flavin-containing Cys decarboxylases, HFCD	#DIV/0!	0.172822	108.532	0	0.209193	131.373
7597.1.1	Endolysin C-terminal domain	7597.1	Endolysin C-terminal domain	#DIV/0!	0.172822	108.532	0	0.209193	131.373
818.1.1	DNA topoisomerase I domain	818.1	DNA topoisomerase I domain	#DIV/0!	0.172822	108.532	0	0.209193	131.373
850.1.1	Hypothetical protein Ta1206-like	850.1	Hypothetical protein Ta1206-like	#DIV/0!	0.172822	108.532	0	0.209193	131.373
2004.1.1	P-loop containing nucleoside triphosphate hydrolases	2004.1	P-loop domains-related	87.0492	4.37146e-21	2.74527e-18	4.51439	9.75972e-07	0.00061291
2484.1.1	Ribonuclease H-like	2484.1	Ribonuclease H-like	40.5344	2.24219e-10	1.40809e-07	3.41748	0.00124977	0.784856
4970.1.1	fingers domain in bacteriophage RB69-like DNA polymerase I	4970.1	fingers domain in bacteriophage RB69-like DNA polymerase I	34.1814	7.48048e-09	4.69774e-06	4.29126	0.000382974	0.240508
304.48.1	Adenylyl and guanylyl cyclase catalytic domain-like	304.48	Adenylyl and guanylyl cyclase catalytic domain-like	31.0526	4.24486e-08	2.66577e-05	2.45006	0.0155197	9.7464
207.2.1	Pectin lyase-like	207.2	Pectin lyase-like	29.5	1.0063e-07	6.31958e-05	12	4.07857e-08	2.56134e-05
235.1.1	Lysozyme-like	235.1	Lysozyme-like	27.9551	2.37742e-07	0.000149302	13.5152	1.83817e-08	1.15437e-05
2006.1.3	Toprim domain	2006.1	HAD domain-related	26.4179	5.5965e-07	0.00035146	7.85294	1.33331e-05	0.00837321
102.1.1	SAM domain-like	102.1	SAM/DNA-glycosylase	24.8883	1.31242e-06	0.000824199	4.22857	0.00130956	0.822406
219.1.1	Cysteine proteinases	219.1	Cysteine proteinases	23.3663	3.06528e-06	0.001925	1.75794	0.0529201	33.2338
79.1.1	Phage tail fiber protein trimerization domain	79.1	Phage tail fiber protein trimerization domain	21.8519	7.12838e-06	0.00447662	8.66019	2.07792e-05	0.0130494
4964.1.1	helical bundle in Bacillus stearothermophilus-like DNA polymerase I	4964.1	helical bundle in Bacillus stearothermophilus-like DNA polymerase I	20.3448	1.65002e-05	0.0103621	4.19811	0.00242698	1.52415
4.1.1	SH3	4.1	SH3	18.8452	3.80013e-05	0.0238648	8.58654	5.86883e-05	0.0368563
11.24.1	N-terminal Ig-like domain in baseplate protein ORF48	11.24	N-terminal Ig-like domain in baseplate protein ORF48	17.3529	8.70393e-05	0.0546607	10.0288	3.01572e-05	0.0189387
2007.5.1	SGNH hydrolase	2007.5	SGNH hydrolase	17.3529	8.70393e-05	0.0546607	2.47222	0.0265037	16.6443
285.1.1	N-acetylmuramoyl-L-alanine amidase-like	285.1	N-acetylmuramoyl-L-alanine amidase-like	17.3529	8.70393e-05	0.0546607	10.0288	3.01572e-05	0.0189387
101.15.1	LysM domain	101.15	LysM domain	14.3902	0.000448055	0.281378	23.2233	3.0525e-07	0.000191697
1074.1.1	Alpha helical domain of ribonucleotide reductases	1074.1	Alpha helical domain of ribonucleotide reductases	14.3902	0.000448055	0.281378	4.76903	0.00315053	1.97853
3856.1.1	Putative tailspike protein Orf210 N-terminal domain	3856.1	Putative tailspike protein Orf210 N-terminal domain	14.3902	0.000448055	0.281378	15.0769	6.02799e-06	0.00378558
148.1.3	AAA+ ATPase lid domain	148.1	Histone-related	12.9197	0.00100543	0.631407	2.04587	0.0491375	30.8583
2.7.1	Tail-associated lysozyme gp5-N	2.7	Tail-associated lysozyme gp5-N	12.9197	0.00100543	0.631407	0.9	0.126391	79.3738
206.1.3	ATP-grasp	206.1	Protein kinase/SAICAR synthase/ATP-grasp	12.9197	0.00100543	0.631407	2.04587	0.0491375	30.8583
3070.1.1	N0 domain in phage tail proteins and secretins	3070.1	N0 domain in phage tail proteins and secretins	12.9197	0.00100543	0.631407	0.9	0.126391	79.3738
316.1.1	Nucleotidyltransferase	316.1	Nucleotidyltransferase	12.9197	0.00100543	0.631407	3.54365	0.0118099	7.41662
7569.1.1	Uracil-DNA glycosylase-like	7569.1	Uracil-DNA glycosylase-like	12.9197	0.00100543	0.631407	5.57009	0.00210546	1.32223
1.1.13	Phage tail proteins	1.1	RIFT-related	12.4231	8.08734e-06	0.00507885	1.53472	0.0620143	38.945
2.1.1	Nucleic acid-binding proteins	2.1	Nucleic acid-binding proteins	11.6634	1.79646e-05	0.0112818	1.63889	0.0570915	35.8535
103.2.1	ATP cone	103.2	ATP cone	11.4563	0.00223651	1.40453	6.69159	0.00243275	1.52777
242.1.1	Homing endonucleases	242.1	Homing endonucleases	11.4563	0.00223651	1.40453	2.34076	0.0389627	24.4686
3005.1.1	B12-dependent (class II) ribonucleotide reductase, insertion domain	3005.1	B12-dependent (class II) ribonucleotide reductase, insertion domain	11.4563	0.00223651	1.40453	2.34076	0.0389627	24.4686
3240.1.1	Intramolecular chaperone domain in virus tail spike protein	3240.1	Intramolecular chaperone domain in virus tail spike protein	11.4563	0.00223651	1.40453	6.69159	0.00243275	1.52777
4023.1.1	N-terminal a+b domain in DNA primase core	4023.1	N-terminal a+b domain in DNA primase core	11.4563	0.00223651	1.40453	4.13889	0.00850582	5.34166
2500.1.1	Ten stranded beta/alpha barrel	2500.1	Ten stranded beta/alpha barrel	10	0.00492463	3.09267	2.73394	0.0301702	18.9469
101.1.8	DNA breaking-rejoining enzymes	101.1	HTH	8.55072	0.0107135	6.7281	0	0.140209	88.0512
11.1.1	Immunoglobulin/Fibronectin type III/E set domains/PapD-like	11.1	Immunoglobulin-related	8.55072	0.0107135	6.7281	0	0.140209	88.0512
2008.1.1	Restriction endonuclease-like	2008.1	Restriction endonuclease-like	8.55072	0.0107135	6.7281	0	0.140209	88.0512
4166.1.1	Lactophage receptor-binding protein N-terminal domain-like	4166.1	Lactophage receptor-binding protein N-terminal domain-like	8.55072	0.0107135	6.7281	3.2844	0.0226774	14.2414
7516.1.1	Nucleotide-diphospho-sugar transferases	7516.1	Nucleotide-diphospho-sugar transferases	8.55072	0.0107135	6.7281	0	0.140209	88.0512
2002.1.1	TIM barrels	2002.1	TIM barrels | Hypothetical protein Cthe_0052	8.50189	1.80326e-06	0.00113245	4.32353	0.00020696	0.129971
1.1.2	double psi	1.1	RIFT-related	7.10843	0.0393934	24.739	0	0.129014	81.021
2005.1.1	HUP domains	2005.1	HUP domains	7.10843	0.0393934	24.739	1.62727	0.0740365	46.4949
2006.1.4	PIN domain-like	2006.1	HAD domain-related	7.10843	0.0393934	24.739	4.11009	0.0163838	10.289
307.1.1	Hedgehog/DD-peptidase	307.1	Hedgehog/DD-peptidase	7.10843	0.0393934	24.739	4.11009	0.0163838	10.289
378.1.1	His-Me finger endonucleases	378.1	His-Me finger endonucleases	7.10843	0.0393934	24.739	0	0.129014	81.021
4966.1.1	inserted helical bundle subdomain in T7 RNA polymerase	4966.1	inserted helical bundle subdomain in T7 RNA polymerase	7.10843	0.0393934	24.739	0	0.129014	81.021
5092.1.1	Domain in virus attachment proteins	5092.1	Domain in virus attachment proteins	7.10843	0.0393934	24.739	4.11009	0.0163838	10.289
520.1.1	gp9 N-terminal domain-related	520.1	gp9 N-terminal domain-related	7.10843	0.0393934	24.739	1.62727	0.0740365	46.4949
876.1.1	ParB/Sulfiredoxin	876.1	ParB/Sulfiredoxin	7.10843	0.0393934	24.739	0	0.129014	81.021
325.1.7	Single hybrid motif	325.1	alpha/beta-Hammerhead/Barrel-sandwich hybrid	6.44891	0.0063835	4.00884	10.2286	8.41625e-05	0.0528541
2003.1.5	S-adenosyl-L-methionine-dependent methyltransferases	2003.1	Rossmann-related	5.71845	0.0122452	7.69001	0.9	0.126391	79.3738
186.1.1	lambda integrase-N	186.1	lambda integrase-N	5.67308	0.0765415	48.068	0	0.120644	75.7641
2011.1.1	Zn-dependent exopeptidases	2011.1	Zn-dependent exopeptidases	5.67308	0.0765415	48.068	5.48624	0.0205693	12.9175
221.4.1	Nudix	221.4	Nudix	5.67308	0.0765415	48.068	0	0.120644	75.7641
225.1.1	ATPase domain of HSP90 chaperone/DNA topoisomerase II/histidine kinase	225.1	ATPase domain of HSP90 chaperone/DNA topoisomerase II/histidine kinase	5.67308	0.0765415	48.068	5.48624	0.0205693	12.9175
246.2.1	Metallo-dependent phosphatases	246.2	Metallo-dependent phosphatases	5.67308	0.0765415	48.068	5.48624	0.0205693	12.9175
2485.3.1	Major capsid protein gp5	2485.3	Major capsid protein gp5	5.67308	0.0765415	48.068	0	0.120644	75.7641
4016.1.1	alpha-helical domain in type II DNA topoisomerase	4016.1	alpha-helical domain in type II DNA topoisomerase	5.67308	0.0765415	48.068	2.03636	0.0588472	36.956
4969.1.1	thumb domain in bacteriophage RB69-like DNA polymerase I	4969.1	thumb domain in bacteriophage RB69-like DNA polymerase I	5.67308	0.0765415	48.068	2.03636	0.0588472	36.956
702.1.1	beta-hairpin stack	702.1	beta-hairpin stack	5.67308	0.0765415	48.068	0	0.120644	75.7641
7563.1.1	MCP/YpsA-related	7563.1	MCP/YpsA-related	5.67308	0.0765415	48.068	0	0.120644	75.7641
862.1.1	Prim-pol domain	862.1	Prim-pol domain	5.67308	0.0765415	48.068	0	0.120644	75.7641
877.1.1	gp11/gp12 receptor-binding domain	877.1	gp11/gp12 receptor-binding domain	5.67308	0.0765415	48.068	0	0.120644	75.7641
325.1.6	Duplicated hybrid motif	325.1	alpha/beta-Hammerhead/Barrel-sandwich hybrid	4.99153	0.0233786	14.6817	10.566	0.000234228	0.147095
2003.1.1	NAD(P)-binding Rossmann-fold domains	2003.1	Rossmann-related	4.78049	0.00965815	6.06532	0	0.0506726	31.8224
10.12.1	Double-stranded beta-helix	10.12	Double-stranded beta-helix	4.2446	0.21518	135.133	0	0.166577	104.61
109.4.1	ARM repeat	109.4	ARM repeat	4.2446	0.21518	135.133	2.71818	0.0455587	28.6109
129.1.1	6-phosphogluconate dehydrogenase C-terminal domain-like	129.1	6-phosphogluconate dehydrogenase C-terminal domain-like	4.2446	0.21518	135.133	0	0.166577	104.61
130.1.1	LEM/SAP HeH motif	130.1	LEM/SAP HeH motif	4.2446	0.21518	135.133	0	0.166577	104.61
138.1.1	DNA polymerase III clamp loader subunits, C-terminal domain	138.1	DNA polymerase III clamp loader subunits, C-terminal domain	4.2446	0.21518	135.133	2.71818	0.0455587	28.6109
2006.1.1	HAD-like	2006.1	HAD domain-related	4.2446	0.21518	135.133	0	0.166577	104.61
213.1.1	Acyl-CoA N-acyltransferases (Nat)	213.1	Acyl-CoA N-acyltransferases (Nat)	4.2446	0.21518	135.133	0	0.166577	104.61
221.1.1	Ubiquitin-like	221.1	Ubiquitin-related	4.2446	0.21518	135.133	0	0.166577	104.61
237.1.1	ADP-ribosylation	237.1	ADP-ribosylation	4.2446	0.21518	135.133	0	0.166577	104.61
2492.1.1	Cytidine deaminase-like	2492.1	Cytidine deaminase-like	4.2446	0.21518	135.133	0	0.166577	104.61
325.1.4	Nicotinate/Quinolinate PRTase N-terminal domain-like	325.1	alpha/beta-Hammerhead/Barrel-sandwich hybrid	4.2446	0.21518	135.133	0	0.166577	104.61
3386.1.1	gp9 C-terminal domain-related	3386.1	gp9 C-terminal domain-related	4.2446	0.21518	135.133	2.71818	0.0455587	28.6109
3696.1.1	DNA helicase UvsW N-terminal a+b domain-related	3696.1	DNA helicase UvsW N-terminal a+b domain-related	4.2446	0.21518	135.133	0	0.166577	104.61
3761.1.1	Major tropism determinant (Mtd) trimerization domain-related	3761.1	Major tropism determinant (Mtd) trimerization domain-related	4.2446	0.21518	135.133	0	0.166577	104.61
3857.1.1	Head-binding domain of phage P22 tailspike protein	3857.1	Head-binding domain of phage P22 tailspike protein	4.2446	0.21518	135.133	8.23853	0.0111812	7.02178
4012.1.1	SSHS domain in type II DNA topoisomerase	4012.1	SSHS domain in type II DNA topoisomerase	4.2446	0.21518	135.133	8.23853	0.0111812	7.02178
591.1.1	C-terminal domain of B transposition protein	591.1	C-terminal domain of B transposition protein	4.2446	0.21518	135.133	2.71818	0.0455587	28.6109
7565.1.1	Resolvase-like	7565.1	Resolvase-like	4.2446	0.21518	135.133	0	0.166577	104.61
821.1.1	GIY-YIG endonuclease	821.1	GIY-YIG endonuclease	4.2446	0.21518	135.133	0	0.166577	104.61
375.1.1	Rubredoxin-related	375.1	Rubredoxin-related	4.1129	0.00138272	0.868347	1.22222	0.111027	69.7251
101.1.2	winged	101.1	HTH	3.76623	9.59998e-05	0.0602879	0.427969	0.0613512	38.5286
1.1.7	Alanine racemase-C	1.1	RIFT-related	3.54819	0.0825549	51.8445	6.22222	0.00700508	4.39919
10.1.2	Galactose-binding domain-like	10.1	Concanavalin A-like	3.54819	0.0825549	51.8445	1.35455	0.0913033	57.3384
1.1.5	FMN-binding split barrel	1.1	RIFT-related	2.82297	0.396426	248.955	0	0.140794	88.4185
1.1.9	PUA domain	1.1	RIFT-related	2.82297	0.396426	248.955	0	0.140794	88.4185
101.1.14	DNA-binding domain of intron-encoded endonucleases	101.1	HTH	2.82297	0.396426	248.955	0	0.140794	88.4185
131.1.1	HD-domain/PDEase-like	131.1	HD-domain/PDEase-like	2.82297	0.396426	248.955	0	0.140794	88.4185
131.2.1	Poly A polymerase C-terminal region-like	131.2	Poly A polymerase C-terminal region-like	2.82297	0.396426	248.955	4.08182	0.0627475	39.4054
142.1.1	Sigma2 domain of RNA polymerase sigma factors	142.1	Sigma2 domain of RNA polymerase sigma factors	2.82297	0.396426	248.955	0	0.140794	88.4185
2002.4.1	Nicotinate/Quinolinate PRTase C-terminal domain-like	2002.4	Nicotinate/Quinolinate PRTase C-terminal domain-like	2.82297	0.396426	248.955	0	0.140794	88.4185
2003.1.12	UDPG/MGDP dehydrogenase C-terminal domain	2003.1	Rossmann-related	2.82297	0.396426	248.955	0	0.140794	88.4185
2003.1.3	Nucleotide-binding domain	2003.1	Rossmann-related	2.82297	0.396426	248.955	4.08182	0.0627475	39.4054
206.1.1	Protein kinase	206.1	Protein kinase/SAICAR synthase/ATP-grasp	2.82297	0.396426	248.955	0	0.140794	88.4185
223.1.1	sensor domains	223.1	sensor domains	2.82297	0.396426	248.955	0	0.140794	88.4185
2485.1.1	Thioredoxin-like	2485.1	Thioredoxin-like	2.82297	0.396426	248.955	0	0.140794	88.4185
2498.1.1	Metalloproteases (zincins) catalytic domain	2498.1	Metalloproteases (zincins) catalytic domain	2.82297	0.396426	248.955	0	0.140794	88.4185
252.2.1	GCC-box binding domain-like	252.2	GCC-box binding domain-like	2.82297	0.396426	248.955	0	0.140794	88.4185
297.1.1	YrdC/RibB	297.1	YrdC/RibB	2.82297	0.396426	248.955	0	0.140794	88.4185
298.1.1	Glyceraldehyde-3-phosphate dehydrogenase-like, C-terminal domain	298.1	Glyceraldehyde-3-phosphate dehydrogenase-like, C-terminal domain	2.82297	0.396426	248.955	0	0.140794	88.4185
3374.1.1	spore cortex-lytic enzyme catalytic domain	3374.1	spore cortex-lytic enzyme catalytic domain	2.82297	0.396426	248.955	0	0.140794	88.4185
375.1.9	Zinc-nucleated domain of serine integrase	375.1	Rubredoxin-related	2.82297	0.396426	248.955	0	0.140794	88.4185
377.1.1	LIM domain-like	377.1	LIM domain-like	2.82297	0.396426	248.955	0	0.140794	88.4185
4.11.1	LexA/Signal peptidase	4.11	LexA/Signal peptidase	2.82297	0.396426	248.955	0	0.140794	88.4185
4.26.1	Chromatin protein Cren7	4.26	Chromatin protein Cren7	2.82297	0.396426	248.955	0	0.140794	88.4185
4038.1.1	Alpha-helical domain in upper collar protein	4038.1	Alpha-helical domain in upper collar protein	2.82297	0.396426	248.955	0	0.140794	88.4185
4187.2.1	DUF2233	4187.2	DUF2233	2.82297	0.396426	248.955	0	0.140794	88.4185
4308.1.1	YbiA-like	4308.1	YbiA-like	2.82297	0.396426	248.955	0	0.140794	88.4185
5.1.2	5-bladed	5.1	beta-propeller	2.82297	0.396426	248.955	0	0.140794	88.4185
507.1.1	DnaB helicase N-terminal domain-related	507.1	DnaB helicase N-terminal domain-related	2.82297	0.396426	248.955	4.08182	0.0627475	39.4054
6.1.1	beta-Trefoil	6.1	beta-Trefoil	2.82297	0.396426	248.955	0	0.140794	88.4185
6062.1.1	Target recognition domain of zoocin A	6062.1	Target recognition domain of zoocin A	2.82297	0.396426	248.955	0	0.140794	88.4185
70.4.1	Head decoration protein D (gpD, major capsid protein D)	70.4	Head decoration protein D (gpD, major capsid protein D)	2.82297	0.396426	248.955	0	0.140794	88.4185
7523.1.1	Periplasmic binding protein-like II	7523.1	Periplasmic binding protein-like II	2.82297	0.396426	248.955	0	0.140794	88.4185
7568.1.1	BRCT domain	7568.1	BRCT domain	2.82297	0.396426	248.955	16.4954	0.00486459	3.05496
10.1.1	Concanavalin A-like lectins/glucanases	10.1	Concanavalin A-like	2.11871	0.369714	232.181	0	0.120644	75.7641
150.1.2	Heme oxygenase/Ribonucleotide reductase	150.1	Ferritin/Heme oxygenase	2.11871	0.369714	232.181	0	0.120644	75.7641
2003.1.10	PreATP-grasp domain	2003.1	Rossmann-related	2.11871	0.369714	232.181	0	0.120644	75.7641
101.1.9	Putative DNA-binding domain	101.1	HTH	1.76807	0.31101	195.314	0	0.0776476	48.7627
101.1.1	tri-helical	101.1	HTH	1.66379	0.157931	99.1805	0	0.0158223	9.93643
101.1.4	tetra-helical, lambda repressor-like	101.1	HTH	1.61997	0.288974	181.475	0	0.0600597	37.7175
5.1.3	6-bladed	5.1	beta-propeller	1.41106	0.470113	295.231	2.73394	0.0301702	18.9469
2002.3.1	Glycoside hydrolase/deacetylase	2002.3	Glycoside hydrolase/deacetylase	1.40909	0.599189	376.291	2.71818	0.0455587	28.6109
2499.2.1	Domain III of tail sheath protein Gp18	2499.2	Domain III of tail sheath protein Gp18	1.40909	0.599189	376.291	2.71818	0.0455587	28.6109
283.2.1	gpW/gp25-like	283.2	gpW/gp25-like	1.40909	0.599189	376.291	2.71818	0.0455587	28.6109
4958.1.1	second helical domain in RNA-polymerase beta-prime subunit	4958.1	second helical domain in RNA-polymerase beta-prime subunit	1.40909	0.599189	376.291	0	0.166577	104.61
1.1.11	Type II restriction endonuclease effector domain	1.1	RIFT-related	1.40811	0.715882	449.574	0	0.121499	76.3017
10.19.1	Domain I of tail sheath protein Gp18	10.19	Domain I of tail sheath protein Gp18	1.40811	0.715882	449.574	8.17273	0.033806	21.2302
10.2.1	Nucleoplasmin-like/VP (viral coat and capsid proteins)	10.2	Nucleoplasmin-like/VP (viral coat and capsid proteins)	1.40811	0.715882	449.574	0	0.121499	76.3017
10.29.1	Jelly-roll domain in distal tail protein (Dit)-like proteins	10.29	Jelly-roll domain in distal tail protein (Dit)-like proteins	1.40811	0.715882	449.574	0	0.121499	76.3017
10.3.1	TNF-like	10.3	TNF-like	1.40811	0.715882	449.574	0	0.121499	76.3017
103.14.1	DnaT DNA-binding domain	103.14	DnaT DNA-binding domain	1.40811	0.715882	449.574	0	0.121499	76.3017
109.3.1	Ankyrin repeat	109.3	Ankyrin repeat	1.40811	0.715882	449.574	0	0.121499	76.3017
148.1.2	double Clp-N	148.1	Histone-related	1.40811	0.715882	449.574	0	0.121499	76.3017
2.2.1	Bacterial enterotoxins	2.2	Bacterial enterotoxins	1.40811	0.715882	449.574	0	0.121499	76.3017
2003.1.4	DHS-like NAD/FAD-binding domain	2003.1	Rossmann-related	1.40811	0.715882	449.574	0	0.121499	76.3017
2007.1.3	CheY-like	2007.1	Class I glutamine amidotransferase-like	1.40811	0.715882	449.574	0	0.121499	76.3017
209.1.2	Sulfatase-modifying factor-like	209.1	C-type lectin-like	1.40811	0.715882	449.574	0	0.121499	76.3017
210.1.3	Class II glutamine amidotransferases	210.1	Ntn	1.40811	0.715882	449.574	0	0.121499	76.3017
227.1.1	DNA clamp	227.1	DNA clamp	1.40811	0.715882	449.574	0	0.121499	76.3017
230.5.1	Band 7/SPFH domain	230.5	Band 7/SPFH domain	1.40811	0.715882	449.574	0	0.121499	76.3017
241.5.1	DNA-binding C-terminal domain of the transcription factor MotA	241.5	DNA-binding C-terminal domain of the transcription factor MotA	1.40811	0.715882	449.574	0	0.121499	76.3017
246.1.1	Carbon-nitrogen hydrolase	246.1	Carbon-nitrogen hydrolase	1.40811	0.715882	449.574	0	0.121499	76.3017
246.3.1	DNase I-like	246.3	DNase I-like	1.40811	0.715882	449.574	8.17273	0.033806	21.2302
247.1.1	Metallo-hydrolase/oxidoreductase	247.1	Metallo-hydrolase/oxidoreductase	1.40811	0.715882	449.574	0	0.121499	76.3017
2486.1.1	ClpP/crotonase	2486.1	ClpP/crotonase	1.40811	0.715882	449.574	0	0.121499	76.3017
2501.1.1	Peptidyl-tRNA hydrolase II	2501.1	Peptidyl-tRNA hydrolase II	1.40811	0.715882	449.574	8.17273	0.033806	21.2302
275.1.1	MoeA-I/Ornithine decarboxylase-C/Reverse ferredoxin-like domain in RNA-polymerase	275.1	MoeA-I/Ornithine decarboxylase-C/Reverse ferredoxin-like domain in RNA-polymerase	1.40811	0.715882	449.574	0	0.121499	76.3017
3019.1.1	gp11/flagellar cap protein FliD insertion domain	3019.1	gp11/flagellar cap protein FliD insertion domain	1.40811	0.715882	449.574	0	0.121499	76.3017
304.17.1	N-utilization substance G protein NusG, N-terminal domain	304.17	N-utilization substance G protein NusG, N-terminal domain	1.40811	0.715882	449.574	0	0.121499	76.3017
314.1.1	Class II aaRS and biotin synthetases	314.1	Class II aaRS and biotin synthetases	1.40811	0.715882	449.574	0	0.121499	76.3017
3208.1.1	RNA polymerase-associated protein Gp33	3208.1	RNA polymerase-associated protein Gp33	1.40811	0.715882	449.574	0	0.121499	76.3017
328.8.1	Schlafen 8	328.8	Schlafen 8	1.40811	0.715882	449.574	0	0.121499	76.3017
3367.1.1	C-terminal domain in bacteriophage C1 tail knob protein, gp12	3367.1	C-terminal domain in bacteriophage C1 tail knob protein, gp12	1.40811	0.715882	449.574	0	0.121499	76.3017
3380.1.1	Dimerization domain of Lsr2	3380.1	Dimerization domain of Lsr2	1.40811	0.715882	449.574	0	0.121499	76.3017
3435.1.1	Recombination-associated protein rdgC	3435.1	Recombination-associated protein rdgC	1.40811	0.715882	449.574	0	0.121499	76.3017
3504.2.1	N-terminal domain of MutM-like DNA repair proteins	3504.2	N-terminal domain of MutM-like DNA repair proteins	1.40811	0.715882	449.574	0	0.121499	76.3017
3555.1.1	Major capsid protein GP7	3555.1	Major capsid protein GP7	1.40811	0.715882	449.574	0	0.121499	76.3017
3614.1.1	T4 RNA ligase (Rnl1) C-terminal domain	3614.1	T4 RNA ligase	1.40811	0.715882	449.574	0	0.121499	76.3017
377.2.1	C-terminal, Zn-finger domain of MutM-like DNA repair proteins	377.2	C-terminal, Zn-finger domain of MutM-like DNA repair proteins	1.40811	0.715882	449.574	0	0.121499	76.3017
377.7.1	82 prophage-derived uncharacterized protein ybcO	377.7	82 prophage-derived uncharacterized protein ybcO	1.40811	0.715882	449.574	0	0.121499	76.3017
386.1.1	beta-beta-alpha zinc fingers	386.1	beta-beta-alpha zinc fingers	1.40811	0.715882	449.574	0	0.121499	76.3017
3933.1.1	Uncharacterized protein YPO2434	3933.1	Uncharacterized protein YPO2434	1.40811	0.715882	449.574	0	0.121499	76.3017
4056.1.1	Barrel domain in upper collar protein	4056.1	Barrel domain in upper collar protein	1.40811	0.715882	449.574	0	0.121499	76.3017
4076.1.1	L9 N-domain-like	4076.1	L9 N-domain-like	1.40811	0.715882	449.574	0	0.121499	76.3017
4076.3.1	GINS/PriA/YqbF domain	4076.3	GINS/PriA/YqbF domain	1.40811	0.715882	449.574	0	0.121499	76.3017
4091.1.1	L,D-transpeptidase catalytic domain-like	4091.1	L,D-transpeptidase catalytic domain-like	1.40811	0.715882	449.574	8.17273	0.033806	21.2302
4210.1.1	WGR domain	4210.1	WGR domain	1.40811	0.715882	449.574	0	0.121499	76.3017
4246.1.1	N-terminal domain in RNA-polymerase beta-prime subunit	4246.1	N-terminal domain in RNA-polymerase beta-prime subunit	1.40811	0.715882	449.574	0	0.121499	76.3017
4275.1.1	Hypothetical protein YqbG-like	4275.1	Hypothetical protein YqbG-like	1.40811	0.715882	449.574	0	0.121499	76.3017
4333.1.1	DNA methylase specificity domain	4333.1	DNA methylase specificity domain	1.40811	0.715882	449.574	0	0.121499	76.3017
4954.1.1	central helical domain in RNA-polymerase beta-prime subunit	4954.1	central helical domain in RNA-polymerase beta-prime subunit	1.40811	0.715882	449.574	0	0.121499	76.3017
4959.1.1	first helical domain in RNA-polymerase beta-prime subunit	4959.1	first helical domain in RNA-polymerase beta-prime subunit	1.40811	0.715882	449.574	0	0.121499	76.3017
502.1.1	Anti-LPS factor/recA domain	502.1	Anti-LPS factor/recA domain	1.40811	0.715882	449.574	8.17273	0.033806	21.2302
5084.1.1	OMPA-like	5084.1	OMPA-like	1.40811	0.715882	449.574	0	0.121499	76.3017
604.4.1	Alpha-hemoglobin stabilizing protein AHSP	604.4	Alpha-hemoglobin stabilizing protein AHSP	1.40811	0.715882	449.574	0	0.121499	76.3017
6068.1.1	T4 Bacteriophage Helicase Uvsw.1	6068.1	T4 Bacteriophage Helicase Uvsw.1	1.40811	0.715882	449.574	0	0.121499	76.3017
64.3.1	Carbohydrate binding domain	64.3	Carbohydrate binding domain	1.40811	0.715882	449.574	0	0.121499	76.3017
70.2.1	dUTPase-like	70.2	dUTPase-like	1.40811	0.715882	449.574	0	0.121499	76.3017
825.1.1	Aerolysin family of pore-forming toxins	825.1	Aerolysin family of pore-forming toxins	1.40811	0.715882	449.574	0	0.121499	76.3017
829.1.1	NinB	829.1	NinB	1.40811	0.715882	449.574	0	0.121499	76.3017
842.1.1	Thymidylate synthase-complementing protein Thy1	842.1	Thymidylate synthase-complementing protein Thy1	1.40811	0.715882	449.574	0	0.121499	76.3017
2003.1.2	FAD/NAD(P)-binding domain	2003.1	Rossmann-related	0.937799	0.798243	501.296	2.03636	0.0588472	36.956
375.2.1	YfgJ-like	375.2	YfgJ-like	0.937799	0.798243	501.296	0	0.120644	75.7641
2007.15.1	N-deoxyribosyltransferase	2007.15	N-deoxyribosyltransferase	0.843165	0.696536	437.425	0	0.15418	96.8249
101.31.1	Bacteriophage Sf6 terminase small subunit	101.31	Bacteriophage Sf6 terminase small subunit	0.702864	0.751221	471.767	0	0.140794	88.4185
102.2.1	H2TH	102.2	H2TH	0.702864	0.751221	471.767	0	0.140794	88.4185
2006.1.2	DHH phosphoesterases	2006.1	HAD domain-related	0.702864	0.751221	471.767	0	0.140794	88.4185
5104.1.1	C-terminal domain in DHH phosphoesterases	5104.1	C-terminal domain in DHH phosphoesterases	0.702864	0.751221	471.767	0	0.140794	88.4185
159.1.3	putative NTP pyrophosphohydrolase Exig_1061	159.1	all-alpha NTP pyrophosphatases	0.702153	0.655348	411.559	0	0.129014	81.021
159.1.1	Hypothetical protein AF_0060	159.1	all-alpha NTP pyrophosphatases	0.560766	0.439408	275.948	0	0.140209	88.0512
101.1.3	tetra-helical, LuxR-like	101.1	HTH	0.46778	0.45171	283.674	0	0.166577	104.61
159.1.2	MazG-related	159.1	all-alpha NTP pyrophosphatases	0.39918	0.235148	147.673	0	0.0776476	48.7627
1.1.1	acid protease	1.1	RIFT-related	0	0.659194	413.974	0	0.209193	131.373
1.1.3	AbrB	1.1	RIFT-related	0	0.314881	197.745	0	0.121499	76.3017
10.37.1	TerD	10.37	TerD	0	0.659194	413.974	0	0.209193	131.373
10.39.1	Soluble domain of MmpS4	10.39	Soluble domain of MmpS4	0	0.659194	413.974	0	0.209193	131.373
101.1.11	Ribbon-helix-helix	101.1	HTH	0	0.314881	197.745	0	0.121499	76.3017
101.1.12	HTH motif inserted in other structures	101.1	HTH	0	0.659194	413.974	0	0.209193	131.373
101.1.19	Bacteriophage lambda ea8.5-related	101.1	HTH	0	0.659194	413.974	0	0.209193	131.373
101.1.5	Anti-sigma factor AsiA	101.1	HTH	0	0.659194	413.974	0	0.209193	131.373
101.1.6	TrpR	101.1	HTH	0	0.0104861	6.58525	0	0.15418	96.8249
101.13.1	B-form DNA mimic Ocr	101.13	B-form DNA mimic Ocr	0	0.659194	413.974	0	0.209193	131.373
101.17.1	IHF-like DNA-binding proteins	101.17	IHF-like DNA-binding proteins	0	0.659194	413.974	0	0.209193	131.373
101.29.1	helical bundles in heme iron utilization protein-like	101.29	helical bundles in heme iron utilization protein-like	0	0.0215014	13.5029	0	0.129014	81.021
101.30.1	Rv2175c	101.3	Rv2175c	0	0.314881	197.745	0	0.121499	76.3017
101.32.1	bacterioferritin-associated ferredoxin	101.32	bacterioferritin-associated ferredoxin	0	0.659194	413.974	0	0.209193	131.373
101.35.1	DNA repair regulatory protein RecX	101.35	DNA repair regulatory protein RecX	0	0.659194	413.974	0	0.209193	131.373
102.1.2	DNA-glycosylase	102.1	SAM/DNA-glycosylase	0	0.659194	413.974	0	0.209193	131.373
102.4.1	YozE-like	102.4	YozE-like	0	0.659194	413.974	0	0.209193	131.373
103.1.1	RuvA-C, UBA, CRAL/TRIO-N, HBS1	103.1	RuvA-C, UBA, CRAL/TRIO-N, HBS1	0	0.659194	413.974	0	0.209193	131.373
103.6.1	FGAM synthase PurL, linker domain	103.6	FGAM synthase PurL, linker domain	0	0.659194	413.974	0	0.209193	131.373
106.1.1	Globin-like	106.1	Globin-like	0	0.659194	413.974	0	0.209193	131.373
1075.3.1	Type I ABC importer transmembrane domain fold	1075.3	Type I ABC importer transmembrane domain fold	0	0.659194	413.974	0	0.209193	131.373
109.16.1	TROVE domain-like	109.16	TROVE domain-like	0	0.659194	413.974	0	0.209193	131.373
109.2.1	alpha/alpha toroid	109.2	alpha/alpha toroid	0	0.659194	413.974	0	0.209193	131.373
11.1.3	Cu,Zn superoxide dismutase-like	11.1	Immunoglobulin-related	0	0.659194	413.974	0	0.209193	131.373
11.1.4	Prealbumin-like	11.1	Immunoglobulin-related	0	0.659194	413.974	0	0.209193	131.373
11.1.5	Common fold of diphtheria toxin/transcription factors/cytochrome f	11.1	Immunoglobulin-related	0	0.659194	413.974	0	0.209193	131.373
11.13.1	Leukocidin-like	11.13	Leukocidin-like	0	0.659194	413.974	0	0.209193	131.373
11.4.1	Antigen MPT63/MPB63 (immunoprotective extracellular protein)	11.4	Antigen MPT63/MPB63 (immunoprotective extracellular protein)	0	0.659194	413.974	0	0.209193	131.373
12.1.1	Glycosyl hydrolase domain	12.1	Glycosyl hydrolase domain	0	0.659194	413.974	0	0.209193	131.373
132.1.1	Acyl-carrier protein (ACP)	132.1	Acyl-carrier protein (ACP)	0	0.659194	413.974	0	0.209193	131.373
132.3.1	Hypothetical protein YjbJ	132.3	Hypothetical protein YjbJ	0	0.659194	413.974	0	0.209193	131.373
149.1.1	Cytochrome P450	149.1	Cytochrome P450	0	0.659194	413.974	0	0.209193	131.373
150.1.1	Ferritin	150.1	Ferritin/Heme oxygenase	0	0.314881	197.745	0	0.121499	76.3017
150.2.1	Cobalamin adenosyltransferase	150.2	Cobalamin adenosyltransferase	0	0.659194	413.974	0	0.209193	131.373
150.5.1	ESAT-6 like	150.5	ESAT-6 like	0	0.659194	413.974	0	0.209193	131.373
150.7.1	PE	150.7	PE	0	0.659194	413.974	0	0.209193	131.373
150.8.1	PPE	150.8	PPE	0	0.314881	197.745	0	0.121499	76.3017
159.1.4	Type II deoxyuridine triphosphatase-related	159.1	all-alpha NTP pyrophosphatases	0	0.0780752	49.0312	0	0.166577	104.61
164.1.1	Chorismate mutase II	164.1	Chorismate mutase II	0	0.659194	413.974	0	0.209193	131.373
184.1.1	Nucleoside phosphorylase/phosphoribosyltransferase-N	184.1	Nucleoside phosphorylase/phosphoribosyltransferase-N	0	0.659194	413.974	0	0.209193	131.373
185.3.1	Rap1a	185.3	Rap1a	0	0.659194	413.974	0	0.209193	131.373
187.1.1	alpha-helical ferredoxin	187.1	alpha-helical ferredoxin	0	0.659194	413.974	0	0.209193	131.373
192.28.1	IDEAL domain	192.28	IDEAL domain	0	0.314881	197.745	0	0.121499	76.3017
2.12.1	BC4932-like	2.12	BC4932-like	0	0.659194	413.974	0	0.209193	131.373
2.14.1	HupF/HypC-like	2.14	HupF/HypC-like	0	0.659194	413.974	0	0.209193	131.373
2.20.1	NlpE C-terminal domain	2.2	NlpE C-terminal domain	0	0.659194	413.974	0	0.209193	131.373
2.21.1	Small protein B (SmpB)	2.21	Small protein B (SmpB)	0	0.659194	413.974	0	0.209193	131.373
2.6.1	Staphylococcal nuclease	2.6	Staphylococcal nuclease	0	0.659194	413.974	0	0.209193	131.373
2.9.1	RNB domain-like	2.9	RNB domain-like	0	0.659194	413.974	0	0.209193	131.373
2002.1.2	Hypothetical protein Cthe_0052	2002.1	TIM barrels | Hypothetical protein Cthe_0052	0	0.659194	413.974	0	0.209193	131.373
2002.5.1	EAL domain	2002.5	EAL domain	0	0.659194	413.974	0	0.209193	131.373
2003.1.6	Tubulin nucleotide-binding domain-like	2003.1	Rossmann-related	0	0.659194	413.974	0	0.209193	131.373
2003.1.9	Activating enzymes of the ubiquitin-like proteins	2003.1	Rossmann-related	0	0.659194	413.974	0	0.209193	131.373
2003.6.1	Ribokinase-like	2003.6	Ribokinase-like	0	0.659194	413.974	0	0.209193	131.373
2006.1.5	Arginase/deacetylase	2006.1	HAD domain-related	0	0.659194	413.974	0	0.209193	131.373
2006.1.6	vWA-like	2006.1	HAD domain-related	0	0.314881	197.745	0	0.121499	76.3017
2007.1.1	Class I glutamine amidotransferase-like	2007.1	Class I glutamine amidotransferase-like	0	0.659194	413.974	0	0.209193	131.373
2007.1.16	Iron-sulphur enzyme Dph2	2007.1	Class I glutamine amidotransferase-like	0	0.659194	413.974	0	0.209193	131.373
2007.1.19	FabD/lysophospholipase-like	2007.1	Class I glutamine amidotransferase-like	0	0.659194	413.974	0	0.209193	131.373
2007.1.2	Periplasmic binding protein-like I	2007.1	Class I glutamine amidotransferase-like	0	0.659194	413.974	0	0.209193	131.373
2007.1.4	Phosphofructokinase N-terminal domain	2007.1	Class I glutamine amidotransferase-like	0	0.659194	413.974	0	0.209193	131.373
2007.1.9	N5-CAIR mutase (phosphoribosylaminoimidazole carboxylase, PurE)	2007.1	Class I glutamine amidotransferase-like	0	0.659194	413.974	0	0.209193	131.373
2007.10.1	Hypothetical protein MTH538	2007.1	Hypothetical protein MTH538	0	0.154622	97.1026	0	0.140794	88.4185
2007.19.1	Glycerate kinase I (Pfam 02595) domain I	2007.19	Glycerate kinase I (Pfam 02595) domain I	0	0.659194	413.974	0	0.209193	131.373
2007.2.1	Flavoproteins	2007.2	Flavoproteins/Phosphotyrosine protein phosphatases-like	0	0.659194	413.974	0	0.209193	131.373
2007.2.2	Phosphotyrosine protein phosphatases I-like	2007.2	Flavoproteins/Phosphotyrosine protein phosphatases-like	0	0.659194	413.974	0	0.209193	131.373
2007.2.3	(Phosphotyrosine protein) phosphatases II	2007.2	Flavoproteins/Phosphotyrosine protein phosphatases-like	0	0.659194	413.974	0	0.209193	131.373
2007.6.1	Ribosomal protein S2/SIS domain	2007.6	Ribosomal protein S2/SIS domain	0	0.659194	413.974	0	0.209193	131.373
2007.9.1	Toll/Interleukin receptor TIR domain	2007.9	Toll/Interleukin receptor TIR domain	0	0.154622	97.1026	0	0.140794	88.4185
205.1.1	4Fe-4S ferredoxin	205.1	4Fe-4S ferredoxin	0	0.314881	197.745	0	0.121499	76.3017
206.1.2	SAICAR synthase	206.1	Protein kinase/SAICAR synthase/ATP-grasp	0	0.659194	413.974	0	0.209193	131.373
207.1.1	Leucine-rich repeats	207.1	Leucine-rich repeats	0	0.659194	413.974	0	0.209193	131.373
207.14.1	Bactofilin A	207.14	Bactofilin A	0	0.659194	413.974	0	0.209193	131.373
207.8.1	Stabilizer of iron transporter sufD	207.8	Stabilizer of iron transporter sufD	0	0.659194	413.974	0	0.209193	131.373
207.9.1	Pentapeptide repeats	207.9	Pentapeptide repeats	0	0.659194	413.974	0	0.209193	131.373
208.1.1	Trimeric LpxA-like enzymes	208.1	Trimeric LpxA-like enzymes	0	0.659194	413.974	0	0.209193	131.373
209.1.1	C-type lectin-like	209.1	C-type lectin-like	0	0.659194	413.974	0	0.209193	131.373
210.1.1	Proteasome subunits	210.1	Ntn	0	0.659194	413.974	0	0.209193	131.373
210.2.1	Protein serine/threonine phosphatase 2C, catalytic domain	210.2	Protein serine/threonine phosphatase 2C, catalytic domain	0	0.659194	413.974	0	0.209193	131.373
211.1.1	Glyoxalase/Bleomycin resistance protein/Dihydroxybiphenyl dioxygenase	211.1	Glyoxalase/Bleomycin resistance protein/Dihydroxybiphenyl dioxygenase	0	0.659194	413.974	0	0.209193	131.373
217.2.1	CorC/HlyC domain-like	217.2	CorC/HlyC domain-like	0	0.659194	413.974	0	0.209193	131.373
220.1.1	PH domain-like	220.1	PH domain-like	0	0.659194	413.974	0	0.209193	131.373
221.1.5	Chemotaxis inhibitory protein CHIPS	221.1	Ubiquitin-related	0	0.659194	413.974	0	0.209193	131.373
221.11.1	beta-grasp fold domain in probable beta-lactamase	221.11	beta-grasp fold domain in probable beta-lactamase	0	0.659194	413.974	0	0.209193	131.373
221.2.1	IF3-N	221.2	IF3-N	0	0.659194	413.974	0	0.209193	131.373
222.1.1	Thioesterase/thiol ester dehydrase-isomerase	222.1	Thioesterase/thiol ester dehydrase-isomerase	0	0.659194	413.974	0	0.209193	131.373
223.3.1	a+b domain in beta-lactamase/transpeptidase-like proteins	223.3	a+b domain in beta-lactamase/transpeptidase-like proteins	0	0.314881	197.745	0	0.121499	76.3017
230.1.1	Tetrahydrobiopterin biosynthesis enzymes-like	230.1	Tetrahydrobiopterin biosynthesis enzymes-like	0	0.314881	197.745	0	0.121499	76.3017
230.3.1	Elongation factor Ts (EF-Ts), dimerisation domain	230.3	Elongation factor Ts (EF-Ts), dimerisation domain	0	0.659194	413.974	0	0.209193	131.373
232.1.1	Pentein	232.1	Pentein	0	0.659194	413.974	0	0.209193	131.373
236.1.2	GroES	236.1	GroES-related	0	0.659194	413.974	0	0.209193	131.373
239.1.1	Ribosomal protein L25-like	239.1	Ribosomal protein L25-like	0	0.659194	413.974	0	0.209193	131.373
243.1.1	NTF2-like	243.1	NTF2-like	0	0.659194	413.974	0	0.209193	131.373
243.15.1	Thermus phage P23-45 gp39	243.15	Thermus phage P23-45 gp39	0	0.659194	413.974	0	0.209193	131.373
243.8.1	Uracil-DNA glycosylase inhibitor protein	243.8	Uracil-DNA glycosylase inhibitor protein	0	0.659194	413.974	0	0.209193	131.373
244.3.1	SufE/NifU	244.3	SufE/NifU	0	0.659194	413.974	0	0.209193	131.373
245.2.1	YbaB	245.2	YbaB	0	0.659194	413.974	0	0.209193	131.373
2488.1.1	alpha/beta knot	2488.1	alpha/beta knot	0	0.659194	413.974	0	0.209193	131.373
2499.1.1	Subtilisin-like	2499.1	Subtilisin-like	0	0.659194	413.974	0	0.209193	131.373
264.1.1	LigT-related	264.1	LigT-related	0	0.659194	413.974	0	0.209193	131.373
265.1.1	RNA bacteriophage capsid protein	265.1	RNA bacteriophage capsid protein	0	0.659194	413.974	0	0.209193	131.373
266.1.1	Thymidylate synthase/dCMP hydroxymethylase	266.1	Thymidylate synthase/dCMP hydroxymethylase	0	0.659194	413.974	0	0.209193	131.373
269.1.1	Fibrinogen C-terminal domain-like	269.1	Fibrinogen C-terminal domain-like	0	0.659194	413.974	0	0.209193	131.373
271.1.1	GFP-like	271.1	GFP-like	0	0.659194	413.974	0	0.209193	131.373
272.1.1	TolA/TonB C-terminal domain	272.1	TolA/TonB C-terminal domain	0	0.659194	413.974	0	0.209193	131.373
274.1.1	Pili subunits	274.1	Pili subunits	0	0.659194	413.974	0	0.209193	131.373
281.1.1	AraD-like aldolase/epimerase	281.1	AraD-like aldolase/epimerase	0	0.659194	413.974	0	0.209193	131.373
282.1.1	CBS-domain	282.1	CBS-domain	0	0.314881	197.745	0	0.121499	76.3017
289.1.1	Peptide deformylase	289.1	Peptide deformylase	0	0.659194	413.974	0	0.209193	131.373
292.1.1	Ribosome inactivating proteins (RIP)	292.1	Ribosome inactivating proteins (RIP)	0	0.659194	413.974	0	0.209193	131.373
295.1.1	ssDNA-binding transcriptional regulator domain	295.1	ssDNA-binding transcriptional regulator domain	0	0.659194	413.974	0	0.209193	131.373
296.1.1	Sulfite reductase hemoprotein (SiRHP), domains 2 and 4	296.1	Sulfite reductase hemoprotein (SiRHP), domains 2 and 4	0	0.659194	413.974	0	0.209193	131.373
300.1.1	Phospholipase D/nuclease	300.1	Phospholipase D/nuclease	0	0.659194	413.974	0	0.209193	131.373
3002.1.1	Adsorption protein p2, insertion domain	3002.1	Adsorption protein p2, insertion domain	0	0.659194	413.974	0	0.209193	131.373
301.10.1	YueI-like	301.1	YueI-like	0	0.659194	413.974	0	0.209193	131.373
301.2.1	PurM N-terminal domain-like	301.2	PurM N-terminal domain-like	0	0.314881	197.745	0	0.121499	76.3017
301.4.1	Holliday junction resolvase RusA	301.4	Holliday junction resolvase RusA	0	0.659194	413.974	0	0.209193	131.373
301.6.1	Tubulin C-terminal domain-like	301.6	Tubulin C-terminal domain-like	0	0.659194	413.974	0	0.209193	131.373
3014.1.1	Middle operon regulator dimerization domain	3014.1	Middle operon regulator dimerization domain	0	0.659194	413.974	0	0.209193	131.373
3016.1.1	C-terminal domain in some PLP-dependent transferases	3016.1	C-terminal domain in some PLP-dependent transferases	0	0.659194	413.974	0	0.209193	131.373
304.100.1	PurS-like	304.1	PurS-like	0	0.659194	413.974	0	0.209193	131.373
304.106.1	Hypothetical protein PH1602	304.106	Hypothetical protein PH1602	0	0.659194	413.974	0	0.209193	131.373
304.111.1	PurM C-terminal domain-like	304.111	PurM C-terminal domain-like	0	0.154622	97.1026	0	0.140794	88.4185
304.124.1	Phage tail protein-like	304.124	Phage tail protein-like	0	0.659194	413.974	0	0.209193	131.373
304.125.1	ferredoxin-like domain in Api92-like proteins	304.125	ferredoxin-like domain in Api92-like proteins	0	0.659194	413.974	0	0.209193	131.373
304.139.1	CRISPR-associated protein Cas7/Csa2-related	304.139	Cas7-related	0	0.659194	413.974	0	0.209193	131.373
304.14.1	Sporulation related repeat (SPOR)	304.14	Sporulation related repeat (SPOR)	0	0.659194	413.974	0	0.209193	131.373
304.146.1	Uncharacterized protein yjdK	304.146	Uncharacterized protein yjdK	0	0.314881	197.745	0	0.121499	76.3017
304.157.1	uncharacterized protein 201phi2-1p060	304.157	uncharacterized protein 201phi2-1p060	0	0.659194	413.974	0	0.209193	131.373
304.158.1	CRISPR system Cas5 homologs	304.158	CRISPR system Cas5 homologs	0	0.659194	413.974	0	0.209193	131.373
304.3.2	Peptide methionine sulfoxide reductase	304.3	HMA-related	0	0.659194	413.974	0	0.209193	131.373
304.37.1	Sulfite reductase, domains 1 and 3	304.37	Sulfite reductase, domains 1 and 3	0	0.659194	413.974	0	0.209193	131.373
304.4.1	Dimeric alpha+beta barrel	304.4	Dimeric alpha+beta barrel	0	0.659194	413.974	0	0.209193	131.373
304.40.1	Translational regulator protein regA	304.4	Translational regulator protein regA	0	0.659194	413.974	0	0.209193	131.373
304.51.1	CRISPR transcript (pre-crRNA) processing endoribonuclease-related	304.51	CRISPR transcript (pre-crRNA) processing endoribonuclease-related	0	0.659194	413.974	0	0.209193	131.373
304.55.2	Transposase IS200-like	304.55	Origin of replication-binding domains	0	0.659194	413.974	0	0.209193	131.373
304.56.1	CRISPR associated protein Cas2-like	304.56	CRISPR associated protein Cas2-like	0	0.659194	413.974	0	0.209193	131.373
306.8.1	TM1457-like	306.8	TM1457-like	0	0.659194	413.974	0	0.209193	131.373
3073.1.1	ORF12 from Lactococcus lactis phage p2	3073.1	ORF12 from Lactococcus lactis phage p2	0	0.659194	413.974	0	0.209193	131.373
308.1.1	ClpS-related	308.1	ClpS-related	0	0.659194	413.974	0	0.209193	131.373
309.1.1	LuxS/MPP-like metallohydrolase	309.1	LuxS, MPP, ThrRS/AlaRS common domain	0	0.659194	413.974	0	0.209193	131.373
3101.1.1	Small outer capsid protein (Soc)	3101.1	Small outer capsid protein (Soc)	0	0.659194	413.974	0	0.209193	131.373
3103.1.1	Uncharacterized protein yqbN	3103.1	Uncharacterized protein yqbN	0	0.659194	413.974	0	0.209193	131.373
3108.1.1	Uncharacterized protein Atu1219	3108.1	Uncharacterized protein Atu1219	0	0.659194	413.974	0	0.209193	131.373
3115.2.1	GP2	3115.2	GP2	0	0.659194	413.974	0	0.209193	131.373
3115.3.1	P56	3115.3	P56	0	0.659194	413.974	0	0.209193	131.373
312.1.1	HIT-related	312.1	HIT-related	0	0.659194	413.974	0	0.209193	131.373
3139.1.1	pathogenicity island 3 ORF9 protein	3139.1	pathogenicity island 3 ORF9 protein	0	0.659194	413.974	0	0.209193	131.373
3148.1.1	putative secreted protein PA3611	3148.1	putative secreted protein PA3611	0	0.659194	413.974	0	0.209193	131.373
315.2.1	DNA damage-inducible protein DinI	315.2	DNA damage-inducible protein DinI	0	0.659194	413.974	0	0.209193	131.373
3151.1.1	SPP1 phage GP23.1	3151.1	SPP1 phage GP23.1	0	0.314881	197.745	0	0.121499	76.3017
3156.1.1	Cupredoxin-related	3156.1	Cupredoxin-related	0	0.659194	413.974	0	0.209193	131.373
3158.1.1	uncharacterized protein RUMGNA_01417	3158.1	uncharacterized protein RUMGNA_01417	0	0.659194	413.974	0	0.209193	131.373
3172.1.1	Uncharacterized protein gp49	3172.1	Uncharacterized protein gp49	0	0.659194	413.974	0	0.209193	131.373
3174.3.1	PAAR-repeat protein	3174.3	PAAR-repeat protein	0	0.659194	413.974	0	0.209193	131.373
3176.1.1	Head fiber protein gp8.5 fibrous portion	3176.1	Head fiber protein gp8.5 fibrous portion	0	0.659194	413.974	0	0.209193	131.373
319.1.1	HSP20-like chaperones	319.1	HSP20-like chaperones	0	0.659194	413.974	0	0.209193	131.373
3191.1.1	RyR motifs	3191.1	RyR motifs	0	0.659194	413.974	0	0.209193	131.373
3200.1.1	Read-through domain of A1 protein	3200.1	Read-through domain of A1 protein	0	0.659194	413.974	0	0.209193	131.373
321.1.1	Glutamine synthetase/guanido kinase	321.1	Glutamine synthetase/guanido kinase	0	0.659194	413.974	0	0.209193	131.373
3215.1.1	bacteriophage phiKZ gp29PR	3215.1	bacteriophage phiKZ gp29PR	0	0.659194	413.974	0	0.209193	131.373
3218.1.1	small terminase oligomerization domain	3218.1	small terminase oligomerization domain	0	0.659194	413.974	0	0.209193	131.373
322.1.1	HPr-like	322.1	HPr-like	0	0.659194	413.974	0	0.209193	131.373
3226.1.1	Uracil Transporter UraA	3226.1	Uracil Transporter UraA	0	0.659194	413.974	0	0.209193	131.373
323.1.1	CoA-dependent acyltransferases	323.1	CoA-dependent acyltransferases	0	0.659194	413.974	0	0.209193	131.373
325.1.3	Pyrimidine nucleoside phosphorylase C-terminal domain	325.1	alpha/beta-Hammerhead/Barrel-sandwich hybrid	0	0.659194	413.974	0	0.209193	131.373
327.15.1	Hypothetical protein BDI_0842	327.15	Hypothetical protein BDI_0842	0	0.659194	413.974	0	0.209193	131.373
327.17.1	S-adenosylmethionine synthetase	327.17	S-adenosylmethionine synthetase	0	0.659194	413.974	0	0.209193	131.373
327.6.1	Fe-S cluster assembly (FSCA) domain-like	327.6	Fe-S cluster assembly (FSCA) domain-like	0	0.659194	413.974	0	0.209193	131.373
328.1.1	AlbA-like	328.1	AlbA-like	0	0.659194	413.974	0	0.209193	131.373
328.3.1	Translation initiation factor IF3, C-terminal domain	328.3	Translation initiation factor IF3, C-terminal domain	0	0.659194	413.974	0	0.209193	131.373
328.7.1	Smr domain	328.7	Smr domain	0	0.659194	413.974	0	0.209193	131.373
330.1.1	dsRNA-binding domain-like	330.1	dsRNA-binding domain-like	0	0.659194	413.974	0	0.209193	131.373
330.12.1	Transcription regulator P7	330.12	Transcription regulator P7	0	0.659194	413.974	0	0.209193	131.373
330.19.1	Anti-CRISPR protein Acr30-35/AcrF1	330.19	Anti-CRISPR protein Acr30-35/AcrF1	0	0.659194	413.974	0	0.209193	131.373
330.2.1	Ribosome binding protein Y (YfiA homologue)	330.2	Ribosome binding protein Y (YfiA homologue)	0	0.659194	413.974	0	0.209193	131.373
330.3.1	Peptidyl-tRNA hydrolase domain-like	330.3	Peptidyl-tRNA hydrolase domain-like	0	0.659194	413.974	0	0.209193	131.373
330.5.1	Bacillus phage protein	330.5	Bacillus phage protein	0	0.659194	413.974	0	0.209193	131.373
330.7.1	PI-Pfui intein middle domain	330.7	PI-Pfui intein middle domain	0	0.659194	413.974	0	0.209193	131.373
331.1.1	TATA-box binding protein-like	331.1	TATA-box binding protein-like	0	0.659194	413.974	0	0.209193	131.373
331.10.2	Bacterial S-adenosylmethionine decarboxylase	331.1	S-adenosylmethionine decarboxylase-related	0	0.659194	413.974	0	0.209193	131.373
331.2.1	Phosphoglucomutase, C-terminal domain	331.2	Phosphoglucomutase, C-terminal domain	0	0.659194	413.974	0	0.209193	131.373
331.3.1	Bet v1-like	331.3	Bet v1-like	0	0.314881	197.745	0	0.121499	76.3017
3355.1.1	dicarboxylate/sodium symporter	3355.1	dicarboxylate/sodium symporter	0	0.659194	413.974	0	0.209193	131.373
3365.1.1	N-terminal domain of minor coat protein pIII	3365.1	N-terminal domain of minor coat protein pIII	0	0.659194	413.974	0	0.209193	131.373
3376.1.1	PlyCB	3376.1	PlyCB	0	0.659194	413.974	0	0.209193	131.373
3419.1.1	Antitoxin VbhA	3419.1	Antitoxin VbhA	0	0.659194	413.974	0	0.209193	131.373
3489.1.1	ArdA	3489.1	ArdA	0	0.659194	413.974	0	0.209193	131.373
3496.1.1	alpha-helical protein of unknown function (Pfam01724)	3496.1	alpha-helical protein of unknown function (Pfam01724)	0	0.659194	413.974	0	0.209193	131.373
3506.1.1	Viral membrane protein P3	3506.1	Viral membrane protein P3	0	0.659194	413.974	0	0.209193	131.373
3507.1.1	Viral membrane protein P6	3507.1	Viral membrane protein P6	0	0.659194	413.974	0	0.209193	131.373
3511.1.1	UPF0302 protein BA_1542/GBAA1542/BAS1430	3511.1	UPF0302 protein BA_1542/GBAA1542/BAS1430	0	0.659194	413.974	0	0.209193	131.373
352.1.1	Noncollagenous (NC1) domain of collagen IV	352.1	Noncollagenous (NC1) domain of collagen IV	0	0.659194	413.974	0	0.209193	131.373
3524.1.1	Uncharacterized protein encoded by cryptic prophage	3524.1	Uncharacterized protein encoded by cryptic prophage	0	0.659194	413.974	0	0.209193	131.373
3547.1.1	uncharacterised protein rbstp2171	3547.1	uncharacterised protein rbstp2171	0	0.659194	413.974	0	0.209193	131.373
3556.1.1	Uncharacterized Protein Rru_A0810	3556.1	Uncharacterized Protein Rru_A0810	0	0.659194	413.974	0	0.209193	131.373
3570.1.1	FAM3 superfamily	3570.1	FAM3 superfamily	0	0.659194	413.974	0	0.209193	131.373
3605.1.1	Polarity suppression protein	3605.1	Polarity suppression protein	0	0.659194	413.974	0	0.209193	131.373
361.1.1	DnaJ/Hsp40 cysteine-rich domain	361.1	DnaJ/Hsp40 cysteine-rich domain	0	0.314881	197.745	0	0.121499	76.3017
3632.1.1	Phage G1 gp67	3632.1	Phage G1 gp67	0	0.659194	413.974	0	0.209193	131.373
3664.1.1	Small, acid-soluble spore protein C	3664.1	Small, acid-soluble spore protein C	0	0.659194	413.974	0	0.209193	131.373
3666.1.1	30S ribosomal protein S21	3666.1	30S ribosomal protein S21	0	0.659194	413.974	0	0.209193	131.373
3708.1.1	ESX-1 secretion system protein eccB1 modular domains	3708.1	ESX-1 secretion system protein eccB1 modular domains	0	0.659194	413.974	0	0.209193	131.373
371.1.1	Phospholipase A2, PLA2	371.1	Phospholipase A2, PLA2	0	0.659194	413.974	0	0.209193	131.373
3713.1.1	Small terminase central domain	3713.1	Small terminase central domain	0	0.659194	413.974	0	0.209193	131.373
3738.1.1	Major inner capsid protein P1	3738.1	Major inner capsid protein P1	0	0.659194	413.974	0	0.209193	131.373
3742.1.1	hypothetical protein DESPIG_00776	3742.1	hypothetical protein DESPIG_00776	0	0.659194	413.974	0	0.209193	131.373
375.1.3	Hypothetical protein MTH1184	375.1	Rubredoxin-related	0	0.659194	413.974	0	0.209193	131.373
375.1.5	Hypothetical protein Ta0289-C	375.1	Rubredoxin-related	0	0.314881	197.745	0	0.121499	76.3017
375.4.1	Nucleolar RNA-binding protein Nop10-like	375.4	Nucleolar RNA-binding protein Nop10-like	0	0.314881	197.745	0	0.121499	76.3017
375.8.1	Zinc-binding domain of translation initiation factor 2 beta	375.8	Zinc-binding domain of translation initiation factor 2 beta	0	0.154622	97.1026	0	0.140794	88.4185
3758.1.1	Bacterial hemolysins	3758.1	Bacterial hemolysins	0	0.659194	413.974	0	0.209193	131.373
3759.1.1	Antitermination protein Q helical domain	3759.1	Antitermination protein Q helical domain	0	0.314881	197.745	0	0.121499	76.3017
377.8.1	YqaI-like	377.8	YqaI-like	0	0.659194	413.974	0	0.209193	131.373
3772.1.1	Putative anti-sigma factor BDI_1681 N-terminal domain	3772.1	Putative anti-sigma factor BDI_1681 N-terminal domain	0	0.659194	413.974	0	0.209193	131.373
3801.1.1	ParE2-associated antitoxin 2 (PaaA2)	3801.1	ParE2-associated antitoxin 2 (PaaA2)	0	0.659194	413.974	0	0.209193	131.373
3809.1.1	Uncharacterized protein CV0426	3809.1	Uncharacterized protein CV0426	0	0.659194	413.974	0	0.209193	131.373
3822.1.1	Intergenic-region protein	3822.1	Intergenic-region protein	0	0.659194	413.974	0	0.209193	131.373
3831.1.1	Secreted protein of unknown function DUF1311	3831.1	Secreted protein of unknown function DUF1311	0	0.659194	413.974	0	0.209193	131.373
3837.1.1	Uncharacterized conserved protein Dip1984	3837.1	Uncharacterized conserved protein Dip1984	0	0.659194	413.974	0	0.209193	131.373
3844.2.1	MybT EspG5 chaperone	3844.2	MybT EspG5 chaperone	0	0.659194	413.974	0	0.209193	131.373
3918.1.1	AbrB C-terminal domain	3918.1	AbrB C-terminal domain	0	0.659194	413.974	0	0.209193	131.373
392.1.1	N-terminal domains of the minor coat protein g3p	392.1	N-terminal domains of the minor coat protein g3p	0	0.314881	197.745	0	0.121499	76.3017
3925.1.1	hypothetical protein BPSL2088	3925.1	hypothetical protein BPSL2088	0	0.659194	413.974	0	0.209193	131.373
3931.1.1	MtlR-like	3931.1	MtlR-like	0	0.659194	413.974	0	0.209193	131.373
3976.1.1	GnsA	3976.1	GnsA	0	0.659194	413.974	0	0.209193	131.373
3982.1.1	lantibiotic self-resistance lipoprotein MlbQ	3982.1	lantibiotic self-resistance lipoprotein MlbQ	0	0.659194	413.974	0	0.209193	131.373
4.1.2	Stringent starvation protein B, SspB	4.1	SH3	0	0.659194	413.974	0	0.209193	131.373
4.8.1	Chromo domain-like	4.8	Chromo domain-like	0	0.659194	413.974	0	0.209193	131.373
4004.1.1	NAD kinase beta sandwich domain-like	4004.1	NAD kinase beta sandwich domain-like	0	0.659194	413.974	0	0.209193	131.373
4019.1.1	alpha-helical domain in beta-lactamase/transpeptidase-like proteins	4019.1	alpha-helical domain in beta-lactamase/transpeptidase-like proteins	0	0.154622	97.1026	0	0.140794	88.4185
4040.1.1	Fic-like	4040.1	Fic-like	0	0.659194	413.974	0	0.209193	131.373
4072.1.1	BTG domain-like	4072.1	BTG domain-like	0	0.659194	413.974	0	0.209193	131.373
4098.1.1	YopT-like	4098.1	YopT-like	0	0.659194	413.974	0	0.209193	131.373
4100.1.1	TTHA1013/TTHA0281-like	4100.1	TTHA1013/TTHA0281-like	0	0.314881	197.745	0	0.121499	76.3017
4112.1.1	YopX, N-terminal domain-like	4112.1	YopX, N-terminal domain-like	0	0.314881	197.745	0	0.121499	76.3017
4114.1.1	PHP14-like	4114.1	PHP14-like	0	0.659194	413.974	0	0.209193	131.373
4121.1.1	CorA soluble domain-like	4121.1	CorA soluble domain-like	0	0.659194	413.974	0	0.209193	131.373
4152.2.1	Uncharacterized protein CV_2116	4152.2	Uncharacterized protein CV_2116	0	0.659194	413.974	0	0.209193	131.373
4180.1.1	SpoVG-like	4180.1	SpoVG-like	0	0.659194	413.974	0	0.209193	131.373
4182.1.1	Agglutinin HPA-like	4182.1	Agglutinin HPA-like	0	0.659194	413.974	0	0.209193	131.373
4188.1.1	BB1717-like	4188.1	BB1717-like	0	0.659194	413.974	0	0.209193	131.373
4192.1.1	DNA terminal protein C-terminal domain	4192.1	DNA terminal protein C-terminal domain	0	0.659194	413.974	0	0.209193	131.373
4198.1.1	TerB-like	4198.1	TerB-like	0	0.659194	413.974	0	0.209193	131.373
4205.1.1	SMI1/KNR4-like	4205.1	SMI1/KNR4-like	0	0.659194	413.974	0	0.209193	131.373
4230.1.1	DnaD domain	4230.1	DnaD domain	0	0.659194	413.974	0	0.209193	131.373
4236.1.1	Sec-C motif	4236.1	Sec-C motif	0	0.659194	413.974	0	0.209193	131.373
4239.1.1	DNA polymerase III theta subunit-like	4239.1	DNA polymerase III theta subunit-like	0	0.314881	197.745	0	0.121499	76.3017
4259.1.1	STIV B116-like	4259.1	STIV B116-like	0	0.659194	413.974	0	0.209193	131.373
4267.1.1	YefM-like	4267.1	YefM-like	0	0.659194	413.974	0	0.209193	131.373
4298.1.1	Phage replication organizer domain	4298.1	Phage replication organizer domain	0	0.659194	413.974	0	0.209193	131.373
4312.1.1	RelE-like	4312.1	RelE-like	0	0.314881	197.745	0	0.121499	76.3017
4312.2.1	YaeB-like	4312.2	YaeB-like	0	0.659194	413.974	0	0.209193	131.373
4313.1.1	CsrA-like	4313.1	CsrA-like	0	0.659194	413.974	0	0.209193	131.373
4317.1.1	YdfO-like	4317.1	YdfO-like	0	0.659194	413.974	0	0.209193	131.373
4319.1.1	Yonk-like	4319.1	Yonk-like	0	0.659194	413.974	0	0.209193	131.373
4325.1.1	YegP-like	4325.1	YegP-like	0	0.659194	413.974	0	0.209193	131.373
4952.1.1	L-aspartase N-terminal domain-like	4952.1	L-aspartase N-terminal domain-like	0	0.314881	197.745	0	0.121499	76.3017
4953.1.1	L-aspartase C-terminal domain-like	4953.1	L-aspartase C-terminal domain-like	0	0.659194	413.974	0	0.209193	131.373
4989.1.1	XkdW-like	4989.1	XkdW-like	0	0.314881	197.745	0	0.121499	76.3017
4999.1.1	YopX, C-terminal domain-like	4999.1	YopX, C-terminal domain-like	0	0.314881	197.745	0	0.121499	76.3017
5.1.11	9-bladed	5.1	beta-propeller	0	0.659194	413.974	0	0.209193	131.373
5.1.4	7-bladed	5.1	beta-propeller	0	0.0780752	49.0312	0	0.166577	104.61
5.1.5	8-bladed	5.1	beta-propeller	0	0.314881	197.745	0	0.121499	76.3017
5.1.6	deteriorated	5.1	beta-propeller	0	0.659194	413.974	0	0.209193	131.373
5019.1.1	Subunit III of photosystem I reaction centre, PsaF	5019.1	Subunit III of photosystem I reaction centre, PsaF	0	0.659194	413.974	0	0.209193	131.373
5037.1.1	Bacterial photosystem II reaction centre L and M subunits-like	5037.1	Bacterial photosystem II reaction centre L and M subunits-like	0	0.314881	197.745	0	0.121499	76.3017
504.1.1	Bacterial protein-export protein SecB	504.1	Bacterial protein-export protein SecB	0	0.659194	413.974	0	0.209193	131.373
5042.1.1	Magnesium transport protein CorA, transmembrane region	5042.1	Magnesium transport protein CorA, transmembrane region	0	0.659194	413.974	0	0.209193	131.373
5048.1.1	Aquaporin-like	5048.1	Aquaporin-like	0	0.659194	413.974	0	0.209193	131.373
505.1.1	Repressor of bacterial conjugation FinO	505.1	Repressor of bacterial conjugation FinO	0	0.659194	413.974	0	0.209193	131.373
5050.1.1	Major facilitator superfamily (MFS) general substrate transporter	5050.1	Major facilitator superfamily (MFS) general substrate transporter	0	0.659194	413.974	0	0.209193	131.373
5051.1.1	Sodium:neurotransmitter symporter family (SNF)-like	5051.1	Sodium:neurotransmitter symporter family (SNF)-like	0	0.659194	413.974	0	0.209193	131.373
5054.1.1	Voltage-gated ion channels	5054.1	Voltage-gated ion channels	0	0.659194	413.974	0	0.209193	131.373
5059.1.1	Drug/Metabolite transporter	5059.1	Drug/Metabolite transporter	0	0.659194	413.974	0	0.209193	131.373
5063.1.1	Photosystem I reaction center subunit X, PsaK	5063.1	Photosystem I reaction center subunit X, PsaK	0	0.659194	413.974	0	0.209193	131.373
5065.1.1	Type II ABC importer transmembrane domain fold	5065.1	Type II ABC importer transmembrane domain fold	0	0.659194	413.974	0	0.209193	131.373
5069.1.1	Transmembrane di-heme cytochromes	5069.1	Transmembrane heme-binding four-helical bundle	0	0.659194	413.974	0	0.209193	131.373
5075.1.1	Photosystem II antenna protein-like	5075.1	Photosystem II antenna protein-like	0	0.659194	413.974	0	0.209193	131.373
5081.1.1	Rhomboid-like	5081.1	Rhomboid-like	0	0.659194	413.974	0	0.209193	131.373
5084.2.1	OMPT-like	5084.2	OMPT-like	0	0.659194	413.974	0	0.209193	131.373
5084.5.1	Porin	5084.5	Porins	0	0.659194	413.974	0	0.209193	131.373
51.1.1	Penicillin-binding protein associated domain	51.1	Penicillin-binding protein associated domain	0	0.659194	413.974	0	0.209193	131.373
514.1.1	YutG-like	514.1	YutG-like	0	0.659194	413.974	0	0.209193	131.373
528.1.1	ADP-ribosylglycohydrolase	528.1	ADP-ribosylglycohydrolase	0	0.659194	413.974	0	0.209193	131.373
546.1.1	gene 59 helicase assembly protein	546.1	gene 59 helicase assembly protein	0	0.659194	413.974	0	0.209193	131.373
560.1.1	H-NS histone-like proteins, C-terminal domain	560.1	H-NS histone-like proteins, C-terminal domain	0	0.659194	413.974	0	0.209193	131.373
562.1.1	NblA-like (Pfam 04485)	562.1	NblA-like (Pfam 04485)	0	0.659194	413.974	0	0.209193	131.373
571.1.1	Replisome organizer (g39p helicase loader/inhibitor protein)	571.1	Replisome organizer (g39p helicase loader/inhibitor protein)	0	0.659194	413.974	0	0.209193	131.373
572.1.1	Scaffolding protein gpD of bacteriophage procapsid	572.1	Scaffolding protein gpD of bacteriophage procapsid	0	0.659194	413.974	0	0.209193	131.373
60.1.2	Ku70/80 subunit middle domain	60.1	SPOC domain-related	0	0.659194	413.974	0	0.209193	131.373
6002.1.1	Protein P16	6002.1	Protein P16	0	0.659194	413.974	0	0.209193	131.373
6003.1.1	Protein P30	6003.1	Protein P30	0	0.659194	413.974	0	0.209193	131.373
601.19.1	Apolipoprotein	601.19	Apolipoprotein	0	0.659194	413.974	0	0.209193	131.373
601.7.1	Nucleotidyltransferase substrate binding subunit/domain	601.7	HEPN	0	0.659194	413.974	0	0.209193	131.373
6012.1.1	Antimicrobial peptide LCI	6012.1	Antimicrobial peptide LCI	0	0.659194	413.974	0	0.209193	131.373
602.1.1	L-aspartase middle domain-like	602.1	L-aspartase middle domain-like	0	0.314881	197.745	0	0.121499	76.3017
6024.1.1	2Fe-2S binding domain in CopZ	6024.1	2Fe-2S binding domain in CopZ	0	0.659194	413.974	0	0.209193	131.373
6027.1.1	Host-nuclease inhibitor protein Gam	6027.1	Host-nuclease inhibitor protein Gam	0	0.659194	413.974	0	0.209193	131.373
6028.1.1	Ribosome modulation factor	6028.1	Ribosome modulation factor	0	0.659194	413.974	0	0.209193	131.373
6034.1.1	Core protein P7	6034.1	Core protein P7	0	0.659194	413.974	0	0.209193	131.373
604.11.1	XseB-like	604.11	XseB-like	0	0.659194	413.974	0	0.209193	131.373
604.39.1	S-component of energy-coupling factor (ECF) transporters	604.39	S-component of energy-coupling factor (ECF) transporters	0	0.659194	413.974	0	0.209193	131.373
605.8.1	BAS1536-like	605.8	BAS1536-like	0	0.659194	413.974	0	0.209193	131.373
6050.1.1	Phage tail assembly chaperone	6050.1	Phage tail assembly chaperone	0	0.659194	413.974	0	0.209193	131.373
610.4.1	YqeY domain	610.4	YqeY domain	0	0.659194	413.974	0	0.209193	131.373
6100.1.1	Uncharacterized protein PP-LUZ7_gp033	6100.1	Uncharacterized protein PP-LUZ7_gp033	0	0.659194	413.974	0	0.209193	131.373
6114.1.1	Internal protein I	6114.1	Internal protein I	0	0.659194	413.974	0	0.209193	131.373
6141.1.1	DNA Mimic Protein Arn	6141.1	DNA Mimic Protein Arn	0	0.659194	413.974	0	0.209193	131.373
615.1.1	T4 endonuclease V	615.1	T4 endonuclease V	0	0.659194	413.974	0	0.209193	131.373
6155.1.1	SWEET transporter	6155.1	SWEET transporter	0	0.659194	413.974	0	0.209193	131.373
6155.2.1	PnuC	6155.2	PnuC	0	0.659194	413.974	0	0.209193	131.373
629.1.1	TorD-like (Pfam 06192)	629.1	TorD-like (Pfam 06192)	0	0.659194	413.974	0	0.209193	131.373
632.14.1	DNA terminal protein N-terminal subdomain	632.14	DNA terminal protein N-terminal subdomain	0	0.314881	197.745	0	0.121499	76.3017
632.15.1	Staphylococcal complement inhibitor (SCIN)	632.15	Staphylococcal complement inhibitor (SCIN)	0	0.659194	413.974	0	0.209193	131.373
633.10.1	IVS-encoded protein-like	633.1	IVS-encoded protein-like	0	0.659194	413.974	0	0.209193	131.373
633.13.1	DsbB-like	633.13	DsbB-like	0	0.659194	413.974	0	0.209193	131.373
633.5.1	LemA-like	633.5	LemA-like	0	0.659194	413.974	0	0.209193	131.373
635.1.1	YgfB-like	635.1	YgfB-like	0	0.659194	413.974	0	0.209193	131.373
636.1.1	SopE-like GEF domain	636.1	SopE-like GEF domain	0	0.659194	413.974	0	0.209193	131.373
639.2.1	Regulator of acid resistance influenced by indole (AriR)	639.2	Regulator of acid resistance influenced by indole (AriR)	0	0.659194	413.974	0	0.209193	131.373
641.1.1	Glycogen synthesis protein GlgS	641.1	Glycogen synthesis protein GlgS	0	0.659194	413.974	0	0.209193	131.373
650.1.1	Chaperone J-domain	650.1	Chaperone J-domain	0	0.314881	197.745	0	0.121499	76.3017
66.1.1	ISP domain	66.1	ISP domain	0	0.659194	413.974	0	0.209193	131.373
67.1.1	HSP40/DnaJ peptide-binding domain	67.1	HSP40/DnaJ peptide-binding domain	0	0.659194	413.974	0	0.209193	131.373
69.1.1	Hint	69.1	Hedgehog/intein	0	0.659194	413.974	0	0.209193	131.373
70.3.1	SET domain-like	70.3	SET domain-like	0	0.659194	413.974	0	0.209193	131.373
706.1.1	Head domain of nucleotide exchange factor GrpE	706.1	Head domain of nucleotide exchange factor GrpE	0	0.659194	413.974	0	0.209193	131.373
708.1.2	Mss4-like	708.1	ETN0001 domain-like	0	0.659194	413.974	0	0.209193	131.373
719.2.1	NE0471 N-terminal domain-like	719.2	NE0471 N-terminal domain-like	0	0.659194	413.974	0	0.209193	131.373
73.1.1	SMAD/FHA domain	73.1	SMAD/FHA domain	0	0.659194	413.974	0	0.209193	131.373
7500.1.1	Glycerate kinase I (Pfam 02595) domain II	7500.1	Glycerate kinase I (Pfam 02595) domain II	0	0.659194	413.974	0	0.209193	131.373
7501.1.1	Dihydrofolate reductases	7501.1	Dihydrofolate reductases	0	0.659194	413.974	0	0.209193	131.373
7503.1.1	TolB, N-terminal domain	7503.1	TolB, N-terminal domain	0	0.659194	413.974	0	0.209193	131.373
7504.1.1	ITPase-like	7504.1	ITPase-like	0	0.659194	413.974	0	0.209193	131.373
7512.1.1	UDP-Glycosyltransferase/glycogen phosphorylase	7512.1	UDP-Glycosyltransferase/glycogen phosphorylase	0	0.659194	413.974	0	0.209193	131.373
7515.1.1	Alkaline phosphatase-like	7515.1	Alkaline phosphatase-like	0	0.659194	413.974	0	0.209193	131.373
7525.1.1	Phosphoglycerate mutase-like	7525.1	Phosphoglycerate mutase-like	0	0.659194	413.974	0	0.209193	131.373
7528.1.1	Phosphoglucomutase, first 3 domains	7528.1	Phosphoglucomutase, first 3 domains	0	0.659194	413.974	0	0.209193	131.373
7529.1.1	Macro domain-like	7529.1	Macro domain-like	0	0.659194	413.974	0	0.209193	131.373
7543.1.1	Methylglyoxal synthase-like	7543.1	Methylglyoxal synthase-like	0	0.659194	413.974	0	0.209193	131.373
7544.1.1	Nucleoside phosphorylase/phosphoribosyltransferase catalytic domain	7544.1	Nucleoside phosphorylase/phosphoribosyltransferase catalytic domain	0	0.659194	413.974	0	0.209193	131.373
7547.1.1	Hypothetical protein TT1679	7547.1	Hypothetical protein TT1679	0	0.659194	413.974	0	0.209193	131.373
7555.1.1	Alpha-2,3/8-sialyltransferase CstII-related	7555.1	Alpha-2,3/8-sialyltransferase CstII-related	0	0.659194	413.974	0	0.209193	131.373
7561.1.1	Isochorismatase-like hydrolases	7561.1	Isochorismatase-like hydrolases	0	0.659194	413.974	0	0.209193	131.373
7567.1.1	LmbE-like	7567.1	LmbE-like	0	0.659194	413.974	0	0.209193	131.373
7571.1.1	Formyltransferase	7571.1	Formyltransferase	0	0.659194	413.974	0	0.209193	131.373
7573.1.1	PRTase-like	7573.1	PRTase-like	0	0.314881	197.745	0	0.121499	76.3017
7574.1.1	Thiamin diphosphate-binding fold (THDP-binding)	7574.1	Thiamin diphosphate-binding fold (THDP-binding)	0	0.659194	413.974	0	0.209193	131.373
7577.1.1	PLP-dependent transferases	7577.1	PLP-dependent transferases	0	0.314881	197.745	0	0.121499	76.3017
7579.1.1	alpha/beta-Hydrolases	7579.1	alpha/beta-Hydrolases	0	0.659194	413.974	0	0.209193	131.373
7581.1.1	Thiolase-like	7581.1	Thiolase-like	0	0.659194	413.974	0	0.209193	131.373
7589.1.1	YgbK-like	7589.1	YgbK-like	0	0.659194	413.974	0	0.209193	131.373
7596.1.1	GT-D type glycosyltransferase	7596.1	GT-D type glycosyltransferase	0	0.659194	413.974	0	0.209193	131.373
809.1.1	beta-lactamase-inhibitor protein, BLIP	809.1	beta-lactamase-inhibitor protein, BLIP	0	0.659194	413.974	0	0.209193	131.373
810.1.1	BtrG-like (Pfam 03674)	810.1	BtrG-like (Pfam 03674)	0	0.659194	413.974	0	0.209193	131.373
823.1.1	Head-to-tail joining protein W, gpW	823.1	Head-to-tail joining protein W, gpW	0	0.659194	413.974	0	0.209193	131.373
834.1.1	Photosystem I subunit PsaD	834.1	Photosystem I subunit PsaD	0	0.659194	413.974	0	0.209193	131.373
867.1.1	Coproporphyrinogen III oxidase	867.1	Coproporphyrinogen III oxidase	0	0.659194	413.974	0	0.209193	131.373
868.1.1	mRNA triphosphatase CET1-related	868.1	mRNA triphosphatase CET1-related	0	0.659194	413.974	0	0.209193	131.373
872.10.1	Secreted protein HP1454 N-terminal domain	872.1	Secreted protein HP1454 N-terminal domain	0	0.659194	413.974	0	0.209193	131.373
872.3.1	YbjQ-like	872.3	YbjQ-like	0	0.659194	413.974	0	0.209193	131.373
872.4.1	YdgH-like	872.4	YdgH-like	0	0.659194	413.974	0	0.209193	131.373
872.6.1	Pilus binding domain in attachment protein G3P	872.6	Pilus binding domain in attachment protein G3P	0	0.659194	413.974	0	0.209193	131.373
886.1.1	Probable bacterial effector-binding domain	886.1	Probable bacterial effector-binding domain	0	0.659194	413.974	0	0.209193	131.373
9.1.1	Lipocalins	9.1	Lipocalins	0	0.659194	413.974	0	0.209193	131.373
9.16.1	Hypothetical protein Atu4866	9.16	Hypothetical protein Atu4866	0	0.659194	413.974	0	0.209193	131.373
911.1.1	Ferredoxin thioredoxin reductase (FTR), catalytic beta chain	911.1	Ferredoxin thioredoxin reductase (FTR), catalytic beta chain	0	0.659194	413.974	0	0.209193	131.373
