# Supplementary material for: Ongoing shuffling of protein fragments diversifies core viral functions linked to interactions with bacterial hosts
Source: Nat Commun. 2023 Nov 28;14:7460. doi: 10.1038/s41467-023-43236-9 (PMC10684548; doi:10.1038/s41467-023-43236-9)
Supplement: Supplementary file 6 — Supplementary Data S3 [file 41467_2023_43236_MOESM6_ESM.xlsx]

## Sheet: Statistics for Fig 4B
annotation.index	annotation	category	odds.ratio.domain	pval.domain	pval.domain.corr	odds.ratio.seq.or.domain	pval.seq.or.domain	pval.seq.or.domain.corr
5	DNA annealing protein	DNA, RNA and nucleotide metabolism	0	1	99	0.355381	0.993176	98.3245
6	DNA binding protein	DNA, RNA and nucleotide metabolism	0.106063	0.999877	98.9878	0.244429	1	99
7	DNA binding/annealing protein	DNA, RNA and nucleotide metabolism	0	1	99	0	1	99
14	DNA helicase	DNA, RNA and nucleotide metabolism	5.03115	0.000350207	0.0346705	1.95641	0.0408999	4.04909
15	DNA helicase loader	DNA, RNA and nucleotide metabolism	0.99929	0.64672	64.0253	1.91369	0.171244	16.9532
17	DNA ligase	DNA, RNA and nucleotide metabolism	2.80676	0.116658	11.5491	1.27387	0.396036	39.2076
19	DNA polymerase	DNA, RNA and nucleotide metabolism	10.1528	1.37867e-13	1.36488e-11	2.21097	0.00224612	0.222366
20	DNA polymerase processivity factor	DNA, RNA and nucleotide metabolism	0	1	99	0	1	99
21	DNA polymerase/primase	DNA, RNA and nucleotide metabolism	9.45623	0.000931694	0.0922377	4.31544	0.0185297	1.83444
22	DNA primase	DNA, RNA and nucleotide metabolism	3.95399	0.00260799	0.258191	2.16573	0.0182295	1.80472
23	DNA primase/helicase	DNA, RNA and nucleotide metabolism	8.71735	0.0440349	4.35946	0.954123	0.682473	67.5649
28	DNA topoisomerase	DNA, RNA and nucleotide metabolism	1.85918	0.447866	44.3388	0.203919	0.985667	97.581
35	Holliday junction resolvase	DNA, RNA and nucleotide metabolism	0.562888	0.832493	82.4168	0.587164	0.922446	91.3221
38	Mu Gam-like end protection	DNA, RNA and nucleotide metabolism	0	1	99	0	1	99
46	RNA ligase	DNA, RNA and nucleotide metabolism	3.5756	0.0729606	7.2231	0.794401	0.749635	74.2138
47	RNA polymerase	DNA, RNA and nucleotide metabolism	7.85285	3.15678e-06	0.000312522	1.64357	0.119851	11.8653
66	clamp loader of DNA polymerase	DNA, RNA and nucleotide metabolism	2.60424	0.359383	35.5789	0.285788	0.958518	94.8933
69	dCMP deaminase	DNA, RNA and nucleotide metabolism	0	1	99	1.43176	0.544305	53.8862
72	dUTPase	DNA, RNA and nucleotide metabolism	0	1	99	0.715491	0.796121	78.816
74	endonuclease	DNA, RNA and nucleotide metabolism	0.783108	0.818337	81.0154	2.89716	2.30534e-12	2.28229e-10
76	exonuclease	DNA, RNA and nucleotide metabolism	1.53785	0.28646	28.3596	1.43765	0.1703	16.8597
93	nucleoside triphosphate pyrophosphohydrolase	DNA, RNA and nucleotide metabolism	0	1	99	0.476786	0.880059	87.1259
98	palindrome specific endonuclease	DNA, RNA and nucleotide metabolism	0	1	99	#DIV/0!	0.0694846	6.87898
99	partition protein	DNA, RNA and nucleotide metabolism	7.97324	0.000542843	0.0537415	1.84581	0.164014	16.2374
105	recombination mediator	DNA, RNA and nucleotide metabolism	0	1	99	0	1	99
110	replication initiation protein	DNA, RNA and nucleotide metabolism	0.526038	0.889829	88.0931	1.75884	0.0315052	3.11901
121	ribonucleoside reductase	DNA, RNA and nucleotide metabolism	1.62638	0.487433	48.2559	2.87045	0.112158	11.1037
122	ribonucleotide reductase	DNA, RNA and nucleotide metabolism	5.68884	0.00206074	0.204013	0.953904	0.624571	61.8325
124	single strand DNA binding protein	DNA, RNA and nucleotide metabolism	0	1	99	0.194952	0.999949	98.995
131	thioredoxin domain	DNA, RNA and nucleotide metabolism	0	1	99	0	1	99
132	thymidylate synthase	DNA, RNA and nucleotide metabolism	0	1	99	0.475542	0.945987	93.6527
139	CRISPR system inhibited	antidefense	0	1	99	0.246628	0.999303	98.931
140	CRISPR–Cas evasion	antidefense	0	1	99	0.715491	0.796121	78.816
143	Type II R-M system	antidefense	0	1	99	4.2997	0.19232	19.0397
144	Type II TA system	antidefense	3.28726	0.0496832	4.91863	0.611658	0.894984	88.6034
149	anti-CRISPR-associated gene	antidefense	0	1	99	0.715265	0.784144	77.6302
150	antirestriction protein	antidefense	3.93377	0.0604052	5.98011	0.428136	0.951229	94.1716
151	HTJ	connector	0	1	99	0.202027	0.999921	98.9922
152	adaptor	connector	0.616926	0.805492	79.7437	0.418777	0.979583	96.9787
154	head closure	connector	0	1	99	0.177683	0.999046	98.9056
158	tail completion	connector	2.00716	0.291595	28.8679	0.714588	0.808621	80.0535
159	tail terminator	connector	0	1	99	0	1	99
162	capsid	head and packaging	0	1	99	0.250894	0.997374	98.7401
163	capsid assembly	head and packaging	0.327058	0.982059	97.2239	1.00507	0.534501	52.9156
164	capsid decoration	head and packaging	0.445526	0.893082	88.4151	1.25509	0.329705	32.6408
165	internal virion protein	head and packaging	0	1	99	0.272468	0.999351	98.9358
166	major capsid	head and packaging	1.9311	0.14197	14.055	0.489619	0.986006	97.6146
167	minor capsid	head and packaging	1.13199	0.484638	47.9791	1.03707	0.5042	49.9158
168	portal	head and packaging	1.41172	0.336279	33.2917	0.661128	0.920162	91.0961
171	scaffolding	head and packaging	0	1	99	0.416463	0.996998	98.7028
175	terminase large	head and packaging	2.13707	0.0824397	8.16154	2.00736	0.0174504	1.72759
176	terminase small	head and packaging	0	1	99	0.393789	0.999302	98.9309
178	excisionase	integration and excision	0	1	99	0	1	99
179	integrase	integration and excision	5.62417	0.0296905	2.93936	0.95405	0.645938	63.9478
180	recombination directionality factor	integration and excision	0	1	99	0	1	99
181	transposase	integration and excision	0.47886	0.875809	86.7051	0.236221	0.999545	98.955
184	endolysin	lysis	4.34893	1.61447e-08	1.59833e-06	3.32641	6.2815e-10	6.21869e-08
185	holin/anti-holin	lysis	0	1	99	0	1	99
187	lysis inhibition	lysis	0	1	99	1.43348	0.338944	33.5555
189	spanin	lysis	0	1	99	0.130423	1	99
190	2OG-Fe(II) oxygenase	moron, auxiliary metabolic gene and host takeover	4.34184	0.256794	25.4226	#DIV/0!	0.0285395	2.82542
286	glycosyltransferase	moron, auxiliary metabolic gene and host takeover	1.37067	0.449212	44.472	0.334775	0.99176	98.1843
296	membrane protein	moron, auxiliary metabolic gene and host takeover	0.0807565	0.999992	98.9992	0.00857229	1	99
329	superinfection exclusion	moron, auxiliary metabolic gene and host takeover	0	1	99	0.14254	0.997094	98.7123
346	DNA methyltransferase	other	1.33841	0.369734	36.6037	1.03097	0.519519	51.4324
348	DksA-like zinc-finger protein	other	0	1	99	0	1	99
361	MazG-like pyrophosphatase	other	1.44524	0.524176	51.8934	2.15186	0.185387	18.3533
370	PhoH-like phosphate starvation-inducible	other	6.51218	0.199524	19.7529	#DIV/0!	0.0694846	6.87898
379	acetyltransferase	other	0	1	99	1.07361	0.604632	59.8586
395	cytidyltransferase	other	4.34184	0.256794	25.4226	4.2997	0.19232	19.0397
399	deoxynucleoside monophosphate kinase	other	0	1	99	2.86453	0.368313	36.4629
420	lipoprotein	other	0	1	99	0.167143	0.999412	98.9418
427	metallo-phosphoesterase	other	0	1	99	#DIV/0!	0.0285395	2.82542
433	nucleotide kinase	other	0	1	99	6.47739	0.00728714	0.721427
438	peptidase	other	0.562888	0.832493	82.4168	0.85782	0.712672	70.5546
452	polynucleotide kinase	other	4.34184	0.256794	25.4226	1.43176	0.544305	53.8862
501	baseplate	tail	0.682338	0.774161	76.6419	0.475127	0.959224	94.9632
503	baseplate hub	tail	2.45477	0.150027	14.8527	1.59472	0.214149	21.2007
504	baseplate spike	tail	#DIV/0!	0.071475	7.07602	#DIV/0!	0.411306	40.7193
506	baseplate wedge	tail	0.894997	0.661566	65.495	1.18063	0.388123	38.4242
507	distal tail	tail	0	1	99	2.86453	0.368313	36.4629
509	major tail	tail	1.23931	0.497435	49.2461	3.2993	0.00536621	0.531254
510	minor tail	tail	0.991279	0.559826	55.4228	1.43498	0.0224808	2.2256
514	tail assembly	tail	0	1	99	0.192353	1	99
516	tail collar	tail	0	1	99	2.87342	0.0670301	6.63598
517	tail fiber	tail	0.562679	0.987088	97.7217	6.82613	1.61141e-47	1.5953e-45
518	tail fiber assembly	tail	0	1	99	3.59724	0.0214738	2.1259
519	tail fiber connector	tail	2.60424	0.359383	35.5789	1.43211	0.479133	47.4342
520	tail length tape measure	tail	0.084239	0.999987	98.9987	2.86415	7.32343e-10	7.2502e-08
523	tail sheath	tail	0.99929	0.64672	64.0253	1.43348	0.338944	33.5555
525	tail spike	tail	3.88634	0.00159729	0.158132	18.141	8.5331e-12	8.44777e-10
527	tail tube	tail	0	1	99	0.259154	0.989837	97.9938
529	Arc-like repressor	transcription regulation	0.927613	0.672086	66.5365	0.101561	0.999655	98.9658
539	anti-repressor	transcription regulation	0	1	99	1.79816	0.0920871	9.11662
540	anti-termination protein	transcription regulation	0	1	99	0.178333	0.991577	98.1662
548	transcriptional activator	transcription regulation	0	1	99	0.118612	0.998998	98.9008
549	transcriptional factor	transcription regulation	0	1	99	1.0412	0.552839	54.731
550	transcriptional regulator	transcription regulation	0.441792	0.976029	96.6269	0.514274	0.999656	98.9659
551	transcriptional repressor	transcription regulation	0.321765	0.953167	94.3636	0.823706	0.773511	76.5776
