# Supplementary material for: Ongoing shuffling of protein fragments diversifies core viral functions linked to interactions with bacterial hosts
Source: Nat Commun. 2023 Nov 28;14:7460. doi: 10.1038/s41467-023-43236-9 (PMC10684548; doi:10.1038/s41467-023-43236-9)
Supplement: Supplementary file 8 — Source Data [file 41467_2023_43236_MOESM8_ESM.zip]

Archive with 50 entries (49 files):
- Source_Data/
- __MACOSX/._Source_Data
- Source_Data/FigureS8.txt
- __MACOSX/Source_Data/._FigureS8.txt
- Source_Data/FigureS14.txt
- __MACOSX/Source_Data/._FigureS14.txt
- Source_Data/FigureS15.txt
- __MACOSX/Source_Data/._FigureS15.txt
- Source_Data/FigureS9.txt
- __MACOSX/Source_Data/._FigureS9.txt
- Source_Data/FigureS17.txt
- __MACOSX/Source_Data/._FigureS17.txt
- Source_Data/FigureS16.txt
- __MACOSX/Source_Data/._FigureS16.txt
- Source_Data/FigureS12.txt
- __MACOSX/Source_Data/._FigureS12.txt
- Source_Data/FigureS13.txt
- __MACOSX/Source_Data/._FigureS13.txt
- Source_Data/FigureS11.txt
- __MACOSX/Source_Data/._FigureS11.txt
- Source_Data/FigureS10.txt
- __MACOSX/Source_Data/._FigureS10.txt
- Source_Data/Figure2B_nodes_attributes.txt
- __MACOSX/Source_Data/._Figure2B_nodes_attributes.txt
- Source_Data/Figure3.txt
- __MACOSX/Source_Data/._Figure3.txt
- Source_Data/FigureS20.txt
- __MACOSX/Source_Data/._FigureS20.txt
- Source_Data/FigureS2.txt
- __MACOSX/Source_Data/._FigureS2.txt
- Source_Data/Figure1.txt
- __MACOSX/Source_Data/._Figure1.txt
- Source_Data/Figure2B_network.txt
- __MACOSX/Source_Data/._Figure2B_network.txt
- Source_Data/FigureS3.txt
- __MACOSX/Source_Data/._FigureS3.txt
- Source_Data/FigureS7.txt
- __MACOSX/Source_Data/._FigureS7.txt
- Source_Data/Figure4.txt
- __MACOSX/Source_Data/._Figure4.txt
- Source_Data/FigureS4.txt
- __MACOSX/Source_Data/._FigureS4.txt
- Source_Data/FigureS18.txt
- __MACOSX/Source_Data/._FigureS18.txt
- Source_Data/FigureS19.txt
- __MACOSX/Source_Data/._FigureS19.txt
- Source_Data/FigureS5.txt
- __MACOSX/Source_Data/._FigureS5.txt
- Source_Data/Figure2_CD.txt
- __MACOSX/Source_Data/._Figure2_CD.txt
