# Supplementary material for: Ongoing shuffling of protein fragments diversifies core viral functions linked to interactions with bacterial hosts
Source: Nat Commun. 2023 Nov 28;14:7460. doi: 10.1038/s41467-023-43236-9 (PMC10684548; doi:10.1038/s41467-023-43236-9)
Supplement: Supplementary file 8 — Source Data [file 41467_2023_43236_MOESM8_ESM.zip › Source_Data/FigureS8.txt]

from	to	category	num.prot
1.1.13	1.1.7	tail	10
1.1.13	10.2.1	tail	1
1.1.13	10.29.1	tail	66
1.1.13	11.1.1	tail	4
1.1.13	3070.1.1	tail	37
1.1.13	3071.1.1	tail	15
1.1.13	3367.1.1	tail	4
1.1.13	5092.1.1	tail	1
1.1.7	207.2.1	tail	7
1.1.7	3240.1.1	tail	5
1.1.7	3856.1.1	tail	2
1.1.7	3857.1.1	tail	1
1.1.7	5.1.3	tail	6
1.1.7	79.1.1	tail	6
10.1.1	2007.5.1	tail	1
10.1.2	207.2.1	tail	1
11.21.1	207.2.1	tail	2
11.21.1	3857.1.1	tail	1
11.24.1	5092.1.1	tail	5
2.1.1	2.7.1	tail	4
2.1.1	79.1.1	tail	20
2.7.1	235.1.1	tail	8
2.7.1	79.1.1	tail	19
2007.5.1	3240.1.1	tail	1
2007.5.1	3761.1.1	tail	1
2007.5.1	3856.1.1	tail	3
207.2.1	3240.1.1	tail	7
207.2.1	3856.1.1	tail	12
207.2.1	3857.1.1	tail	3
207.2.1	5.1.3	tail	5
207.2.1	520.1.1	tail	1
207.2.1	79.1.1	tail	13
209.1.2	4166.1.1	tail	3
219.1.1	235.1.1	tail	1
223.3.1	4019.1.1	tail	7
235.1.1	325.1.6	tail	1
235.1.1	325.1.7	tail	1
235.1.1	79.1.1	tail	4
2499.2.1	283.2.1	tail	35
2499.2.1	3629.1.1	tail	4
283.2.1	3629.1.1	tail	4
3019.1.1	877.1.1	tail	2
3070.1.1	3071.1.1	tail	15
3240.1.1	3856.1.1	tail	3
3240.1.1	5.1.3	tail	5
3240.1.1	520.1.1	tail	2
3240.1.1	79.1.1	tail	5
325.1.6	325.1.7	tail	3
3386.1.1	520.1.1	tail	6
3386.1.1	79.1.1	tail	3
3856.1.1	5.1.3	tail	2
3856.1.1	79.1.1	tail	4
5.1.3	79.1.1	tail	6
5092.1.1	79.1.1	tail	2
520.1.1	877.1.1	tail	1
