# Supplementary material for: Ongoing shuffling of protein fragments diversifies core viral functions linked to interactions with bacterial hosts
Source: Nat Commun. 2023 Nov 28;14:7460. doi: 10.1038/s41467-023-43236-9 (PMC10684548; doi:10.1038/s41467-023-43236-9)
Supplement: Supplementary file 8 — Source Data [file 41467_2023_43236_MOESM8_ESM.zip › Source_Data/FigureS14.txt]

Accession	lifestyle	num.genes.in.genome	num.mosaic.genes.in.genome	num.domain.mosaic.genes.in.genome	prop.mosaic.genes.in.genome	prop.domain.mosaic.genes.in.genome
NC_000866	virulent	263	46	24	0.174904942965779	0.091254752851711
NC_000872	temperate	54	9	3	0.166666666666667	0.0555555555555556
NC_000896	temperate	65	10	4	0.153846153846154	0.0615384615384615
NC_000902	temperate	80	12	4	0.15	0.05
NC_000924	temperate	83	11	4	0.132530120481928	0.0481927710843374
NC_000929	temperate	53	12	6	0.226415094339623	0.113207547169811
NC_000935	temperate	39	9	6	0.230769230769231	0.153846153846154
NC_001271	virulent	45	14	8	0.311111111111111	0.177777777777778
NC_001317	temperate	40	10	5	0.25	0.125
NC_001331	virulent	14	0	0	0	0
NC_001332	virulent	10	2	1	0.2	0.1
NC_001335	temperate	92	14	5	0.152173913043478	0.0543478260869565
NC_001396	virulent	15	1	0	0.0666666666666667	0
NC_001416	temperate	60	12	3	0.2	0.05
NC_001421	virulent	25	2	1	0.08	0.04
NC_001447	temperate	19	1	1	0.0526315789473684	0.0526315789473684
NC_001604	virulent	50	13	7	0.26	0.14
NC_001697	temperate	43	6	3	0.13953488372093	0.0697674418604651
NC_001706	virulent	37	2	0	0.0540540540540541	0
NC_001835	virulent	56	6	3	0.107142857142857	0.0535714285714286
NC_001884	temperate	176	24	16	0.136363636363636	0.0909090909090909
NC_001895	temperate	43	8	4	0.186046511627907	0.0930232558139535
NC_001900	temperate	78	16	5	0.205128205128205	0.0641025641025641
NC_001909	virulent	61	11	3	0.180327868852459	0.0491803278688525
NC_001942	temperate	12	1	1	0.0833333333333333	0.0833333333333333
NC_001954	virulent	13	2	1	0.153846153846154	0.0769230769230769
NC_002014	virulent	9	1	1	0.111111111111111	0.111111111111111
NC_002072	temperate	42	7	2	0.166666666666667	0.0476190476190476
NC_002166	temperate	64	12	5	0.1875	0.078125
NC_002167	temperate	57	13	6	0.228070175438597	0.105263157894737
NC_002321	temperate	64	16	4	0.25	0.0625
NC_002371	temperate	62	14	7	0.225806451612903	0.112903225806452
NC_002484	temperate	94	14	4	0.148936170212766	0.0425531914893617
NC_002486	temperate	67	14	3	0.208955223880597	0.0447761194029851
NC_002519	virulent	56	11	4	0.196428571428571	0.0714285714285714
NC_002628	temperate	45	9	5	0.2	0.111111111111111
NC_002656	temperate	87	16	3	0.183908045977012	0.0344827586206897
NC_002661	temperate	67	10	5	0.149253731343284	0.0746268656716418
NC_002666	temperate	59	12	4	0.203389830508475	0.0677966101694915
NC_002668	temperate	56	8	3	0.142857142857143	0.0535714285714286
NC_002669	temperate	26	5	1	0.192307692307692	0.0384615384615385
NC_002670	temperate	21	2	1	0.0952380952380952	0.0476190476190476
NC_002671	temperate	26	2	1	0.0769230769230769	0.0384615384615385
NC_002730	temperate	52	12	7	0.230769230769231	0.134615384615385
NC_002747	temperate	54	15	7	0.277777777777778	0.12962962962963
NC_002796	temperate	50	11	3	0.22	0.06
NC_003050	temperate	52	9	2	0.173076923076923	0.0384615384615385
NC_003085	temperate	81	13	3	0.160493827160494	0.037037037037037
NC_003216	temperate	66	16	6	0.242424242424242	0.0909090909090909
NC_003278	temperate	45	9	3	0.2	0.0666666666666667
NC_003287	virulent	8	1	1	0.125	0.125
NC_003288	temperate	64	14	9	0.21875	0.140625
NC_003291	temperate	61	9	4	0.147540983606557	0.0655737704918033
NC_003298	virulent	43	11	7	0.255813953488372	0.162790697674419
NC_003299	virulent	7	1	1	0.142857142857143	0.142857142857143
NC_003300	virulent	7	0	0	0	0
NC_003309	temperate	74	12	6	0.162162162162162	0.0810810810810811
NC_003313	temperate	44	7	3	0.159090909090909	0.0681818181818182
NC_003315	temperate	40	6	3	0.15	0.075
NC_003324	temperate	67	9	4	0.134328358208955	0.0597014925373134
NC_003327	virulent	14	1	0	0.0714285714285714	0
NC_003345	temperate	113	8	5	0.0707964601769912	0.0442477876106195
NC_003356	temperate	63	15	5	0.238095238095238	0.0793650793650794
NC_003387	temperate	90	13	1	0.144444444444444	0.0111111111111111
NC_003390	virulent	55	10	7	0.181818181818182	0.127272727272727
NC_003444	temperate	51	10	5	0.196078431372549	0.0980392156862745
NC_003524	temperate	52	12	6	0.230769230769231	0.115384615384615
NC_003907	virulent	71	7	5	0.0985915492957746	0.0704225352112676
NC_004066	virulent	60	16	6	0.266666666666667	0.1
NC_004084	temperate	103	12	3	0.116504854368932	0.029126213592233
NC_004112	temperate	61	13	3	0.213114754098361	0.0491803278688525
NC_004167	temperate	56	11	5	0.196428571428571	0.0892857142857143
NC_004173	virulent	6	1	1	0.166666666666667	0.166666666666667
NC_004303	temperate	57	11	4	0.192982456140351	0.0701754385964912
NC_004305	temperate	65	13	6	0.2	0.0923076923076923
NC_004313	temperate	56	14	6	0.25	0.107142857142857
NC_004333	virulent	67	13	3	0.194029850746269	0.0447761194029851
NC_004348	temperate	64	13	7	0.203125	0.109375
NC_004456	temperate	60	10	4	0.166666666666667	0.0666666666666667
NC_004462	temperate	43	3	2	0.0697674418604651	0.0465116279069768
NC_004584	temperate	58	12	5	0.206896551724138	0.0862068965517242
NC_004585	temperate	55	12	7	0.218181818181818	0.127272727272727
NC_004586	temperate	54	9	5	0.166666666666667	0.0925925925925926
NC_004587	temperate	63	13	6	0.206349206349206	0.0952380952380952
NC_004588	temperate	61	13	4	0.213114754098361	0.0655737704918033
NC_004589	temperate	50	13	8	0.26	0.16
NC_004615	temperate	64	17	11	0.265625	0.171875
NC_004616	temperate	64	12	7	0.1875	0.109375
NC_004617	temperate	62	12	4	0.193548387096774	0.0645161290322581
NC_004629	virulent	363	15	2	0.0413223140495868	0.00550964187327824
NC_004665	virulent	41	11	6	0.268292682926829	0.146341463414634
NC_004678	virulent	20	4	3	0.2	0.15
NC_004679	virulent	20	4	3	0.2	0.15
NC_004680	temperate	108	20	2	0.185185185185185	0.0185185185185185
NC_004681	temperate	134	20	6	0.149253731343284	0.0447761194029851
NC_004682	temperate	85	12	6	0.141176470588235	0.0705882352941176
NC_004683	temperate	83	13	2	0.156626506024096	0.0240963855421687
NC_004684	virulent	90	17	3	0.188888888888889	0.0333333333333333
NC_004685	virulent	119	12	1	0.100840336134454	0.00840336134453782
NC_004686	temperate	108	19	4	0.175925925925926	0.037037037037037
NC_004687	virulent	234	29	5	0.123931623931624	0.0213675213675214
NC_004688	temperate	224	25	6	0.111607142857143	0.0267857142857143
NC_004689	virulent	104	8	3	0.0769230769230769	0.0288461538461538
NC_004735	virulent	147	10	8	0.0680272108843538	0.054421768707483
NC_004736	virulent	11	0	0	0	0
NC_004740	temperate	62	10	3	0.161290322580645	0.0483870967741936
NC_004745	temperate	40	9	4	0.225	0.1
NC_004775	temperate	43	12	3	0.27906976744186	0.0697674418604651
NC_004777	virulent	44	14	7	0.318181818181818	0.159090909090909
NC_004813	temperate	80	15	6	0.1875	0.075
NC_004820	temperate	89	14	5	0.157303370786517	0.0561797752808989
NC_004821	temperate	48	11	6	0.229166666666667	0.125
NC_004827	temperate	59	13	5	0.220338983050847	0.0847457627118644
NC_004831	virulent	50	11	7	0.22	0.14
NC_004902	virulent	65	13	5	0.2	0.0769230769230769
NC_004913	temperate	83	10	4	0.120481927710843	0.0481927710843374
NC_004914	temperate	87	12	5	0.137931034482759	0.0574712643678161
NC_004927	temperate	112	7	5	0.0625	0.0446428571428571
NC_004928	virulent	265	39	23	0.147169811320755	0.0867924528301887
NC_004996	temperate	57	12	4	0.210526315789474	0.0701754385964912
NC_005045	virulent	52	7	5	0.134615384615385	0.0961538461538462
NC_005056	temperate	43	8	4	0.186046511627907	0.0930232558139535
NC_005066	virulent	265	37	21	0.139622641509434	0.0792452830188679
NC_005069	temperate	60	11	4	0.183333333333333	0.0666666666666667
NC_005083	virulent	380	49	24	0.128947368421053	0.0631578947368421
NC_005091	virulent	72	7	1	0.0972222222222222	0.0138888888888889
NC_005131	virulent	10	1	0	0.1	0
NC_005135	virulent	247	40	24	0.161943319838057	0.097165991902834
NC_005259	virulent	99	17	3	0.171717171717172	0.0303030303030303
NC_005260	virulent	331	42	24	0.126888217522659	0.0725075528700906
NC_005282	virulent	120	21	7	0.175	0.0583333333333333
NC_005284	temperate	79	13	6	0.164556962025316	0.0759493670886076
NC_005294	temperate	74	12	6	0.162162162162162	0.0810810810810811
NC_005340	temperate	42	10	5	0.238095238095238	0.119047619047619
NC_005342	virulent	66	13	3	0.196969696969697	0.0454545454545455
NC_005344	temperate	59	11	6	0.186440677966102	0.101694915254237
NC_005345	temperate	82	8	1	0.0975609756097561	0.0121951219512195
NC_005354	temperate	55	11	4	0.2	0.0727272727272727
NC_005355	temperate	51	12	4	0.235294117647059	0.0784313725490196
NC_005356	temperate	67	9	4	0.134328358208955	0.0597014925373134
NC_005357	temperate	50	11	7	0.22	0.14
NC_005822	temperate	48	13	5	0.270833333333333	0.104166666666667
NC_005833	virulent	70	12	3	0.171428571428571	0.0428571428571429
NC_005841	temperate	59	11	7	0.186440677966102	0.11864406779661
NC_005856	temperate	99	22	9	0.222222222222222	0.0909090909090909
NC_005859	virulent	174	34	9	0.195402298850575	0.0517241379310345
NC_005879	temperate	47	7	4	0.148936170212766	0.0851063829787234
NC_005882	temperate	50	8	4	0.16	0.08
NC_005885	virulent	73	10	3	0.136986301369863	0.0410958904109589
NC_005886	virulent	70	10	3	0.142857142857143	0.0428571428571429
NC_005887	temperate	51	13	6	0.254901960784314	0.117647058823529
NC_005891	temperate	48	7	4	0.145833333333333	0.0833333333333333
NC_005893	temperate	55	12	4	0.218181818181818	0.0727272727272727
NC_005964	temperate	5	0	0	0	0
NC_006552	temperate	74	15	5	0.202702702702703	0.0675675675675676
NC_006557	temperate	55	9	3	0.163636363636364	0.0545454545454545
NC_006820	virulent	232	38	10	0.163793103448276	0.0431034482758621
NC_006882	temperate	53	14	8	0.264150943396226	0.150943396226415
NC_006883	virulent	321	57	10	0.177570093457944	0.0311526479750779
NC_006884	virulent	215	41	9	0.190697674418605	0.0418604651162791
NC_006936	virulent	46	9	4	0.195652173913043	0.0869565217391304
NC_006940	virulent	59	9	3	0.152542372881356	0.0508474576271187
NC_006945	temperate	23	2	1	0.0869565217391304	0.0434782608695652
NC_006949	temperate	71	16	4	0.225352112676056	0.0563380281690141
NC_007019	virulent	41	7	2	0.170731707317073	0.0487804878048781
NC_007022	virulent	241	41	24	0.170124481327801	0.0995850622406639
NC_007023	virulent	279	50	25	0.17921146953405	0.0896057347670251
NC_007045	temperate	23	3	1	0.130434782608696	0.0434782608695652
NC_007046	virulent	21	4	3	0.19047619047619	0.142857142857143
NC_007047	temperate	66	15	7	0.227272727272727	0.106060606060606
NC_007048	temperate	65	16	10	0.246153846153846	0.153846153846154
NC_007049	temperate	67	16	10	0.238805970149254	0.149253731343284
NC_007050	temperate	66	17	8	0.257575757575758	0.121212121212121
NC_007051	temperate	54	6	4	0.111111111111111	0.0740740740740741
NC_007052	temperate	66	15	7	0.227272727272727	0.106060606060606
NC_007053	temperate	62	11	6	0.17741935483871	0.0967741935483871
NC_007054	temperate	61	12	7	0.19672131147541	0.114754098360656
NC_007055	temperate	67	15	10	0.223880597014925	0.149253731343284
NC_007056	temperate	67	16	10	0.238805970149254	0.149253731343284
NC_007057	temperate	70	18	10	0.257142857142857	0.142857142857143
NC_007058	temperate	69	15	8	0.217391304347826	0.115942028985507
NC_007059	temperate	66	14	9	0.212121212121212	0.136363636363636
NC_007060	temperate	62	14	8	0.225806451612903	0.129032258064516
NC_007061	temperate	64	16	10	0.25	0.15625
NC_007062	temperate	58	15	8	0.258620689655172	0.137931034482759
NC_007063	temperate	65	15	8	0.230769230769231	0.123076923076923
NC_007064	temperate	63	16	9	0.253968253968254	0.142857142857143
NC_007065	temperate	65	18	8	0.276923076923077	0.123076923076923
NC_007145	temperate	53	13	5	0.245283018867925	0.0943396226415094
NC_007149	virulent	53	10	7	0.188679245283019	0.132075471698113
NC_007189	temperate	14	1	0	0.0714285714285714	0
NC_007291	virulent	87	11	0	0.126436781609195	0
NC_007451	virulent	26	2	1	0.0769230769230769	0.0384615384615385
NC_007456	virulent	46	11	7	0.239130434782609	0.152173913043478
NC_007458	temperate	54	7	3	0.12962962962963	0.0555555555555556
NC_007501	virulent	50	11	3	0.22	0.06
NC_007581	temperate	205	35	20	0.170731707317073	0.0975609756097561
NC_007603	virulent	70	8	3	0.114285714285714	0.0428571428571429
NC_007610	virulent	175	26	9	0.148571428571429	0.0514285714285714
NC_007623	virulent	198	14	2	0.0707070707070707	0.0101010101010101
NC_007636	virulent	47	11	7	0.234042553191489	0.148936170212766
NC_007637	virulent	60	12	6	0.2	0.1
NC_007709	virulent	55	11	5	0.2	0.0909090909090909
NC_007734	temperate	54	9	3	0.166666666666667	0.0555555555555556
NC_007804	temperate	51	10	4	0.196078431372549	0.0784313725490196
NC_007805	temperate	61	12	4	0.19672131147541	0.0655737704918033
NC_007814	temperate	51	8	3	0.156862745098039	0.0588235294117647
NC_007902	temperate	62	11	6	0.17741935483871	0.0967741935483871
NC_007917	temperate	90	13	2	0.144444444444444	0.0222222222222222
NC_007924	temperate	58	9	4	0.155172413793103	0.0689655172413793
NC_007967	temperate	57	13	5	0.228070175438597	0.087719298245614
NC_008152	virulent	49	11	8	0.224489795918367	0.163265306122449
NC_008193	temperate	39	7	3	0.17948717948718	0.0769230769230769
NC_008194	temperate	135	17	5	0.125925925925926	0.037037037037037
NC_008196	temperate	98	18	1	0.183673469387755	0.0102040816326531
NC_008197	virulent	99	16	3	0.161616161616162	0.0303030303030303
NC_008199	virulent	101	21	3	0.207920792079208	0.0297029702970297
NC_008201	temperate	49	7	4	0.142857142857143	0.0816326530612245
NC_008202	temperate	63	9	3	0.142857142857143	0.0476190476190476
NC_008203	temperate	95	16	5	0.168421052631579	0.0526315789473684
NC_008204	virulent	91	17	3	0.186813186813187	0.032967032967033
NC_008205	temperate	100	17	1	0.17	0.01
NC_008206	virulent	129	12	4	0.0930232558139535	0.0310077519379845
NC_008207	virulent	226	28	4	0.123893805309735	0.0176991150442478
NC_008296	virulent	195	43	10	0.220512820512821	0.0512820512820513
NC_008364	virulent	49	3	1	0.0612244897959184	0.0204081632653061
NC_008367	virulent	47	6	3	0.127659574468085	0.0638297872340426
NC_008371	virulent	51	6	3	0.117647058823529	0.0588235294117647
NC_008376	temperate	51	11	4	0.215686274509804	0.0784313725490196
NC_008464	temperate	77	13	5	0.168831168831169	0.0649350649350649
NC_008515	virulent	261	42	23	0.160919540229885	0.0881226053639847
NC_008575	virulent	10	1	0	0.1	0
NC_008583	temperate	65	17	10	0.261538461538462	0.153846153846154
NC_008584	virulent	123	14	6	0.113821138211382	0.0487804878048781
NC_008617	temperate	61	10	3	0.163934426229508	0.0491803278688525
NC_008689	temperate	66	12	5	0.181818181818182	0.0757575757575758
NC_008694	virulent	41	12	7	0.292682926829268	0.170731707317073
NC_008721	temperate	53	14	6	0.264150943396226	0.113207547169811
NC_008722	temperate	68	16	11	0.235294117647059	0.161764705882353
NC_008723	temperate	71	18	11	0.253521126760563	0.154929577464789
NC_008798	temperate	66	16	9	0.242424242424242	0.136363636363636
NC_008799	temperate	67	16	9	0.238805970149254	0.134328358208955
NC_009014	virulent	51	14	6	0.274509803921569	0.117647058823529
NC_009016	temperate	52	6	3	0.115384615384615	0.0576923076923077
NC_009018	temperate	60	12	3	0.2	0.05
NC_009231	temperate	94	17	4	0.180851063829787	0.0425531914893617
NC_009232	virulent	62	8	4	0.129032258064516	0.0645161290322581
NC_009234	temperate	48	12	5	0.25	0.104166666666667
NC_009382	temperate	55	11	5	0.2	0.0909090909090909
NC_009514	temperate	55	10	4	0.181818181818182	0.0727272727272727
NC_009526	temperate	66	16	10	0.242424242424242	0.151515151515152
NC_009531	temperate	59	10	8	0.169491525423729	0.135593220338983
NC_009540	virulent	81	10	2	0.123456790123457	0.0246913580246914
NC_009541	virulent	39	7	2	0.17948717948718	0.0512820512820513
NC_009542	temperate	46	7	3	0.152173913043478	0.0652173913043478
NC_009543	virulent	63	14	5	0.222222222222222	0.0793650793650794
NC_009552	temperate	60	13	7	0.216666666666667	0.116666666666667
NC_009603	temperate	75	7	1	0.0933333333333333	0.0133333333333333
NC_009737	temperate	48	11	4	0.229166666666667	0.0833333333333333
NC_009761	temperate	57	12	4	0.210526315789474	0.0701754385964912
NC_009762	temperate	69	11	7	0.159420289855072	0.101449275362319
NC_009763	temperate	69	12	3	0.173913043478261	0.0434782608695652
NC_009799	virulent	59	10	2	0.169491525423729	0.0338983050847458
NC_009803	temperate	109	9	5	0.0825688073394496	0.0458715596330275
NC_009804	temperate	106	9	5	0.0849056603773585	0.0471698113207547
NC_009810	temperate	62	14	5	0.225806451612903	0.0806451612903226
NC_009812	temperate	65	9	5	0.138461538461538	0.0769230769230769
NC_009813	temperate	77	13	5	0.168831168831169	0.0649350649350649
NC_009814	virulent	55	10	5	0.181818181818182	0.0909090909090909
NC_009815	temperate	60	11	2	0.183333333333333	0.0333333333333333
NC_009816	virulent	85	10	5	0.117647058823529	0.0588235294117647
NC_009819	temperate	54	13	8	0.240740740740741	0.148148148148148
NC_009820	temperate	108	18	1	0.166666666666667	0.00925925925925926
NC_009821	virulent	262	38	22	0.145038167938931	0.083969465648855
NC_009875	virulent	20	4	3	0.2	0.15
NC_009877	temperate	89	14	3	0.157303370786517	0.0337078651685393
NC_009878	temperate	87	14	4	0.160919540229885	0.0459770114942529
NC_009904	virulent	214	28	5	0.130841121495327	0.0233644859813084
NC_009935	virulent	55	7	5	0.127272727272727	0.0909090909090909
NC_009936	virulent	58	7	5	0.120689655172414	0.0862068965517242
NC_009990	virulent	41	9	3	0.219512195121951	0.0731707317073171
NC_009993	temperate	83	14	2	0.168674698795181	0.0240963855421687
NC_010105	virulent	282	39	24	0.138297872340426	0.0851063829787234
NC_010106	virulent	73	16	5	0.219178082191781	0.0684931506849315
NC_010116	virulent	79	11	5	0.139240506329114	0.0632911392405063
NC_010147	temperate	68	16	9	0.235294117647059	0.132352941176471
NC_010179	temperate	65	11	4	0.169230769230769	0.0615384615384615
NC_010237	temperate	91	12	4	0.131868131868132	0.043956043956044
NC_010275	temperate	44	7	3	0.159090909090909	0.0681818181818182
NC_010324	virulent	121	17	4	0.140495867768595	0.0330578512396694
NC_010325	virulent	66	6	2	0.0909090909090909	0.0303030303030303
NC_010326	virulent	55	7	5	0.127272727272727	0.0909090909090909
NC_010353	virulent	42	8	2	0.19047619047619	0.0476190476190476
NC_010355	temperate	113	9	3	0.079646017699115	0.0265486725663717
NC_010391	temperate	54	10	4	0.185185185185185	0.0740740740740741
NC_010392	temperate	57	9	2	0.157894736842105	0.0350877192982456
NC_010393	temperate	54	11	4	0.203703703703704	0.0740740740740741
NC_010463	temperate	42	10	6	0.238095238095238	0.142857142857143
NC_010495	virulent	70	8	2	0.114285714285714	0.0285714285714286
NC_010583	virulent	178	21	8	0.117977528089888	0.0449438202247191
NC_010807	virulent	43	11	6	0.255813953488372	0.13953488372093
NC_010808	temperate	70	16	9	0.228571428571429	0.128571428571429
NC_010945	temperate	59	10	4	0.169491525423729	0.0677966101694915
NC_011019	temperate	90	18	4	0.2	0.0444444444444444
NC_011020	temperate	92	15	3	0.16304347826087	0.0326086956521739
NC_011021	temperate	93	16	3	0.172043010752688	0.032258064516129
NC_011022	temperate	91	16	3	0.175824175824176	0.032967032967033
NC_011023	temperate	89	17	4	0.191011235955056	0.0449438202247191
NC_011038	virulent	40	12	7	0.3	0.175
NC_011039	virulent	93	7	3	0.0752688172043011	0.032258064516129
NC_011040	virulent	42	11	6	0.261904761904762	0.142857142857143
NC_011041	virulent	210	23	8	0.10952380952381	0.0380952380952381
NC_011042	virulent	48	9	6	0.1875	0.125
NC_011043	virulent	46	11	6	0.239130434782609	0.130434782608696
NC_011044	virulent	94	20	2	0.212765957446809	0.0212765957446809
NC_011045	virulent	47	15	7	0.319148936170213	0.148936170212766
NC_011046	virulent	55	8	3	0.145454545454545	0.0545454545454545
NC_011054	temperate	109	18	2	0.165137614678899	0.018348623853211
NC_011055	temperate	141	17	5	0.120567375886525	0.0354609929078014
NC_011056	temperate	143	15	6	0.104895104895105	0.041958041958042
NC_011057	virulent	101	19	4	0.188118811881188	0.0396039603960396
NC_011085	virulent	48	11	7	0.229166666666667	0.145833333333333
NC_011103	temperate	100	17	7	0.17	0.07
NC_011104	temperate	55	13	4	0.236363636363636	0.0727272727272727
NC_011105	virulent	55	7	5	0.127272727272727	0.0909090909090909
NC_011165	virulent	87	13	5	0.149425287356322	0.0574712643678161
NC_011166	virulent	94	13	5	0.138297872340426	0.0531914893617021
NC_011267	temperate	84	17	3	0.202380952380952	0.0357142857142857
NC_011269	virulent	227	26	4	0.114537444933921	0.0176211453744493
NC_011270	virulent	227	27	4	0.118942731277533	0.0176211453744493
NC_011271	virulent	228	29	4	0.12719298245614	0.0175438596491228
NC_011272	virulent	227	26	4	0.114537444933921	0.0176211453744493
NC_011287	temperate	97	18	1	0.185567010309278	0.0103092783505155
NC_011288	temperate	110	16	1	0.145454545454545	0.00909090909090909
NC_011289	temperate	103	20	2	0.194174757281553	0.0194174757281553
NC_011291	temperate	75	14	2	0.186666666666667	0.0266666666666667
NC_011292	virulent	85	7	3	0.0823529411764706	0.0352941176470588
NC_011318	virulent	65	17	3	0.261538461538462	0.0461538461538462
NC_011344	temperate	65	12	7	0.184615384615385	0.107692307692308
NC_011356	temperate	73	16	6	0.219178082191781	0.0821917808219178
NC_011357	temperate	81	16	6	0.197530864197531	0.0740740740740741
NC_011373	temperate	79	10	3	0.126582278481013	0.0379746835443038
NC_011398	temperate	72	13	4	0.180555555555556	0.0555555555555556
NC_011399	temperate	15	1	0	0.0666666666666667	0
NC_011421	virulent	190	24	12	0.126315789473684	0.0631578947368421
NC_011534	virulent	45	11	6	0.244444444444444	0.133333333333333
NC_011551	temperate	42	12	6	0.285714285714286	0.142857142857143
NC_011611	temperate	53	12	5	0.226415094339623	0.0943396226415094
NC_011612	temperate	63	10	6	0.158730158730159	0.0952380952380952
NC_011613	temperate	52	10	5	0.192307692307692	0.0961538461538462
NC_011645	temperate	55	10	5	0.181818181818182	0.0909090909090909
NC_011703	virulent	92	14	5	0.152173913043478	0.0543478260869565
NC_011801	temperate	56	10	4	0.178571428571429	0.0714285714285714
NC_011802	temperate	64	11	7	0.171875	0.109375
NC_011811	virulent	114	16	8	0.140350877192982	0.0701754385964912
NC_011976	temperate	61	13	6	0.213114754098361	0.0983606557377049
NC_012027	virulent	101	20	3	0.198019801980198	0.0297029702970297
NC_012223	virulent	60	7	2	0.116666666666667	0.0333333333333333
NC_012418	virulent	56	7	5	0.125	0.0892857142857143
NC_012419	virulent	24	4	1	0.166666666666667	0.0416666666666667
NC_012530	virulent	199	22	7	0.110552763819095	0.0351758793969849
NC_012635	virulent	264	44	23	0.166666666666667	0.0871212121212121
NC_012662	virulent	50	8	4	0.16	0.08
NC_012696	virulent	77	11	5	0.142857142857143	0.0649350649350649
NC_012697	virulent	76	9	5	0.118421052631579	0.0657894736842105
NC_012740	virulent	271	46	23	0.169741697416974	0.0848708487084871
NC_012741	virulent	278	42	24	0.151079136690647	0.0863309352517986
NC_012742	virulent	63	14	5	0.222222222222222	0.0793650793650794
NC_012749	virulent	123	16	7	0.130081300813008	0.0569105691056911
NC_012753	temperate	54	9	3	0.166666666666667	0.0555555555555556
NC_012756	temperate	53	10	4	0.188679245283019	0.0754716981132076
NC_012757	virulent	11	0	0	0	0
NC_012784	temperate	81	15	5	0.185185185185185	0.0617283950617284
NC_012788	temperate	61	9	3	0.147540983606557	0.0491803278688525
NC_013055	temperate	46	12	6	0.260869565217391	0.130434782608696
NC_013059	temperate	56	14	6	0.25	0.107142857142857
NC_013155	virulent	53	9	5	0.169811320754717	0.0943396226415094
NC_013195	temperate	65	10	4	0.153846153846154	0.0615384615384615
NC_013594	temperate	54	11	6	0.203703703703704	0.111111111111111
NC_013597	temperate	58	12	4	0.206896551724138	0.0689655172413793
NC_013598	virulent	42	9	3	0.214285714285714	0.0714285714285714
NC_013599	temperate	41	11	6	0.268292682926829	0.146341463414634
NC_013600	virulent	58	8	2	0.137931034482759	0.0344827586206897
NC_013638	virulent	52	9	5	0.173076923076923	0.0961538461538462
NC_013643	temperate	62	11	5	0.17741935483871	0.0806451612903226
NC_013644	temperate	51	13	7	0.254901960784314	0.137254901960784
NC_013646	temperate	61	11	6	0.180327868852459	0.0983606557377049
NC_013647	virulent	47	12	8	0.25531914893617	0.170212765957447
NC_013648	temperate	65	11	4	0.169230769230769	0.0615384615384615
NC_013649	virulent	56	10	5	0.178571428571429	0.0892857142857143
NC_013650	virulent	219	28	4	0.127853881278539	0.0182648401826484
NC_013651	virulent	45	9	6	0.2	0.133333333333333
NC_013691	virulent	110	8	4	0.0727272727272727	0.0363636363636364
NC_013692	virulent	90	10	5	0.111111111111111	0.0555555555555556
NC_013693	virulent	207	32	11	0.154589371980676	0.0531400966183575
NC_013694	temperate	81	16	5	0.197530864197531	0.0617283950617284
NC_013696	temperate	63	17	6	0.26984126984127	0.0952380952380952
NC_013697	virulent	232	29	14	0.125	0.0603448275862069
NC_013698	virulent	78	8	1	0.102564102564103	0.0128205128205128
NC_013936	temperate	93	16	1	0.172043010752688	0.010752688172043
NC_014036	virulent	267	48	26	0.179775280898876	0.0973782771535581
NC_014229	virulent	50	9	2	0.18	0.04
NC_014260	virulent	276	42	25	0.152173913043478	0.0905797101449275
NC_014458	temperate	93	16	3	0.172043010752688	0.032258064516129
NC_014459	temperate	97	17	3	0.175257731958763	0.0309278350515464
NC_014460	temperate	65	16	7	0.246153846153846	0.107692307692308
NC_014461	temperate	113	16	5	0.141592920353982	0.0442477876106195
NC_014467	virulent	263	55	25	0.209125475285171	0.0950570342205323
NC_014595	virulent	283	45	22	0.159010600706714	0.0777385159010601
NC_014635	virulent	245	41	22	0.16734693877551	0.0897959183673469
NC_014636	virulent	325	38	24	0.116923076923077	0.0738461538461539
NC_014660	virulent	250	40	23	0.16	0.092
NC_014661	virulent	240	38	23	0.158333333333333	0.0958333333333333
NC_014662	virulent	273	39	23	0.142857142857143	0.0842490842490843
NC_014663	virulent	250	41	23	0.164	0.092
NC_014792	virulent	285	47	23	0.164912280701754	0.0807017543859649
NC_014900	temperate	64	13	7	0.203125	0.109375
NC_014901	temperate	109	19	1	0.174311926605505	0.0091743119266055
NC_015157	virulent	223	22	7	0.0986547085201794	0.031390134529148
NC_015158	virulent	71	12	8	0.169014084507042	0.112676056338028
NC_015159	virulent	48	9	6	0.1875	0.125
NC_015208	virulent	48	10	6	0.208333333333333	0.125
NC_015249	virulent	43	10	6	0.232558139534884	0.13953488372093
NC_015252	temperate	53	13	6	0.245283018867925	0.113207547169811
NC_015253	virulent	161	25	8	0.15527950310559	0.0496894409937888
NC_015254	temperate	60	13	5	0.216666666666667	0.0833333333333333
NC_015262	temperate	61	6	1	0.0983606557377049	0.0163934426229508
NC_015263	temperate	143	25	14	0.174825174825175	0.0979020979020979
NC_015264	virulent	50	10	6	0.2	0.12
NC_015265	temperate	51	12	4	0.235294117647059	0.0784313725490196
NC_015266	temperate	51	14	6	0.274509803921569	0.117647058823529
NC_015269	virulent	167	25	9	0.149700598802395	0.0538922155688623
NC_015271	virulent	43	14	5	0.325581395348837	0.116279069767442
NC_015272	virulent	156	15	6	0.0961538461538462	0.0384615384615385
NC_015274	virulent	73	11	8	0.150684931506849	0.10958904109589
NC_015279	virulent	231	37	11	0.16017316017316	0.0476190476190476
NC_015280	virulent	212	32	8	0.150943396226415	0.0377358490566038
NC_015282	virulent	218	36	10	0.165137614678899	0.0458715596330275
NC_015283	virulent	224	42	9	0.1875	0.0401785714285714
NC_015285	virulent	198	43	9	0.217171717171717	0.0454545454545455
NC_015286	virulent	205	43	11	0.209756097560976	0.0536585365853659
NC_015289	virulent	199	44	11	0.221105527638191	0.0552763819095477
NC_015290	virulent	213	42	9	0.197183098591549	0.0422535211267606
NC_015292	virulent	114	16	8	0.140350877192982	0.0701754385964912
NC_015293	virulent	50	6	1	0.12	0.02
NC_015294	virulent	169	16	7	0.0946745562130178	0.0414201183431953
NC_015295	temperate	78	10	5	0.128205128205128	0.0641025641025641
NC_015296	virulent	198	25	9	0.126262626262626	0.0454545454545455
NC_015297	virulent	9	0	0	0	0
NC_015453	virulent	38	7	2	0.184210526315789	0.0526315789473684
NC_015456	virulent	77	9	1	0.116883116883117	0.012987012987013
NC_015457	virulent	262	38	23	0.145038167938931	0.0877862595419847
NC_015463	virulent	109	19	7	0.174311926605505	0.0642201834862385
NC_015464	virulent	173	29	12	0.167630057803468	0.069364161849711
NC_015465	virulent	52	9	5	0.173076923076923	0.0961538461538462
NC_015568	temperate	48	7	3	0.145833333333333	0.0625
NC_015569	virulent	261	33	11	0.126436781609195	0.0421455938697318
NC_015584	temperate	121	16	5	0.132231404958678	0.0413223140495868
NC_015585	virulent	57	7	4	0.12280701754386	0.0701754385964912
NC_015586	virulent	10	2	0	0.2	0
NC_015719	virulent	46	11	6	0.239130434782609	0.130434782608696
NC_015720	virulent	63	8	3	0.126984126984127	0.0476190476190476
NC_015785	virulent	8	1	0	0.125	0
NC_015933	virulent	83	15	8	0.180722891566265	0.0963855421686747
NC_015938	virulent	145	23	7	0.158620689655172	0.0482758620689655
NC_016071	virulent	229	33	12	0.14410480349345	0.0524017467248908
NC_016073	virulent	198	27	12	0.136363636363636	0.0606060606060606
NC_016158	temperate	79	13	4	0.164556962025316	0.0506329113924051
NC_016160	temperate	54	12	6	0.222222222222222	0.111111111111111
NC_016161	virulent	59	9	4	0.152542372881356	0.0677966101694915
NC_016163	virulent	348	23	12	0.0660919540229885	0.0344827586206897
NC_016164	virulent	44	7	4	0.159090909090909	0.0909090909090909
NC_016564	temperate	134	18	3	0.134328358208955	0.0223880597014925
NC_016565	virulent	21	4	3	0.19047619047619	0.142857142857143
NC_016566	virulent	54	8	2	0.148148148148148	0.037037037037037
NC_016567	virulent	117	11	7	0.094017094017094	0.0598290598290598
NC_016568	temperate	27	3	3	0.111111111111111	0.111111111111111
NC_016569	virulent	70	10	3	0.142857142857143	0.0428571428571429
NC_016570	virulent	201	28	12	0.139303482587065	0.0597014925373134
NC_016650	temperate	67	15	6	0.223880597014925	0.0895522388059701
NC_016651	virulent	20	4	1	0.2	0.05
NC_016652	temperate	85	11	1	0.129411764705882	0.0117647058823529
NC_016653	temperate	63	11	5	0.174603174603175	0.0793650793650794
NC_016654	temperate	59	11	3	0.186440677966102	0.0508474576271187
NC_016655	temperate	90	10	3	0.111111111111111	0.0333333333333333
NC_016656	temperate	54	15	8	0.277777777777778	0.148148148148148
NC_016657	virulent	54	11	7	0.203703703703704	0.12962962962963
NC_016658	virulent	64	12	7	0.1875	0.109375
NC_016659	virulent	63	13	5	0.206349206349206	0.0793650793650794
NC_016761	temperate	48	9	4	0.1875	0.0833333333333333
NC_016763	virulent	62	9	3	0.145161290322581	0.0483870967741936
NC_016765	temperate	89	15	4	0.168539325842697	0.0449438202247191
NC_016767	temperate	64	11	5	0.171875	0.078125
NC_017674	virulent	93	13	5	0.139784946236559	0.0537634408602151
NC_017695	virulent	58	9	4	0.155172413793103	0.0689655172413793
NC_017702	virulent	58	8	3	0.137931034482759	0.0517241379310345
NC_017865	virulent	54	7	5	0.12962962962963	0.0925925925925926
NC_017968	temperate	64	18	9	0.28125	0.140625
NC_017969	virulent	158	24	9	0.151898734177215	0.0569620253164557
NC_017973	temperate	94	15	5	0.159574468085106	0.0531914893617021
NC_017974	virulent	282	21	9	0.074468085106383	0.0319148936170213
NC_017975	virulent	175	7	5	0.04	0.0285714285714286
NC_017976	virulent	56	6	3	0.107142857142857	0.0535714285714286
NC_017978	temperate	44	11	5	0.25	0.113636363636364
NC_017981	virulent	81	10	2	0.123456790123457	0.0246913580246914
NC_017983	temperate	63	7	3	0.111111111111111	0.0476190476190476
NC_017984	virulent	82	10	3	0.121951219512195	0.0365853658536585
NC_017985	temperate	58	12	7	0.206896551724138	0.120689655172414
NC_018085	temperate	58	8	5	0.137931034482759	0.0862068965517242
NC_018086	virulent	79	15	6	0.189873417721519	0.0759493670886076
NC_018087	virulent	255	43	21	0.168627450980392	0.0823529411764706
NC_018264	temperate	58	8	3	0.137931034482759	0.0517241379310345
NC_018269	virulent	52	10	4	0.192307692307692	0.0769230769230769
NC_018270	virulent	45	6	2	0.133333333333333	0.0444444444444444
NC_018271	virulent	58	9	3	0.155172413793103	0.0517241379310345
NC_018272	virulent	57	9	3	0.157894736842105	0.0526315789473684
NC_018275	temperate	62	12	6	0.193548387096774	0.0967741935483871
NC_018276	virulent	64	3	2	0.046875	0.03125
NC_018277	temperate	65	11	6	0.169230769230769	0.0923076923076923
NC_018278	virulent	53	5	2	0.0943396226415094	0.0377358490566038
NC_018279	temperate	72	17	5	0.236111111111111	0.0694444444444445
NC_018280	virulent	55	11	4	0.2	0.0727272727272727
NC_018281	temperate	74	15	10	0.202702702702703	0.135135135135135
NC_018283	temperate	78	11	3	0.141025641025641	0.0384615384615385
NC_018284	temperate	65	16	11	0.246153846153846	0.169230769230769
NC_018285	temperate	55	9	3	0.163636363636364	0.0545454545454545
NC_018454	temperate	53	10	2	0.188679245283019	0.0377358490566038
NC_018831	virulent	114	20	7	0.175438596491228	0.0614035087719298
NC_018832	virulent	70	6	1	0.0857142857142857	0.0142857142857143
NC_018834	virulent	38	7	2	0.184210526315789	0.0526315789473684
NC_018835	virulent	128	17	4	0.1328125	0.03125
NC_018836	temperate	74	15	6	0.202702702702703	0.0810810810810811
NC_018840	virulent	39	7	2	0.17948717948718	0.0512820512820513
NC_018845	virulent	39	8	3	0.205128205128205	0.0769230769230769
NC_018846	temperate	68	15	5	0.220588235294118	0.0735294117647059
NC_018847	virulent	39	8	3	0.205128205128205	0.0769230769230769
NC_018848	temperate	53	12	4	0.226415094339623	0.0754716981132076
NC_018850	virulent	72	7	3	0.0972222222222222	0.0416666666666667
NC_018851	virulent	38	7	2	0.184210526315789	0.0526315789473684
NC_018854	virulent	82	12	5	0.146341463414634	0.0609756097560976
NC_018855	virulent	269	41	24	0.152416356877323	0.0892193308550186
NC_018857	virulent	282	26	7	0.0921985815602837	0.024822695035461
NC_018859	virulent	118	17	4	0.14406779661017	0.0338983050847458
NC_018860	virulent	216	24	8	0.111111111111111	0.037037037037037
NC_019398	virulent	267	54	27	0.202247191011236	0.101123595505618
NC_019400	virulent	251	25	11	0.099601593625498	0.0438247011952191
NC_019401	virulent	531	53	24	0.0998116760828625	0.0451977401129944
NC_019402	virulent	109	23	8	0.211009174311927	0.073394495412844
NC_019403	virulent	53	12	7	0.226415094339623	0.132075471698113
NC_019404	virulent	75	8	3	0.106666666666667	0.04
NC_019405	temperate	342	31	9	0.0906432748538012	0.0263157894736842
NC_019406	temperate	454	34	11	0.0748898678414097	0.0242290748898678
NC_019407	temperate	350	30	9	0.0857142857142857	0.0257142857142857
NC_019408	temperate	352	34	9	0.0965909090909091	0.0255681818181818
NC_019410	temperate	353	30	9	0.084985835694051	0.0254957507082153
NC_019411	temperate	348	33	9	0.0948275862068965	0.0258620689655172
NC_019416	virulent	47	10	7	0.212765957446809	0.148936170212766
NC_019417	virulent	72	5	1	0.0694444444444445	0.0138888888888889
NC_019418	temperate	53	8	4	0.150943396226415	0.0754716981132076
NC_019420	virulent	47	7	3	0.148936170212766	0.0638297872340426
NC_019421	temperate	75	13	3	0.173333333333333	0.04
NC_019422	temperate	46	3	1	0.0652173913043478	0.0217391304347826
NC_019423	virulent	92	11	4	0.119565217391304	0.0434782608695652
NC_019442	temperate	72	14	5	0.194444444444444	0.0694444444444445
NC_019443	virulent	211	48	5	0.227488151658768	0.023696682464455
NC_019444	virulent	208	38	8	0.182692307692308	0.0384615384615385
NC_019445	temperate	56	11	3	0.196428571428571	0.0535714285714286
NC_019448	virulent	204	27	9	0.132352941176471	0.0441176470588235
NC_019450	virulent	166	17	8	0.102409638554217	0.0481927710843374
NC_019451	virulent	93	13	5	0.139784946236559	0.0537634408602151
NC_019452	virulent	197	29	10	0.147208121827411	0.050761421319797
NC_019454	virulent	54	8	5	0.148148148148148	0.0925925925925926
NC_019456	temperate	68	11	1	0.161764705882353	0.0147058823529412
NC_019457	virulent	68	10	3	0.147058823529412	0.0441176470588235
NC_019485	virulent	76	9	4	0.118421052631579	0.0526315789473684
NC_019486	temperate	54	13	5	0.240740740740741	0.0925925925925926
NC_019488	temperate	42	8	5	0.19047619047619	0.119047619047619
NC_019489	temperate	52	11	5	0.211538461538462	0.0961538461538462
NC_019490	temperate	83	12	4	0.144578313253012	0.0481927710843374
NC_019496	virulent	64	17	3	0.265625	0.046875
NC_019500	virulent	266	44	21	0.165413533834586	0.0789473684210526
NC_019501	temperate	58	12	6	0.206896551724138	0.103448275862069
NC_019502	temperate	63	7	3	0.111111111111111	0.0476190476190476
NC_019503	virulent	263	39	23	0.14828897338403	0.0874524714828897
NC_019504	virulent	77	11	6	0.142857142857143	0.0779220779220779
NC_019505	virulent	265	40	23	0.150943396226415	0.0867924528301887
NC_019506	virulent	67	15	3	0.223880597014925	0.0447761194029851
NC_019508	virulent	67	15	3	0.223880597014925	0.0447761194029851
NC_019510	virulent	46	11	6	0.239130434782609	0.130434782608696
NC_019512	temperate	28	5	5	0.178571428571429	0.178571428571429
NC_019513	temperate	63	10	6	0.158730158730159	0.0952380952380952
NC_019514	virulent	100	11	4	0.11	0.04
NC_019515	virulent	140	11	7	0.0785714285714286	0.05
NC_019517	virulent	210	26	8	0.123809523809524	0.0380952380952381
NC_019518	virulent	65	10	3	0.153846153846154	0.0461538461538462
NC_019519	virulent	124	7	4	0.0564516129032258	0.032258064516129
NC_019524	virulent	78	6	1	0.0769230769230769	0.0128205128205128
NC_019525	virulent	70	5	1	0.0714285714285714	0.0142857142857143
NC_019526	virulent	544	47	23	0.0863970588235294	0.0422794117647059
NC_019528	virulent	52	8	5	0.153846153846154	0.0961538461538462
NC_019529	virulent	155	16	8	0.103225806451613	0.0516129032258065
NC_019530	virulent	202	27	10	0.133663366336634	0.0495049504950495
NC_019538	virulent	422	37	22	0.0876777251184834	0.052132701421801
NC_019539	virulent	56	7	5	0.125	0.0892857142857143
NC_019540	virulent	72	9	4	0.125	0.0555555555555556
NC_019542	virulent	56	10	6	0.178571428571429	0.107142857142857
NC_019544	temperate	83	15	5	0.180722891566265	0.0602409638554217
NC_019545	temperate	67	12	2	0.17910447761194	0.0298507462686567
NC_019548	virulent	11	2	0	0.181818181818182	0
NC_019550	virulent	43	7	4	0.162790697674419	0.0930232558139535
NC_019704	temperate	60	12	3	0.2	0.05
NC_019705	temperate	62	11	5	0.17741935483871	0.0806451612903226
NC_019706	temperate	62	14	5	0.225806451612903	0.0806451612903226
NC_019708	temperate	57	10	5	0.175438596491228	0.087719298245614
NC_019709	temperate	61	13	6	0.213114754098361	0.0983606557377049
NC_019710	temperate	67	12	4	0.17910447761194	0.0597014925373134
NC_019711	temperate	62	15	4	0.241935483870968	0.0645161290322581
NC_019714	temperate	59	12	6	0.203389830508475	0.101694915254237
NC_019715	temperate	56	11	6	0.196428571428571	0.107142857142857
NC_019716	temperate	55	12	5	0.218181818181818	0.0909090909090909
NC_019717	temperate	65	12	4	0.184615384615385	0.0615384615384615
NC_019718	virulent	67	10	1	0.149253731343284	0.0149253731343284
NC_019719	temperate	62	14	5	0.225806451612903	0.0806451612903226
NC_019720	temperate	65	15	5	0.230769230769231	0.0769230769230769
NC_019722	temperate	57	10	4	0.175438596491228	0.0701754385964912
NC_019723	temperate	59	12	4	0.203389830508475	0.0677966101694915
NC_019724	virulent	56	8	2	0.142857142857143	0.0357142857142857
NC_019725	virulent	81	10	1	0.123456790123457	0.0123456790123457
NC_019726	virulent	207	27	9	0.130434782608696	0.0434782608695652
NC_019767	temperate	59	12	6	0.203389830508475	0.101694915254237
NC_019768	temperate	59	15	6	0.254237288135593	0.101694915254237
NC_019769	temperate	54	11	5	0.203703703703704	0.0925925925925926
NC_019813	virulent	62	7	3	0.112903225806452	0.0483870967741936
NC_019909	virulent	269	45	24	0.16728624535316	0.0892193308550186
NC_019911	virulent	53	8	5	0.150943396226415	0.0943396226415094
NC_019912	temperate	52	12	5	0.230769230769231	0.0961538461538462
NC_019913	virulent	165	16	7	0.096969696969697	0.0424242424242424
NC_019914	temperate	54	13	7	0.240740740740741	0.12962962962963
NC_019915	temperate	66	17	7	0.257575757575758	0.106060606060606
NC_019916	virulent	60	9	4	0.15	0.0666666666666667
NC_019918	virulent	166	16	7	0.0963855421686747	0.0421686746987952
NC_019919	virulent	173	28	10	0.161849710982659	0.0578034682080925
NC_019921	temperate	73	8	4	0.10958904109589	0.0547945205479452
NC_019923	virulent	62	8	3	0.129032258064516	0.0483870967741936
NC_019925	virulent	193	42	9	0.217616580310881	0.0466321243523316
NC_019926	virulent	53	15	7	0.283018867924528	0.132075471698113
NC_019927	temperate	75	9	4	0.12	0.0533333333333333
NC_019928	temperate	28	5	5	0.178571428571429	0.178571428571429
NC_019929	virulent	260	15	2	0.0576923076923077	0.00769230769230769
NC_019931	temperate	31	6	5	0.193548387096774	0.161290322580645
NC_019932	temperate	39	11	6	0.282051282051282	0.153846153846154
NC_019933	virulent	52	12	4	0.230769230769231	0.0769230769230769
NC_019934	temperate	51	12	5	0.235294117647059	0.0980392156862745
NC_020078	virulent	45	10	5	0.222222222222222	0.111111111111111
NC_020079	virulent	263	21	9	0.0798479087452472	0.0342205323193916
NC_020080	virulent	264	49	26	0.185606060606061	0.0984848484848485
NC_020083	virulent	200	29	9	0.145	0.045
NC_020197	temperate	59	11	4	0.186440677966102	0.0677966101694915
NC_020199	temperate	66	8	5	0.121212121212121	0.0757575757575758
NC_020201	virulent	240	39	7	0.1625	0.0291666666666667
NC_020204	virulent	70	13	4	0.185714285714286	0.0571428571428571
NC_020414	virulent	51	12	7	0.235294117647059	0.137254901960784
NC_020416	virulent	260	40	22	0.153846153846154	0.0846153846153846
NC_020477	virulent	79	8	6	0.10126582278481	0.0759493670886076
NC_020478	virulent	77	8	6	0.103896103896104	0.0779220779220779
NC_020479	virulent	79	8	6	0.10126582278481	0.0759493670886076
NC_020480	virulent	78	8	6	0.102564102564103	0.0769230769230769
NC_020481	virulent	57	5	2	0.087719298245614	0.0350877192982456
NC_020483	temperate	56	13	8	0.232142857142857	0.142857142857143
NC_020484	virulent	199	25	13	0.125628140703518	0.0653266331658292
NC_020486	virulent	197	38	8	0.192893401015228	0.0406091370558376
NC_020489	temperate	63	7	3	0.111111111111111	0.0476190476190476
NC_020490	temperate	71	18	10	0.253521126760563	0.140845070422535
NC_020835	virulent	51	14	8	0.274509803921569	0.156862745098039
NC_020837	virulent	228	42	14	0.184210526315789	0.0614035087719298
NC_020838	virulent	54	16	6	0.296296296296296	0.111111111111111
NC_020840	virulent	56	5	2	0.0892857142857143	0.0357142857142857
NC_020841	temperate	66	14	6	0.212121212121212	0.0909090909090909
NC_020842	virulent	109	12	7	0.110091743119266	0.0642201834862385
NC_020845	virulent	219	28	8	0.127853881278539	0.0365296803652968
NC_020846	virulent	70	8	1	0.114285714285714	0.0142857142857143
NC_020847	virulent	65	6	2	0.0923076923076923	0.0307692307692308
NC_020850	virulent	57	8	2	0.140350877192982	0.0350877192982456
NC_020854	virulent	58	11	2	0.189655172413793	0.0344827586206897
NC_020855	virulent	211	39	9	0.184834123222749	0.042654028436019
NC_020856	temperate	75	9	3	0.12	0.04
NC_020857	virulent	67	7	2	0.104477611940299	0.0298507462686567
NC_020858	temperate	74	9	3	0.121621621621622	0.0405405405405405
NC_020859	virulent	210	43	10	0.204761904761905	0.0476190476190476
NC_020860	virulent	58	5	2	0.0862068965517242	0.0344827586206897
NC_020862	virulent	76	10	5	0.131578947368421	0.0657894736842105
NC_020865	virulent	52	17	7	0.326923076923077	0.134615384615385
NC_020867	virulent	67	15	4	0.223880597014925	0.0597014925373134
NC_020871	virulent	175	25	9	0.142857142857143	0.0514285714285714
NC_020872	temperate	50	12	8	0.24	0.16
NC_020874	temperate	53	17	7	0.320754716981132	0.132075471698113
NC_020875	virulent	221	42	11	0.190045248868778	0.0497737556561086
NC_020876	temperate	92	10	3	0.108695652173913	0.0326086956521739
NC_020878	virulent	61	15	6	0.245901639344262	0.0983606557377049
NC_020879	virulent	230	37	25	0.160869565217391	0.108695652173913
NC_021061	temperate	63	10	2	0.158730158730159	0.0317460317460317
NC_021062	virulent	48	11	6	0.229166666666667	0.125
NC_021068	virulent	73	8	3	0.10958904109589	0.0410958904109589
NC_021071	virulent	207	45	11	0.217391304347826	0.0531400966183575
NC_021072	virulent	204	40	10	0.196078431372549	0.0490196078431373
NC_021073	virulent	158	25	12	0.158227848101266	0.0759493670886076
NC_021190	temperate	64	10	3	0.15625	0.046875
NC_021297	temperate	86	17	4	0.197674418604651	0.0465116279069768
NC_021298	temperate	76	13	6	0.171052631578947	0.0789473684210526
NC_021299	temperate	134	17	2	0.126865671641791	0.0149253731343284
NC_021301	temperate	94	18	2	0.191489361702128	0.0212765957446809
NC_021302	temperate	78	14	1	0.17948717948718	0.0128205128205128
NC_021304	temperate	77	14	6	0.181818181818182	0.0779220779220779
NC_021305	temperate	142	17	5	0.119718309859155	0.0352112676056338
NC_021306	temperate	143	15	5	0.104895104895105	0.034965034965035
NC_021307	temperate	76	13	5	0.171052631578947	0.0657894736842105
NC_021308	temperate	80	16	5	0.2	0.0625
NC_021309	temperate	136	18	5	0.132352941176471	0.0367647058823529
NC_021310	virulent	97	16	3	0.164948453608247	0.0309278350515464
NC_021311	temperate	141	17	6	0.120567375886525	0.0425531914893617
NC_021315	virulent	74	6	1	0.0810810810810811	0.0135135135135135
NC_021317	virulent	27	4	2	0.148148148148148	0.0740740740740741
NC_021318	temperate	90	16	5	0.177777777777778	0.0555555555555556
NC_021320	temperate	108	7	5	0.0648148148148148	0.0462962962962963
NC_021321	temperate	121	6	4	0.0495867768595041	0.0330578512396694
NC_021323	temperate	61	12	7	0.19672131147541	0.114754098360656
NC_021324	temperate	93	19	3	0.204301075268817	0.032258064516129
NC_021325	temperate	49	9	3	0.183673469387755	0.0612244897959184
NC_021326	temperate	70	16	9	0.228571428571429	0.128571428571429
NC_021331	virulent	82	16	1	0.195121951219512	0.0121951219512195
NC_021332	temperate	67	17	10	0.253731343283582	0.149253731343284
NC_021334	temperate	95	22	2	0.231578947368421	0.0210526315789474
NC_021335	temperate	100	4	3	0.04	0.03
NC_021337	virulent	28	7	5	0.25	0.178571428571429
NC_021338	temperate	74	16	5	0.216216216216216	0.0675675675675676
NC_021342	virulent	65	11	3	0.169230769230769	0.0461538461538462
NC_021344	virulent	259	46	25	0.177606177606178	0.0965250965250965
NC_021346	virulent	230	29	5	0.126086956521739	0.0217391304347826
NC_021348	virulent	234	29	4	0.123931623931624	0.0170940170940171
NC_021349	virulent	223	28	4	0.125560538116592	0.0179372197309417
NC_021529	virulent	393	46	21	0.11704834605598	0.0534351145038168
NC_021530	virulent	198	39	9	0.196969696969697	0.0454545454545455
NC_021532	virulent	125	16	5	0.128	0.04
NC_021533	temperate	73	14	5	0.191780821917808	0.0684931506849315
NC_021534	virulent	78	10	1	0.128205128205128	0.0128205128205128
NC_021535	temperate	84	12	6	0.142857142857143	0.0714285714285714
NC_021536	virulent	203	39	9	0.192118226600985	0.0443349753694581
NC_021537	temperate	59	7	3	0.11864406779661	0.0508474576271187
NC_021538	temperate	102	18	2	0.176470588235294	0.0196078431372549
NC_021539	temperate	65	8	4	0.123076923076923	0.0615384615384615
NC_021556	temperate	60	6	2	0.1	0.0333333333333333
NC_021558	temperate	69	9	3	0.130434782608696	0.0434782608695652
NC_021559	virulent	229	40	8	0.174672489082969	0.0349344978165939
NC_021561	virulent	58	3	1	0.0517241379310345	0.0172413793103448
NC_021563	virulent	64	6	1	0.09375	0.015625
NC_021773	temperate	62	13	3	0.209677419354839	0.0483870967741936
NC_021774	temperate	39	10	4	0.256410256410256	0.102564102564103
NC_021775	virulent	67	7	3	0.104477611940299	0.0447761194029851
NC_021777	virulent	63	8	4	0.126984126984127	0.0634920634920635
NC_021779	virulent	72	7	1	0.0972222222222222	0.0138888888888889
NC_021780	virulent	72	6	1	0.0833333333333333	0.0138888888888889
NC_021781	virulent	187	25	9	0.133689839572193	0.0481283422459893
NC_021782	virulent	98	11	6	0.112244897959184	0.0612244897959184
NC_021783	virulent	73	5	1	0.0684931506849315	0.0136986301369863
NC_021784	temperate	60	12	5	0.2	0.0833333333333333
NC_021785	virulent	107	18	6	0.168224299065421	0.0560747663551402
NC_021787	virulent	107	18	6	0.168224299065421	0.0560747663551402
NC_021788	virulent	194	17	6	0.0876288659793814	0.0309278350515464
NC_021790	virulent	62	9	2	0.145161290322581	0.032258064516129
NC_021791	virulent	59	9	2	0.152542372881356	0.0338983050847458
NC_021798	virulent	186	17	6	0.0913978494623656	0.032258064516129
NC_021800	temperate	46	6	3	0.130434782608696	0.0652173913043478
NC_021801	temperate	59	16	9	0.271186440677966	0.152542372881356
NC_021802	virulent	104	11	3	0.105769230769231	0.0288461538461538
NC_021852	virulent	53	8	3	0.150943396226415	0.0566037735849057
NC_021854	virulent	55	10	3	0.181818181818182	0.0545454545454545
NC_021857	temperate	54	11	6	0.203703703703704	0.111111111111111
NC_021860	virulent	57	9	4	0.157894736842105	0.0701754385964912
NC_021862	virulent	20	1	0	0.05	0
NC_021863	temperate	64	15	8	0.234375	0.125
NC_021864	temperate	85	10	4	0.117647058823529	0.0470588235294118
NC_021866	virulent	8	3	1	0.375	0.125
NC_021867	temperate	67	3	1	0.0447761194029851	0.0149253731343284
NC_021868	virulent	94	13	7	0.138297872340426	0.074468085106383
NC_022052	temperate	118	18	5	0.152542372881356	0.0423728813559322
NC_022053	virulent	93	10	3	0.10752688172043	0.032258064516129
NC_022054	virulent	67	8	3	0.119402985074627	0.0447761194029851
NC_022055	temperate	103	20	2	0.194174757281553	0.0194174757281553
NC_022056	temperate	99	18	1	0.181818181818182	0.0101010101010101
NC_022057	virulent	124	13	1	0.104838709677419	0.00806451612903226
NC_022058	temperate	95	16	5	0.168421052631579	0.0526315789473684
NC_022059	temperate	141	20	6	0.141843971631206	0.0425531914893617
NC_022060	temperate	96	16	3	0.166666666666667	0.03125
NC_022061	virulent	95	20	2	0.210526315789474	0.0210526315789474
NC_022062	temperate	89	18	4	0.202247191011236	0.0449438202247191
NC_022063	virulent	97	17	3	0.175257731958763	0.0309278350515464
NC_022064	virulent	97	17	3	0.175257731958763	0.0309278350515464
NC_022065	temperate	134	18	6	0.134328358208955	0.0447761194029851
NC_022066	temperate	219	20	6	0.091324200913242	0.0273972602739726
NC_022067	temperate	230	24	5	0.104347826086957	0.0217391304347826
NC_022068	temperate	101	19	1	0.188118811881188	0.0099009900990099
NC_022069	temperate	101	22	4	0.217821782178218	0.0396039603960396
NC_022070	temperate	90	19	3	0.211111111111111	0.0333333333333333
NC_022071	temperate	123	18	5	0.146341463414634	0.040650406504065
NC_022085	temperate	138	18	6	0.130434782608696	0.0434782608695652
NC_022086	temperate	78	14	5	0.17948717948718	0.0641025641025641
NC_022087	temperate	93	13	4	0.139784946236559	0.0430107526881721
NC_022091	virulent	54	7	5	0.12962962962963	0.0925925925925926
NC_022094	virulent	24	3	0	0.125	0
NC_022323	virulent	211	24	8	0.113744075829384	0.037914691943128
NC_022324	temperate	94	16	3	0.170212765957447	0.0319148936170213
NC_022328	virulent	97	19	2	0.195876288659794	0.0206185567010309
NC_022329	temperate	90	18	3	0.2	0.0333333333333333
NC_022330	temperate	140	18	5	0.128571428571429	0.0357142857142857
NC_022335	virulent	39	8	3	0.205128205128205	0.0769230769230769
NC_022339	virulent	42	9	3	0.214285714285714	0.0714285714285714
NC_022340	virulent	37	7	2	0.189189189189189	0.0540540540540541
NC_022341	virulent	37	7	2	0.189189189189189	0.0540540540540541
NC_022343	virulent	198	30	10	0.151515151515152	0.0505050505050505
NC_022744	virulent	46	13	6	0.282608695652174	0.130434782608696
NC_022746	virulent	55	7	5	0.127272727272727	0.0909090909090909
NC_022747	temperate	45	6	2	0.133333333333333	0.0444444444444444
NC_022749	temperate	56	10	5	0.178571428571429	0.0892857142857143
NC_022750	temperate	44	7	4	0.159090909090909	0.0909090909090909
NC_022751	virulent	40	8	3	0.2	0.075
NC_022752	virulent	68	6	3	0.0882352941176471	0.0441176470588235
NC_022754	virulent	63	8	5	0.126984126984127	0.0793650793650794
NC_022756	temperate	53	13	4	0.245283018867925	0.0754716981132076
NC_022757	temperate	53	12	4	0.226415094339623	0.0754716981132076
NC_022758	temperate	61	11	7	0.180327868852459	0.114754098360656
NC_022761	virulent	211	24	11	0.113744075829384	0.052132701421801
NC_022765	virulent	78	8	6	0.102564102564103	0.0769230769230769
NC_022766	virulent	80	8	6	0.1	0.075
NC_022767	temperate	104	20	10	0.192307692307692	0.0961538461538462
NC_022768	virulent	190	31	10	0.163157894736842	0.0526315789473684
NC_022770	virulent	44	6	3	0.136363636363636	0.0681818181818182
NC_022772	virulent	195	31	10	0.158974358974359	0.0512820512820513
NC_022773	virulent	80	7	6	0.0875	0.075
NC_022774	temperate	106	20	11	0.188679245283019	0.10377358490566
NC_022775	temperate	46	8	3	0.173913043478261	0.0652173913043478
NC_022791	temperate	50	9	2	0.18	0.04
NC_022914	temperate	62	12	8	0.193548387096774	0.129032258064516
NC_022915	virulent	59	13	3	0.220338983050847	0.0508474576271187
NC_022916	virulent	48	10	6	0.208333333333333	0.125
NC_022965	temperate	95	17	4	0.178947368421053	0.0421052631578947
NC_022966	virulent	156	16	6	0.102564102564103	0.0384615384615385
NC_022967	virulent	167	16	7	0.0958083832335329	0.0419161676646707
NC_022968	virulent	250	25	12	0.1	0.048
NC_022969	temperate	142	17	6	0.119718309859155	0.0422535211267606
NC_022970	virulent	159	15	6	0.0943396226415094	0.0377358490566038
NC_022971	virulent	71	6	3	0.0845070422535211	0.0422535211267606
NC_022972	temperate	66	10	4	0.151515151515152	0.0606060606060606
NC_022973	temperate	78	14	5	0.17948717948718	0.0641025641025641
NC_022974	virulent	158	15	6	0.0949367088607595	0.0379746835443038
NC_022975	temperate	90	17	3	0.188888888888889	0.0333333333333333
NC_022976	temperate	140	18	6	0.128571428571429	0.0428571428571429
NC_022977	temperate	94	16	4	0.170212765957447	0.0425531914893617
NC_022979	temperate	92	17	3	0.184782608695652	0.0326086956521739
NC_022980	temperate	85	12	4	0.141176470588235	0.0470588235294118
NC_022981	temperate	140	17	6	0.121428571428571	0.0428571428571429
NC_022983	virulent	99	20	4	0.202020202020202	0.0404040404040404
NC_022984	temperate	79	14	5	0.177215189873418	0.0632911392405063
NC_022985	temperate	94	16	4	0.170212765957447	0.0425531914893617
NC_022986	virulent	166	18	8	0.108433734939759	0.0481927710843374
NC_022987	virulent	52	10	6	0.192307692307692	0.115384615384615
NC_022988	temperate	134	17	6	0.126865671641791	0.0447761194029851
NC_023005	virulent	49	10	6	0.204081632653061	0.122448979591837
NC_023006	temperate	67	12	5	0.17910447761194	0.0746268656716418
NC_023007	temperate	265	29	21	0.109433962264151	0.0792452830188679
NC_023498	temperate	104	14	3	0.134615384615385	0.0288461538461538
NC_023499	temperate	59	9	3	0.152542372881356	0.0508474576271187
NC_023500	temperate	66	14	8	0.212121212121212	0.121212121212121
NC_023503	temperate	68	11	5	0.161764705882353	0.0735294117647059
NC_023548	virulent	49	11	7	0.224489795918367	0.142857142857143
NC_023550	virulent	20	4	3	0.2	0.15
NC_023552	temperate	76	14	1	0.184210526315789	0.0131578947368421
NC_023553	temperate	94	11	4	0.117021276595745	0.0425531914893617
NC_023554	virulent	95	21	2	0.221052631578947	0.0210526315789474
NC_023555	virulent	58	11	2	0.189655172413793	0.0344827586206897
NC_023556	virulent	80	15	3	0.1875	0.0375
NC_023557	virulent	311	25	9	0.0803858520900322	0.0289389067524116
NC_023558	virulent	47	9	7	0.191489361702128	0.148936170212766
NC_023559	temperate	53	9	4	0.169811320754717	0.0754716981132076
NC_023560	temperate	52	8	4	0.153846153846154	0.0769230769230769
NC_023561	virulent	292	39	23	0.133561643835616	0.0787671232876712
NC_023562	temperate	81	16	5	0.197530864197531	0.0617283950617284
NC_023563	virulent	95	17	3	0.178947368421053	0.0315789473684211
NC_023564	temperate	90	13	4	0.144444444444444	0.0444444444444444
NC_023565	temperate	83	16	5	0.192771084337349	0.0602409638554217
NC_023566	virulent	80	14	5	0.175	0.0625
NC_023567	virulent	53	12	5	0.226415094339623	0.0943396226415094
NC_023568	virulent	377	50	24	0.13262599469496	0.0636604774535809
NC_023569	virulent	90	9	3	0.1	0.0333333333333333
NC_023571	temperate	55	9	4	0.163636363636364	0.0727272727272727
NC_023572	temperate	69	9	3	0.130434782608696	0.0434782608695652
NC_023574	temperate	189	28	15	0.148148148148148	0.0793650793650794
NC_023575	temperate	70	14	4	0.2	0.0571428571428571
NC_023576	virulent	46	13	7	0.282608695652174	0.152173913043478
NC_023577	temperate	84	16	5	0.19047619047619	0.0595238095238095
NC_023578	virulent	89	6	3	0.0674157303370787	0.0337078651685393
NC_023579	virulent	87	13	5	0.149425287356322	0.0574712643678161
NC_023580	temperate	96	20	2	0.208333333333333	0.0208333333333333
NC_023582	temperate	128	25	12	0.1953125	0.09375
NC_023583	virulent	66	7	2	0.106060606060606	0.0303030303030303
NC_023584	virulent	194	41	8	0.211340206185567	0.0412371134020619
NC_023587	virulent	205	39	10	0.190243902439024	0.0487804878048781
NC_023589	virulent	99	15	6	0.151515151515152	0.0606060606060606
NC_023590	virulent	55	8	2	0.145454545454545	0.0363636363636364
NC_023594	virulent	66	12	6	0.181818181818182	0.0909090909090909
NC_023597	temperate	93	10	3	0.10752688172043	0.032258064516129
NC_023599	temperate	51	5	2	0.0980392156862745	0.0392156862745098
NC_023600	virulent	99	20	2	0.202020202020202	0.0202020202020202
NC_023602	temperate	84	12	2	0.142857142857143	0.0238095238095238
NC_023603	virulent	103	20	2	0.194174757281553	0.0194174757281553
NC_023604	temperate	62	10	2	0.161290322580645	0.032258064516129
NC_023605	virulent	64	11	3	0.171875	0.046875
NC_023606	temperate	93	12	4	0.129032258064516	0.0430107526881721
NC_023607	temperate	89	13	3	0.146067415730337	0.0337078651685393
NC_023608	virulent	54	8	5	0.148148148148148	0.0925925925925926
NC_023609	temperate	71	12	6	0.169014084507042	0.0845070422535211
NC_023610	virulent	247	12	2	0.048582995951417	0.00809716599190283
NC_023614	virulent	48	5	2	0.104166666666667	0.0416666666666667
NC_023686	virulent	100	19	4	0.19	0.04
NC_023687	temperate	95	18	3	0.189473684210526	0.0315789473684211
NC_023688	virulent	326	39	23	0.119631901840491	0.0705521472392638
NC_023689	temperate	141	18	5	0.127659574468085	0.0354609929078014
NC_023690	temperate	232	28	5	0.120689655172414	0.021551724137931
NC_023691	virulent	98	13	3	0.13265306122449	0.0306122448979592
NC_023692	temperate	82	15	1	0.182926829268293	0.0121951219512195
NC_023694	virulent	107	15	4	0.14018691588785	0.0373831775700935
NC_023695	temperate	88	17	4	0.193181818181818	0.0454545454545455
NC_023696	virulent	236	29	5	0.122881355932203	0.0211864406779661
NC_023697	temperate	77	14	2	0.181818181818182	0.025974025974026
NC_023698	temperate	101	19	4	0.188118811881188	0.0396039603960396
NC_023699	temperate	102	25	1	0.245098039215686	0.00980392156862745
NC_023701	virulent	95	17	3	0.178947368421053	0.0315789473684211
NC_023702	temperate	89	17	4	0.191011235955056	0.0449438202247191
NC_023703	temperate	94	17	3	0.180851063829787	0.0319148936170213
NC_023704	temperate	83	16	3	0.192771084337349	0.036144578313253
NC_023705	temperate	62	9	3	0.145161290322581	0.0483870967741936
NC_023706	temperate	96	13	3	0.135416666666667	0.03125
NC_023707	temperate	90	15	5	0.166666666666667	0.0555555555555556
NC_023708	temperate	92	15	3	0.16304347826087	0.0326086956521739
NC_023709	temperate	81	16	5	0.197530864197531	0.0617283950617284
NC_023710	temperate	89	15	4	0.168539325842697	0.0449438202247191
NC_023711	virulent	99	18	3	0.181818181818182	0.0303030303030303
NC_023713	temperate	97	15	4	0.154639175257732	0.0412371134020619
NC_023714	virulent	223	27	4	0.121076233183857	0.0179372197309417
NC_023715	virulent	41	12	7	0.292682926829268	0.170731707317073
NC_023716	temperate	92	13	3	0.141304347826087	0.0326086956521739
NC_023717	virulent	300	21	8	0.07	0.0266666666666667
NC_023720	temperate	91	17	4	0.186813186813187	0.043956043956044
NC_023721	temperate	98	19	2	0.193877551020408	0.0204081632653061
NC_023723	temperate	90	16	3	0.177777777777778	0.0333333333333333
NC_023724	temperate	93	16	3	0.172043010752688	0.032258064516129
NC_023725	virulent	234	29	5	0.123931623931624	0.0213675213675214
NC_023726	temperate	91	17	4	0.186813186813187	0.043956043956044
NC_023727	virulent	100	17	3	0.17	0.03
NC_023728	temperate	104	18	1	0.173076923076923	0.00961538461538462
NC_023729	temperate	67	9	4	0.134328358208955	0.0597014925373134
NC_023730	temperate	65	11	3	0.169230769230769	0.0461538461538462
NC_023731	temperate	91	17	5	0.186813186813187	0.054945054945055
NC_023732	temperate	103	14	5	0.135922330097087	0.0485436893203884
NC_023733	virulent	231	26	5	0.112554112554113	0.0216450216450216
NC_023734	temperate	49	8	4	0.163265306122449	0.0816326530612245
NC_023735	virulent	107	19	4	0.177570093457944	0.0373831775700935
NC_023736	virulent	54	10	6	0.185185185185185	0.111111111111111
NC_023737	virulent	229	27	5	0.117903930131004	0.0218340611353712
NC_023738	temperate	197	20	7	0.101522842639594	0.0355329949238579
NC_023739	temperate	85	16	3	0.188235294117647	0.0352941176470588
NC_023740	virulent	100	17	3	0.17	0.03
NC_023741	virulent	95	20	2	0.210526315789474	0.0210526315789474
NC_023742	virulent	101	18	4	0.178217821782178	0.0396039603960396
NC_023743	virulent	74	11	3	0.148648648648649	0.0405405405405405
NC_023744	temperate	94	13	3	0.138297872340426	0.0319148936170213
NC_023745	temperate	83	16	5	0.192771084337349	0.0602409638554217
NC_023746	temperate	97	17	2	0.175257731958763	0.0206185567010309
NC_023747	temperate	94	14	3	0.148936170212766	0.0319148936170213
NC_023748	temperate	100	15	3	0.15	0.03
NC_023856	virulent	189	28	9	0.148148148148148	0.0476190476190476
NC_023862	temperate	96	16	3	0.166666666666667	0.03125
NC_023863	virulent	94	11	7	0.117021276595745	0.074468085106383
NC_023865	virulent	73	10	6	0.136986301369863	0.0821917808219178
NC_024122	virulent	206	30	10	0.145631067961165	0.0485436893203884
NC_024123	virulent	89	9	4	0.101123595505618	0.0449438202247191
NC_024124	virulent	269	38	23	0.141263940520446	0.0855018587360595
NC_024125	virulent	273	45	24	0.164835164835165	0.0879120879120879
NC_024134	virulent	215	24	8	0.111627906976744	0.0372093023255814
NC_024135	temperate	62	12	1	0.193548387096774	0.0161290322580645
NC_024136	temperate	89	15	3	0.168539325842697	0.0337078651685393
NC_024139	virulent	160	23	9	0.14375	0.05625
NC_024141	temperate	82	16	5	0.195121951219512	0.0609756097560976
NC_024142	virulent	93	13	5	0.139784946236559	0.0537634408602151
NC_024143	temperate	91	19	3	0.208791208791209	0.032967032967033
NC_024144	temperate	87	19	4	0.218390804597701	0.0459770114942529
NC_024145	virulent	96	20	2	0.208333333333333	0.0208333333333333
NC_024146	virulent	73	15	4	0.205479452054795	0.0547945205479452
NC_024147	temperate	92	15	3	0.16304347826087	0.0326086956521739
NC_024148	temperate	85	14	6	0.164705882352941	0.0705882352941176
NC_024203	virulent	76	9	1	0.118421052631579	0.0131578947368421
NC_024204	virulent	59	8	5	0.135593220338983	0.0847457627118644
NC_024206	temperate	58	10	4	0.172413793103448	0.0689655172413793
NC_024208	virulent	79	9	1	0.113924050632911	0.0126582278481013
NC_024210	virulent	72	10	2	0.138888888888889	0.0277777777777778
NC_024212	virulent	84	14	6	0.166666666666667	0.0714285714285714
NC_024214	virulent	82	9	1	0.109756097560976	0.0121951219512195
NC_024215	virulent	77	9	1	0.116883116883117	0.012987012987013
NC_024329	virulent	49	10	7	0.204081632653061	0.142857142857143
NC_024354	virulent	280	21	8	0.075	0.0285714285714286
NC_024356	virulent	70	10	2	0.142857142857143	0.0285714285714286
NC_024357	temperate	59	11	4	0.186440677966102	0.0677966101694915
NC_024358	virulent	41	5	3	0.121951219512195	0.0731707317073171
NC_024359	virulent	179	26	9	0.145251396648045	0.0502793296089386
NC_024361	temperate	63	9	4	0.142857142857143	0.0634920634920635
NC_024362	virulent	48	10	6	0.208333333333333	0.125
NC_024363	virulent	99	17	4	0.171717171717172	0.0404040404040404
NC_024365	temperate	79	16	3	0.20253164556962	0.0379746835443038
NC_024366	temperate	95	16	3	0.168421052631579	0.0315789473684211
NC_024368	temperate	80	14	3	0.175	0.0375
NC_024369	temperate	64	13	4	0.203125	0.0625
NC_024370	temperate	62	9	4	0.145161290322581	0.0645161290322581
NC_024371	virulent	87	6	3	0.0689655172413793	0.0344827586206897
NC_024375	virulent	112	18	6	0.160714285714286	0.0535714285714286
NC_024379	virulent	47	12	6	0.25531914893617	0.127659574468085
NC_024381	virulent	57	4	2	0.0701754385964912	0.0350877192982456
NC_024383	virulent	188	25	9	0.132978723404255	0.0478723404255319
NC_024384	temperate	74	11	5	0.148648648648649	0.0675675675675676
NC_024385	virulent	42	4	1	0.0952380952380952	0.0238095238095238
NC_024387	temperate	67	10	2	0.149253731343284	0.0298507462686567
NC_024392	virulent	114	18	7	0.157894736842105	0.0614035087719298
NC_024783	virulent	59	7	2	0.11864406779661	0.0338983050847458
NC_024784	virulent	73	11	2	0.150684931506849	0.0273972602739726
NC_024786	virulent	83	14	6	0.168674698795181	0.072289156626506
NC_024787	virulent	184	32	8	0.173913043478261	0.0434782608695652
NC_024789	virulent	69	11	3	0.159420289855072	0.0434782608695652
NC_024790	virulent	86	13	6	0.151162790697674	0.0697674418604651
NC_024791	virulent	70	13	8	0.185714285714286	0.114285714285714
NC_024793	virulent	72	11	3	0.152777777777778	0.0416666666666667
NC_024794	virulent	260	41	24	0.157692307692308	0.0923076923076923
NC_025115	temperate	49	11	5	0.224489795918367	0.102040816326531
NC_025414	virulent	271	49	25	0.180811808118081	0.0922509225092251
NC_025418	virulent	51	9	4	0.176470588235294	0.0784313725490196
NC_025419	virulent	268	48	25	0.17910447761194	0.0932835820895522
NC_025422	temperate	267	26	16	0.0973782771535581	0.0599250936329588
NC_025425	virulent	267	38	21	0.142322097378277	0.0786516853932584
NC_025426	virulent	216	28	9	0.12962962962963	0.0416666666666667
NC_025427	temperate	90	9	4	0.1	0.0444444444444444
NC_025428	temperate	88	10	2	0.113636363636364	0.0227272727272727
NC_025431	temperate	66	10	7	0.151515151515152	0.106060606060606
NC_025433	temperate	106	17	1	0.160377358490566	0.00943396226415094
NC_025434	temperate	73	11	4	0.150684931506849	0.0547945205479452
NC_025437	virulent	267	42	25	0.157303370786517	0.0936329588014981
NC_025438	virulent	96	16	3	0.166666666666667	0.03125
NC_025441	virulent	98	14	5	0.142857142857143	0.0510204081632653
NC_025442	virulent	75	6	1	0.08	0.0133333333333333
NC_025443	virulent	79	11	4	0.139240506329114	0.0506329113924051
NC_025445	virulent	46	8	4	0.173913043478261	0.0869565217391304
NC_025446	virulent	196	27	10	0.137755102040816	0.0510204081632653
NC_025447	virulent	584	39	19	0.0667808219178082	0.0325342465753425
NC_025448	virulent	265	39	22	0.147169811320755	0.0830188679245283
NC_025449	virulent	266	42	24	0.157894736842105	0.0902255639097744
NC_025450	virulent	53	13	5	0.245283018867925	0.0943396226415094
NC_025451	virulent	44	12	7	0.272727272727273	0.159090909090909
NC_025452	virulent	197	39	9	0.197969543147208	0.0456852791878173
NC_025453	temperate	59	16	5	0.271186440677966	0.0847457627118644
NC_025454	virulent	13	1	0	0.0769230769230769	0
NC_025455	temperate	54	13	8	0.240740740740741	0.148148148148148
NC_025456	temperate	58	15	9	0.258620689655172	0.155172413793103
NC_025457	virulent	52	8	5	0.153846153846154	0.0961538461538462
NC_025459	virulent	81	12	6	0.148148148148148	0.0740740740740741
NC_025460	temperate	69	10	5	0.144927536231884	0.072463768115942
NC_025461	temperate	57	17	9	0.298245614035088	0.157894736842105
NC_025462	virulent	148	15	8	0.101351351351351	0.0540540540540541
NC_025463	virulent	67	4	2	0.0597014925373134	0.0298507462686567
NC_025464	virulent	61	16	7	0.262295081967213	0.114754098360656
NC_025465	virulent	68	7	2	0.102941176470588	0.0294117647058824
NC_025466	virulent	70	7	2	0.1	0.0285714285714286
NC_025822	virulent	44	8	6	0.181818181818182	0.136363636363636
NC_025824	virulent	8	1	1	0.125	0.125
NC_025829	virulent	259	41	23	0.158301158301158	0.0888030888030888
NC_026010	virulent	78	9	1	0.115384615384615	0.0128205128205128
NC_026014	temperate	49	10	4	0.204081632653061	0.0816326530612245
NC_026016	temperate	64	8	3	0.125	0.046875
NC_026017	virulent	59	9	4	0.152542372881356	0.0677966101694915
NC_026583	temperate	83	17	3	0.204819277108434	0.036144578313253
NC_026584	temperate	221	27	6	0.122171945701357	0.0271493212669683
NC_026585	temperate	104	19	1	0.182692307692308	0.00961538461538462
NC_026587	virulent	150	16	6	0.106666666666667	0.04
NC_026588	temperate	94	16	3	0.170212765957447	0.0319148936170213
NC_026589	temperate	87	15	2	0.172413793103448	0.0229885057471264
NC_026590	temperate	152	19	3	0.125	0.0197368421052632
NC_026591	temperate	63	10	5	0.158730158730159	0.0793650793650794
NC_026593	temperate	106	17	2	0.160377358490566	0.0188679245283019
NC_026594	virulent	77	12	7	0.155844155844156	0.0909090909090909
NC_026595	temperate	100	17	1	0.17	0.01
NC_026596	temperate	98	22	1	0.224489795918367	0.0102040816326531
NC_026597	temperate	88	14	3	0.159090909090909	0.0340909090909091
NC_026598	temperate	93	15	3	0.161290322580645	0.032258064516129
NC_026599	virulent	67	6	3	0.0895522388059701	0.0447761194029851
NC_026602	virulent	54	7	5	0.12962962962963	0.0925925925925926
NC_026603	temperate	98	16	2	0.163265306122449	0.0204081632653061
NC_026604	temperate	93	16	3	0.172043010752688	0.032258064516129
NC_026605	temperate	79	15	1	0.189873417721519	0.0126582278481013
NC_026606	virulent	113	14	2	0.123893805309735	0.0176991150442478
NC_026607	virulent	256	41	23	0.16015625	0.08984375
NC_026609	temperate	81	24	8	0.296296296296296	0.0987654320987654
NC_026610	virulent	81	13	3	0.160493827160494	0.037037037037037
NC_026923	virulent	205	40	9	0.195121951219512	0.0439024390243902
NC_026926	virulent	214	38	9	0.177570093457944	0.0420560747663551
NC_026927	virulent	268	56	11	0.208955223880597	0.041044776119403
NC_026928	virulent	210	32	8	0.152380952380952	0.0380952380952381
NC_027119	virulent	198	30	11	0.151515151515152	0.0555555555555556
NC_027120	virulent	41	11	5	0.268292682926829	0.121951219512195
NC_027125	virulent	72	4	2	0.0555555555555556	0.0277777777777778
NC_027130	virulent	205	43	8	0.209756097560976	0.0390243902439024
NC_027132	virulent	206	34	9	0.16504854368932	0.0436893203883495
NC_027292	virulent	46	10	6	0.217391304347826	0.130434782608696
NC_027293	virulent	129	17	7	0.131782945736434	0.0542635658914729
NC_027294	virulent	39	8	3	0.205128205128205	0.0769230769230769
NC_027295	virulent	39	6	2	0.153846153846154	0.0512820512820513
NC_027297	virulent	176	24	10	0.136363636363636	0.0568181818181818
NC_027299	temperate	71	9	3	0.126760563380282	0.0422535211267606
NC_027329	virulent	120	17	7	0.141666666666667	0.0583333333333333
NC_027330	virulent	54	12	6	0.222222222222222	0.111111111111111
NC_027331	virulent	291	39	23	0.134020618556701	0.0790378006872852
NC_027332	virulent	161	19	4	0.118012422360248	0.0248447204968944
NC_027333	virulent	39	8	3	0.205128205128205	0.0769230769230769
NC_027335	virulent	219	33	3	0.150684931506849	0.0136986301369863
NC_027336	virulent	40	9	2	0.225	0.05
NC_027337	virulent	124	19	7	0.153225806451613	0.0564516129032258
NC_027339	temperate	56	9	5	0.160714285714286	0.0892857142857143
NC_027340	virulent	216	32	10	0.148148148148148	0.0462962962962963
NC_027341	temperate	184	26	15	0.141304347826087	0.0815217391304348
NC_027342	virulent	50	8	4	0.16	0.08
NC_027344	virulent	250	37	22	0.148	0.088
NC_027345	virulent	93	8	4	0.0860215053763441	0.0430107526881721
NC_027348	virulent	90	11	5	0.122222222222222	0.0555555555555556
NC_027349	virulent	269	42	23	0.156133828996283	0.0855018587360595
NC_027350	virulent	82	8	1	0.0975609756097561	0.0121951219512195
NC_027351	virulent	234	34	12	0.145299145299145	0.0512820512820513
NC_027353	virulent	267	41	23	0.153558052434457	0.0861423220973783
NC_027354	virulent	37	8	3	0.216216216216216	0.0810810810810811
NC_027356	virulent	144	20	8	0.138888888888889	0.0555555555555556
NC_027360	virulent	126	16	7	0.126984126984127	0.0555555555555556
NC_027361	virulent	41	9	3	0.219512195121951	0.0731707317073171
NC_027363	virulent	51	8	4	0.156862745098039	0.0784313725490196
NC_027364	virulent	581	38	19	0.0654044750430293	0.0327022375215146
NC_027365	temperate	94	16	2	0.170212765957447	0.0212765957446809
NC_027367	virulent	36	6	2	0.166666666666667	0.0555555555555556
NC_027368	temperate	48	6	2	0.125	0.0416666666666667
NC_027369	virulent	134	17	6	0.126865671641791	0.0447761194029851
NC_027370	virulent	41	8	3	0.195121951219512	0.0731707317073171
NC_027372	virulent	45	8	3	0.177777777777778	0.0666666666666667
NC_027373	virulent	36	7	2	0.194444444444444	0.0555555555555556
NC_027374	virulent	214	36	8	0.168224299065421	0.0373831775700935
NC_027375	virulent	55	7	5	0.127272727272727	0.0909090909090909
NC_027376	virulent	38	8	3	0.210526315789474	0.0789473684210526
NC_027378	virulent	87	15	4	0.172413793103448	0.0459770114942529
NC_027379	virulent	50	12	6	0.24	0.12
NC_027380	virulent	39	8	3	0.205128205128205	0.0769230769230769
NC_027382	temperate	52	11	6	0.211538461538462	0.115384615384615
NC_027383	virulent	61	8	2	0.131147540983607	0.0327868852459016
NC_027385	virulent	40	9	3	0.225	0.075
NC_027386	virulent	38	6	2	0.157894736842105	0.0526315789473684
NC_027387	virulent	50	10	5	0.2	0.1
NC_027388	virulent	91	10	3	0.10989010989011	0.032967032967033
NC_027389	virulent	39	9	3	0.230769230769231	0.0769230769230769
NC_027390	virulent	52	12	6	0.230769230769231	0.115384615384615
NC_027395	virulent	120	17	4	0.141666666666667	0.0333333333333333
NC_027396	temperate	49	10	2	0.204081632653061	0.0408163265306122
NC_027398	temperate	55	11	5	0.2	0.0909090909090909
NC_027399	virulent	545	48	23	0.0880733944954129	0.0422018348623853
NC_027402	virulent	256	14	2	0.0546875	0.0078125
NC_027404	virulent	267	46	24	0.172284644194757	0.0898876404494382
NC_027620	virulent	41	8	3	0.195121951219512	0.0731707317073171
NC_027624	virulent	39	7	3	0.17948717948718	0.0769230769230769
NC_027625	virulent	35	7	2	0.2	0.0571428571428571
NC_027626	virulent	38	8	3	0.210526315789474	0.0789473684210526
NC_027628	virulent	40	10	3	0.25	0.075
NC_027630	virulent	38	9	2	0.236842105263158	0.0526315789473684
NC_027642	virulent	6	1	0	0.166666666666667	0
NC_027979	virulent	264	45	24	0.170454545454545	0.0909090909090909
NC_027981	temperate	60	11	4	0.183333333333333	0.0666666666666667
NC_027982	temperate	49	12	5	0.244897959183673	0.102040816326531
NC_027983	virulent	263	42	23	0.159695817490494	0.0874524714828897
NC_027985	virulent	98	17	3	0.173469387755102	0.0306122448979592
NC_027989	virulent	65	6	1	0.0923076923076923	0.0153846153846154
NC_027990	temperate	87	14	1	0.160919540229885	0.0114942528735632
NC_027992	virulent	54	8	3	0.148148148148148	0.0555555555555556
NC_027993	virulent	68	7	3	0.102941176470588	0.0441176470588235
NC_027994	virulent	65	6	3	0.0923076923076923	0.0461538461538462
NC_027995	virulent	55	10	3	0.181818181818182	0.0545454545454545
NC_028247	virulent	138	17	7	0.123188405797101	0.0507246376811594
NC_028248	virulent	210	24	8	0.114285714285714	0.0380952380952381
NC_028448	virulent	272	39	22	0.143382352941176	0.0808823529411765
NC_028449	temperate	79	13	6	0.164556962025316	0.0759493670886076
NC_028651	virulent	24	1	1	0.0416666666666667	0.0416666666666667
NC_028652	virulent	167	16	7	0.0958083832335329	0.0419161676646707
NC_028654	temperate	105	16	1	0.152380952380952	0.00952380952380953
NC_028655	virulent	47	10	7	0.212765957446809	0.148936170212766
NC_028656	temperate	81	14	7	0.17283950617284	0.0864197530864198
NC_028657	temperate	109	18	5	0.165137614678899	0.0458715596330275
NC_028658	virulent	100	16	4	0.16	0.04
NC_028659	virulent	248	23	12	0.092741935483871	0.0483870967741936
NC_028660	temperate	86	16	3	0.186046511627907	0.0348837209302326
NC_028661	virulent	49	10	6	0.204081632653061	0.122448979591837
NC_028662	temperate	77	13	5	0.168831168831169	0.0649350649350649
NC_028663	virulent	213	40	8	0.187793427230047	0.0375586854460094
NC_028664	virulent	56	7	4	0.125	0.0714285714285714
NC_028668	temperate	91	10	2	0.10989010989011	0.021978021978022
NC_028669	temperate	67	16	9	0.238805970149254	0.134328358208955
NC_028670	virulent	53	7	4	0.132075471698113	0.0754716981132076
NC_028671	temperate	66	12	6	0.181818181818182	0.0909090909090909
NC_028672	virulent	279	23	9	0.0824372759856631	0.032258064516129
NC_028674	virulent	95	16	3	0.168421052631579	0.0315789473684211
NC_028675	virulent	46	11	6	0.239130434782609	0.130434782608696
NC_028677	temperate	62	11	5	0.17741935483871	0.0806451612903226
NC_028678	temperate	96	21	1	0.21875	0.0104166666666667
NC_028680	temperate	86	12	3	0.13953488372093	0.0348837209302326
NC_028681	virulent	98	16	3	0.163265306122449	0.0306122448979592
NC_028682	virulent	100	17	3	0.17	0.03
NC_028683	virulent	304	48	25	0.157894736842105	0.0822368421052632
NC_028685	temperate	72	14	5	0.194444444444444	0.0694444444444445
NC_028686	virulent	264	36	23	0.136363636363636	0.0871212121212121
NC_028687	temperate	84	16	5	0.19047619047619	0.0595238095238095
NC_028688	virulent	46	11	6	0.239130434782609	0.130434782608696
NC_028689	virulent	99	16	3	0.161616161616162	0.0303030303030303
NC_028690	virulent	97	16	3	0.164948453608247	0.0309278350515464
NC_028691	virulent	98	17	4	0.173469387755102	0.0408163265306122
NC_028692	virulent	24	3	1	0.125	0.0416666666666667
NC_028696	temperate	58	12	6	0.206896551724138	0.103448275862069
NC_028698	virulent	60	8	4	0.133333333333333	0.0666666666666667
NC_028699	temperate	56	13	3	0.232142857142857	0.0535714285714286
NC_028700	temperate	62	14	6	0.225806451612903	0.0967741935483871
NC_028701	temperate	42	8	4	0.19047619047619	0.0952380952380952
NC_028702	virulent	49	11	5	0.224489795918367	0.102040816326531
NC_028742	virulent	95	18	3	0.189473684210526	0.0315789473684211
NC_028744	temperate	95	11	4	0.115789473684211	0.0421052631578947
NC_028745	virulent	92	13	5	0.141304347826087	0.0543478260869565
NC_028746	temperate	71	9	3	0.126760563380282	0.0422535211267606
NC_028747	temperate	78	15	1	0.192307692307692	0.0128205128205128
NC_028748	temperate	74	14	4	0.189189189189189	0.0540540540540541
NC_028749	temperate	177	20	14	0.112994350282486	0.0790960451977401
NC_028750	virulent	269	50	26	0.185873605947955	0.0966542750929368
NC_028751	temperate	98	18	2	0.183673469387755	0.0204081632653061
NC_028754	virulent	170	40	8	0.235294117647059	0.0470588235294118
NC_028757	temperate	85	12	6	0.141176470588235	0.0705882352941176
NC_028758	temperate	54	11	3	0.203703703703704	0.0555555555555556
NC_028759	temperate	94	15	2	0.159574468085106	0.0212765957446809
NC_028760	virulent	73	9	1	0.123287671232877	0.0136986301369863
NC_028762	virulent	254	39	22	0.153543307086614	0.0866141732283465
NC_028764	temperate	75	15	3	0.2	0.04
NC_028767	temperate	75	12	4	0.16	0.0533333333333333
NC_028768	virulent	61	9	2	0.147540983606557	0.0327868852459016
NC_028770	virulent	85	13	7	0.152941176470588	0.0823529411764706
NC_028772	virulent	46	12	6	0.260869565217391	0.130434782608696
NC_028773	virulent	262	38	24	0.145038167938931	0.0916030534351145
NC_028774	virulent	75	8	1	0.106666666666667	0.0133333333333333
NC_028775	temperate	64	9	2	0.140625	0.03125
NC_028776	virulent	87	18	5	0.206896551724138	0.0574712643678161
NC_028777	temperate	105	16	10	0.152380952380952	0.0952380952380952
NC_028778	temperate	118	19	5	0.161016949152542	0.0423728813559322
NC_028779	temperate	73	10	3	0.136986301369863	0.0410958904109589
NC_028783	temperate	57	8	4	0.140350877192982	0.0701754385964912
NC_028784	temperate	90	19	3	0.211111111111111	0.0333333333333333
NC_028785	temperate	133	13	6	0.0977443609022556	0.0451127819548872
NC_028786	virulent	75	7	1	0.0933333333333333	0.0133333333333333
NC_028791	temperate	67	10	2	0.149253731343284	0.0298507462686567
NC_028792	temperate	103	20	2	0.194174757281553	0.0194174757281553
NC_028794	temperate	91	12	5	0.131868131868132	0.054945054945055
NC_028795	virulent	35	9	5	0.257142857142857	0.142857142857143
NC_028796	temperate	80	13	1	0.1625	0.0125
NC_028798	temperate	85	12	6	0.141176470588235	0.0705882352941176
NC_028800	virulent	47	12	6	0.25531914893617	0.127659574468085
NC_028801	virulent	96	16	3	0.166666666666667	0.03125
NC_028802	temperate	80	12	4	0.15	0.05
NC_028803	virulent	99	18	3	0.181818181818182	0.0303030303030303
NC_028804	temperate	95	15	3	0.157894736842105	0.0315789473684211
NC_028805	temperate	161	22	16	0.136645962732919	0.0993788819875776
NC_028808	virulent	135	20	7	0.148148148148148	0.0518518518518519
NC_028810	temperate	88	18	4	0.204545454545455	0.0454545454545455
NC_028813	temperate	102	21	2	0.205882352941176	0.0196078431372549
NC_028815	temperate	86	18	3	0.209302325581395	0.0348837209302326
NC_028816	virulent	52	9	4	0.173076923076923	0.0769230769230769
NC_028817	virulent	167	17	6	0.101796407185629	0.0359281437125749
NC_028819	virulent	76	6	1	0.0789473684210526	0.0131578947368421
NC_028820	virulent	259	40	21	0.154440154440154	0.0810810810810811
NC_028822	virulent	47	11	6	0.234042553191489	0.127659574468085
NC_028823	temperate	104	16	1	0.153846153846154	0.00961538461538462
NC_028825	virulent	126	15	7	0.119047619047619	0.0555555555555556
NC_028826	virulent	66	8	2	0.121212121212121	0.0303030303030303
NC_028827	temperate	72	12	6	0.166666666666667	0.0833333333333333
NC_028828	temperate	85	19	4	0.223529411764706	0.0470588235294118
NC_028829	virulent	381	50	24	0.131233595800525	0.062992125984252
NC_028830	temperate	47	11	3	0.234042553191489	0.0638297872340426
NC_028831	virulent	90	21	5	0.233333333333333	0.0555555555555556
NC_028832	temperate	93	18	3	0.193548387096774	0.032258064516129
NC_028836	virulent	52	6	4	0.115384615384615	0.0769230769230769
NC_028838	temperate	49	6	1	0.122448979591837	0.0204081632653061
NC_028840	virulent	165	25	9	0.151515151515152	0.0545454545454545
NC_028842	temperate	98	20	1	0.204081632653061	0.0102040816326531
NC_028843	temperate	116	18	5	0.155172413793103	0.0431034482758621
NC_028844	temperate	99	21	1	0.212121212121212	0.0101010101010101
NC_028846	temperate	97	16	2	0.164948453608247	0.0206185567010309
NC_028847	virulent	272	41	24	0.150735294117647	0.0882352941176471
NC_028849	temperate	96	12	4	0.125	0.0416666666666667
NC_028851	temperate	64	11	4	0.171875	0.0625
NC_028852	temperate	93	12	5	0.129032258064516	0.0537634408602151
NC_028853	temperate	73	12	4	0.164383561643836	0.0547945205479452
NC_028854	temperate	66	14	4	0.212121212121212	0.0606060606060606
NC_028856	temperate	102	20	10	0.196078431372549	0.0980392156862745
NC_028857	virulent	305	38	23	0.124590163934426	0.0754098360655738
NC_028859	temperate	62	18	9	0.290322580645161	0.145161290322581
NC_028860	temperate	93	10	5	0.10752688172043	0.0537634408602151
NC_028862	temperate	60	10	6	0.166666666666667	0.1
NC_028863	virulent	51	11	6	0.215686274509804	0.117647058823529
NC_028864	temperate	67	17	9	0.253731343283582	0.134328358208955
NC_028869	virulent	220	30	5	0.136363636363636	0.0227272727272727
NC_028870	virulent	52	8	4	0.153846153846154	0.0769230769230769
NC_028871	temperate	60	13	5	0.216666666666667	0.0833333333333333
NC_028872	virulent	120	16	7	0.133333333333333	0.0583333333333333
NC_028874	temperate	89	16	4	0.179775280898876	0.0449438202247191
NC_028876	temperate	233	29	5	0.124463519313305	0.0214592274678112
NC_028877	temperate	90	16	5	0.177777777777778	0.0555555555555556
NC_028878	temperate	121	16	5	0.132231404958678	0.0413223140495868
NC_028879	virulent	57	4	2	0.0701754385964912	0.0350877192982456
NC_028880	virulent	46	12	7	0.260869565217391	0.152173913043478
NC_028881	virulent	273	43	24	0.157509157509158	0.0879120879120879
NC_028882	virulent	153	14	6	0.0915032679738562	0.0392156862745098
NC_028883	temperate	76	14	4	0.184210526315789	0.0526315789473684
NC_028886	temperate	59	9	3	0.152542372881356	0.0508474576271187
NC_028889	temperate	100	16	1	0.16	0.01
NC_028892	temperate	73	12	6	0.164383561643836	0.0821917808219178
NC_028894	virulent	289	42	23	0.145328719723183	0.0795847750865052
NC_028895	virulent	158	17	9	0.107594936708861	0.0569620253164557
NC_028896	temperate	42	7	4	0.166666666666667	0.0952380952380952
NC_028897	temperate	76	14	5	0.184210526315789	0.0657894736842105
NC_028898	temperate	51	7	5	0.137254901960784	0.0980392156862745
NC_028900	virulent	50	9	3	0.18	0.06
NC_028901	virulent	57	7	2	0.12280701754386	0.0350877192982456
NC_028903	virulent	126	17	4	0.134920634920635	0.0317460317460317
NC_028904	temperate	76	15	5	0.197368421052632	0.0657894736842105
NC_028905	temperate	51	7	3	0.137254901960784	0.0588235294117647
NC_028906	temperate	138	17	6	0.123188405797101	0.0434782608695652
NC_028907	virulent	101	17	3	0.168316831683168	0.0297029702970297
NC_028908	virulent	75	11	4	0.146666666666667	0.0533333333333333
NC_028910	temperate	90	18	2	0.2	0.0222222222222222
NC_028912	temperate	79	12	4	0.151898734177215	0.0506329113924051
NC_028913	temperate	65	17	10	0.261538461538462	0.153846153846154
NC_028914	temperate	81	15	5	0.185185185185185	0.0617283950617284
NC_028915	temperate	66	17	10	0.257575757575758	0.151515151515152
NC_028916	virulent	50	10	6	0.2	0.12
NC_028917	temperate	65	13	8	0.2	0.123076923076923
NC_028919	virulent	71	6	3	0.0845070422535211	0.0422535211267606
NC_028920	temperate	84	16	4	0.19047619047619	0.0476190476190476
NC_028923	temperate	99	22	2	0.222222222222222	0.0202020202020202
NC_028925	virulent	289	45	23	0.155709342560554	0.0795847750865052
NC_028927	virulent	266	41	24	0.154135338345865	0.0902255639097744
NC_028928	temperate	92	17	3	0.184782608695652	0.0326086956521739
NC_028929	temperate	71	14	6	0.197183098591549	0.0845070422535211
NC_028930	temperate	82	12	7	0.146341463414634	0.0853658536585366
NC_028931	virulent	75	13	6	0.173333333333333	0.08
NC_028932	temperate	95	14	5	0.147368421052632	0.0526315789473684
NC_028933	virulent	68	7	3	0.102941176470588	0.0441176470588235
NC_028934	virulent	99	22	2	0.222222222222222	0.0202020202020202
NC_028935	virulent	131	17	7	0.129770992366412	0.0534351145038168
NC_028936	temperate	79	16	2	0.20253164556962	0.0253164556962025
NC_028937	temperate	108	19	1	0.175925925925926	0.00925925925925926
NC_028939	virulent	96	13	5	0.135416666666667	0.0520833333333333
NC_028941	temperate	82	14	3	0.170731707317073	0.0365853658536585
NC_028942	virulent	97	15	3	0.154639175257732	0.0309278350515464
NC_028943	temperate	40	11	5	0.275	0.125
NC_028945	virulent	371	37	17	0.0997304582210243	0.045822102425876
NC_028946	temperate	96	20	1	0.208333333333333	0.0104166666666667
NC_028947	temperate	100	16	3	0.16	0.03
NC_028951	temperate	48	5	1	0.104166666666667	0.0208333333333333
NC_028952	temperate	87	15	5	0.172413793103448	0.0574712643678161
NC_028953	temperate	239	25	5	0.104602510460251	0.0209205020920502
NC_028957	virulent	288	48	23	0.166666666666667	0.0798611111111111
NC_028958	temperate	49	8	3	0.163265306122449	0.0612244897959184
NC_028959	temperate	88	17	4	0.193181818181818	0.0454545454545455
NC_028960	temperate	85	14	5	0.164705882352941	0.0588235294117647
NC_028961	temperate	95	20	1	0.210526315789474	0.0105263157894737
NC_028965	temperate	94	13	3	0.138297872340426	0.0319148936170213
NC_028967	virulent	38	7	2	0.184210526315789	0.0526315789473684
NC_028968	virulent	94	20	2	0.212765957446809	0.0212765957446809
NC_028969	temperate	92	13	4	0.141304347826087	0.0434782608695652
NC_028971	virulent	92	13	5	0.141304347826087	0.0543478260869565
NC_028972	temperate	86	7	2	0.0813953488372093	0.0232558139534884
NC_028976	temperate	75	12	6	0.16	0.08
NC_028977	virulent	49	10	6	0.204081632653061	0.122448979591837
NC_028978	temperate	98	16	3	0.163265306122449	0.0306122448979592
NC_028979	temperate	93	13	2	0.139784946236559	0.021505376344086
NC_028980	virulent	87	14	5	0.160919540229885	0.0574712643678161
NC_028983	virulent	206	24	10	0.116504854368932	0.0485436893203884
NC_028986	virulent	213	29	5	0.136150234741784	0.0234741784037559
NC_028987	virulent	50	8	5	0.16	0.1
NC_028988	virulent	65	9	6	0.138461538461538	0.0923076923076923
NC_028990	virulent	60	9	2	0.15	0.0333333333333333
NC_028995	virulent	77	9	2	0.116883116883117	0.025974025974026
NC_028996	temperate	85	17	4	0.2	0.0470588235294118
NC_028997	virulent	86	17	4	0.197674418604651	0.0465116279069768
NC_029000	virulent	231	42	24	0.181818181818182	0.103896103896104
NC_029003	temperate	42	10	5	0.238095238095238	0.119047619047619
NC_029006	temperate	61	11	5	0.180327868852459	0.0819672131147541
NC_029007	virulent	59	9	6	0.152542372881356	0.101694915254237
NC_029008	temperate	63	12	4	0.19047619047619	0.0634920634920635
NC_029010	temperate	58	14	8	0.241379310344828	0.137931034482759
NC_029013	virulent	273	51	25	0.186813186813187	0.0915750915750916
NC_029014	virulent	5	0	0	0	0
NC_029015	temperate	42	8	4	0.19047619047619	0.0952380952380952
NC_029016	virulent	92	13	6	0.141304347826087	0.0652173913043478
NC_029018	temperate	85	12	6	0.141176470588235	0.0705882352941176
NC_029019	virulent	50	5	2	0.1	0.04
NC_029021	virulent	82	17	4	0.207317073170732	0.0487804878048781
NC_029023	virulent	123	18	7	0.146341463414634	0.0569105691056911
NC_029025	temperate	65	14	6	0.215384615384615	0.0923076923076923
NC_029026	virulent	195	30	4	0.153846153846154	0.0205128205128205
NC_029028	virulent	86	18	4	0.209302325581395	0.0465116279069768
NC_029029	temperate	87	13	4	0.149425287356322	0.0459770114942529
NC_029031	temperate	64	13	7	0.203125	0.109375
NC_029033	virulent	62	7	2	0.112903225806452	0.032258064516129
NC_029042	virulent	245	34	6	0.138775510204082	0.0244897959183673
NC_029043	temperate	92	14	5	0.152173913043478	0.0543478260869565
NC_029044	virulent	229	27	4	0.117903930131004	0.0174672489082969
NC_029045	virulent	96	13	1	0.135416666666667	0.0104166666666667
NC_029046	temperate	79	17	5	0.215189873417722	0.0632911392405063
NC_029047	virulent	50	5	2	0.1	0.04
NC_029048	temperate	178	20	7	0.112359550561798	0.0393258426966292
NC_029058	virulent	120	17	4	0.141666666666667	0.0333333333333333
NC_029059	temperate	90	16	3	0.177777777777778	0.0333333333333333
NC_029060	temperate	94	8	2	0.0851063829787234	0.0212765957446809
NC_029061	virulent	46	9	4	0.195652173913043	0.0869565217391304
NC_029065	virulent	161	16	7	0.0993788819875776	0.0434782608695652
NC_029066	temperate	82	17	4	0.207317073170732	0.0487804878048781
NC_029068	virulent	47	8	3	0.170212765957447	0.0638297872340426
NC_029070	virulent	45	11	5	0.244444444444444	0.111111111111111
NC_029071	virulent	76	11	1	0.144736842105263	0.0131578947368421
NC_029073	temperate	221	30	16	0.135746606334842	0.0723981900452489
NC_029074	temperate	92	8	2	0.0869565217391304	0.0217391304347826
NC_029077	temperate	91	16	4	0.175824175824176	0.043956043956044
NC_029078	temperate	44	8	4	0.181818181818182	0.0909090909090909
NC_029079	temperate	140	16	6	0.114285714285714	0.0428571428571429
NC_029081	virulent	60	12	5	0.2	0.0833333333333333
NC_029083	virulent	168	16	6	0.0952380952380952	0.0357142857142857
NC_029084	temperate	58	12	3	0.206896551724138	0.0517241379310345
NC_029091	virulent	266	41	24	0.154135338345865	0.0902255639097744
NC_029092	virulent	51	11	6	0.215686274509804	0.117647058823529
NC_029093	temperate	140	14	6	0.1	0.0428571428571429
NC_029097	virulent	56	8	2	0.142857142857143	0.0357142857142857
NC_029098	virulent	205	21	11	0.102439024390244	0.0536585365853659
NC_029099	virulent	76	8	1	0.105263157894737	0.0131578947368421
NC_029100	virulent	55	10	3	0.181818181818182	0.0545454545454545
NC_029101	virulent	91	9	4	0.0989010989010989	0.043956043956044
NC_029102	virulent	39	12	7	0.307692307692308	0.17948717948718
NC_029104	temperate	95	16	5	0.168421052631579	0.0526315789473684
NC_029116	temperate	51	6	1	0.117647058823529	0.0196078431372549
NC_029119	temperate	147	23	13	0.156462585034014	0.0884353741496599
NC_029120	temperate	72	11	4	0.152777777777778	0.0555555555555556
NC_030652	temperate	61	15	8	0.245901639344262	0.131147540983607
NC_030694	temperate	96	13	4	0.135416666666667	0.0416666666666667
NC_030695	temperate	94	13	4	0.138297872340426	0.0425531914893617
NC_030696	temperate	173	17	3	0.0982658959537572	0.0173410404624277
NC_030698	temperate	95	13	4	0.136842105263158	0.0421052631578947
NC_030901	temperate	171	14	3	0.0818713450292398	0.0175438596491228
NC_030902	temperate	70	14	3	0.2	0.0428571428571429
NC_030904	temperate	67	11	4	0.164179104477612	0.0597014925373134
NC_030905	virulent	85	10	2	0.117647058823529	0.0235294117647059
NC_030907	temperate	28	5	2	0.178571428571429	0.0714285714285714
NC_030909	virulent	71	14	4	0.197183098591549	0.0563380281690141
NC_030910	virulent	167	17	6	0.101796407185629	0.0359281437125749
NC_030911	temperate	78	11	4	0.141025641025641	0.0512820512820513
NC_030912	temperate	27	8	2	0.296296296296296	0.0740740740740741
NC_030913	temperate	88	13	4	0.147727272727273	0.0454545454545455
NC_030915	temperate	112	11	3	0.0982142857142857	0.0267857142857143
NC_030916	temperate	90	13	1	0.144444444444444	0.0111111111111111
NC_030917	temperate	166	20	4	0.120481927710843	0.0240963855421687
NC_030919	temperate	61	13	6	0.213114754098361	0.0983606557377049
NC_030921	temperate	72	15	2	0.208333333333333	0.0277777777777778
NC_030925	virulent	195	23	6	0.117948717948718	0.0307692307692308
NC_030927	temperate	78	11	4	0.141025641025641	0.0512820512820513
NC_030929	temperate	74	15	4	0.202702702702703	0.0540540540540541
NC_030930	temperate	69	16	3	0.231884057971015	0.0434782608695652
NC_030932	temperate	74	16	4	0.216216216216216	0.0540540540540541
NC_030934	virulent	149	26	6	0.174496644295302	0.0402684563758389
NC_030935	temperate	26	5	2	0.192307692307692	0.0769230769230769
NC_030936	temperate	172	16	3	0.0930232558139535	0.0174418604651163
NC_030937	virulent	54	10	6	0.185185185185185	0.111111111111111
NC_030939	temperate	70	9	2	0.128571428571429	0.0285714285714286
NC_030940	temperate	41	8	2	0.195121951219512	0.0487804878048781
NC_030941	virulent	67	7	3	0.104477611940299	0.0447761194029851
NC_030942	temperate	98	16	1	0.163265306122449	0.0102040816326531
NC_030943	temperate	87	15	2	0.172413793103448	0.0229885057471264
NC_030946	temperate	44	10	2	0.227272727272727	0.0454545454545455
NC_030953	virulent	266	49	24	0.184210526315789	0.0902255639097744
NC_031002	virulent	37	1	0	0.027027027027027	0
NC_031004	temperate	58	12	3	0.206896551724138	0.0517241379310345
NC_031005	virulent	35	7	2	0.2	0.0571428571428571
NC_031008	virulent	22	4	3	0.181818181818182	0.136363636363636
NC_031009	virulent	40	2	0	0.05	0
NC_031011	virulent	270	46	24	0.17037037037037	0.0888888888888889
NC_031013	temperate	51	15	4	0.294117647058824	0.0784313725490196
NC_031014	virulent	46	6	5	0.130434782608696	0.108695652173913
NC_031016	temperate	66	14	4	0.212121212121212	0.0606060606060606
NC_031017	temperate	49	14	5	0.285714285714286	0.102040816326531
NC_031018	virulent	50	9	7	0.18	0.14
NC_031019	temperate	59	14	7	0.23728813559322	0.11864406779661
NC_031020	virulent	268	42	22	0.156716417910448	0.082089552238806
NC_031021	virulent	58	6	4	0.103448275862069	0.0689655172413793
NC_031024	virulent	286	27	8	0.0944055944055944	0.027972027972028
NC_031026	virulent	81	8	1	0.0987654320987654	0.0123456790123457
NC_031028	virulent	55	12	2	0.218181818181818	0.0363636363636364
NC_031029	temperate	172	15	4	0.0872093023255814	0.0232558139534884
NC_031030	virulent	275	43	23	0.156363636363636	0.0836363636363636
NC_031031	temperate	95	13	4	0.136842105263158	0.0421052631578947
NC_031034	virulent	284	26	7	0.0915492957746479	0.0246478873239437
NC_031035	temperate	93	15	3	0.161290322580645	0.032258064516129
NC_031036	temperate	46	10	3	0.217391304347826	0.0652173913043478
NC_031040	temperate	49	14	5	0.285714285714286	0.102040816326531
NC_031041	temperate	90	18	3	0.2	0.0333333333333333
NC_031042	virulent	147	35	9	0.238095238095238	0.0612244897959184
NC_031044	virulent	37	2	0	0.0540540540540541	0
NC_031045	virulent	199	30	11	0.150753768844221	0.0552763819095477
NC_031046	virulent	21	4	3	0.19047619047619	0.142857142857143
NC_031047	virulent	270	54	22	0.2	0.0814814814814815
NC_031049	virulent	287	26	7	0.0905923344947735	0.024390243902439
NC_031050	virulent	85	8	1	0.0941176470588235	0.0117647058823529
NC_031051	virulent	60	6	2	0.1	0.0333333333333333
NC_031052	temperate	93	15	4	0.161290322580645	0.0430107526881721
NC_031053	virulent	79	7	1	0.0886075949367089	0.0126582278481013
NC_031054	virulent	290	28	8	0.096551724137931	0.0275862068965517
NC_031055	temperate	68	5	2	0.0735294117647059	0.0294117647058824
NC_031060	temperate	97	13	4	0.134020618556701	0.0412371134020619
NC_031061	temperate	80	13	3	0.1625	0.0375
NC_031062	virulent	86	14	5	0.162790697674419	0.0581395348837209
NC_031064	temperate	54	12	3	0.222222222222222	0.0555555555555556
NC_031065	virulent	256	44	25	0.171875	0.09765625
NC_031066	virulent	44	12	6	0.272727272727273	0.136363636363636
NC_031067	temperate	88	16	3	0.181818181818182	0.0340909090909091
NC_031068	virulent	58	11	4	0.189655172413793	0.0689655172413793
NC_031070	virulent	291	25	7	0.0859106529209622	0.0240549828178694
NC_031071	virulent	40	2	0	0.05	0
NC_031072	temperate	78	11	1	0.141025641025641	0.0128205128205128
NC_031073	virulent	169	18	8	0.106508875739645	0.0473372781065089
NC_031074	temperate	163	15	5	0.0920245398773006	0.0306748466257669
NC_031075	virulent	37	2	0	0.0540540540540541	0
NC_031076	temperate	60	9	2	0.15	0.0333333333333333
NC_031077	temperate	51	11	3	0.215686274509804	0.0588235294117647
NC_031081	virulent	58	9	2	0.155172413793103	0.0344827586206897
NC_031082	virulent	125	17	7	0.136	0.056
NC_031084	virulent	39	8	3	0.205128205128205	0.0769230769230769
NC_031085	virulent	265	40	23	0.150943396226415	0.0867924528301887
NC_031087	virulent	264	41	24	0.15530303030303	0.0909090909090909
NC_031090	virulent	267	42	24	0.157303370786517	0.0898876404494382
NC_031091	temperate	67	13	3	0.194029850746269	0.0447761194029851
NC_031092	virulent	45	12	6	0.266666666666667	0.133333333333333
NC_031095	virulent	262	41	24	0.156488549618321	0.0916030534351145
NC_031096	virulent	56	12	4	0.214285714285714	0.0714285714285714
NC_031097	temperate	79	12	2	0.151898734177215	0.0253164556962025
NC_031098	temperate	62	8	4	0.129032258064516	0.0645161290322581
NC_031099	temperate	69	10	2	0.144927536231884	0.0289855072463768
NC_031102	temperate	66	10	3	0.151515151515152	0.0454545454545455
NC_031103	virulent	265	36	23	0.135849056603774	0.0867924528301887
NC_031104	virulent	95	10	4	0.105263157894737	0.0421052631578947
NC_031108	temperate	61	9	2	0.147540983606557	0.0327868852459016
NC_031109	temperate	97	8	3	0.0824742268041237	0.0309278350515464
NC_031111	temperate	86	16	3	0.186046511627907	0.0348837209302326
NC_031113	virulent	58	9	2	0.155172413793103	0.0344827586206897
NC_031114	virulent	49	12	7	0.244897959183673	0.142857142857143
NC_031115	virulent	49	10	7	0.204081632653061	0.142857142857143
NC_031118	temperate	78	10	1	0.128205128205128	0.0128205128205128
NC_031120	virulent	259	15	3	0.0579150579150579	0.0115830115830116
NC_031122	temperate	72	9	2	0.125	0.0277777777777778
NC_031123	virulent	47	9	7	0.191489361702128	0.148936170212766
NC_031124	temperate	120	15	5	0.125	0.0416666666666667
NC_031125	temperate	58	9	4	0.155172413793103	0.0689655172413793
NC_031126	virulent	260	15	3	0.0576923076923077	0.0115384615384615
NC_031128	virulent	200	27	11	0.135	0.055
NC_031129	temperate	115	25	9	0.217391304347826	0.0782608695652174
NC_031224	virulent	88	7	3	0.0795454545454545	0.0340909090909091
NC_031226	temperate	89	12	1	0.134831460674157	0.0112359550561798
NC_031228	virulent	73	6	1	0.0821917808219178	0.0136986301369863
NC_031230	temperate	183	21	3	0.114754098360656	0.0163934426229508
NC_031231	virulent	97	6	0	0.0618556701030928	0
NC_031233	temperate	80	13	2	0.1625	0.025
NC_031234	virulent	59	8	3	0.135593220338983	0.0508474576271187
NC_031235	virulent	213	40	11	0.187793427230047	0.0516431924882629
NC_031237	temperate	80	11	1	0.1375	0.0125
NC_031238	temperate	95	13	3	0.136842105263158	0.0315789473684211
NC_031241	temperate	69	15	11	0.217391304347826	0.159420289855072
NC_031242	virulent	199	42	8	0.21105527638191	0.0402010050251256
NC_031243	temperate	64	13	3	0.203125	0.046875
NC_031246	virulent	50	10	4	0.2	0.08
NC_031247	temperate	73	11	1	0.150684931506849	0.0136986301369863
NC_031249	temperate	83	12	1	0.144578313253012	0.0120481927710843
NC_031251	temperate	74	12	1	0.162162162162162	0.0135135135135135
NC_031252	virulent	78	7	1	0.0897435897435897	0.0128205128205128
NC_031253	temperate	134	18	2	0.134328358208955	0.0149253731343284
NC_031254	virulent	100	6	0	0.06	0
NC_031255	temperate	68	13	2	0.191176470588235	0.0294117647058824
NC_031256	temperate	94	13	3	0.138297872340426	0.0319148936170213
NC_031257	temperate	96	14	4	0.145833333333333	0.0416666666666667
NC_031258	virulent	45	13	6	0.288888888888889	0.133333333333333
NC_031260	virulent	62	8	2	0.129032258064516	0.032258064516129
NC_031261	temperate	80	14	1	0.175	0.0125
NC_031262	temperate	89	16	1	0.179775280898876	0.0112359550561798
NC_031263	temperate	92	14	5	0.152173913043478	0.0543478260869565
NC_031264	temperate	77	8	4	0.103896103896104	0.051948051948052
NC_031265	temperate	78	13	1	0.166666666666667	0.0128205128205128
NC_031267	temperate	68	9	3	0.132352941176471	0.0441176470588235
NC_031269	temperate	82	13	1	0.158536585365854	0.0121951219512195
NC_031271	virulent	49	13	7	0.26530612244898	0.142857142857143
NC_031277	temperate	87	14	4	0.160919540229885	0.0459770114942529
NC_031279	temperate	87	18	5	0.206896551724138	0.0574712643678161
NC_031280	virulent	160	14	8	0.0875	0.05
NC_031281	temperate	64	10	3	0.15625	0.046875
NC_031900	virulent	215	38	9	0.176744186046512	0.0418604651162791
NC_031901	temperate	67	12	4	0.17910447761194	0.0597014925373134
NC_031902	virulent	179	26	10	0.145251396648045	0.0558659217877095
NC_031904	virulent	91	9	1	0.0989010989010989	0.010989010989011
NC_031906	virulent	227	41	13	0.180616740088106	0.0572687224669604
NC_031907	temperate	53	10	3	0.188679245283019	0.0566037735849057
NC_031909	virulent	172	29	12	0.168604651162791	0.0697674418604651
NC_031910	temperate	67	10	4	0.149253731343284	0.0597014925373134
NC_031911	temperate	52	3	1	0.0576923076923077	0.0192307692307692
NC_031912	virulent	94	9	2	0.0957446808510638	0.0212765957446809
NC_031913	temperate	62	13	4	0.209677419354839	0.0645161290322581
NC_031914	virulent	93	9	2	0.0967741935483871	0.021505376344086
NC_031915	temperate	53	7	2	0.132075471698113	0.0377358490566038
NC_031918	virulent	69	11	2	0.159420289855072	0.0289855072463768
NC_031920	temperate	65	9	4	0.138461538461538	0.0615384615384615
NC_031922	virulent	211	40	11	0.18957345971564	0.052132701421801
NC_031923	temperate	64	11	3	0.171875	0.046875
NC_031924	virulent	88	10	2	0.113636363636364	0.0227272727272727
NC_031925	virulent	65	7	3	0.107692307692308	0.0461538461538462
NC_031926	temperate	62	3	1	0.0483870967741936	0.0161290322580645
NC_031928	virulent	267	38	24	0.142322097378277	0.0898876404494382
NC_031929	temperate	64	10	4	0.15625	0.0625
NC_031930	virulent	71	5	1	0.0704225352112676	0.0140845070422535
NC_031931	virulent	94	9	2	0.0957446808510638	0.0212765957446809
NC_031933	virulent	162	25	10	0.154320987654321	0.0617283950617284
NC_031934	virulent	263	41	24	0.155893536121673	0.091254752851711
NC_031935	virulent	217	35	9	0.161290322580645	0.0414746543778802
NC_031936	temperate	79	17	1	0.215189873417722	0.0126582278481013
NC_031937	virulent	50	10	5	0.2	0.1
NC_031940	temperate	121	24	9	0.198347107438017	0.0743801652892562
NC_031941	temperate	52	11	4	0.211538461538462	0.0769230769230769
NC_031942	temperate	67	10	4	0.149253731343284	0.0597014925373134
NC_031944	virulent	189	43	10	0.227513227513228	0.0529100529100529
NC_031946	temperate	59	14	7	0.23728813559322	0.11864406779661
NC_040350	virulent	8	2	0	0.25	0
NC_041831	virulent	28	2	1	0.0714285714285714	0.0357142857142857
NC_041832	virulent	23	3	3	0.130434782608696	0.130434782608696
NC_041844	temperate	214	27	5	0.126168224299065	0.0233644859813084
NC_041845	virulent	74	5	2	0.0675675675675676	0.027027027027027
NC_041846	temperate	143	15	5	0.104895104895105	0.034965034965035
NC_041847	temperate	103	18	1	0.174757281553398	0.00970873786407767
NC_041848	temperate	44	8	4	0.181818181818182	0.0909090909090909
NC_041850	temperate	137	17	6	0.124087591240876	0.0437956204379562
NC_041852	temperate	89	16	3	0.179775280898876	0.0337078651685393
NC_041853	temperate	79	14	3	0.177215189873418	0.0379746835443038
NC_041854	virulent	55	10	5	0.181818181818182	0.0909090909090909
NC_041855	temperate	98	20	1	0.204081632653061	0.0102040816326531
NC_041857	virulent	76	11	3	0.144736842105263	0.0394736842105263
NC_041858	virulent	78	8	6	0.102564102564103	0.0769230769230769
NC_041859	temperate	63	2	1	0.0317460317460317	0.0158730158730159
NC_041861	virulent	83	14	6	0.168674698795181	0.072289156626506
NC_041862	virulent	187	25	9	0.133689839572193	0.0481283422459893
NC_041863	virulent	265	42	24	0.158490566037736	0.0905660377358491
NC_041864	virulent	246	42	24	0.170731707317073	0.0975609756097561
NC_041865	virulent	93	13	5	0.139784946236559	0.0537634408602151
NC_041866	temperate	76	8	3	0.105263157894737	0.0394736842105263
NC_041867	temperate	64	11	4	0.171875	0.0625
NC_041868	virulent	63	3	1	0.0476190476190476	0.0158730158730159
NC_041869	virulent	217	24	7	0.110599078341014	0.032258064516129
NC_041871	virulent	205	21	8	0.102439024390244	0.0390243902439024
NC_041872	virulent	90	9	1	0.1	0.0111111111111111
NC_041873	virulent	76	12	3	0.157894736842105	0.0394736842105263
NC_041874	virulent	73	9	1	0.123287671232877	0.0136986301369863
NC_041875	virulent	52	7	5	0.134615384615385	0.0961538461538462
NC_041876	virulent	63	11	4	0.174603174603175	0.0634920634920635
NC_041879	temperate	84	11	7	0.130952380952381	0.0833333333333333
NC_041882	temperate	65	9	2	0.138461538461538	0.0307692307692308
NC_041883	temperate	74	12	1	0.162162162162162	0.0135135135135135
NC_041884	virulent	325	24	6	0.0738461538461539	0.0184615384615385
NC_041885	virulent	47	8	6	0.170212765957447	0.127659574468085
NC_041886	temperate	95	13	4	0.136842105263158	0.0421052631578947
NC_041887	virulent	277	19	8	0.0685920577617329	0.0288808664259928
NC_041888	temperate	77	15	1	0.194805194805195	0.012987012987013
NC_041889	virulent	86	5	3	0.0581395348837209	0.0348837209302326
NC_041890	temperate	54	10	3	0.185185185185185	0.0555555555555556
NC_041891	temperate	63	7	1	0.111111111111111	0.0158730158730159
NC_041892	temperate	57	9	3	0.157894736842105	0.0526315789473684
NC_041893	temperate	63	6	1	0.0952380952380952	0.0158730158730159
NC_041894	temperate	60	6	1	0.1	0.0166666666666667
NC_041895	temperate	71	8	1	0.112676056338028	0.0140845070422535
NC_041899	virulent	166	20	9	0.120481927710843	0.0542168674698795
NC_041901	virulent	218	27	4	0.123853211009174	0.018348623853211
NC_041903	virulent	162	16	7	0.0987654320987654	0.0432098765432099
NC_041904	virulent	165	16	7	0.096969696969697	0.0424242424242424
NC_041906	virulent	78	12	6	0.153846153846154	0.0769230769230769
NC_041907	virulent	90	8	4	0.0888888888888889	0.0444444444444444
NC_041910	virulent	100	14	8	0.14	0.08
NC_041911	virulent	282	22	7	0.0780141843971631	0.024822695035461
NC_041912	virulent	48	9	6	0.1875	0.125
NC_041914	virulent	47	8	5	0.170212765957447	0.106382978723404
NC_041916	virulent	217	13	6	0.0599078341013825	0.0276497695852535
NC_041917	virulent	545	54	24	0.0990825688073395	0.0440366972477064
NC_041919	virulent	266	41	23	0.154135338345865	0.0864661654135338
NC_041920	virulent	268	42	25	0.156716417910448	0.0932835820895522
NC_041921	virulent	124	16	5	0.129032258064516	0.0403225806451613
NC_041922	virulent	119	20	7	0.168067226890756	0.0588235294117647
NC_041923	virulent	123	21	7	0.170731707317073	0.0569105691056911
NC_041927	temperate	198	19	10	0.095959595959596	0.0505050505050505
NC_041930	virulent	71	9	1	0.126760563380282	0.0140845070422535
NC_041931	virulent	69	10	1	0.144927536231884	0.0144927536231884
NC_041932	virulent	76	9	1	0.118421052631579	0.0131578947368421
NC_041933	virulent	76	9	1	0.118421052631579	0.0131578947368421
NC_041935	temperate	84	16	6	0.19047619047619	0.0714285714285714
NC_041936	virulent	267	41	23	0.153558052434457	0.0861423220973783
NC_041937	virulent	216	27	7	0.125	0.0324074074074074
NC_041938	virulent	62	12	3	0.193548387096774	0.0483870967741936
NC_041939	virulent	59	14	3	0.23728813559322	0.0508474576271187
NC_041940	virulent	63	14	4	0.222222222222222	0.0634920634920635
NC_041941	virulent	60	13	3	0.216666666666667	0.05
NC_041942	virulent	60	14	4	0.233333333333333	0.0666666666666667
NC_041943	virulent	61	13	4	0.213114754098361	0.0655737704918033
NC_041944	virulent	61	12	3	0.19672131147541	0.0491803278688525
NC_041945	virulent	61	12	3	0.19672131147541	0.0491803278688525
NC_041946	virulent	63	15	4	0.238095238095238	0.0634920634920635
NC_041947	virulent	95	12	3	0.126315789473684	0.0315789473684211
NC_041948	virulent	88	9	2	0.102272727272727	0.0227272727272727
NC_041949	virulent	78	8	5	0.102564102564103	0.0641025641025641
NC_041951	virulent	77	13	2	0.168831168831169	0.025974025974026
NC_041952	virulent	84	13	2	0.154761904761905	0.0238095238095238
NC_041956	virulent	36	7	2	0.194444444444444	0.0555555555555556
NC_041959	virulent	97	14	6	0.144329896907216	0.0618556701030928
NC_041960	virulent	100	12	6	0.12	0.06
NC_041961	virulent	105	10	2	0.0952380952380952	0.0190476190476191
NC_041963	virulent	58	8	2	0.137931034482759	0.0344827586206897
NC_041964	virulent	87	8	4	0.0919540229885057	0.0459770114942529
NC_041965	virulent	102	20	3	0.196078431372549	0.0294117647058824
NC_041968	virulent	156	16	6	0.102564102564103	0.0384615384615385
NC_041969	temperate	74	13	1	0.175675675675676	0.0135135135135135
NC_041970	temperate	135	16	2	0.118518518518519	0.0148148148148148
NC_041971	temperate	145	14	2	0.096551724137931	0.0137931034482759
NC_041972	virulent	315	27	9	0.0857142857142857	0.0285714285714286
NC_041973	virulent	310	25	9	0.0806451612903226	0.0290322580645161
NC_041974	virulent	313	25	9	0.0798722044728434	0.0287539936102236
NC_041975	virulent	315	27	9	0.0857142857142857	0.0285714285714286
NC_041976	temperate	95	16	5	0.168421052631579	0.0526315789473684
NC_041977	virulent	137	15	7	0.109489051094891	0.0510948905109489
NC_041979	virulent	132	18	7	0.136363636363636	0.053030303030303
NC_041980	virulent	268	46	25	0.171641791044776	0.0932835820895522
NC_041981	virulent	268	53	26	0.197761194029851	0.0970149253731343
NC_041982	temperate	80	14	6	0.175	0.075
NC_041983	temperate	81	15	4	0.185185185185185	0.0493827160493827
NC_041984	temperate	78	14	5	0.17948717948718	0.0641025641025641
NC_041985	temperate	88	13	3	0.147727272727273	0.0340909090909091
NC_041986	temperate	106	18	2	0.169811320754717	0.0188679245283019
NC_041987	temperate	140	15	5	0.107142857142857	0.0357142857142857
NC_041988	temperate	100	18	1	0.18	0.01
NC_041989	temperate	101	20	1	0.198019801980198	0.0099009900990099
NC_041990	virulent	270	41	24	0.151851851851852	0.0888888888888889
NC_041991	virulent	60	5	3	0.0833333333333333	0.05
NC_041992	virulent	64	9	5	0.140625	0.078125
NC_041993	virulent	228	29	5	0.12719298245614	0.0219298245614035
NC_041995	virulent	74	9	1	0.121621621621622	0.0135135135135135
NC_041996	virulent	275	45	27	0.163636363636364	0.0981818181818182
NC_041997	virulent	263	27	12	0.102661596958175	0.0456273764258555
NC_041998	virulent	84	10	3	0.119047619047619	0.0357142857142857
NC_042000	virulent	113	13	2	0.115044247787611	0.0176991150442478
NC_042001	virulent	77	8	5	0.103896103896104	0.0649350649350649
NC_042003	virulent	47	10	6	0.212765957446809	0.127659574468085
NC_042004	virulent	47	11	6	0.234042553191489	0.127659574468085
NC_042005	virulent	51	8	5	0.156862745098039	0.0980392156862745
NC_042007	virulent	49	8	5	0.163265306122449	0.102040816326531
NC_042008	virulent	212	21	10	0.0990566037735849	0.0471698113207547
NC_042011	virulent	202	22	11	0.108910891089109	0.0544554455445545
NC_042012	virulent	202	24	11	0.118811881188119	0.0544554455445545
NC_042016	virulent	81	7	3	0.0864197530864198	0.037037037037037
NC_042017	virulent	133	16	7	0.120300751879699	0.0526315789473684
NC_042018	virulent	240	23	7	0.0958333333333333	0.0291666666666667
NC_042019	virulent	229	40	21	0.174672489082969	0.091703056768559
NC_042020	virulent	53	6	5	0.113207547169811	0.0943396226415094
NC_042023	virulent	69	6	2	0.0869565217391304	0.0289855072463768
NC_042024	virulent	50	7	3	0.14	0.06
NC_042025	virulent	89	18	5	0.202247191011236	0.0561797752808989
NC_042027	temperate	139	18	5	0.129496402877698	0.0359712230215827
NC_042028	virulent	85	9	3	0.105882352941176	0.0352941176470588
NC_042029	virulent	58	11	2	0.189655172413793	0.0344827586206897
NC_042030	temperate	111	18	3	0.162162162162162	0.027027027027027
NC_042031	temperate	97	16	3	0.164948453608247	0.0309278350515464
NC_042033	virulent	91	10	3	0.10989010989011	0.032967032967033
NC_042034	virulent	97	21	2	0.216494845360825	0.0206185567010309
NC_042035	virulent	95	20	2	0.210526315789474	0.0210526315789474
NC_042036	temperate	73	13	6	0.178082191780822	0.0821917808219178
NC_042037	virulent	78	10	1	0.128205128205128	0.0128205128205128
NC_042038	virulent	71	9	1	0.126760563380282	0.0140845070422535
NC_042039	virulent	263	39	23	0.14828897338403	0.0874524714828897
NC_042040	virulent	218	17	8	0.0779816513761468	0.036697247706422
NC_042043	virulent	83	8	2	0.0963855421686747	0.0240963855421687
NC_042044	virulent	256	41	23	0.16015625	0.08984375
NC_042046	virulent	72	13	2	0.180555555555556	0.0277777777777778
NC_042050	virulent	90	18	3	0.2	0.0333333333333333
NC_042051	temperate	74	12	6	0.162162162162162	0.0810810810810811
NC_042052	temperate	76	14	6	0.184210526315789	0.0789473684210526
NC_042053	virulent	109	14	2	0.128440366972477	0.018348623853211
NC_042054	virulent	150	26	6	0.173333333333333	0.04
NC_042055	temperate	73	10	3	0.136986301369863	0.0410958904109589
NC_042057	temperate	52	8	4	0.153846153846154	0.0769230769230769
NC_042058	temperate	81	13	7	0.160493827160494	0.0864197530864198
NC_042061	virulent	200	29	10	0.145	0.05
NC_042065	virulent	58	5	2	0.0862068965517242	0.0344827586206897
NC_042066	virulent	80	14	3	0.175	0.0375
NC_042067	virulent	300	44	22	0.146666666666667	0.0733333333333333
NC_042074	virulent	151	19	9	0.125827814569536	0.0596026490066225
NC_042075	virulent	133	15	7	0.112781954887218	0.0526315789473684
NC_042076	virulent	138	15	7	0.108695652173913	0.0507246376811594
NC_042077	virulent	265	39	23	0.147169811320755	0.0867924528301887
NC_042078	virulent	267	39	23	0.146067415730337	0.0861423220973783
NC_042080	virulent	96	13	5	0.135416666666667	0.0520833333333333
NC_042081	virulent	351	17	4	0.0484330484330484	0.0113960113960114
NC_042083	virulent	33	2	1	0.0606060606060606	0.0303030303030303
NC_042088	virulent	68	9	3	0.132352941176471	0.0441176470588235
NC_042089	virulent	60	12	3	0.2	0.05
NC_042090	virulent	137	18	9	0.131386861313869	0.0656934306569343
NC_042092	virulent	89	11	5	0.123595505617978	0.0561797752808989
NC_042093	virulent	156	21	9	0.134615384615385	0.0576923076923077
NC_042094	virulent	182	21	10	0.115384615384615	0.054945054945055
NC_042097	virulent	121	17	7	0.140495867768595	0.0578512396694215
NC_042100	virulent	212	12	5	0.0566037735849057	0.0235849056603774
NC_042101	virulent	67	6	2	0.0895522388059701	0.0298507462686567
NC_042102	virulent	67	8	3	0.119402985074627	0.0447761194029851
NC_042103	virulent	69	7	4	0.101449275362319	0.0579710144927536
NC_042104	virulent	45	8	6	0.177777777777778	0.133333333333333
NC_042105	virulent	207	19	10	0.0917874396135266	0.0483091787439614
NC_042107	virulent	73	6	3	0.0821917808219178	0.0410958904109589
NC_042109	virulent	63	9	4	0.142857142857143	0.0634920634920635
NC_042110	virulent	63	9	4	0.142857142857143	0.0634920634920635
NC_042111	virulent	62	9	4	0.145161290322581	0.0645161290322581
NC_042113	virulent	169	17	6	0.100591715976331	0.0355029585798817
NC_042115	virulent	81	11	7	0.135802469135802	0.0864197530864198
NC_042117	virulent	58	9	4	0.155172413793103	0.0689655172413793
NC_042118	virulent	56	9	4	0.160714285714286	0.0714285714285714
NC_042119	virulent	59	9	5	0.152542372881356	0.0847457627118644
NC_042120	virulent	87	16	5	0.183908045977012	0.0574712643678161
NC_042121	virulent	19	0	0	0	0
NC_042123	temperate	96	13	4	0.135416666666667	0.0416666666666667
NC_042128	temperate	125	28	11	0.224	0.088
NC_042129	virulent	272	40	23	0.147058823529412	0.0845588235294118
NC_042130	virulent	266	40	23	0.150375939849624	0.0864661654135338
NC_042131	virulent	56	13	5	0.232142857142857	0.0892857142857143
NC_042133	virulent	225	25	5	0.111111111111111	0.0222222222222222
NC_042134	virulent	68	8	2	0.117647058823529	0.0294117647058824
NC_042135	virulent	57	6	3	0.105263157894737	0.0526315789473684
NC_042137	virulent	49	6	2	0.122448979591837	0.0408163265306122
NC_042138	virulent	269	47	25	0.174721189591078	0.0929368029739777
NC_042139	temperate	54	7	2	0.12962962962963	0.037037037037037
NC_042308	temperate	81	16	5	0.197530864197531	0.0617283950617284
NC_042309	temperate	93	16	4	0.172043010752688	0.0430107526881721
NC_042310	temperate	85	12	6	0.141176470588235	0.0705882352941176
NC_042311	temperate	84	12	6	0.142857142857143	0.0714285714285714
NC_042312	temperate	82	14	5	0.170731707317073	0.0609756097560976
NC_042313	temperate	117	18	5	0.153846153846154	0.0427350427350427
NC_042314	temperate	90	11	3	0.122222222222222	0.0333333333333333
NC_042315	temperate	101	20	3	0.198019801980198	0.0297029702970297
NC_042316	temperate	223	28	6	0.125560538116592	0.0269058295964126
NC_042317	temperate	107	17	1	0.158878504672897	0.00934579439252336
NC_042318	temperate	95	15	4	0.157894736842105	0.0421052631578947
NC_042319	temperate	102	18	1	0.176470588235294	0.00980392156862745
NC_042320	temperate	97	17	3	0.175257731958763	0.0309278350515464
NC_042321	temperate	84	16	4	0.19047619047619	0.0476190476190476
NC_042322	temperate	217	22	6	0.101382488479263	0.0276497695852535
NC_042323	temperate	108	22	2	0.203703703703704	0.0185185185185185
NC_042324	temperate	84	17	4	0.202380952380952	0.0476190476190476
NC_042325	temperate	99	16	2	0.161616161616162	0.0202020202020202
NC_042326	temperate	88	17	4	0.193181818181818	0.0454545454545455
NC_042327	temperate	91	15	4	0.164835164835165	0.043956043956044
NC_042328	temperate	86	14	6	0.162790697674419	0.0697674418604651
NC_042329	temperate	88	16	4	0.181818181818182	0.0454545454545455
NC_042330	temperate	91	16	4	0.175824175824176	0.043956043956044
NC_042331	temperate	84	14	4	0.166666666666667	0.0476190476190476
NC_042332	temperate	93	16	3	0.172043010752688	0.032258064516129
NC_042333	temperate	82	13	4	0.158536585365854	0.0487804878048781
NC_042334	temperate	83	16	4	0.192771084337349	0.0481927710843374
NC_042335	temperate	91	10	4	0.10989010989011	0.043956043956044
NC_042336	temperate	99	16	1	0.161616161616162	0.0101010101010101
NC_042337	temperate	95	11	5	0.115789473684211	0.0526315789473684
NC_042338	temperate	98	16	2	0.163265306122449	0.0204081632653061
NC_042339	temperate	83	17	5	0.204819277108434	0.0602409638554217
NC_042340	temperate	80	14	6	0.175	0.075
NC_042341	temperate	81	15	6	0.185185185185185	0.0740740740740741
NC_042342	temperate	73	12	4	0.164383561643836	0.0547945205479452
NC_042343	virulent	67	4	3	0.0597014925373134	0.0447761194029851
NC_042344	virulent	77	7	2	0.0909090909090909	0.025974025974026
NC_042346	temperate	57	12	7	0.210526315789474	0.12280701754386
NC_042349	temperate	68	6	3	0.0882352941176471	0.0441176470588235
NC_042351	temperate	68	5	3	0.0735294117647059	0.0441176470588235
NC_042354	virulent	56	13	3	0.232142857142857	0.0535714285714286
NC_042355	virulent	53	15	3	0.283018867924528	0.0566037735849057
NC_042564	virulent	23	2	0	0.0869565217391304	0
NC_043469	virulent	82	9	1	0.109756097560976	0.0121951219512195
NC_043767	virulent	91	17	3	0.186813186813187	0.032967032967033
NC_047712	virulent	257	52	12	0.202334630350195	0.0466926070038911
NC_047713	virulent	274	53	11	0.193430656934307	0.0401459854014599
NC_047714	virulent	255	47	12	0.184313725490196	0.0470588235294118
NC_047715	virulent	195	40	9	0.205128205128205	0.0461538461538462
NC_047716	virulent	202	42	10	0.207920792079208	0.0495049504950495
NC_047717	virulent	201	42	10	0.208955223880597	0.0497512437810945
NC_047718	virulent	201	39	8	0.194029850746269	0.0398009950248756
NC_047719	virulent	206	42	8	0.203883495145631	0.0388349514563107
NC_047733	virulent	197	38	8	0.192893401015228	0.0406091370558376
NC_047735	virulent	215	27	9	0.125581395348837	0.0418604651162791
NC_047737	virulent	45	9	6	0.2	0.133333333333333
NC_047738	temperate	50	12	8	0.24	0.16
NC_047740	virulent	61	8	2	0.131147540983607	0.0327868852459016
NC_047741	virulent	48	8	6	0.166666666666667	0.125
NC_047742	virulent	62	8	3	0.129032258064516	0.0483870967741936
NC_047743	temperate	48	11	7	0.229166666666667	0.145833333333333
NC_047745	virulent	188	25	9	0.132978723404255	0.0478723404255319
NC_047747	virulent	49	10	6	0.204081632653061	0.122448979591837
NC_047748	virulent	55	9	4	0.163636363636364	0.0727272727272727
NC_047750	temperate	53	8	5	0.150943396226415	0.0943396226415094
NC_047751	virulent	53	12	6	0.226415094339623	0.113207547169811
NC_047752	temperate	49	13	4	0.26530612244898	0.0816326530612245
NC_047753	temperate	46	9	6	0.195652173913043	0.130434782608696
NC_047754	virulent	150	26	9	0.173333333333333	0.06
NC_047755	virulent	47	11	7	0.234042553191489	0.148936170212766
NC_047757	virulent	122	9	5	0.0737704918032787	0.040983606557377
NC_047759	virulent	57	14	5	0.245614035087719	0.087719298245614
NC_047761	virulent	50	12	6	0.24	0.12
NC_047766	virulent	47	13	6	0.276595744680851	0.127659574468085
NC_047767	virulent	192	32	6	0.166666666666667	0.03125
NC_047769	virulent	51	11	8	0.215686274509804	0.156862745098039
NC_047770	virulent	274	21	8	0.0766423357664234	0.0291970802919708
NC_047771	virulent	46	11	6	0.239130434782609	0.130434782608696
NC_047772	virulent	50	12	6	0.24	0.12
NC_047773	virulent	49	11	6	0.224489795918367	0.122448979591837
NC_047774	virulent	48	12	6	0.25	0.125
NC_047775	temperate	46	6	3	0.130434782608696	0.0652173913043478
NC_047777	virulent	44	11	6	0.25	0.136363636363636
NC_047779	virulent	54	7	4	0.12962962962963	0.0740740740740741
NC_047780	virulent	48	12	6	0.25	0.125
NC_047781	virulent	53	14	6	0.264150943396226	0.113207547169811
NC_047782	virulent	50	13	6	0.26	0.12
NC_047783	virulent	55	10	4	0.181818181818182	0.0727272727272727
NC_047784	virulent	77	9	1	0.116883116883117	0.012987012987013
NC_047785	virulent	77	8	1	0.103896103896104	0.012987012987013
NC_047786	virulent	80	10	3	0.125	0.0375
NC_047787	virulent	52	11	4	0.211538461538462	0.0769230769230769
NC_047788	virulent	20	4	3	0.2	0.15
NC_047790	temperate	47	6	2	0.127659574468085	0.0425531914893617
NC_047791	virulent	73	9	5	0.123287671232877	0.0684931506849315
NC_047795	temperate	52	11	4	0.211538461538462	0.0769230769230769
NC_047796	virulent	196	40	3	0.204081632653061	0.0153061224489796
NC_047797	virulent	47	13	6	0.276595744680851	0.127659574468085
NC_047798	virulent	47	13	6	0.276595744680851	0.127659574468085
NC_047799	virulent	45	12	6	0.266666666666667	0.133333333333333
NC_047800	virulent	55	7	5	0.127272727272727	0.0909090909090909
NC_047801	virulent	48	12	6	0.25	0.125
NC_047803	virulent	46	9	6	0.195652173913043	0.130434782608696
NC_047804	temperate	46	10	6	0.217391304347826	0.130434782608696
NC_047805	virulent	53	9	5	0.169811320754717	0.0943396226415094
NC_047806	virulent	55	12	6	0.218181818181818	0.109090909090909
NC_047807	virulent	59	13	6	0.220338983050847	0.101694915254237
NC_047808	virulent	49	10	7	0.204081632653061	0.142857142857143
NC_047809	virulent	47	11	6	0.234042553191489	0.127659574468085
NC_047810	virulent	71	10	2	0.140845070422535	0.028169014084507
NC_047811	virulent	52	11	5	0.211538461538462	0.0961538461538462
NC_047812	virulent	67	7	2	0.104477611940299	0.0298507462686567
NC_047816	temperate	49	9	7	0.183673469387755	0.142857142857143
NC_047817	temperate	45	8	4	0.177777777777778	0.0888888888888889
NC_047818	temperate	42	8	4	0.19047619047619	0.0952380952380952
NC_047819	virulent	48	13	6	0.270833333333333	0.125
NC_047820	virulent	77	14	4	0.181818181818182	0.051948051948052
NC_047821	virulent	47	9	6	0.191489361702128	0.127659574468085
NC_047822	virulent	156	26	9	0.166666666666667	0.0576923076923077
NC_047823	virulent	86	10	2	0.116279069767442	0.0232558139534884
NC_047824	virulent	72	11	6	0.152777777777778	0.0833333333333333
NC_047825	virulent	76	9	1	0.118421052631579	0.0131578947368421
NC_047826	virulent	47	10	6	0.212765957446809	0.127659574468085
NC_047827	virulent	48	10	6	0.208333333333333	0.125
NC_047828	virulent	75	9	1	0.12	0.0133333333333333
NC_047830	virulent	76	12	5	0.157894736842105	0.0657894736842105
NC_047831	virulent	46	11	6	0.239130434782609	0.130434782608696
NC_047832	virulent	44	11	6	0.25	0.136363636363636
NC_047833	temperate	43	9	5	0.209302325581395	0.116279069767442
NC_047834	virulent	48	13	8	0.270833333333333	0.166666666666667
NC_047835	virulent	167	21	9	0.125748502994012	0.0538922155688623
NC_047838	virulent	248	45	14	0.181451612903226	0.0564516129032258
NC_047840	virulent	54	10	6	0.185185185185185	0.111111111111111
NC_047841	virulent	78	9	1	0.115384615384615	0.0128205128205128
NC_047842	virulent	47	12	6	0.25531914893617	0.127659574468085
NC_047843	virulent	44	13	6	0.295454545454545	0.136363636363636
NC_047844	virulent	43	12	7	0.27906976744186	0.162790697674419
NC_047845	virulent	52	11	7	0.211538461538462	0.134615384615385
NC_047846	virulent	50	10	7	0.2	0.14
NC_047847	virulent	75	10	1	0.133333333333333	0.0133333333333333
[truncated: 1,311 more rows]
