# Supplementary material for: Ongoing shuffling of protein fragments diversifies core viral functions linked to interactions with bacterial hosts
Source: Nat Commun. 2023 Nov 28;14:7460. doi: 10.1038/s41467-023-43236-9 (PMC10684548; doi:10.1038/s41467-023-43236-9)
Supplement: Supplementary file 8 — Source Data [file 41467_2023_43236_MOESM8_ESM.zip › Source_Data/FigureS15.txt]

Accession	Family	num.genes.in.genome	num.mosaic.genes.in.genome	num.domain.mosaic.genes.in.genome	prop.mosaic.genes.in.genome	prop.domain.mosaic.genes.in.genome	num.genomes.per.family	av.genome.size.per.family	big.fam
NC_001317	"Peduoviridae
82 genomes
av. genome size:43"	40	10	5	0.25	0.125	82	43	TRUE
NC_001697	"Peduoviridae
82 genomes
av. genome size:43"	43	6	3	0.13953488372093	0.0697674418604651	82	43	TRUE
NC_001895	"Peduoviridae
82 genomes
av. genome size:43"	43	8	4	0.186046511627907	0.0930232558139535	82	43	TRUE
NC_003278	"Peduoviridae
82 genomes
av. genome size:43"	45	9	3	0.2	0.0666666666666667	82	43	TRUE
NC_003313	"Peduoviridae
82 genomes
av. genome size:43"	44	7	3	0.159090909090909	0.0681818181818182	82	43	TRUE
NC_003315	"Peduoviridae
82 genomes
av. genome size:43"	40	6	3	0.15	0.075	82	43	TRUE
NC_004745	"Peduoviridae
82 genomes
av. genome size:43"	40	9	4	0.225	0.1	82	43	TRUE
NC_005056	"Peduoviridae
82 genomes
av. genome size:43"	43	8	4	0.186046511627907	0.0930232558139535	82	43	TRUE
NC_005340	"Peduoviridae
82 genomes
av. genome size:43"	42	10	5	0.238095238095238	0.119047619047619	82	43	TRUE
NC_007145	"Peduoviridae
82 genomes
av. genome size:43"	53	13	5	0.245283018867925	0.0943396226415094	82	43	TRUE
NC_008193	"Peduoviridae
82 genomes
av. genome size:43"	39	7	3	0.17948717948718	0.0769230769230769	82	43	TRUE
NC_008201	"Peduoviridae
82 genomes
av. genome size:43"	49	7	4	0.142857142857143	0.0816326530612245	82	43	TRUE
NC_009234	"Peduoviridae
82 genomes
av. genome size:43"	48	12	5	0.25	0.104166666666667	82	43	TRUE
NC_009236	"Peduoviridae
82 genomes
av. genome size:43"	53	11	3	0.207547169811321	0.0566037735849057	82	43	TRUE
NC_009382	"Peduoviridae
82 genomes
av. genome size:43"	55	11	5	0.2	0.0909090909090909	82	43	TRUE
NC_009542	"Peduoviridae
82 genomes
av. genome size:43"	46	7	3	0.152173913043478	0.0652173913043478	82	43	TRUE
NC_015265	"Peduoviridae
82 genomes
av. genome size:43"	51	12	4	0.235294117647059	0.0784313725490196	82	43	TRUE
NC_015266	"Peduoviridae
82 genomes
av. genome size:43"	51	14	6	0.274509803921569	0.117647058823529	82	43	TRUE
NC_015273	"Peduoviridae
82 genomes
av. genome size:43"	42	10	5	0.238095238095238	0.119047619047619	82	43	TRUE
NC_019488	"Peduoviridae
82 genomes
av. genome size:43"	42	8	5	0.19047619047619	0.119047619047619	82	43	TRUE
NC_019932	"Peduoviridae
82 genomes
av. genome size:43"	39	11	6	0.282051282051282	0.153846153846154	82	43	TRUE
NC_021343	"Peduoviridae
82 genomes
av. genome size:43"	54	9	4	0.166666666666667	0.0740740740740741	82	43	TRUE
NC_021774	"Peduoviridae
82 genomes
av. genome size:43"	39	10	4	0.256410256410256	0.102564102564103	82	43	TRUE
NC_022750	"Peduoviridae
82 genomes
av. genome size:43"	44	7	4	0.159090909090909	0.0909090909090909	82	43	TRUE
NC_023588	"Peduoviridae
82 genomes
av. genome size:43"	47	6	2	0.127659574468085	0.0425531914893617	82	43	TRUE
NC_025115	"Peduoviridae
82 genomes
av. genome size:43"	49	11	5	0.224489795918367	0.102040816326531	82	43	TRUE
NC_026014	"Peduoviridae
82 genomes
av. genome size:43"	49	10	4	0.204081632653061	0.0816326530612245	82	43	TRUE
NC_027368	"Peduoviridae
82 genomes
av. genome size:43"	48	6	2	0.125	0.0416666666666667	82	43	TRUE
NC_028896	"Peduoviridae
82 genomes
av. genome size:43"	42	7	4	0.166666666666667	0.0952380952380952	82	43	TRUE
NC_028943	"Peduoviridae
82 genomes
av. genome size:43"	40	11	5	0.275	0.125	82	43	TRUE
NC_029003	"Peduoviridae
82 genomes
av. genome size:43"	42	10	5	0.238095238095238	0.119047619047619	82	43	TRUE
NC_029015	"Peduoviridae
82 genomes
av. genome size:43"	42	8	4	0.19047619047619	0.0952380952380952	82	43	TRUE
NC_030940	"Peduoviridae
82 genomes
av. genome size:43"	41	8	2	0.195121951219512	0.0487804878048781	82	43	TRUE
NC_041848	"Peduoviridae
82 genomes
av. genome size:43"	44	8	4	0.181818181818182	0.0909090909090909	82	43	TRUE
NC_047750	"Peduoviridae
82 genomes
av. genome size:43"	53	8	5	0.150943396226415	0.0943396226415094	82	43	TRUE
NC_047752	"Peduoviridae
82 genomes
av. genome size:43"	49	13	4	0.26530612244898	0.0816326530612245	82	43	TRUE
NC_047753	"Peduoviridae
82 genomes
av. genome size:43"	46	9	6	0.195652173913043	0.130434782608696	82	43	TRUE
NC_047775	"Peduoviridae
82 genomes
av. genome size:43"	46	6	3	0.130434782608696	0.0652173913043478	82	43	TRUE
NC_047790	"Peduoviridae
82 genomes
av. genome size:43"	47	6	2	0.127659574468085	0.0425531914893617	82	43	TRUE
NC_047817	"Peduoviridae
82 genomes
av. genome size:43"	45	8	4	0.177777777777778	0.0888888888888889	82	43	TRUE
NC_047818	"Peduoviridae
82 genomes
av. genome size:43"	42	8	4	0.19047619047619	0.0952380952380952	82	43	TRUE
NC_047833	"Peduoviridae
82 genomes
av. genome size:43"	43	9	5	0.209302325581395	0.116279069767442	82	43	TRUE
NC_047854	"Peduoviridae
82 genomes
av. genome size:43"	36	7	2	0.194444444444444	0.0555555555555556	82	43	TRUE
NC_048066	"Peduoviridae
82 genomes
av. genome size:43"	42	6	3	0.142857142857143	0.0714285714285714	82	43	TRUE
NC_048109	"Peduoviridae
82 genomes
av. genome size:43"	48	9	3	0.1875	0.0625	82	43	TRUE
NC_049341	"Peduoviridae
82 genomes
av. genome size:43"	48	9	2	0.1875	0.0416666666666667	82	43	TRUE
NC_049342	"Peduoviridae
82 genomes
av. genome size:43"	53	9	5	0.169811320754717	0.0943396226415094	82	43	TRUE
NC_049343	"Peduoviridae
82 genomes
av. genome size:43"	41	9	3	0.219512195121951	0.0731707317073171	82	43	TRUE
NC_049344	"Peduoviridae
82 genomes
av. genome size:43"	51	12	4	0.235294117647059	0.0784313725490196	82	43	TRUE
NC_049385	"Peduoviridae
82 genomes
av. genome size:43"	42	8	4	0.19047619047619	0.0952380952380952	82	43	TRUE
NC_049386	"Peduoviridae
82 genomes
av. genome size:43"	43	7	4	0.162790697674419	0.0930232558139535	82	43	TRUE
NC_049387	"Peduoviridae
82 genomes
av. genome size:43"	42	7	4	0.166666666666667	0.0952380952380952	82	43	TRUE
NC_049388	"Peduoviridae
82 genomes
av. genome size:43"	42	8	5	0.19047619047619	0.119047619047619	82	43	TRUE
NC_049389	"Peduoviridae
82 genomes
av. genome size:43"	38	7	4	0.184210526315789	0.105263157894737	82	43	TRUE
NC_049390	"Peduoviridae
82 genomes
av. genome size:43"	41	9	4	0.219512195121951	0.0975609756097561	82	43	TRUE
NC_049391	"Peduoviridae
82 genomes
av. genome size:43"	52	9	5	0.173076923076923	0.0961538461538462	82	43	TRUE
NC_049392	"Peduoviridae
82 genomes
av. genome size:43"	35	5	2	0.142857142857143	0.0571428571428571	82	43	TRUE
NC_049393	"Peduoviridae
82 genomes
av. genome size:43"	40	7	3	0.175	0.075	82	43	TRUE
NC_049394	"Peduoviridae
82 genomes
av. genome size:43"	40	7	3	0.175	0.075	82	43	TRUE
NC_049395	"Peduoviridae
82 genomes
av. genome size:43"	40	7	3	0.175	0.075	82	43	TRUE
NC_049429	"Peduoviridae
82 genomes
av. genome size:43"	39	9	4	0.230769230769231	0.102564102564103	82	43	TRUE
NC_049432	"Peduoviridae
82 genomes
av. genome size:43"	57	13	5	0.228070175438597	0.087719298245614	82	43	TRUE
NC_049448	"Peduoviridae
82 genomes
av. genome size:43"	49	10	7	0.204081632653061	0.142857142857143	82	43	TRUE
NC_049449	"Peduoviridae
82 genomes
av. genome size:43"	25	2	1	0.08	0.04	82	43	TRUE
NC_049450	"Peduoviridae
82 genomes
av. genome size:43"	40	10	5	0.25	0.125	82	43	TRUE
NC_049451	"Peduoviridae
82 genomes
av. genome size:43"	40	8	5	0.2	0.125	82	43	TRUE
NC_049452	"Peduoviridae
82 genomes
av. genome size:43"	42	6	3	0.142857142857143	0.0714285714285714	82	43	TRUE
NC_049453	"Peduoviridae
82 genomes
av. genome size:43"	48	10	7	0.208333333333333	0.145833333333333	82	43	TRUE
NC_049454	"Peduoviridae
82 genomes
av. genome size:43"	46	9	5	0.195652173913043	0.108695652173913	82	43	TRUE
NC_049457	"Peduoviridae
82 genomes
av. genome size:43"	46	9	4	0.195652173913043	0.0869565217391304	82	43	TRUE
NC_049459	"Peduoviridae
82 genomes
av. genome size:43"	43	10	5	0.232558139534884	0.116279069767442	82	43	TRUE
NC_049460	"Peduoviridae
82 genomes
av. genome size:43"	38	5	2	0.131578947368421	0.0526315789473684	82	43	TRUE
NC_049461	"Peduoviridae
82 genomes
av. genome size:43"	43	7	4	0.162790697674419	0.0930232558139535	82	43	TRUE
NC_049477	"Peduoviridae
82 genomes
av. genome size:43"	48	7	3	0.145833333333333	0.0625	82	43	TRUE
NC_055722	"Peduoviridae
82 genomes
av. genome size:43"	44	9	5	0.204545454545455	0.113636363636364	82	43	TRUE
NC_055793	"Peduoviridae
82 genomes
av. genome size:43"	44	10	3	0.227272727272727	0.0681818181818182	82	43	TRUE
NC_055844	"Peduoviridae
82 genomes
av. genome size:43"	41	7	4	0.170731707317073	0.0975609756097561	82	43	TRUE
NC_055845	"Peduoviridae
82 genomes
av. genome size:43"	41	8	4	0.195121951219512	0.0975609756097561	82	43	TRUE
NC_055846	"Peduoviridae
82 genomes
av. genome size:43"	40	8	4	0.2	0.1	82	43	TRUE
NC_055862	"Peduoviridae
82 genomes
av. genome size:43"	46	8	3	0.173913043478261	0.0652173913043478	82	43	TRUE
NC_055863	"Peduoviridae
82 genomes
av. genome size:43"	54	12	4	0.222222222222222	0.0740740740740741	82	43	TRUE
NC_055911	"Peduoviridae
82 genomes
av. genome size:43"	49	15	6	0.306122448979592	0.122448979591837	82	43	TRUE
NC_001271	"Autographiviridae
351 genomes
av. genome size:49"	45	14	8	0.311111111111111	0.177777777777778	351	49	TRUE
NC_001604	"Autographiviridae
351 genomes
av. genome size:49"	50	13	7	0.26	0.14	351	49	TRUE
NC_003298	"Autographiviridae
351 genomes
av. genome size:49"	43	11	7	0.255813953488372	0.162790697674419	351	49	TRUE
NC_003390	"Autographiviridae
351 genomes
av. genome size:49"	55	10	7	0.181818181818182	0.127272727272727	351	49	TRUE
NC_004665	"Autographiviridae
351 genomes
av. genome size:49"	41	11	6	0.268292682926829	0.146341463414634	351	49	TRUE
NC_004831	"Autographiviridae
351 genomes
av. genome size:49"	50	11	7	0.22	0.14	351	49	TRUE
NC_005045	"Autographiviridae
351 genomes
av. genome size:49"	52	7	5	0.134615384615385	0.0961538461538462	351	49	TRUE
NC_006882	"Autographiviridae
351 genomes
av. genome size:49"	53	14	8	0.264150943396226	0.150943396226415	351	49	TRUE
NC_007149	"Autographiviridae
351 genomes
av. genome size:49"	53	10	7	0.188679245283019	0.132075471698113	351	49	TRUE
NC_007636	"Autographiviridae
351 genomes
av. genome size:49"	47	11	7	0.234042553191489	0.148936170212766	351	49	TRUE
NC_007637	"Autographiviridae
351 genomes
av. genome size:49"	60	12	6	0.2	0.1	351	49	TRUE
NC_008152	"Autographiviridae
351 genomes
av. genome size:49"	49	11	8	0.224489795918367	0.163265306122449	351	49	TRUE
NC_008694	"Autographiviridae
351 genomes
av. genome size:49"	41	12	7	0.292682926829268	0.170731707317073	351	49	TRUE
NC_009014	"Autographiviridae
351 genomes
av. genome size:49"	51	14	6	0.274509803921569	0.117647058823529	351	49	TRUE
NC_009531	"Autographiviridae
351 genomes
av. genome size:49"	59	10	8	0.169491525423729	0.135593220338983	351	49	TRUE
NC_009935	"Autographiviridae
351 genomes
av. genome size:49"	55	7	5	0.127272727272727	0.0909090909090909	351	49	TRUE
NC_009936	"Autographiviridae
351 genomes
av. genome size:49"	58	7	5	0.120689655172414	0.0862068965517242	351	49	TRUE
NC_010326	"Autographiviridae
351 genomes
av. genome size:49"	55	7	5	0.127272727272727	0.0909090909090909	351	49	TRUE
NC_010807	"Autographiviridae
351 genomes
av. genome size:49"	43	11	6	0.255813953488372	0.13953488372093	351	49	TRUE
NC_011038	"Autographiviridae
351 genomes
av. genome size:49"	40	12	7	0.3	0.175	351	49	TRUE
NC_011040	"Autographiviridae
351 genomes
av. genome size:49"	42	11	6	0.261904761904762	0.142857142857143	351	49	TRUE
NC_011042	"Autographiviridae
351 genomes
av. genome size:49"	48	9	6	0.1875	0.125	351	49	TRUE
NC_011043	"Autographiviridae
351 genomes
av. genome size:49"	46	11	6	0.239130434782609	0.130434782608696	351	49	TRUE
NC_011045	"Autographiviridae
351 genomes
av. genome size:49"	47	15	7	0.319148936170213	0.148936170212766	351	49	TRUE
NC_011085	"Autographiviridae
351 genomes
av. genome size:49"	48	11	7	0.229166666666667	0.145833333333333	351	49	TRUE
NC_011105	"Autographiviridae
351 genomes
av. genome size:49"	55	7	5	0.127272727272727	0.0909090909090909	351	49	TRUE
NC_011107	"Autographiviridae
351 genomes
av. genome size:49"	53	7	5	0.132075471698113	0.0943396226415094	351	49	TRUE
NC_011201	"Autographiviridae
351 genomes
av. genome size:49"	54	10	6	0.185185185185185	0.111111111111111	351	49	TRUE
NC_011534	"Autographiviridae
351 genomes
av. genome size:49"	45	11	6	0.244444444444444	0.133333333333333	351	49	TRUE
NC_012418	"Autographiviridae
351 genomes
av. genome size:49"	56	7	5	0.125	0.0892857142857143	351	49	TRUE
NC_012662	"Autographiviridae
351 genomes
av. genome size:49"	50	8	4	0.16	0.08	351	49	TRUE
NC_013638	"Autographiviridae
351 genomes
av. genome size:49"	52	9	5	0.173076923076923	0.0961538461538462	351	49	TRUE
NC_013647	"Autographiviridae
351 genomes
av. genome size:49"	47	12	8	0.25531914893617	0.170212765957447	351	49	TRUE
NC_013649	"Autographiviridae
351 genomes
av. genome size:49"	56	10	5	0.178571428571429	0.0892857142857143	351	49	TRUE
NC_013651	"Autographiviridae
351 genomes
av. genome size:49"	45	9	6	0.2	0.133333333333333	351	49	TRUE
NC_015159	"Autographiviridae
351 genomes
av. genome size:49"	48	9	6	0.1875	0.125	351	49	TRUE
NC_015208	"Autographiviridae
351 genomes
av. genome size:49"	48	10	6	0.208333333333333	0.125	351	49	TRUE
NC_015249	"Autographiviridae
351 genomes
av. genome size:49"	43	10	6	0.232558139534884	0.13953488372093	351	49	TRUE
NC_015264	"Autographiviridae
351 genomes
av. genome size:49"	50	10	6	0.2	0.12	351	49	TRUE
NC_015271	"Autographiviridae
351 genomes
av. genome size:49"	43	14	5	0.325581395348837	0.116279069767442	351	49	TRUE
NC_015585	"Autographiviridae
351 genomes
av. genome size:49"	57	7	4	0.12280701754386	0.0701754385964912	351	49	TRUE
NC_015719	"Autographiviridae
351 genomes
av. genome size:49"	46	11	6	0.239130434782609	0.130434782608696	351	49	TRUE
NC_016656	"Autographiviridae
351 genomes
av. genome size:49"	54	15	8	0.277777777777778	0.148148148148148	351	49	TRUE
NC_016657	"Autographiviridae
351 genomes
av. genome size:49"	54	11	7	0.203703703703704	0.12962962962963	351	49	TRUE
NC_016658	"Autographiviridae
351 genomes
av. genome size:49"	64	12	7	0.1875	0.109375	351	49	TRUE
NC_016659	"Autographiviridae
351 genomes
av. genome size:49"	63	13	5	0.206349206349206	0.0793650793650794	351	49	TRUE
NC_016764	"Autographiviridae
351 genomes
av. genome size:49"	47	7	5	0.148936170212766	0.106382978723404	351	49	TRUE
NC_019403	"Autographiviridae
351 genomes
av. genome size:49"	53	12	7	0.226415094339623	0.132075471698113	351	49	TRUE
NC_019416	"Autographiviridae
351 genomes
av. genome size:49"	47	10	7	0.212765957446809	0.148936170212766	351	49	TRUE
NC_019454	"Autographiviridae
351 genomes
av. genome size:49"	54	8	5	0.148148148148148	0.0925925925925926	351	49	TRUE
NC_019510	"Autographiviridae
351 genomes
av. genome size:49"	46	11	6	0.239130434782609	0.130434782608696	351	49	TRUE
NC_019520	"Autographiviridae
351 genomes
av. genome size:49"	48	11	6	0.229166666666667	0.125	351	49	TRUE
NC_019528	"Autographiviridae
351 genomes
av. genome size:49"	52	8	5	0.153846153846154	0.0961538461538462	351	49	TRUE
NC_019542	"Autographiviridae
351 genomes
av. genome size:49"	56	10	6	0.178571428571429	0.107142857142857	351	49	TRUE
NC_019911	"Autographiviridae
351 genomes
av. genome size:49"	53	8	5	0.150943396226415	0.0943396226415094	351	49	TRUE
NC_020078	"Autographiviridae
351 genomes
av. genome size:49"	45	10	5	0.222222222222222	0.111111111111111	351	49	TRUE
NC_020414	"Autographiviridae
351 genomes
av. genome size:49"	51	12	7	0.235294117647059	0.137254901960784	351	49	TRUE
NC_020482	"Autographiviridae
351 genomes
av. genome size:49"	48	10	7	0.208333333333333	0.145833333333333	351	49	TRUE
NC_020483	"Autographiviridae
351 genomes
av. genome size:49"	56	13	8	0.232142857142857	0.142857142857143	351	49	TRUE
NC_020835	"Autographiviridae
351 genomes
av. genome size:49"	51	14	8	0.274509803921569	0.156862745098039	351	49	TRUE
NC_020838	"Autographiviridae
351 genomes
av. genome size:49"	54	16	6	0.296296296296296	0.111111111111111	351	49	TRUE
NC_020867	"Autographiviridae
351 genomes
av. genome size:49"	67	15	4	0.223880597014925	0.0597014925373134	351	49	TRUE
NC_020872	"Autographiviridae
351 genomes
av. genome size:49"	50	12	8	0.24	0.16	351	49	TRUE
NC_020874	"Autographiviridae
351 genomes
av. genome size:49"	53	17	7	0.320754716981132	0.132075471698113	351	49	TRUE
NC_020878	"Autographiviridae
351 genomes
av. genome size:49"	61	15	6	0.245901639344262	0.0983606557377049	351	49	TRUE
NC_021062	"Autographiviridae
351 genomes
av. genome size:49"	48	11	6	0.229166666666667	0.125	351	49	TRUE
NC_021316	"Autographiviridae
351 genomes
av. genome size:49"	51	12	7	0.235294117647059	0.137254901960784	351	49	TRUE
NC_021337	"Autographiviridae
351 genomes
av. genome size:49"	28	7	5	0.25	0.178571428571429	351	49	TRUE
NC_022091	"Autographiviridae
351 genomes
av. genome size:49"	54	7	5	0.12962962962963	0.0925925925925926	351	49	TRUE
NC_022744	"Autographiviridae
351 genomes
av. genome size:49"	46	13	6	0.282608695652174	0.130434782608696	351	49	TRUE
NC_022746	"Autographiviridae
351 genomes
av. genome size:49"	55	7	5	0.127272727272727	0.0909090909090909	351	49	TRUE
NC_022916	"Autographiviridae
351 genomes
av. genome size:49"	48	10	6	0.208333333333333	0.125	351	49	TRUE
NC_022917	"Autographiviridae
351 genomes
av. genome size:49"	59	9	5	0.152542372881356	0.0847457627118644	351	49	TRUE
NC_022987	"Autographiviridae
351 genomes
av. genome size:49"	52	10	6	0.192307692307692	0.115384615384615	351	49	TRUE
NC_023005	"Autographiviridae
351 genomes
av. genome size:49"	49	10	6	0.204081632653061	0.122448979591837	351	49	TRUE
NC_023548	"Autographiviridae
351 genomes
av. genome size:49"	49	11	7	0.224489795918367	0.142857142857143	351	49	TRUE
NC_023558	"Autographiviridae
351 genomes
av. genome size:49"	47	9	7	0.191489361702128	0.148936170212766	351	49	TRUE
NC_023567	"Autographiviridae
351 genomes
av. genome size:49"	53	12	5	0.226415094339623	0.0943396226415094	351	49	TRUE
NC_023570	"Autographiviridae
351 genomes
av. genome size:49"	45	7	5	0.155555555555556	0.111111111111111	351	49	TRUE
NC_023576	"Autographiviridae
351 genomes
av. genome size:49"	46	13	7	0.282608695652174	0.152173913043478	351	49	TRUE
NC_023715	"Autographiviridae
351 genomes
av. genome size:49"	41	12	7	0.292682926829268	0.170731707317073	351	49	TRUE
NC_023736	"Autographiviridae
351 genomes
av. genome size:49"	54	10	6	0.185185185185185	0.111111111111111	351	49	TRUE
NC_024329	"Autographiviridae
351 genomes
av. genome size:49"	49	10	7	0.204081632653061	0.142857142857143	351	49	TRUE
NC_024362	"Autographiviridae
351 genomes
av. genome size:49"	48	10	6	0.208333333333333	0.125	351	49	TRUE
NC_024379	"Autographiviridae
351 genomes
av. genome size:49"	47	12	6	0.25531914893617	0.127659574468085	351	49	TRUE
NC_025418	"Autographiviridae
351 genomes
av. genome size:49"	51	9	4	0.176470588235294	0.0784313725490196	351	49	TRUE
NC_025431	"Autographiviridae
351 genomes
av. genome size:49"	66	10	7	0.151515151515152	0.106060606060606	351	49	TRUE
NC_025445	"Autographiviridae
351 genomes
av. genome size:49"	46	8	4	0.173913043478261	0.0869565217391304	351	49	TRUE
NC_025450	"Autographiviridae
351 genomes
av. genome size:49"	53	13	5	0.245283018867925	0.0943396226415094	351	49	TRUE
NC_025451	"Autographiviridae
351 genomes
av. genome size:49"	44	12	7	0.272727272727273	0.159090909090909	351	49	TRUE
NC_025455	"Autographiviridae
351 genomes
av. genome size:49"	54	13	8	0.240740740740741	0.148148148148148	351	49	TRUE
NC_025457	"Autographiviridae
351 genomes
av. genome size:49"	52	8	5	0.153846153846154	0.0961538461538462	351	49	TRUE
NC_025822	"Autographiviridae
351 genomes
av. genome size:49"	44	8	6	0.181818181818182	0.136363636363636	351	49	TRUE
NC_026602	"Autographiviridae
351 genomes
av. genome size:49"	54	7	5	0.12962962962963	0.0925925925925926	351	49	TRUE
NC_027292	"Autographiviridae
351 genomes
av. genome size:49"	46	10	6	0.217391304347826	0.130434782608696	351	49	TRUE
NC_027330	"Autographiviridae
351 genomes
av. genome size:49"	54	12	6	0.222222222222222	0.111111111111111	351	49	TRUE
NC_027342	"Autographiviridae
351 genomes
av. genome size:49"	50	8	4	0.16	0.08	351	49	TRUE
NC_027363	"Autographiviridae
351 genomes
av. genome size:49"	51	8	4	0.156862745098039	0.0784313725490196	351	49	TRUE
NC_027375	"Autographiviridae
351 genomes
av. genome size:49"	55	7	5	0.127272727272727	0.0909090909090909	351	49	TRUE
NC_027379	"Autographiviridae
351 genomes
av. genome size:49"	50	12	6	0.24	0.12	351	49	TRUE
NC_027387	"Autographiviridae
351 genomes
av. genome size:49"	50	10	5	0.2	0.1	351	49	TRUE
NC_027390	"Autographiviridae
351 genomes
av. genome size:49"	52	12	6	0.230769230769231	0.115384615384615	351	49	TRUE
NC_027980	"Autographiviridae
351 genomes
av. genome size:49"	59	11	5	0.186440677966102	0.0847457627118644	351	49	TRUE
NC_028655	"Autographiviridae
351 genomes
av. genome size:49"	47	10	7	0.212765957446809	0.148936170212766	351	49	TRUE
NC_028661	"Autographiviridae
351 genomes
av. genome size:49"	49	10	6	0.204081632653061	0.122448979591837	351	49	TRUE
NC_028664	"Autographiviridae
351 genomes
av. genome size:49"	56	7	4	0.125	0.0714285714285714	351	49	TRUE
NC_028670	"Autographiviridae
351 genomes
av. genome size:49"	53	7	4	0.132075471698113	0.0754716981132076	351	49	TRUE
NC_028675	"Autographiviridae
351 genomes
av. genome size:49"	46	11	6	0.239130434782609	0.130434782608696	351	49	TRUE
NC_028679	"Autographiviridae
351 genomes
av. genome size:49"	47	10	6	0.212765957446809	0.127659574468085	351	49	TRUE
NC_028684	"Autographiviridae
351 genomes
av. genome size:49"	47	10	6	0.212765957446809	0.127659574468085	351	49	TRUE
NC_028688	"Autographiviridae
351 genomes
av. genome size:49"	46	11	6	0.239130434782609	0.130434782608696	351	49	TRUE
NC_028702	"Autographiviridae
351 genomes
av. genome size:49"	49	11	5	0.224489795918367	0.102040816326531	351	49	TRUE
NC_028772	"Autographiviridae
351 genomes
av. genome size:49"	46	12	6	0.260869565217391	0.130434782608696	351	49	TRUE
NC_028795	"Autographiviridae
351 genomes
av. genome size:49"	35	9	5	0.257142857142857	0.142857142857143	351	49	TRUE
NC_028800	"Autographiviridae
351 genomes
av. genome size:49"	47	12	6	0.25531914893617	0.127659574468085	351	49	TRUE
NC_028816	"Autographiviridae
351 genomes
av. genome size:49"	52	9	4	0.173076923076923	0.0769230769230769	351	49	TRUE
NC_028822	"Autographiviridae
351 genomes
av. genome size:49"	47	11	6	0.234042553191489	0.127659574468085	351	49	TRUE
NC_028836	"Autographiviridae
351 genomes
av. genome size:49"	52	6	4	0.115384615384615	0.0769230769230769	351	49	TRUE
NC_028848	"Autographiviridae
351 genomes
av. genome size:49"	51	9	7	0.176470588235294	0.137254901960784	351	49	TRUE
NC_028850	"Autographiviridae
351 genomes
av. genome size:49"	47	8	5	0.170212765957447	0.106382978723404	351	49	TRUE
NC_028863	"Autographiviridae
351 genomes
av. genome size:49"	51	11	6	0.215686274509804	0.117647058823529	351	49	TRUE
NC_028870	"Autographiviridae
351 genomes
av. genome size:49"	52	8	4	0.153846153846154	0.0769230769230769	351	49	TRUE
NC_028880	"Autographiviridae
351 genomes
av. genome size:49"	46	12	7	0.260869565217391	0.152173913043478	351	49	TRUE
NC_028916	"Autographiviridae
351 genomes
av. genome size:49"	50	10	6	0.2	0.12	351	49	TRUE
NC_028977	"Autographiviridae
351 genomes
av. genome size:49"	49	10	6	0.204081632653061	0.122448979591837	351	49	TRUE
NC_028987	"Autographiviridae
351 genomes
av. genome size:49"	50	8	5	0.16	0.1	351	49	TRUE
NC_028988	"Autographiviridae
351 genomes
av. genome size:49"	65	9	6	0.138461538461538	0.0923076923076923	351	49	TRUE
NC_029007	"Autographiviridae
351 genomes
av. genome size:49"	59	9	6	0.152542372881356	0.101694915254237	351	49	TRUE
NC_029031	"Autographiviridae
351 genomes
av. genome size:49"	64	13	7	0.203125	0.109375	351	49	TRUE
NC_029070	"Autographiviridae
351 genomes
av. genome size:49"	45	11	5	0.244444444444444	0.111111111111111	351	49	TRUE
NC_029081	"Autographiviridae
351 genomes
av. genome size:49"	60	12	5	0.2	0.0833333333333333	351	49	TRUE
NC_029092	"Autographiviridae
351 genomes
av. genome size:49"	51	11	6	0.215686274509804	0.117647058823529	351	49	TRUE
NC_029102	"Autographiviridae
351 genomes
av. genome size:49"	39	12	7	0.307692307692308	0.17948717948718	351	49	TRUE
NC_030923	"Autographiviridae
351 genomes
av. genome size:49"	53	10	5	0.188679245283019	0.0943396226415094	351	49	TRUE
NC_030928	"Autographiviridae
351 genomes
av. genome size:49"	53	11	6	0.207547169811321	0.113207547169811	351	49	TRUE
NC_030937	"Autographiviridae
351 genomes
av. genome size:49"	54	10	6	0.185185185185185	0.111111111111111	351	49	TRUE
NC_031014	"Autographiviridae
351 genomes
av. genome size:49"	46	6	5	0.130434782608696	0.108695652173913	351	49	TRUE
NC_031018	"Autographiviridae
351 genomes
av. genome size:49"	50	9	7	0.18	0.14	351	49	TRUE
NC_031025	"Autographiviridae
351 genomes
av. genome size:49"	50	8	4	0.16	0.08	351	49	TRUE
NC_031066	"Autographiviridae
351 genomes
av. genome size:49"	44	12	6	0.272727272727273	0.136363636363636	351	49	TRUE
NC_031068	"Autographiviridae
351 genomes
av. genome size:49"	58	11	4	0.189655172413793	0.0689655172413793	351	49	TRUE
NC_031086	"Autographiviridae
351 genomes
av. genome size:49"	44	10	6	0.227272727272727	0.136363636363636	351	49	TRUE
NC_031092	"Autographiviridae
351 genomes
av. genome size:49"	45	12	6	0.266666666666667	0.133333333333333	351	49	TRUE
NC_031096	"Autographiviridae
351 genomes
av. genome size:49"	56	12	4	0.214285714285714	0.0714285714285714	351	49	TRUE
NC_031114	"Autographiviridae
351 genomes
av. genome size:49"	49	12	7	0.244897959183673	0.142857142857143	351	49	TRUE
NC_031115	"Autographiviridae
351 genomes
av. genome size:49"	49	10	7	0.204081632653061	0.142857142857143	351	49	TRUE
NC_031123	"Autographiviridae
351 genomes
av. genome size:49"	47	9	7	0.191489361702128	0.148936170212766	351	49	TRUE
NC_031246	"Autographiviridae
351 genomes
av. genome size:49"	50	10	4	0.2	0.08	351	49	TRUE
NC_031258	"Autographiviridae
351 genomes
av. genome size:49"	45	13	6	0.288888888888889	0.133333333333333	351	49	TRUE
NC_031271	"Autographiviridae
351 genomes
av. genome size:49"	49	13	7	0.26530612244898	0.142857142857143	351	49	TRUE
NC_031937	"Autographiviridae
351 genomes
av. genome size:49"	50	10	5	0.2	0.1	351	49	TRUE
NC_031943	"Autographiviridae
351 genomes
av. genome size:49"	54	13	6	0.240740740740741	0.111111111111111	351	49	TRUE
NC_041854	"Autographiviridae
351 genomes
av. genome size:49"	55	10	5	0.181818181818182	0.0909090909090909	351	49	TRUE
NC_041885	"Autographiviridae
351 genomes
av. genome size:49"	47	8	6	0.170212765957447	0.127659574468085	351	49	TRUE
NC_041905	"Autographiviridae
351 genomes
av. genome size:49"	48	10	6	0.208333333333333	0.125	351	49	TRUE
NC_041912	"Autographiviridae
351 genomes
av. genome size:49"	48	9	6	0.1875	0.125	351	49	TRUE
NC_041914	"Autographiviridae
351 genomes
av. genome size:49"	47	8	5	0.170212765957447	0.106382978723404	351	49	TRUE
NC_041915	"Autographiviridae
351 genomes
av. genome size:49"	49	8	5	0.163265306122449	0.102040816326531	351	49	TRUE
NC_041967	"Autographiviridae
351 genomes
av. genome size:49"	46	10	6	0.217391304347826	0.130434782608696	351	49	TRUE
NC_042003	"Autographiviridae
351 genomes
av. genome size:49"	47	10	6	0.212765957446809	0.127659574468085	351	49	TRUE
NC_042004	"Autographiviridae
351 genomes
av. genome size:49"	47	11	6	0.234042553191489	0.127659574468085	351	49	TRUE
NC_042005	"Autographiviridae
351 genomes
av. genome size:49"	51	8	5	0.156862745098039	0.0980392156862745	351	49	TRUE
NC_042006	"Autographiviridae
351 genomes
av. genome size:49"	49	7	5	0.142857142857143	0.102040816326531	351	49	TRUE
NC_042007	"Autographiviridae
351 genomes
av. genome size:49"	49	8	5	0.163265306122449	0.102040816326531	351	49	TRUE
NC_042104	"Autographiviridae
351 genomes
av. genome size:49"	45	8	6	0.177777777777778	0.133333333333333	351	49	TRUE
NC_042124	"Autographiviridae
351 genomes
av. genome size:49"	44	10	5	0.227272727272727	0.113636363636364	351	49	TRUE
NC_042131	"Autographiviridae
351 genomes
av. genome size:49"	56	13	5	0.232142857142857	0.0892857142857143	351	49	TRUE
NC_047737	"Autographiviridae
351 genomes
av. genome size:49"	45	9	6	0.2	0.133333333333333	351	49	TRUE
NC_047738	"Autographiviridae
351 genomes
av. genome size:49"	50	12	8	0.24	0.16	351	49	TRUE
NC_047741	"Autographiviridae
351 genomes
av. genome size:49"	48	8	6	0.166666666666667	0.125	351	49	TRUE
NC_047743	"Autographiviridae
351 genomes
av. genome size:49"	48	11	7	0.229166666666667	0.145833333333333	351	49	TRUE
NC_047746	"Autographiviridae
351 genomes
av. genome size:49"	49	8	5	0.163265306122449	0.102040816326531	351	49	TRUE
NC_047747	"Autographiviridae
351 genomes
av. genome size:49"	49	10	6	0.204081632653061	0.122448979591837	351	49	TRUE
NC_047748	"Autographiviridae
351 genomes
av. genome size:49"	55	9	4	0.163636363636364	0.0727272727272727	351	49	TRUE
NC_047751	"Autographiviridae
351 genomes
av. genome size:49"	53	12	6	0.226415094339623	0.113207547169811	351	49	TRUE
NC_047755	"Autographiviridae
351 genomes
av. genome size:49"	47	11	7	0.234042553191489	0.148936170212766	351	49	TRUE
NC_047758	"Autographiviridae
351 genomes
av. genome size:49"	55	13	4	0.236363636363636	0.0727272727272727	351	49	TRUE
NC_047759	"Autographiviridae
351 genomes
av. genome size:49"	57	14	5	0.245614035087719	0.087719298245614	351	49	TRUE
NC_047761	"Autographiviridae
351 genomes
av. genome size:49"	50	12	6	0.24	0.12	351	49	TRUE
NC_047762	"Autographiviridae
351 genomes
av. genome size:49"	50	12	6	0.24	0.12	351	49	TRUE
NC_047766	"Autographiviridae
351 genomes
av. genome size:49"	47	13	6	0.276595744680851	0.127659574468085	351	49	TRUE
NC_047769	"Autographiviridae
351 genomes
av. genome size:49"	51	11	8	0.215686274509804	0.156862745098039	351	49	TRUE
NC_047771	"Autographiviridae
351 genomes
av. genome size:49"	46	11	6	0.239130434782609	0.130434782608696	351	49	TRUE
NC_047772	"Autographiviridae
351 genomes
av. genome size:49"	50	12	6	0.24	0.12	351	49	TRUE
NC_047773	"Autographiviridae
351 genomes
av. genome size:49"	49	11	6	0.224489795918367	0.122448979591837	351	49	TRUE
NC_047774	"Autographiviridae
351 genomes
av. genome size:49"	48	12	6	0.25	0.125	351	49	TRUE
NC_047777	"Autographiviridae
351 genomes
av. genome size:49"	44	11	6	0.25	0.136363636363636	351	49	TRUE
NC_047778	"Autographiviridae
351 genomes
av. genome size:49"	47	10	5	0.212765957446809	0.106382978723404	351	49	TRUE
NC_047779	"Autographiviridae
351 genomes
av. genome size:49"	54	7	4	0.12962962962963	0.0740740740740741	351	49	TRUE
NC_047780	"Autographiviridae
351 genomes
av. genome size:49"	48	12	6	0.25	0.125	351	49	TRUE
NC_047781	"Autographiviridae
351 genomes
av. genome size:49"	53	14	6	0.264150943396226	0.113207547169811	351	49	TRUE
NC_047782	"Autographiviridae
351 genomes
av. genome size:49"	50	13	6	0.26	0.12	351	49	TRUE
NC_047783	"Autographiviridae
351 genomes
av. genome size:49"	55	10	4	0.181818181818182	0.0727272727272727	351	49	TRUE
NC_047787	"Autographiviridae
351 genomes
av. genome size:49"	52	11	4	0.211538461538462	0.0769230769230769	351	49	TRUE
NC_047789	"Autographiviridae
351 genomes
av. genome size:49"	49	15	6	0.306122448979592	0.122448979591837	351	49	TRUE
NC_047797	"Autographiviridae
351 genomes
av. genome size:49"	47	13	6	0.276595744680851	0.127659574468085	351	49	TRUE
NC_047798	"Autographiviridae
351 genomes
av. genome size:49"	47	13	6	0.276595744680851	0.127659574468085	351	49	TRUE
NC_047799	"Autographiviridae
351 genomes
av. genome size:49"	45	12	6	0.266666666666667	0.133333333333333	351	49	TRUE
NC_047800	"Autographiviridae
351 genomes
av. genome size:49"	55	7	5	0.127272727272727	0.0909090909090909	351	49	TRUE
NC_047801	"Autographiviridae
351 genomes
av. genome size:49"	48	12	6	0.25	0.125	351	49	TRUE
NC_047802	"Autographiviridae
351 genomes
av. genome size:49"	54	11	6	0.203703703703704	0.111111111111111	351	49	TRUE
NC_047803	"Autographiviridae
351 genomes
av. genome size:49"	46	9	6	0.195652173913043	0.130434782608696	351	49	TRUE
NC_047804	"Autographiviridae
351 genomes
av. genome size:49"	46	10	6	0.217391304347826	0.130434782608696	351	49	TRUE
NC_047805	"Autographiviridae
351 genomes
av. genome size:49"	53	9	5	0.169811320754717	0.0943396226415094	351	49	TRUE
NC_047806	"Autographiviridae
351 genomes
av. genome size:49"	55	12	6	0.218181818181818	0.109090909090909	351	49	TRUE
NC_047807	"Autographiviridae
351 genomes
av. genome size:49"	59	13	6	0.220338983050847	0.101694915254237	351	49	TRUE
NC_047808	"Autographiviridae
351 genomes
av. genome size:49"	49	10	7	0.204081632653061	0.142857142857143	351	49	TRUE
NC_047809	"Autographiviridae
351 genomes
av. genome size:49"	47	11	6	0.234042553191489	0.127659574468085	351	49	TRUE
NC_047811	"Autographiviridae
351 genomes
av. genome size:49"	52	11	5	0.211538461538462	0.0961538461538462	351	49	TRUE
NC_047816	"Autographiviridae
351 genomes
av. genome size:49"	49	9	7	0.183673469387755	0.142857142857143	351	49	TRUE
NC_047819	"Autographiviridae
351 genomes
av. genome size:49"	48	13	6	0.270833333333333	0.125	351	49	TRUE
NC_047821	"Autographiviridae
351 genomes
av. genome size:49"	47	9	6	0.191489361702128	0.127659574468085	351	49	TRUE
NC_047826	"Autographiviridae
351 genomes
av. genome size:49"	47	10	6	0.212765957446809	0.127659574468085	351	49	TRUE
NC_047827	"Autographiviridae
351 genomes
av. genome size:49"	48	10	6	0.208333333333333	0.125	351	49	TRUE
NC_047829	"Autographiviridae
351 genomes
av. genome size:49"	47	11	6	0.234042553191489	0.127659574468085	351	49	TRUE
NC_047831	"Autographiviridae
351 genomes
av. genome size:49"	46	11	6	0.239130434782609	0.130434782608696	351	49	TRUE
NC_047832	"Autographiviridae
351 genomes
av. genome size:49"	44	11	6	0.25	0.136363636363636	351	49	TRUE
NC_047834	"Autographiviridae
351 genomes
av. genome size:49"	48	13	8	0.270833333333333	0.166666666666667	351	49	TRUE
NC_047836	"Autographiviridae
351 genomes
av. genome size:49"	50	9	6	0.18	0.12	351	49	TRUE
NC_047840	"Autographiviridae
351 genomes
av. genome size:49"	54	10	6	0.185185185185185	0.111111111111111	351	49	TRUE
NC_047842	"Autographiviridae
351 genomes
av. genome size:49"	47	12	6	0.25531914893617	0.127659574468085	351	49	TRUE
NC_047843	"Autographiviridae
351 genomes
av. genome size:49"	44	13	6	0.295454545454545	0.136363636363636	351	49	TRUE
NC_047844	"Autographiviridae
351 genomes
av. genome size:49"	43	12	7	0.27906976744186	0.162790697674419	351	49	TRUE
NC_047845	"Autographiviridae
351 genomes
av. genome size:49"	52	11	7	0.211538461538462	0.134615384615385	351	49	TRUE
NC_047846	"Autographiviridae
351 genomes
av. genome size:49"	50	10	7	0.2	0.14	351	49	TRUE
NC_047849	"Autographiviridae
351 genomes
av. genome size:49"	53	8	4	0.150943396226415	0.0754716981132076	351	49	TRUE
NC_047852	"Autographiviridae
351 genomes
av. genome size:49"	51	7	5	0.137254901960784	0.0980392156862745	351	49	TRUE
NC_047857	"Autographiviridae
351 genomes
av. genome size:49"	51	6	5	0.117647058823529	0.0980392156862745	351	49	TRUE
NC_047858	"Autographiviridae
351 genomes
av. genome size:49"	52	11	6	0.211538461538462	0.115384615384615	351	49	TRUE
NC_047860	"Autographiviridae
351 genomes
av. genome size:49"	49	10	6	0.204081632653061	0.122448979591837	351	49	TRUE
NC_047864	"Autographiviridae
351 genomes
av. genome size:49"	44	11	7	0.25	0.159090909090909	351	49	TRUE
NC_047865	"Autographiviridae
351 genomes
av. genome size:49"	49	8	5	0.163265306122449	0.102040816326531	351	49	TRUE
NC_047866	"Autographiviridae
351 genomes
av. genome size:49"	47	8	5	0.170212765957447	0.106382978723404	351	49	TRUE
NC_047867	"Autographiviridae
351 genomes
av. genome size:49"	43	11	7	0.255813953488372	0.162790697674419	351	49	TRUE
NC_047868	"Autographiviridae
351 genomes
av. genome size:49"	55	8	5	0.145454545454545	0.0909090909090909	351	49	TRUE
NC_047869	"Autographiviridae
351 genomes
av. genome size:49"	51	8	5	0.156862745098039	0.0980392156862745	351	49	TRUE
NC_047870	"Autographiviridae
351 genomes
av. genome size:49"	53	8	5	0.150943396226415	0.0943396226415094	351	49	TRUE
NC_047873	"Autographiviridae
351 genomes
av. genome size:49"	47	10	6	0.212765957446809	0.127659574468085	351	49	TRUE
NC_047874	"Autographiviridae
351 genomes
av. genome size:49"	47	12	5	0.25531914893617	0.106382978723404	351	49	TRUE
NC_047883	"Autographiviridae
351 genomes
av. genome size:49"	51	12	7	0.235294117647059	0.137254901960784	351	49	TRUE
NC_047886	"Autographiviridae
351 genomes
av. genome size:49"	49	11	6	0.224489795918367	0.122448979591837	351	49	TRUE
NC_047888	"Autographiviridae
351 genomes
av. genome size:49"	48	12	7	0.25	0.145833333333333	351	49	TRUE
NC_047889	"Autographiviridae
351 genomes
av. genome size:49"	55	11	7	0.2	0.127272727272727	351	49	TRUE
NC_047890	"Autographiviridae
351 genomes
av. genome size:49"	47	10	6	0.212765957446809	0.127659574468085	351	49	TRUE
NC_047894	"Autographiviridae
351 genomes
av. genome size:49"	46	10	6	0.217391304347826	0.130434782608696	351	49	TRUE
NC_047895	"Autographiviridae
351 genomes
av. genome size:49"	51	11	6	0.215686274509804	0.117647058823529	351	49	TRUE
NC_047896	"Autographiviridae
351 genomes
av. genome size:49"	49	11	6	0.224489795918367	0.122448979591837	351	49	TRUE
NC_047899	"Autographiviridae
351 genomes
av. genome size:49"	56	13	7	0.232142857142857	0.125	351	49	TRUE
NC_047903	"Autographiviridae
351 genomes
av. genome size:49"	53	11	5	0.207547169811321	0.0943396226415094	351	49	TRUE
NC_047908	"Autographiviridae
351 genomes
av. genome size:49"	48	15	6	0.3125	0.125	351	49	TRUE
NC_047917	"Autographiviridae
351 genomes
av. genome size:49"	50	13	6	0.26	0.12	351	49	TRUE
NC_047920	"Autographiviridae
351 genomes
av. genome size:49"	53	11	6	0.207547169811321	0.113207547169811	351	49	TRUE
NC_047922	"Autographiviridae
351 genomes
av. genome size:49"	52	10	6	0.192307692307692	0.115384615384615	351	49	TRUE
NC_047923	"Autographiviridae
351 genomes
av. genome size:49"	49	14	7	0.285714285714286	0.142857142857143	351	49	TRUE
NC_047927	"Autographiviridae
351 genomes
av. genome size:49"	46	11	6	0.239130434782609	0.130434782608696	351	49	TRUE
NC_047929	"Autographiviridae
351 genomes
av. genome size:49"	47	10	6	0.212765957446809	0.127659574468085	351	49	TRUE
NC_047930	"Autographiviridae
351 genomes
av. genome size:49"	44	10	6	0.227272727272727	0.136363636363636	351	49	TRUE
NC_047933	"Autographiviridae
351 genomes
av. genome size:49"	54	8	5	0.148148148148148	0.0925925925925926	351	49	TRUE
NC_047934	"Autographiviridae
351 genomes
av. genome size:49"	48	15	5	0.3125	0.104166666666667	351	49	TRUE
NC_047935	"Autographiviridae
351 genomes
av. genome size:49"	46	15	6	0.326086956521739	0.130434782608696	351	49	TRUE
NC_047936	"Autographiviridae
351 genomes
av. genome size:49"	46	15	4	0.326086956521739	0.0869565217391304	351	49	TRUE
NC_047937	"Autographiviridae
351 genomes
av. genome size:49"	46	16	5	0.347826086956522	0.108695652173913	351	49	TRUE
NC_047939	"Autographiviridae
351 genomes
av. genome size:49"	45	16	6	0.355555555555556	0.133333333333333	351	49	TRUE
NC_047940	"Autographiviridae
351 genomes
av. genome size:49"	47	13	7	0.276595744680851	0.148936170212766	351	49	TRUE
NC_047941	"Autographiviridae
351 genomes
av. genome size:49"	47	8	5	0.170212765957447	0.106382978723404	351	49	TRUE
NC_047942	"Autographiviridae
351 genomes
av. genome size:49"	47	11	6	0.234042553191489	0.127659574468085	351	49	TRUE
NC_047944	"Autographiviridae
351 genomes
av. genome size:49"	59	11	4	0.186440677966102	0.0677966101694915	351	49	TRUE
NC_047946	"Autographiviridae
351 genomes
av. genome size:49"	52	12	7	0.230769230769231	0.134615384615385	351	49	TRUE
NC_047951	"Autographiviridae
351 genomes
av. genome size:49"	45	9	5	0.2	0.111111111111111	351	49	TRUE
NC_047952	"Autographiviridae
351 genomes
av. genome size:49"	55	7	5	0.127272727272727	0.0909090909090909	351	49	TRUE
NC_047953	"Autographiviridae
351 genomes
av. genome size:49"	57	7	5	0.12280701754386	0.087719298245614	351	49	TRUE
NC_047954	"Autographiviridae
351 genomes
av. genome size:49"	47	9	6	0.191489361702128	0.127659574468085	351	49	TRUE
NC_047955	"Autographiviridae
351 genomes
av. genome size:49"	47	9	6	0.191489361702128	0.127659574468085	351	49	TRUE
NC_047956	"Autographiviridae
351 genomes
av. genome size:49"	49	9	6	0.183673469387755	0.122448979591837	351	49	TRUE
NC_047957	"Autographiviridae
351 genomes
av. genome size:49"	48	9	6	0.1875	0.125	351	49	TRUE
NC_047961	"Autographiviridae
351 genomes
av. genome size:49"	49	10	7	0.204081632653061	0.142857142857143	351	49	TRUE
NC_047963	"Autographiviridae
351 genomes
av. genome size:49"	48	14	6	0.291666666666667	0.125	351	49	TRUE
NC_047964	"Autographiviridae
351 genomes
av. genome size:49"	46	11	7	0.239130434782609	0.152173913043478	351	49	TRUE
NC_047965	"Autographiviridae
351 genomes
av. genome size:49"	51	10	6	0.196078431372549	0.117647058823529	351	49	TRUE
NC_047966	"Autographiviridae
351 genomes
av. genome size:49"	48	9	5	0.1875	0.104166666666667	351	49	TRUE
NC_047967	"Autographiviridae
351 genomes
av. genome size:49"	57	7	4	0.12280701754386	0.0701754385964912	351	49	TRUE
NC_047968	"Autographiviridae
351 genomes
av. genome size:49"	48	11	6	0.229166666666667	0.125	351	49	TRUE
NC_047969	"Autographiviridae
351 genomes
av. genome size:49"	47	12	6	0.25531914893617	0.127659574468085	351	49	TRUE
NC_047970	"Autographiviridae
351 genomes
av. genome size:49"	48	11	6	0.229166666666667	0.125	351	49	TRUE
NC_047971	"Autographiviridae
351 genomes
av. genome size:49"	45	11	6	0.244444444444444	0.133333333333333	351	49	TRUE
NC_047980	"Autographiviridae
351 genomes
av. genome size:49"	49	11	6	0.224489795918367	0.122448979591837	351	49	TRUE
NC_047981	"Autographiviridae
351 genomes
av. genome size:49"	50	10	6	0.2	0.12	351	49	TRUE
NC_047982	"Autographiviridae
351 genomes
av. genome size:49"	45	12	6	0.266666666666667	0.133333333333333	351	49	TRUE
NC_047984	"Autographiviridae
351 genomes
av. genome size:49"	46	12	6	0.260869565217391	0.130434782608696	351	49	TRUE
NC_047997	"Autographiviridae
351 genomes
av. genome size:49"	51	11	6	0.215686274509804	0.117647058823529	351	49	TRUE
NC_048002	"Autographiviridae
351 genomes
av. genome size:49"	48	11	6	0.229166666666667	0.125	351	49	TRUE
NC_048004	"Autographiviridae
351 genomes
av. genome size:49"	48	12	6	0.25	0.125	351	49	TRUE
NC_048014	"Autographiviridae
351 genomes
av. genome size:49"	50	13	6	0.26	0.12	351	49	TRUE
NC_048023	"Autographiviridae
351 genomes
av. genome size:49"	53	10	6	0.188679245283019	0.113207547169811	351	49	TRUE
NC_048025	"Autographiviridae
351 genomes
av. genome size:49"	51	9	7	0.176470588235294	0.137254901960784	351	49	TRUE
NC_048026	"Autographiviridae
351 genomes
av. genome size:49"	53	14	8	0.264150943396226	0.150943396226415	351	49	TRUE
NC_048029	"Autographiviridae
351 genomes
av. genome size:49"	51	10	6	0.196078431372549	0.117647058823529	351	49	TRUE
NC_048035	"Autographiviridae
351 genomes
av. genome size:49"	49	7	4	0.142857142857143	0.0816326530612245	351	49	TRUE
NC_048036	"Autographiviridae
351 genomes
av. genome size:49"	51	6	4	0.117647058823529	0.0784313725490196	351	49	TRUE
NC_048052	"Autographiviridae
351 genomes
av. genome size:49"	49	10	6	0.204081632653061	0.122448979591837	351	49	TRUE
NC_048055	"Autographiviridae
351 genomes
av. genome size:49"	44	10	6	0.227272727272727	0.136363636363636	351	49	TRUE
NC_048056	"Autographiviridae
351 genomes
av. genome size:49"	57	12	4	0.210526315789474	0.0701754385964912	351	49	TRUE
NC_048057	"Autographiviridae
351 genomes
av. genome size:49"	49	11	7	0.224489795918367	0.142857142857143	351	49	TRUE
NC_048058	"Autographiviridae
351 genomes
av. genome size:49"	56	11	4	0.196428571428571	0.0714285714285714	351	49	TRUE
NC_048059	"Autographiviridae
351 genomes
av. genome size:49"	51	9	7	0.176470588235294	0.137254901960784	351	49	TRUE
NC_048060	"Autographiviridae
351 genomes
av. genome size:49"	51	9	7	0.176470588235294	0.137254901960784	351	49	TRUE
NC_048061	"Autographiviridae
351 genomes
av. genome size:49"	54	9	4	0.166666666666667	0.0740740740740741	351	49	TRUE
NC_048063	"Autographiviridae
351 genomes
av. genome size:49"	47	14	7	0.297872340425532	0.148936170212766	351	49	TRUE
NC_048064	"Autographiviridae
351 genomes
av. genome size:49"	52	14	7	0.269230769230769	0.134615384615385	351	49	TRUE
NC_048071	"Autographiviridae
351 genomes
av. genome size:49"	50	11	6	0.22	0.12	351	49	TRUE
NC_048076	"Autographiviridae
351 genomes
av. genome size:49"	50	10	5	0.2	0.1	351	49	TRUE
NC_048078	"Autographiviridae
351 genomes
av. genome size:49"	49	13	6	0.26530612244898	0.122448979591837	351	49	TRUE
NC_048079	"Autographiviridae
351 genomes
av. genome size:49"	51	13	6	0.254901960784314	0.117647058823529	351	49	TRUE
NC_048081	"Autographiviridae
351 genomes
av. genome size:49"	50	7	5	0.14	0.1	351	49	TRUE
NC_048082	"Autographiviridae
351 genomes
av. genome size:49"	46	11	6	0.239130434782609	0.130434782608696	351	49	TRUE
NC_048103	"Autographiviridae
351 genomes
av. genome size:49"	62	11	3	0.17741935483871	0.0483870967741936	351	49	TRUE
NC_048105	"Autographiviridae
351 genomes
av. genome size:49"	43	11	6	0.255813953488372	0.13953488372093	351	49	TRUE
NC_048108	"Autographiviridae
351 genomes
av. genome size:49"	46	11	6	0.239130434782609	0.130434782608696	351	49	TRUE
NC_048111	"Autographiviridae
351 genomes
av. genome size:49"	47	10	5	0.212765957446809	0.106382978723404	351	49	TRUE
NC_048114	"Autographiviridae
351 genomes
av. genome size:49"	48	13	6	0.270833333333333	0.125	351	49	TRUE
NC_048116	"Autographiviridae
351 genomes
av. genome size:49"	54	10	4	0.185185185185185	0.0740740740740741	351	49	TRUE
NC_048117	"Autographiviridae
351 genomes
av. genome size:49"	57	11	4	0.192982456140351	0.0701754385964912	351	49	TRUE
NC_048118	"Autographiviridae
351 genomes
av. genome size:49"	55	9	4	0.163636363636364	0.0727272727272727	351	49	TRUE
NC_048119	"Autographiviridae
351 genomes
av. genome size:49"	59	10	4	0.169491525423729	0.0677966101694915	351	49	TRUE
NC_048120	"Autographiviridae
351 genomes
av. genome size:49"	57	12	4	0.210526315789474	0.0701754385964912	351	49	TRUE
NC_048123	"Autographiviridae
351 genomes
av. genome size:49"	54	9	6	0.166666666666667	0.111111111111111	351	49	TRUE
NC_048129	"Autographiviridae
351 genomes
av. genome size:49"	46	12	6	0.260869565217391	0.130434782608696	351	49	TRUE
NC_048130	"Autographiviridae
351 genomes
av. genome size:49"	51	15	6	0.294117647058824	0.117647058823529	351	49	TRUE
NC_048131	"Autographiviridae
351 genomes
av. genome size:49"	45	11	6	0.244444444444444	0.133333333333333	351	49	TRUE
NC_048133	"Autographiviridae
351 genomes
av. genome size:49"	29	7	4	0.241379310344828	0.137931034482759	351	49	TRUE
NC_048135	"Autographiviridae
351 genomes
av. genome size:49"	49	11	5	0.224489795918367	0.102040816326531	351	49	TRUE
NC_048136	"Autographiviridae
351 genomes
av. genome size:49"	50	14	6	0.28	0.12	351	49	TRUE
NC_048138	"Autographiviridae
351 genomes
av. genome size:49"	48	12	6	0.25	0.125	351	49	TRUE
NC_048142	"Autographiviridae
351 genomes
av. genome size:49"	47	8	5	0.170212765957447	0.106382978723404	351	49	TRUE
NC_048148	"Autographiviridae
351 genomes
av. genome size:49"	52	11	5	0.211538461538462	0.0961538461538462	351	49	TRUE
NC_048161	"Autographiviridae
351 genomes
av. genome size:49"	50	11	7	0.22	0.14	351	49	TRUE
NC_048163	"Autographiviridae
351 genomes
av. genome size:49"	48	11	7	0.229166666666667	0.145833333333333	351	49	TRUE
NC_048164	"Autographiviridae
351 genomes
av. genome size:49"	48	12	6	0.25	0.125	351	49	TRUE
NC_048167	"Autographiviridae
351 genomes
av. genome size:49"	48	7	4	0.145833333333333	0.0833333333333333	351	49	TRUE
NC_048168	"Autographiviridae
351 genomes
av. genome size:49"	56	7	5	0.125	0.0892857142857143	351	49	TRUE
NC_048171	"Autographiviridae
351 genomes
av. genome size:49"	57	17	7	0.298245614035088	0.12280701754386	351	49	TRUE
NC_048172	"Autographiviridae
351 genomes
av. genome size:49"	53	8	4	0.150943396226415	0.0754716981132076	351	49	TRUE
NC_048174	"Autographiviridae
351 genomes
av. genome size:49"	55	8	5	0.145454545454545	0.0909090909090909	351	49	TRUE
NC_048175	"Autographiviridae
351 genomes
av. genome size:49"	45	11	6	0.244444444444444	0.133333333333333	351	49	TRUE
NC_048177	"Autographiviridae
351 genomes
av. genome size:49"	52	7	4	0.134615384615385	0.0769230769230769	351	49	TRUE
NC_048180	"Autographiviridae
351 genomes
av. genome size:49"	45	9	7	0.2	0.155555555555556	351	49	TRUE
NC_048183	"Autographiviridae
351 genomes
av. genome size:49"	53	14	7	0.264150943396226	0.132075471698113	351	49	TRUE
NC_048200	"Autographiviridae
351 genomes
av. genome size:49"	50	10	6	0.2	0.12	351	49	TRUE
NC_048201	"Autographiviridae
351 genomes
av. genome size:49"	49	10	6	0.204081632653061	0.122448979591837	351	49	TRUE
NC_054890	"Autographiviridae
351 genomes
av. genome size:49"	46	11	7	0.239130434782609	0.152173913043478	351	49	TRUE
NC_054891	"Autographiviridae
351 genomes
av. genome size:49"	54	10	7	0.185185185185185	0.12962962962963	351	49	TRUE
NC_005091	"Casjensviridae
50 genomes
av. genome size:74"	72	7	1	0.0972222222222222	0.0138888888888889	50	74	TRUE
NC_018283	"Casjensviridae
50 genomes
av. genome size:74"	78	11	3	0.141025641025641	0.0384615384615385	50	74	TRUE
NC_018832	"Casjensviridae
50 genomes
av. genome size:74"	70	6	1	0.0857142857142857	0.0142857142857143	50	74	TRUE
NC_019417	"Casjensviridae
50 genomes
av. genome size:74"	72	5	1	0.0694444444444445	0.0138888888888889	50	74	TRUE
NC_019524	"Casjensviridae
50 genomes
av. genome size:74"	78	6	1	0.0769230769230769	0.0128205128205128	50	74	TRUE
NC_020853	"Casjensviridae
50 genomes
av. genome size:74"	75	8	3	0.106666666666667	0.04	50	74	TRUE
NC_021315	"Casjensviridae
50 genomes
av. genome size:74"	74	6	1	0.0810810810810811	0.0135135135135135	50	74	TRUE
NC_021779	"Casjensviridae
50 genomes
av. genome size:74"	72	7	1	0.0972222222222222	0.0138888888888889	50	74	TRUE
NC_021780	"Casjensviridae
50 genomes
av. genome size:74"	72	6	1	0.0833333333333333	0.0138888888888889	50	74	TRUE
NC_021783	"Casjensviridae
50 genomes
av. genome size:74"	73	5	1	0.0684931506849315	0.0136986301369863	50	74	TRUE
NC_028812	"Casjensviridae
50 genomes
av. genome size:74"	63	4	1	0.0634920634920635	0.0158730158730159	50	74	TRUE
NC_029045	"Casjensviridae
50 genomes
av. genome size:74"	96	13	1	0.135416666666667	0.0104166666666667	50	74	TRUE
NC_029106	"Casjensviridae
50 genomes
av. genome size:74"	85	6	1	0.0705882352941176	0.0117647058823529	50	74	TRUE
NC_031228	"Casjensviridae
50 genomes
av. genome size:74"	73	6	1	0.0821917808219178	0.0136986301369863	50	74	TRUE
NC_031930	"Casjensviridae
50 genomes
av. genome size:74"	71	5	1	0.0704225352112676	0.0140845070422535	50	74	TRUE
NC_042344	"Casjensviridae
50 genomes
av. genome size:74"	77	7	2	0.0909090909090909	0.025974025974026	50	74	TRUE
NC_042345	"Casjensviridae
50 genomes
av. genome size:74"	71	6	2	0.0845070422535211	0.028169014084507	50	74	TRUE
NC_048632	"Casjensviridae
50 genomes
av. genome size:74"	84	11	1	0.130952380952381	0.0119047619047619	50	74	TRUE
NC_048648	"Casjensviridae
50 genomes
av. genome size:74"	74	7	1	0.0945945945945946	0.0135135135135135	50	74	TRUE
NC_048655	"Casjensviridae
50 genomes
av. genome size:74"	73	4	1	0.0547945205479452	0.0136986301369863	50	74	TRUE
NC_048666	"Casjensviridae
50 genomes
av. genome size:74"	71	5	1	0.0704225352112676	0.0140845070422535	50	74	TRUE
NC_048670	"Casjensviridae
50 genomes
av. genome size:74"	79	7	1	0.0886075949367089	0.0126582278481013	50	74	TRUE
NC_048683	"Casjensviridae
50 genomes
av. genome size:74"	72	6	1	0.0833333333333333	0.0138888888888889	50	74	TRUE
NC_048727	"Casjensviridae
50 genomes
av. genome size:74"	72	4	1	0.0555555555555556	0.0138888888888889	50	74	TRUE
NC_048732	"Casjensviridae
50 genomes
av. genome size:74"	80	10	1	0.125	0.0125	50	74	TRUE
NC_048805	"Casjensviridae
50 genomes
av. genome size:74"	81	8	1	0.0987654320987654	0.0123456790123457	50	74	TRUE
NC_052968	"Casjensviridae
50 genomes
av. genome size:74"	89	12	2	0.134831460674157	0.0224719101123596	50	74	TRUE
NC_052973	"Casjensviridae
50 genomes
av. genome size:74"	71	7	2	0.0985915492957746	0.028169014084507	50	74	TRUE
NC_052974	"Casjensviridae
50 genomes
av. genome size:74"	80	8	3	0.1	0.0375	50	74	TRUE
NC_052975	"Casjensviridae
50 genomes
av. genome size:74"	74	8	2	0.108108108108108	0.027027027027027	50	74	TRUE
NC_052976	"Casjensviridae
50 genomes
av. genome size:74"	67	7	1	0.104477611940299	0.0149253731343284	50	74	TRUE
NC_052977	"Casjensviridae
50 genomes
av. genome size:74"	64	6	1	0.09375	0.015625	50	74	TRUE
NC_052978	"Casjensviridae
50 genomes
av. genome size:74"	71	3	1	0.0422535211267606	0.0140845070422535	50	74	TRUE
NC_052979	"Casjensviridae
50 genomes
av. genome size:74"	66	5	1	0.0757575757575758	0.0151515151515152	50	74	TRUE
NC_052981	"Casjensviridae
50 genomes
av. genome size:74"	67	3	1	0.0447761194029851	0.0149253731343284	50	74	TRUE
NC_052983	"Casjensviridae
50 genomes
av. genome size:74"	63	4	1	0.0634920634920635	0.0158730158730159	50	74	TRUE
NC_052984	"Casjensviridae
50 genomes
av. genome size:74"	75	6	1	0.08	0.0133333333333333	50	74	TRUE
NC_052985	"Casjensviridae
50 genomes
av. genome size:74"	77	8	2	0.103896103896104	0.025974025974026	50	74	TRUE
NC_052986	"Casjensviridae
50 genomes
av. genome size:74"	75	6	1	0.08	0.0133333333333333	50	74	TRUE
NC_052989	"Casjensviridae
50 genomes
av. genome size:74"	78	9	1	0.115384615384615	0.0128205128205128	50	74	TRUE
NC_052991	"Casjensviridae
50 genomes
av. genome size:74"	63	5	1	0.0793650793650794	0.0158730158730159	50	74	TRUE
NC_052999	"Casjensviridae
50 genomes
av. genome size:74"	76	6	1	0.0789473684210526	0.0131578947368421	50	74	TRUE
NC_053000	"Casjensviridae
50 genomes
av. genome size:74"	75	5	1	0.0666666666666667	0.0133333333333333	50	74	TRUE
NC_053008	"Casjensviridae
50 genomes
av. genome size:74"	72	7	1	0.0972222222222222	0.0138888888888889	50	74	TRUE
NC_053009	"Casjensviridae
50 genomes
av. genome size:74"	74	7	1	0.0945945945945946	0.0135135135135135	50	74	TRUE
NC_053010	"Casjensviridae
50 genomes
av. genome size:74"	75	6	1	0.08	0.0133333333333333	50	74	TRUE
NC_053011	"Casjensviridae
50 genomes
av. genome size:74"	79	7	1	0.0886075949367089	0.0126582278481013	50	74	TRUE
NC_053012	"Casjensviridae
50 genomes
av. genome size:74"	86	11	1	0.127906976744186	0.0116279069767442	50	74	TRUE
NC_053013	"Casjensviridae
50 genomes
av. genome size:74"	80	8	2	0.1	0.025	50	74	TRUE
NC_053015	"Casjensviridae
50 genomes
av. genome size:74"	81	7	1	0.0864197530864198	0.0123456790123457	50	74	TRUE
NC_005833	"Drexlerviridae
116 genomes
av. genome size:77"	70	12	3	0.171428571428571	0.0428571428571429	116	77	TRUE
NC_007291	"Drexlerviridae
116 genomes
av. genome size:77"	87	11	0	0.126436781609195	0	116	77	TRUE
NC_007603	"Drexlerviridae
116 genomes
av. genome size:77"	70	8	3	0.114285714285714	0.0428571428571429	116	77	TRUE
NC_009540	"Drexlerviridae
116 genomes
av. genome size:77"	81	10	2	0.123456790123457	0.0246913580246914	116	77	TRUE
NC_015456	"Drexlerviridae
116 genomes
av. genome size:77"	77	9	1	0.116883116883117	0.012987012987013	116	77	TRUE
NC_019404	"Drexlerviridae
116 genomes
av. genome size:77"	75	8	3	0.106666666666667	0.04	116	77	TRUE
NC_019509	"Drexlerviridae
116 genomes
av. genome size:77"	76	9	1	0.118421052631579	0.0131578947368421	116	77	TRUE
NC_019718	"Drexlerviridae
116 genomes
av. genome size:77"	67	10	1	0.149253731343284	0.0149253731343284	116	77	TRUE
NC_019725	"Drexlerviridae
116 genomes
av. genome size:77"	81	10	1	0.123456790123457	0.0123456790123457	116	77	TRUE
NC_021331	"Drexlerviridae
116 genomes
av. genome size:77"	82	16	1	0.195121951219512	0.0121951219512195	116	77	TRUE
NC_023743	"Drexlerviridae
116 genomes
av. genome size:77"	74	11	3	0.148648648648649	0.0405405405405405	116	77	TRUE
NC_024210	"Drexlerviridae
116 genomes
av. genome size:77"	72	10	2	0.138888888888889	0.0277777777777778	116	77	TRUE
NC_024784	"Drexlerviridae
116 genomes
av. genome size:77"	73	11	2	0.150684931506849	0.0273972602739726	116	77	TRUE
NC_024789	"Drexlerviridae
116 genomes
av. genome size:77"	69	11	3	0.159420289855072	0.0434782608695652	116	77	TRUE
NC_024793	"Drexlerviridae
116 genomes
av. genome size:77"	72	11	3	0.152777777777778	0.0416666666666667	116	77	TRUE
NC_026010	"Drexlerviridae
116 genomes
av. genome size:77"	78	9	1	0.115384615384615	0.0128205128205128	116	77	TRUE
NC_027350	"Drexlerviridae
116 genomes
av. genome size:77"	82	8	1	0.0975609756097561	0.0121951219512195	116	77	TRUE
NC_028760	"Drexlerviridae
116 genomes
av. genome size:77"	73	9	1	0.123287671232877	0.0136986301369863	116	77	TRUE
NC_028774	"Drexlerviridae
116 genomes
av. genome size:77"	75	8	1	0.106666666666667	0.0133333333333333	116	77	TRUE
NC_028786	"Drexlerviridae
116 genomes
av. genome size:77"	75	7	1	0.0933333333333333	0.0133333333333333	116	77	TRUE
NC_029071	"Drexlerviridae
116 genomes
av. genome size:77"	76	11	1	0.144736842105263	0.0131578947368421	116	77	TRUE
NC_029099	"Drexlerviridae
116 genomes
av. genome size:77"	76	8	1	0.105263157894737	0.0131578947368421	116	77	TRUE
NC_031026	"Drexlerviridae
116 genomes
av. genome size:77"	81	8	1	0.0987654320987654	0.0123456790123457	116	77	TRUE
NC_031050	"Drexlerviridae
116 genomes
av. genome size:77"	85	8	1	0.0941176470588235	0.0117647058823529	116	77	TRUE
NC_031053	"Drexlerviridae
116 genomes
av. genome size:77"	79	7	1	0.0886075949367089	0.0126582278481013	116	77	TRUE
NC_041873	"Drexlerviridae
116 genomes
av. genome size:77"	76	12	3	0.157894736842105	0.0394736842105263	116	77	TRUE
NC_041874	"Drexlerviridae
116 genomes
av. genome size:77"	73	9	1	0.123287671232877	0.0136986301369863	116	77	TRUE
NC_041995	"Drexlerviridae
116 genomes
av. genome size:77"	74	9	1	0.121621621621622	0.0135135135135135	116	77	TRUE
NC_042038	"Drexlerviridae
116 genomes
av. genome size:77"	71	9	1	0.126760563380282	0.0140845070422535	116	77	TRUE
NC_042043	"Drexlerviridae
116 genomes
av. genome size:77"	83	8	2	0.0963855421686747	0.0240963855421687	116	77	TRUE
NC_042046	"Drexlerviridae
116 genomes
av. genome size:77"	72	13	2	0.180555555555556	0.0277777777777778	116	77	TRUE
NC_042066	"Drexlerviridae
116 genomes
av. genome size:77"	80	14	3	0.175	0.0375	116	77	TRUE
NC_042122	"Drexlerviridae
116 genomes
av. genome size:77"	84	9	1	0.107142857142857	0.0119047619047619	116	77	TRUE
NC_043469	"Drexlerviridae
116 genomes
av. genome size:77"	82	9	1	0.109756097560976	0.0121951219512195	116	77	TRUE
NC_047740	"Drexlerviridae
116 genomes
av. genome size:77"	61	8	2	0.131147540983607	0.0327868852459016	116	77	TRUE
NC_047784	"Drexlerviridae
116 genomes
av. genome size:77"	77	9	1	0.116883116883117	0.012987012987013	116	77	TRUE
NC_047785	"Drexlerviridae
116 genomes
av. genome size:77"	77	8	1	0.103896103896104	0.012987012987013	116	77	TRUE
NC_047810	"Drexlerviridae
116 genomes
av. genome size:77"	71	10	2	0.140845070422535	0.028169014084507	116	77	TRUE
NC_047812	"Drexlerviridae
116 genomes
av. genome size:77"	67	7	2	0.104477611940299	0.0298507462686567	116	77	TRUE
NC_047820	"Drexlerviridae
116 genomes
av. genome size:77"	77	14	4	0.181818181818182	0.051948051948052	116	77	TRUE
NC_047823	"Drexlerviridae
116 genomes
av. genome size:77"	86	10	2	0.116279069767442	0.0232558139534884	116	77	TRUE
NC_047825	"Drexlerviridae
116 genomes
av. genome size:77"	76	9	1	0.118421052631579	0.0131578947368421	116	77	TRUE
NC_047828	"Drexlerviridae
116 genomes
av. genome size:77"	75	9	1	0.12	0.0133333333333333	116	77	TRUE
NC_047841	"Drexlerviridae
116 genomes
av. genome size:77"	78	9	1	0.115384615384615	0.0128205128205128	116	77	TRUE
NC_047847	"Drexlerviridae
116 genomes
av. genome size:77"	75	10	1	0.133333333333333	0.0133333333333333	116	77	TRUE
NC_047848	"Drexlerviridae
116 genomes
av. genome size:77"	75	10	3	0.133333333333333	0.04	116	77	TRUE
NC_047850	"Drexlerviridae
116 genomes
av. genome size:77"	77	10	2	0.12987012987013	0.025974025974026	116	77	TRUE
NC_047863	"Drexlerviridae
116 genomes
av. genome size:77"	75	11	1	0.146666666666667	0.0133333333333333	116	77	TRUE
NC_047893	"Drexlerviridae
116 genomes
av. genome size:77"	71	12	5	0.169014084507042	0.0704225352112676	116	77	TRUE
NC_047898	"Drexlerviridae
116 genomes
av. genome size:77"	82	9	1	0.109756097560976	0.0121951219512195	116	77	TRUE
NC_047907	"Drexlerviridae
116 genomes
av. genome size:77"	79	9	1	0.113924050632911	0.0126582278481013	116	77	TRUE
NC_047938	"Drexlerviridae
116 genomes
av. genome size:77"	85	13	1	0.152941176470588	0.0117647058823529	116	77	TRUE
NC_047947	"Drexlerviridae
116 genomes
av. genome size:77"	86	11	1	0.127906976744186	0.0116279069767442	116	77	TRUE
NC_047959	"Drexlerviridae
116 genomes
av. genome size:77"	79	9	1	0.113924050632911	0.0126582278481013	116	77	TRUE
NC_047960	"Drexlerviridae
116 genomes
av. genome size:77"	87	8	2	0.0919540229885057	0.0229885057471264	116	77	TRUE
NC_047985	"Drexlerviridae
116 genomes
av. genome size:77"	80	9	1	0.1125	0.0125	116	77	TRUE
NC_047996	"Drexlerviridae
116 genomes
av. genome size:77"	74	10	2	0.135135135135135	0.027027027027027	116	77	TRUE
NC_047998	"Drexlerviridae
116 genomes
av. genome size:77"	75	9	1	0.12	0.0133333333333333	116	77	TRUE
NC_048024	"Drexlerviridae
116 genomes
av. genome size:77"	74	9	1	0.121621621621622	0.0135135135135135	116	77	TRUE
NC_048042	"Drexlerviridae
116 genomes
av. genome size:77"	76	8	1	0.105263157894737	0.0131578947368421	116	77	TRUE
NC_048065	"Drexlerviridae
116 genomes
av. genome size:77"	84	8	1	0.0952380952380952	0.0119047619047619	116	77	TRUE
NC_048088	"Drexlerviridae
116 genomes
av. genome size:77"	77	11	1	0.142857142857143	0.012987012987013	116	77	TRUE
NC_048126	"Drexlerviridae
116 genomes
av. genome size:77"	72	8	1	0.111111111111111	0.0138888888888889	116	77	TRUE
NC_048132	"Drexlerviridae
116 genomes
av. genome size:77"	82	10	1	0.121951219512195	0.0121951219512195	116	77	TRUE
NC_048137	"Drexlerviridae
116 genomes
av. genome size:77"	77	9	1	0.116883116883117	0.012987012987013	116	77	TRUE
NC_048143	"Drexlerviridae
116 genomes
av. genome size:77"	78	9	1	0.115384615384615	0.0128205128205128	116	77	TRUE
NC_048150	"Drexlerviridae
116 genomes
av. genome size:77"	75	10	1	0.133333333333333	0.0133333333333333	116	77	TRUE
NC_048162	"Drexlerviridae
116 genomes
av. genome size:77"	75	9	1	0.12	0.0133333333333333	116	77	TRUE
NC_048202	"Drexlerviridae
116 genomes
av. genome size:77"	83	11	1	0.132530120481928	0.0120481927710843	116	77	TRUE
NC_048206	"Drexlerviridae
116 genomes
av. genome size:77"	79	14	4	0.177215189873418	0.0506329113924051	116	77	TRUE
NC_048208	"Drexlerviridae
116 genomes
av. genome size:77"	75	11	6	0.146666666666667	0.08	116	77	TRUE
NC_049813	"Drexlerviridae
116 genomes
av. genome size:77"	66	8	1	0.121212121212121	0.0151515151515152	116	77	TRUE
NC_049814	"Drexlerviridae
116 genomes
av. genome size:77"	84	13	2	0.154761904761905	0.0238095238095238	116	77	TRUE
NC_049815	"Drexlerviridae
116 genomes
av. genome size:77"	86	13	2	0.151162790697674	0.0232558139534884	116	77	TRUE
NC_049816	"Drexlerviridae
116 genomes
av. genome size:77"	85	12	1	0.141176470588235	0.0117647058823529	116	77	TRUE
NC_049817	"Drexlerviridae
116 genomes
av. genome size:77"	83	13	2	0.156626506024096	0.0240963855421687	116	77	TRUE
NC_049818	"Drexlerviridae
116 genomes
av. genome size:77"	84	11	1	0.130952380952381	0.0119047619047619	116	77	TRUE
NC_049819	"Drexlerviridae
116 genomes
av. genome size:77"	86	12	2	0.13953488372093	0.0232558139534884	116	77	TRUE
NC_049820	"Drexlerviridae
116 genomes
av. genome size:77"	71	12	1	0.169014084507042	0.0140845070422535	116	77	TRUE
NC_049821	"Drexlerviridae
116 genomes
av. genome size:77"	80	12	1	0.15	0.0125	116	77	TRUE
NC_049822	"Drexlerviridae
116 genomes
av. genome size:77"	83	11	1	0.132530120481928	0.0120481927710843	116	77	TRUE
NC_049823	"Drexlerviridae
116 genomes
av. genome size:77"	82	10	1	0.121951219512195	0.0121951219512195	116	77	TRUE
NC_049824	"Drexlerviridae
116 genomes
av. genome size:77"	80	12	1	0.15	0.0125	116	77	TRUE
NC_049825	"Drexlerviridae
116 genomes
av. genome size:77"	75	12	1	0.16	0.0133333333333333	116	77	TRUE
NC_049826	"Drexlerviridae
116 genomes
av. genome size:77"	82	11	1	0.134146341463415	0.0121951219512195	116	77	TRUE
NC_049827	"Drexlerviridae
116 genomes
av. genome size:77"	79	14	1	0.177215189873418	0.0126582278481013	116	77	TRUE
NC_049828	"Drexlerviridae
116 genomes
av. genome size:77"	74	10	1	0.135135135135135	0.0135135135135135	116	77	TRUE
NC_049829	"Drexlerviridae
116 genomes
av. genome size:77"	70	8	1	0.114285714285714	0.0142857142857143	116	77	TRUE
NC_049830	"Drexlerviridae
116 genomes
av. genome size:77"	76	9	1	0.118421052631579	0.0131578947368421	116	77	TRUE
NC_049831	"Drexlerviridae
116 genomes
av. genome size:77"	80	9	1	0.1125	0.0125	116	77	TRUE
NC_049832	"Drexlerviridae
116 genomes
av. genome size:77"	77	9	1	0.116883116883117	0.012987012987013	116	77	TRUE
NC_049833	"Drexlerviridae
116 genomes
av. genome size:77"	79	8	1	0.10126582278481	0.0126582278481013	116	77	TRUE
NC_049834	"Drexlerviridae
116 genomes
av. genome size:77"	83	10	1	0.120481927710843	0.0120481927710843	116	77	TRUE
NC_049835	"Drexlerviridae
116 genomes
av. genome size:77"	87	9	1	0.103448275862069	0.0114942528735632	116	77	TRUE
NC_049836	"Drexlerviridae
116 genomes
av. genome size:77"	79	9	1	0.113924050632911	0.0126582278481013	116	77	TRUE
NC_049837	"Drexlerviridae
116 genomes
av. genome size:77"	79	9	1	0.113924050632911	0.0126582278481013	116	77	TRUE
NC_049838	"Drexlerviridae
116 genomes
av. genome size:77"	77	10	1	0.12987012987013	0.012987012987013	116	77	TRUE
NC_049839	"Drexlerviridae
116 genomes
av. genome size:77"	77	9	2	0.116883116883117	0.025974025974026	116	77	TRUE
NC_049840	"Drexlerviridae
116 genomes
av. genome size:77"	78	8	1	0.102564102564103	0.0128205128205128	116	77	TRUE
NC_049841	"Drexlerviridae
116 genomes
av. genome size:77"	77	8	1	0.103896103896104	0.012987012987013	116	77	TRUE
NC_049842	"Drexlerviridae
116 genomes
av. genome size:77"	77	9	1	0.116883116883117	0.012987012987013	116	77	TRUE
NC_049843	"Drexlerviridae
116 genomes
av. genome size:77"	43	7	1	0.162790697674419	0.0232558139534884	116	77	TRUE
NC_049844	"Drexlerviridae
116 genomes
av. genome size:77"	73	8	1	0.10958904109589	0.0136986301369863	116	77	TRUE
NC_049845	"Drexlerviridae
116 genomes
av. genome size:77"	78	11	3	0.141025641025641	0.0384615384615385	116	77	TRUE
NC_049846	"Drexlerviridae
116 genomes
av. genome size:77"	76	8	1	0.105263157894737	0.0131578947368421	116	77	TRUE
NC_049847	"Drexlerviridae
116 genomes
av. genome size:77"	78	10	2	0.128205128205128	0.0256410256410256	116	77	TRUE
NC_049848	"Drexlerviridae
116 genomes
av. genome size:77"	77	8	1	0.103896103896104	0.012987012987013	116	77	TRUE
NC_049852	"Drexlerviridae
116 genomes
av. genome size:77"	80	12	1	0.15	0.0125	116	77	TRUE
NC_049853	"Drexlerviridae
116 genomes
av. genome size:77"	76	11	2	0.144736842105263	0.0263157894736842	116	77	TRUE
NC_054892	"Drexlerviridae
116 genomes
av. genome size:77"	77	11	1	0.142857142857143	0.012987012987013	116	77	TRUE
NC_054893	"Drexlerviridae
116 genomes
av. genome size:77"	80	11	1	0.1375	0.0125	116	77	TRUE
NC_054894	"Drexlerviridae
116 genomes
av. genome size:77"	85	10	1	0.117647058823529	0.0117647058823529	116	77	TRUE
NC_054895	"Drexlerviridae
116 genomes
av. genome size:77"	76	11	1	0.144736842105263	0.0131578947368421	116	77	TRUE
NC_054896	"Drexlerviridae
116 genomes
av. genome size:77"	83	13	1	0.156626506024096	0.0120481927710843	116	77	TRUE
NC_054897	"Drexlerviridae
116 genomes
av. genome size:77"	59	6	0	0.101694915254237	0	116	77	TRUE
NC_054898	"Drexlerviridae
116 genomes
av. genome size:77"	63	14	1	0.222222222222222	0.0158730158730159	116	77	TRUE
NC_008720	"Schitoviridae
77 genomes
av. genome size:88"	72	13	4	0.180555555555556	0.0555555555555556	77	88	TRUE
NC_012696	"Schitoviridae
77 genomes
av. genome size:88"	77	11	5	0.142857142857143	0.0649350649350649	77	88	TRUE
NC_013691	"Schitoviridae
77 genomes
av. genome size:88"	110	8	4	0.0727272727272727	0.0363636363636364	77	88	TRUE
NC_013692	"Schitoviridae
77 genomes
av. genome size:88"	90	10	5	0.111111111111111	0.0555555555555556	77	88	TRUE
NC_015933	"Schitoviridae
77 genomes
av. genome size:88"	83	15	8	0.180722891566265	0.0963855421686747	77	88	TRUE
NC_018854	"Schitoviridae
77 genomes
av. genome size:88"	82	12	5	0.146341463414634	0.0609756097560976	77	88	TRUE
NC_019423	"Schitoviridae
77 genomes
av. genome size:88"	92	11	4	0.119565217391304	0.0434782608695652	77	88	TRUE
NC_019485	"Schitoviridae
77 genomes
av. genome size:88"	76	9	4	0.118421052631579	0.0526315789473684	77	88	TRUE
NC_019514	"Schitoviridae
77 genomes
av. genome size:88"	100	11	4	0.11	0.04	77	88	TRUE
NC_020848	"Schitoviridae
77 genomes
av. genome size:88"	119	15	5	0.126050420168067	0.0420168067226891	77	88	TRUE
NC_020849	"Schitoviridae
77 genomes
av. genome size:88"	102	19	7	0.186274509803922	0.0686274509803922	77	88	TRUE
NC_020862	"Schitoviridae
77 genomes
av. genome size:88"	76	10	5	0.131578947368421	0.0657894736842105	77	88	TRUE
NC_021772	"Schitoviridae
77 genomes
av. genome size:88"	98	11	6	0.112244897959184	0.0612244897959184	77	88	TRUE
NC_021782	"Schitoviridae
77 genomes
av. genome size:88"	98	11	6	0.112244897959184	0.0612244897959184	77	88	TRUE
NC_023556	"Schitoviridae
77 genomes
av. genome size:88"	80	15	3	0.1875	0.0375	77	88	TRUE
NC_023579	"Schitoviridae
77 genomes
av. genome size:88"	87	13	5	0.149425287356322	0.0574712643678161	77	88	TRUE
NC_023581	"Schitoviridae
77 genomes
av. genome size:88"	92	11	5	0.119565217391304	0.0543478260869565	77	88	TRUE
NC_023589	"Schitoviridae
77 genomes
av. genome size:88"	99	15	6	0.151515151515152	0.0606060606060606	77	88	TRUE
NC_024140	"Schitoviridae
77 genomes
av. genome size:88"	88	9	4	0.102272727272727	0.0454545454545455	77	88	TRUE
NC_024142	"Schitoviridae
77 genomes
av. genome size:88"	93	13	5	0.139784946236559	0.0537634408602151	77	88	TRUE
NC_024367	"Schitoviridae
77 genomes
av. genome size:88"	77	11	5	0.142857142857143	0.0649350649350649	77	88	TRUE
NC_024786	"Schitoviridae
77 genomes
av. genome size:88"	83	14	6	0.168674698795181	0.072289156626506	77	88	TRUE
NC_024790	"Schitoviridae
77 genomes
av. genome size:88"	86	13	6	0.151162790697674	0.0697674418604651	77	88	TRUE
NC_027348	"Schitoviridae
77 genomes
av. genome size:88"	90	11	5	0.122222222222222	0.0555555555555556	77	88	TRUE
NC_027381	"Schitoviridae
77 genomes
av. genome size:88"	80	13	8	0.1625	0.1	77	88	TRUE
NC_027388	"Schitoviridae
77 genomes
av. genome size:88"	91	10	3	0.10989010989011	0.032967032967033	77	88	TRUE
NC_028799	"Schitoviridae
77 genomes
av. genome size:88"	102	14	6	0.137254901960784	0.0588235294117647	77	88	TRUE
NC_028908	"Schitoviridae
77 genomes
av. genome size:88"	75	11	4	0.146666666666667	0.0533333333333333	77	88	TRUE
NC_029017	"Schitoviridae
77 genomes
av. genome size:88"	112	7	4	0.0625	0.0357142857142857	77	88	TRUE
NC_031062	"Schitoviridae
77 genomes
av. genome size:88"	86	14	5	0.162790697674419	0.0581395348837209	77	88	TRUE
NC_031104	"Schitoviridae
77 genomes
av. genome size:88"	95	10	4	0.105263157894737	0.0421052631578947	77	88	TRUE
NC_041906	"Schitoviridae
77 genomes
av. genome size:88"	78	12	6	0.153846153846154	0.0769230769230769	77	88	TRUE
NC_041907	"Schitoviridae
77 genomes
av. genome size:88"	90	8	4	0.0888888888888889	0.0444444444444444	77	88	TRUE
NC_048003	"Schitoviridae
77 genomes
av. genome size:88"	100	8	4	0.08	0.04	77	88	TRUE
NC_048121	"Schitoviridae
77 genomes
av. genome size:88"	83	8	3	0.0963855421686747	0.036144578313253	77	88	TRUE
NC_048122	"Schitoviridae
77 genomes
av. genome size:88"	83	8	3	0.0963855421686747	0.036144578313253	77	88	TRUE
NC_048124	"Schitoviridae
77 genomes
av. genome size:88"	84	8	3	0.0952380952380952	0.0357142857142857	77	88	TRUE
NC_048125	"Schitoviridae
77 genomes
av. genome size:88"	80	8	3	0.1	0.0375	77	88	TRUE
NC_048638	"Schitoviridae
77 genomes
av. genome size:88"	84	9	5	0.107142857142857	0.0595238095238095	77	88	TRUE
NC_048639	"Schitoviridae
77 genomes
av. genome size:88"	81	10	5	0.123456790123457	0.0617283950617284	77	88	TRUE
NC_048653	"Schitoviridae
77 genomes
av. genome size:88"	94	14	4	0.148936170212766	0.0425531914893617	77	88	TRUE
NC_048654	"Schitoviridae
77 genomes
av. genome size:88"	96	12	4	0.125	0.0416666666666667	77	88	TRUE
NC_048659	"Schitoviridae
77 genomes
av. genome size:88"	96	14	4	0.145833333333333	0.0416666666666667	77	88	TRUE
NC_048697	"Schitoviridae
77 genomes
av. genome size:88"	89	12	5	0.134831460674157	0.0561797752808989	77	88	TRUE
NC_048700	"Schitoviridae
77 genomes
av. genome size:88"	95	11	4	0.115789473684211	0.0421052631578947	77	88	TRUE
NC_048703	"Schitoviridae
77 genomes
av. genome size:88"	82	14	4	0.170731707317073	0.0487804878048781	77	88	TRUE
NC_048704	"Schitoviridae
77 genomes
av. genome size:88"	94	14	4	0.148936170212766	0.0425531914893617	77	88	TRUE
NC_049345	"Schitoviridae
77 genomes
av. genome size:88"	86	11	5	0.127906976744186	0.0581395348837209	77	88	TRUE
NC_049350	"Schitoviridae
77 genomes
av. genome size:88"	102	13	3	0.127450980392157	0.0294117647058824	77	88	TRUE
NC_049371	"Schitoviridae
77 genomes
av. genome size:88"	75	12	6	0.16	0.08	77	88	TRUE
NC_049372	"Schitoviridae
77 genomes
av. genome size:88"	73	13	6	0.178082191780822	0.0821917808219178	77	88	TRUE
NC_049379	"Schitoviridae
77 genomes
av. genome size:88"	108	17	5	0.157407407407407	0.0462962962962963	77	88	TRUE
NC_049430	"Schitoviridae
77 genomes
av. genome size:88"	107	20	5	0.186915887850467	0.0467289719626168	77	88	TRUE
NC_049431	"Schitoviridae
77 genomes
av. genome size:88"	96	16	5	0.166666666666667	0.0520833333333333	77	88	TRUE
NC_049435	"Schitoviridae
77 genomes
av. genome size:88"	77	8	5	0.103896103896104	0.0649350649350649	77	88	TRUE
NC_049436	"Schitoviridae
77 genomes
av. genome size:88"	77	11	6	0.142857142857143	0.0779220779220779	77	88	TRUE
NC_049444	"Schitoviridae
77 genomes
av. genome size:88"	85	15	7	0.176470588235294	0.0823529411764706	77	88	TRUE
NC_049456	"Schitoviridae
77 genomes
av. genome size:88"	95	12	5	0.126315789473684	0.0526315789473684	77	88	TRUE
NC_049463	"Schitoviridae
77 genomes
av. genome size:88"	86	12	4	0.13953488372093	0.0465116279069768	77	88	TRUE
NC_049467	"Schitoviridae
77 genomes
av. genome size:88"	82	12	5	0.146341463414634	0.0609756097560976	77	88	TRUE
NC_049469	"Schitoviridae
77 genomes
av. genome size:88"	100	13	4	0.13	0.04	77	88	TRUE
NC_049510	"Schitoviridae
77 genomes
av. genome size:88"	76	16	6	0.210526315789474	0.0789473684210526	77	88	TRUE
NC_054967	"Schitoviridae
77 genomes
av. genome size:88"	78	11	4	0.141025641025641	0.0512820512820513	77	88	TRUE
NC_054968	"Schitoviridae
77 genomes
av. genome size:88"	80	11	4	0.1375	0.05	77	88	TRUE
NC_054969	"Schitoviridae
77 genomes
av. genome size:88"	80	13	4	0.1625	0.05	77	88	TRUE
NC_054970	"Schitoviridae
77 genomes
av. genome size:88"	77	13	4	0.168831168831169	0.051948051948052	77	88	TRUE
NC_054971	"Schitoviridae
77 genomes
av. genome size:88"	82	11	4	0.134146341463415	0.0487804878048781	77	88	TRUE
NC_054972	"Schitoviridae
77 genomes
av. genome size:88"	81	12	4	0.148148148148148	0.0493827160493827	77	88	TRUE
NC_055717	"Schitoviridae
77 genomes
av. genome size:88"	101	12	5	0.118811881188119	0.0495049504950495	77	88	TRUE
NC_055735	"Schitoviridae
77 genomes
av. genome size:88"	92	10	3	0.108695652173913	0.0326086956521739	77	88	TRUE
NC_055736	"Schitoviridae
77 genomes
av. genome size:88"	94	11	3	0.117021276595745	0.0319148936170213	77	88	TRUE
NC_055784	"Schitoviridae
77 genomes
av. genome size:88"	114	15	3	0.131578947368421	0.0263157894736842	77	88	TRUE
NC_055823	"Schitoviridae
77 genomes
av. genome size:88"	91	16	5	0.175824175824176	0.054945054945055	77	88	TRUE
NC_055824	"Schitoviridae
77 genomes
av. genome size:88"	101	8	5	0.0792079207920792	0.0495049504950495	77	88	TRUE
NC_055840	"Schitoviridae
77 genomes
av. genome size:88"	84	13	4	0.154761904761905	0.0476190476190476	77	88	TRUE
NC_055919	"Schitoviridae
77 genomes
av. genome size:88"	98	11	5	0.112244897959184	0.0510204081632653	77	88	TRUE
NC_055921	"Schitoviridae
77 genomes
av. genome size:88"	94	10	5	0.106382978723404	0.0531914893617021	77	88	TRUE
NC_005859	"Demerecviridae
99 genomes
av. genome size:162"	174	34	9	0.195402298850575	0.0517241379310345	99	162	TRUE
NC_010583	"Demerecviridae
99 genomes
av. genome size:162"	178	21	8	0.117977528089888	0.0449438202247191	99	162	TRUE
NC_015269	"Demerecviridae
99 genomes
av. genome size:162"	167	25	9	0.149700598802395	0.0538922155688623	99	162	TRUE
NC_017969	"Demerecviridae
99 genomes
av. genome size:162"	158	24	9	0.151898734177215	0.0569620253164557	99	162	TRUE
NC_018837	"Demerecviridae
99 genomes
av. genome size:162"	163	19	9	0.116564417177914	0.0552147239263804	99	162	TRUE
NC_019529	"Demerecviridae
99 genomes
av. genome size:162"	155	16	8	0.103225806451613	0.0516129032258065	99	162	TRUE
NC_019919	"Demerecviridae
99 genomes
av. genome size:162"	173	28	10	0.161849710982659	0.0578034682080925	99	162	TRUE
NC_024139	"Demerecviridae
99 genomes
av. genome size:162"	160	23	9	0.14375	0.05625	99	162	TRUE
NC_027297	"Demerecviridae
99 genomes
av. genome size:162"	176	24	10	0.136363636363636	0.0568181818181818	99	162	TRUE
NC_027356	"Demerecviridae
99 genomes
av. genome size:162"	144	20	8	0.138888888888889	0.0555555555555556	99	162	TRUE
NC_028754	"Demerecviridae
99 genomes
av. genome size:162"	170	40	8	0.235294117647059	0.0470588235294118	99	162	TRUE
NC_028840	"Demerecviridae
99 genomes
av. genome size:162"	165	25	9	0.151515151515152	0.0545454545454545	99	162	TRUE
NC_028895	"Demerecviridae
99 genomes
av. genome size:162"	158	17	9	0.107594936708861	0.0569620253164557	99	162	TRUE
NC_031022	"Demerecviridae
99 genomes
av. genome size:162"	150	34	8	0.226666666666667	0.0533333333333333	99	162	TRUE
NC_031042	"Demerecviridae
99 genomes
av. genome size:162"	147	35	9	0.238095238095238	0.0612244897959184	99	162	TRUE
NC_031902	"Demerecviridae
99 genomes
av. genome size:162"	179	26	10	0.145251396648045	0.0558659217877095	99	162	TRUE
NC_031933	"Demerecviridae
99 genomes
av. genome size:162"	162	25	10	0.154320987654321	0.0617283950617284	99	162	TRUE
NC_041899	"Demerecviridae
99 genomes
av. genome size:162"	166	20	9	0.120481927710843	0.0542168674698795	99	162	TRUE
NC_041913	"Demerecviridae
99 genomes
av. genome size:162"	162	20	9	0.123456790123457	0.0555555555555556	99	162	TRUE
NC_042074	"Demerecviridae
99 genomes
av. genome size:162"	151	19	9	0.125827814569536	0.0596026490066225	99	162	TRUE
NC_042090	"Demerecviridae
99 genomes
av. genome size:162"	137	18	9	0.131386861313869	0.0656934306569343	99	162	TRUE
NC_042093	"Demerecviridae
99 genomes
av. genome size:162"	156	21	9	0.134615384615385	0.0576923076923077	99	162	TRUE
NC_042094	"Demerecviridae
99 genomes
av. genome size:162"	182	21	10	0.115384615384615	0.054945054945055	99	162	TRUE
NC_042095	"Demerecviridae
99 genomes
av. genome size:162"	182	22	9	0.120879120879121	0.0494505494505495	99	162	TRUE
NC_042564	"Demerecviridae
99 genomes
av. genome size:162"	23	2	0	0.0869565217391304	0	99	162	TRUE
NC_047749	"Demerecviridae
99 genomes
av. genome size:162"	142	21	9	0.147887323943662	0.0633802816901408	99	162	TRUE
NC_047754	"Demerecviridae
99 genomes
av. genome size:162"	150	26	9	0.173333333333333	0.06	99	162	TRUE
NC_047822	"Demerecviridae
99 genomes
av. genome size:162"	156	26	9	0.166666666666667	0.0576923076923077	99	162	TRUE
NC_047835	"Demerecviridae
99 genomes
av. genome size:162"	167	21	9	0.125748502994012	0.0538922155688623	99	162	TRUE
NC_047859	"Demerecviridae
99 genomes
av. genome size:162"	164	28	10	0.170731707317073	0.0609756097560976	99	162	TRUE
NC_047881	"Demerecviridae
99 genomes
av. genome size:162"	166	28	9	0.168674698795181	0.0542168674698795	99	162	TRUE
NC_047882	"Demerecviridae
99 genomes
av. genome size:162"	152	19	9	0.125	0.0592105263157895	99	162	TRUE
NC_047884	"Demerecviridae
99 genomes
av. genome size:162"	185	29	10	0.156756756756757	0.0540540540540541	99	162	TRUE
NC_047885	"Demerecviridae
99 genomes
av. genome size:162"	177	23	9	0.129943502824859	0.0508474576271187	99	162	TRUE
NC_047887	"Demerecviridae
99 genomes
av. genome size:162"	143	19	9	0.132867132867133	0.0629370629370629	99	162	TRUE
NC_047949	"Demerecviridae
99 genomes
av. genome size:162"	138	12	8	0.0869565217391304	0.0579710144927536	99	162	TRUE
NC_047950	"Demerecviridae
99 genomes
av. genome size:162"	135	12	8	0.0888888888888889	0.0592592592592593	99	162	TRUE
NC_047979	"Demerecviridae
99 genomes
av. genome size:162"	126	24	10	0.19047619047619	0.0793650793650794	99	162	TRUE
NC_047999	"Demerecviridae
99 genomes
av. genome size:162"	164	24	10	0.146341463414634	0.0609756097560976	99	162	TRUE
NC_048000	"Demerecviridae
99 genomes
av. genome size:162"	159	26	9	0.163522012578616	0.0566037735849057	99	162	TRUE
NC_048001	"Demerecviridae
99 genomes
av. genome size:162"	158	26	10	0.164556962025316	0.0632911392405063	99	162	TRUE
NC_048005	"Demerecviridae
99 genomes
av. genome size:162"	161	27	10	0.167701863354037	0.062111801242236	99	162	TRUE
NC_048006	"Demerecviridae
99 genomes
av. genome size:162"	159	23	10	0.144654088050314	0.0628930817610063	99	162	TRUE
NC_048007	"Demerecviridae
99 genomes
av. genome size:162"	161	22	10	0.136645962732919	0.062111801242236	99	162	TRUE
NC_048008	"Demerecviridae
99 genomes
av. genome size:162"	159	23	10	0.144654088050314	0.0628930817610063	99	162	TRUE
NC_048009	"Demerecviridae
99 genomes
av. genome size:162"	156	23	9	0.147435897435897	0.0576923076923077	99	162	TRUE
NC_048010	"Demerecviridae
99 genomes
av. genome size:162"	160	27	10	0.16875	0.0625	99	162	TRUE
NC_048011	"Demerecviridae
99 genomes
av. genome size:162"	159	23	10	0.144654088050314	0.0628930817610063	99	162	TRUE
NC_048012	"Demerecviridae
99 genomes
av. genome size:162"	162	25	10	0.154320987654321	0.0617283950617284	99	162	TRUE
NC_048013	"Demerecviridae
99 genomes
av. genome size:162"	159	30	9	0.188679245283019	0.0566037735849057	99	162	TRUE
NC_048041	"Demerecviridae
99 genomes
av. genome size:162"	158	18	11	0.113924050632911	0.069620253164557	99	162	TRUE
NC_048062	"Demerecviridae
99 genomes
av. genome size:162"	161	25	10	0.15527950310559	0.062111801242236	99	162	TRUE
NC_048086	"Demerecviridae
99 genomes
av. genome size:162"	144	17	8	0.118055555555556	0.0555555555555556	99	162	TRUE
NC_048089	"Demerecviridae
99 genomes
av. genome size:162"	165	22	10	0.133333333333333	0.0606060606060606	99	162	TRUE
NC_048110	"Demerecviridae
99 genomes
av. genome size:162"	164	25	10	0.152439024390244	0.0609756097560976	99	162	TRUE
NC_048145	"Demerecviridae
99 genomes
av. genome size:162"	162	21	10	0.12962962962963	0.0617283950617284	99	162	TRUE
NC_048149	"Demerecviridae
99 genomes
av. genome size:162"	167	29	10	0.173652694610778	0.0598802395209581	99	162	TRUE
NC_048151	"Demerecviridae
99 genomes
av. genome size:162"	156	17	11	0.108974358974359	0.0705128205128205	99	162	TRUE
NC_048203	"Demerecviridae
99 genomes
av. genome size:162"	166	34	10	0.204819277108434	0.0602409638554217	99	162	TRUE
NC_048205	"Demerecviridae
99 genomes
av. genome size:162"	160	23	8	0.14375	0.05	99	162	TRUE
NC_048627	"Demerecviridae
99 genomes
av. genome size:162"	161	28	9	0.173913043478261	0.0559006211180124	99	162	TRUE
NC_048731	"Demerecviridae
99 genomes
av. genome size:162"	155	25	10	0.161290322580645	0.0645161290322581	99	162	TRUE
NC_048748	"Demerecviridae
99 genomes
av. genome size:162"	172	29	9	0.168604651162791	0.0523255813953488	99	162	TRUE
NC_048760	"Demerecviridae
99 genomes
av. genome size:162"	161	23	10	0.142857142857143	0.062111801242236	99	162	TRUE
NC_048781	"Demerecviridae
99 genomes
av. genome size:162"	159	24	10	0.150943396226415	0.0628930817610063	99	162	TRUE
NC_048785	"Demerecviridae
99 genomes
av. genome size:162"	165	25	10	0.151515151515152	0.0606060606060606	99	162	TRUE
NC_048786	"Demerecviridae
99 genomes
av. genome size:162"	153	22	9	0.143790849673203	0.0588235294117647	99	162	TRUE
NC_048794	"Demerecviridae
99 genomes
av. genome size:162"	160	26	9	0.1625	0.05625	99	162	TRUE
NC_048795	"Demerecviridae
99 genomes
av. genome size:162"	156	26	9	0.166666666666667	0.0576923076923077	99	162	TRUE
NC_048808	"Demerecviridae
99 genomes
av. genome size:162"	163	24	10	0.147239263803681	0.0613496932515337	99	162	TRUE
NC_048809	"Demerecviridae
99 genomes
av. genome size:162"	166	27	10	0.162650602409639	0.0602409638554217	99	162	TRUE
NC_048811	"Demerecviridae
99 genomes
av. genome size:162"	163	23	10	0.141104294478528	0.0613496932515337	99	162	TRUE
NC_048818	"Demerecviridae
99 genomes
av. genome size:162"	159	25	9	0.157232704402516	0.0566037735849057	99	162	TRUE
NC_048819	"Demerecviridae
99 genomes
av. genome size:162"	158	23	10	0.145569620253165	0.0632911392405063	99	162	TRUE
NC_048852	"Demerecviridae
99 genomes
av. genome size:162"	174	24	9	0.137931034482759	0.0517241379310345	99	162	TRUE
NC_048853	"Demerecviridae
99 genomes
av. genome size:162"	170	23	9	0.135294117647059	0.0529411764705882	99	162	TRUE
NC_048855	"Demerecviridae
99 genomes
av. genome size:162"	173	26	9	0.15028901734104	0.0520231213872832	99	162	TRUE
NC_048856	"Demerecviridae
99 genomes
av. genome size:162"	169	23	9	0.136094674556213	0.0532544378698225	99	162	TRUE
NC_048857	"Demerecviridae
99 genomes
av. genome size:162"	175	26	9	0.148571428571429	0.0514285714285714	99	162	TRUE
NC_048865	"Demerecviridae
99 genomes
av. genome size:162"	154	22	9	0.142857142857143	0.0584415584415584	99	162	TRUE
NC_048866	"Demerecviridae
99 genomes
av. genome size:162"	157	22	10	0.140127388535032	0.0636942675159236	99	162	TRUE
NC_048867	"Demerecviridae
99 genomes
av. genome size:162"	157	23	10	0.146496815286624	0.0636942675159236	99	162	TRUE
NC_048868	"Demerecviridae
99 genomes
av. genome size:162"	161	23	10	0.142857142857143	0.062111801242236	99	162	TRUE
NC_048869	"Demerecviridae
99 genomes
av. genome size:162"	162	24	10	0.148148148148148	0.0617283950617284	99	162	TRUE
NC_048870	"Demerecviridae
99 genomes
av. genome size:162"	164	25	10	0.152439024390244	0.0609756097560976	99	162	TRUE
NC_048871	"Demerecviridae
99 genomes
av. genome size:162"	166	24	10	0.144578313253012	0.0602409638554217	99	162	TRUE
NC_048872	"Demerecviridae
99 genomes
av. genome size:162"	164	29	10	0.176829268292683	0.0609756097560976	99	162	TRUE
NC_055794	"Demerecviridae
99 genomes
av. genome size:162"	167	21	10	0.125748502994012	0.0598802395209581	99	162	TRUE
NC_055800	"Demerecviridae
99 genomes
av. genome size:162"	168	20	10	0.119047619047619	0.0595238095238095	99	162	TRUE
NC_055801	"Demerecviridae
99 genomes
av. genome size:162"	175	20	10	0.114285714285714	0.0571428571428571	99	162	TRUE
NC_055829	"Demerecviridae
99 genomes
av. genome size:162"	172	21	10	0.122093023255814	0.0581395348837209	99	162	TRUE
NC_055830	"Demerecviridae
99 genomes
av. genome size:162"	174	20	10	0.114942528735632	0.0574712643678161	99	162	TRUE
NC_055847	"Demerecviridae
99 genomes
av. genome size:162"	184	20	9	0.108695652173913	0.0489130434782609	99	162	TRUE
NC_055848	"Demerecviridae
99 genomes
av. genome size:162"	171	22	10	0.128654970760234	0.0584795321637427	99	162	TRUE
NC_055849	"Demerecviridae
99 genomes
av. genome size:162"	170	21	10	0.123529411764706	0.0588235294117647	99	162	TRUE
NC_055850	"Demerecviridae
99 genomes
av. genome size:162"	183	21	10	0.114754098360656	0.0546448087431694	99	162	TRUE
NC_055851	"Demerecviridae
99 genomes
av. genome size:162"	170	21	10	0.123529411764706	0.0588235294117647	99	162	TRUE
NC_055910	"Demerecviridae
99 genomes
av. genome size:162"	151	19	9	0.125827814569536	0.0596026490066225	99	162	TRUE
NC_055913	"Demerecviridae
99 genomes
av. genome size:162"	178	20	10	0.112359550561798	0.0561797752808989	99	162	TRUE
NC_013693	"Ackermannviridae
63 genomes
av. genome size:199"	207	32	11	0.154589371980676	0.0531400966183575	63	199	TRUE
NC_015296	"Ackermannviridae
63 genomes
av. genome size:199"	198	25	9	0.126262626262626	0.0454545454545455	63	199	TRUE
NC_016073	"Ackermannviridae
63 genomes
av. genome size:199"	198	27	12	0.136363636363636	0.0606060606060606	63	199	TRUE
NC_016570	"Ackermannviridae
63 genomes
av. genome size:199"	201	28	12	0.139303482587065	0.0597014925373134	63	199	TRUE
NC_019452	"Ackermannviridae
63 genomes
av. genome size:199"	197	29	10	0.147208121827411	0.050761421319797	63	199	TRUE
NC_019530	"Ackermannviridae
63 genomes
av. genome size:199"	202	27	10	0.133663366336634	0.0495049504950495	63	199	TRUE
NC_019910	"Ackermannviridae
63 genomes
av. genome size:199"	202	34	10	0.168316831683168	0.0495049504950495	63	199	TRUE
NC_019925	"Ackermannviridae
63 genomes
av. genome size:199"	193	42	9	0.217616580310881	0.0466321243523316	63	199	TRUE
NC_020083	"Ackermannviridae
63 genomes
av. genome size:199"	200	29	9	0.145	0.045	63	199	TRUE
NC_022343	"Ackermannviridae
63 genomes
av. genome size:199"	198	30	10	0.151515151515152	0.0505050505050505	63	199	TRUE
NC_022768	"Ackermannviridae
63 genomes
av. genome size:199"	190	31	10	0.163157894736842	0.0526315789473684	63	199	TRUE
NC_022772	"Ackermannviridae
63 genomes
av. genome size:199"	195	31	10	0.158974358974359	0.0512820512820513	63	199	TRUE
NC_023856	"Ackermannviridae
63 genomes
av. genome size:199"	189	28	9	0.148148148148148	0.0476190476190476	63	199	TRUE
NC_024122	"Ackermannviridae
63 genomes
av. genome size:199"	206	30	10	0.145631067961165	0.0485436893203884	63	199	TRUE
NC_025446	"Ackermannviridae
63 genomes
av. genome size:199"	196	27	10	0.137755102040816	0.0510204081632653	63	199	TRUE
NC_025452	"Ackermannviridae
63 genomes
av. genome size:199"	197	39	9	0.197969543147208	0.0456852791878173	63	199	TRUE
NC_027119	"Ackermannviridae
63 genomes
av. genome size:199"	198	30	11	0.151515151515152	0.0555555555555556	63	199	TRUE
NC_027340	"Ackermannviridae
63 genomes
av. genome size:199"	216	32	10	0.148148148148148	0.0462962962962963	63	199	TRUE
NC_029042	"Ackermannviridae
63 genomes
av. genome size:199"	245	34	6	0.138775510204082	0.0244897959183673	63	199	TRUE
NC_031045	"Ackermannviridae
63 genomes
av. genome size:199"	199	30	11	0.150753768844221	0.0552763819095477	63	199	TRUE
NC_031128	"Ackermannviridae
63 genomes
av. genome size:199"	200	27	11	0.135	0.055	63	199	TRUE
NC_042047	"Ackermannviridae
63 genomes
av. genome size:199"	204	28	9	0.137254901960784	0.0441176470588235	63	199	TRUE
NC_042061	"Ackermannviridae
63 genomes
av. genome size:199"	200	29	10	0.145	0.05	63	199	TRUE
NC_047900	"Ackermannviridae
63 genomes
av. genome size:199"	203	27	11	0.133004926108374	0.0541871921182266	63	199	TRUE
NC_047901	"Ackermannviridae
63 genomes
av. genome size:199"	197	31	10	0.157360406091371	0.050761421319797	63	199	TRUE
NC_047932	"Ackermannviridae
63 genomes
av. genome size:199"	192	36	9	0.1875	0.046875	63	199	TRUE
NC_048186	"Ackermannviridae
63 genomes
av. genome size:199"	209	27	9	0.129186602870813	0.0430622009569378	63	199	TRUE
NC_048660	"Ackermannviridae
63 genomes
av. genome size:199"	180	30	12	0.166666666666667	0.0666666666666667	63	199	TRUE
NC_048702	"Ackermannviridae
63 genomes
av. genome size:199"	220	34	10	0.154545454545455	0.0454545454545455	63	199	TRUE
NC_048709	"Ackermannviridae
63 genomes
av. genome size:199"	198	23	10	0.116161616161616	0.0505050505050505	63	199	TRUE
NC_048736	"Ackermannviridae
63 genomes
av. genome size:199"	199	29	10	0.14572864321608	0.050251256281407	63	199	TRUE
NC_048765	"Ackermannviridae
63 genomes
av. genome size:199"	197	23	12	0.116751269035533	0.0609137055837564	63	199	TRUE
NC_048827	"Ackermannviridae
63 genomes
av. genome size:199"	184	24	10	0.130434782608696	0.0543478260869565	63	199	TRUE
NC_049378	"Ackermannviridae
63 genomes
av. genome size:199"	207	28	10	0.135265700483092	0.0483091787439614	63	199	TRUE
NC_049382	"Ackermannviridae
63 genomes
av. genome size:199"	201	26	11	0.129353233830846	0.054726368159204	63	199	TRUE
NC_049384	"Ackermannviridae
63 genomes
av. genome size:199"	218	28	10	0.128440366972477	0.0458715596330275	63	199	TRUE
NC_049396	"Ackermannviridae
63 genomes
av. genome size:199"	200	28	11	0.14	0.055	63	199	TRUE
NC_049427	"Ackermannviridae
63 genomes
av. genome size:199"	203	25	12	0.123152709359606	0.0591133004926108	63	199	TRUE
NC_049428	"Ackermannviridae
63 genomes
av. genome size:199"	201	32	10	0.159203980099502	0.0497512437810945	63	199	TRUE
NC_049433	"Ackermannviridae
63 genomes
av. genome size:199"	199	30	11	0.150753768844221	0.0552763819095477	63	199	TRUE
NC_049437	"Ackermannviridae
63 genomes
av. genome size:199"	194	29	11	0.149484536082474	0.0567010309278351	63	199	TRUE
NC_049439	"Ackermannviridae
63 genomes
av. genome size:199"	197	26	11	0.131979695431472	0.0558375634517767	63	199	TRUE
NC_049440	"Ackermannviridae
63 genomes
av. genome size:199"	189	28	11	0.148148148148148	0.0582010582010582	63	199	TRUE
NC_049443	"Ackermannviridae
63 genomes
av. genome size:199"	198	28	11	0.141414141414141	0.0555555555555556	63	199	TRUE
NC_049455	"Ackermannviridae
63 genomes
av. genome size:199"	204	29	10	0.142156862745098	0.0490196078431373	63	199	TRUE
NC_049458	"Ackermannviridae
63 genomes
av. genome size:199"	194	31	11	0.15979381443299	0.0567010309278351	63	199	TRUE
NC_049462	"Ackermannviridae
63 genomes
av. genome size:199"	197	30	10	0.152284263959391	0.050761421319797	63	199	TRUE
NC_049472	"Ackermannviridae
63 genomes
av. genome size:199"	205	31	10	0.151219512195122	0.0487804878048781	63	199	TRUE
NC_049495	"Ackermannviridae
63 genomes
av. genome size:199"	200	28	10	0.14	0.05	63	199	TRUE
NC_049496	"Ackermannviridae
63 genomes
av. genome size:199"	201	27	12	0.134328358208955	0.0597014925373134	63	199	TRUE
NC_049497	"Ackermannviridae
63 genomes
av. genome size:199"	208	30	10	0.144230769230769	0.0480769230769231	63	199	TRUE
NC_049499	"Ackermannviridae
63 genomes
av. genome size:199"	181	29	9	0.160220994475138	0.0497237569060774	63	199	TRUE
NC_049500	"Ackermannviridae
63 genomes
av. genome size:199"	181	25	9	0.138121546961326	0.0497237569060774	63	199	TRUE
NC_049501	"Ackermannviridae
63 genomes
av. genome size:199"	193	31	13	0.160621761658031	0.0673575129533679	63	199	TRUE
NC_049502	"Ackermannviridae
63 genomes
av. genome size:199"	199	28	12	0.14070351758794	0.0603015075376884	63	199	TRUE
NC_049503	"Ackermannviridae
63 genomes
av. genome size:199"	202	26	12	0.128712871287129	0.0594059405940594	63	199	TRUE
NC_049504	"Ackermannviridae
63 genomes
av. genome size:199"	201	26	11	0.129353233830846	0.054726368159204	63	199	TRUE
NC_049505	"Ackermannviridae
63 genomes
av. genome size:199"	196	32	11	0.163265306122449	0.0561224489795918	63	199	TRUE
NC_049506	"Ackermannviridae
63 genomes
av. genome size:199"	205	25	10	0.121951219512195	0.0487804878048781	63	199	TRUE
NC_049507	"Ackermannviridae
63 genomes
av. genome size:199"	195	31	12	0.158974358974359	0.0615384615384615	63	199	TRUE
NC_049508	"Ackermannviridae
63 genomes
av. genome size:199"	199	31	13	0.155778894472362	0.0653266331658292	63	199	TRUE
NC_049509	"Ackermannviridae
63 genomes
av. genome size:199"	209	29	11	0.138755980861244	0.0526315789473684	63	199	TRUE
NC_049512	"Ackermannviridae
63 genomes
av. genome size:199"	197	24	10	0.121827411167513	0.050761421319797	63	199	TRUE
NC_005880	"Herelleviridae
115 genomes
av. genome size:204"	224	32	8	0.142857142857143	0.0357142857142857	115	204	TRUE
NC_006565	"Herelleviridae
115 genomes
av. genome size:204"	167	19	6	0.11377245508982	0.0359281437125749	115	204	TRUE
NC_007021	"Herelleviridae
115 genomes
av. genome size:204"	181	28	7	0.154696132596685	0.0386740331491713	115	204	TRUE
NC_007066	"Herelleviridae
115 genomes
av. genome size:204"	196	31	8	0.158163265306122	0.0408163265306122	115	204	TRUE
NC_007610	"Herelleviridae
115 genomes
av. genome size:204"	175	26	9	0.148571428571429	0.0514285714285714	115	204	TRUE
NC_009811	"Herelleviridae
115 genomes
av. genome size:204"	193	25	9	0.129533678756477	0.0466321243523316	115	204	TRUE
NC_009904	"Herelleviridae
115 genomes
av. genome size:204"	214	28	5	0.130841121495327	0.0233644859813084	115	204	TRUE
NC_011421	"Herelleviridae
115 genomes
av. genome size:204"	190	24	12	0.126315789473684	0.0631578947368421	115	204	TRUE
NC_012530	"Herelleviridae
115 genomes
av. genome size:204"	199	22	7	0.110552763819095	0.0351758793969849	115	204	TRUE
NC_015253	"Herelleviridae
115 genomes
av. genome size:204"	161	25	8	0.15527950310559	0.0496894409937888	115	204	TRUE
NC_016563	"Herelleviridae
115 genomes
av. genome size:204"	275	26	7	0.0945454545454546	0.0254545454545455	115	204	TRUE
NC_018856	"Herelleviridae
115 genomes
av. genome size:204"	255	25	10	0.0980392156862745	0.0392156862745098	115	204	TRUE
NC_018857	"Herelleviridae
115 genomes
av. genome size:204"	282	26	7	0.0921985815602837	0.024822695035461	115	204	TRUE
NC_018860	"Herelleviridae
115 genomes
av. genome size:204"	216	24	8	0.111111111111111	0.037037037037037	115	204	TRUE
NC_018863	"Herelleviridae
115 genomes
av. genome size:204"	281	26	9	0.0925266903914591	0.0320284697508897	115	204	TRUE
NC_019448	"Herelleviridae
115 genomes
av. genome size:204"	204	27	9	0.132352941176471	0.0441176470588235	115	204	TRUE
NC_019511	"Herelleviridae
115 genomes
av. genome size:204"	191	33	4	0.172774869109948	0.0209424083769634	115	204	TRUE
NC_019726	"Herelleviridae
115 genomes
av. genome size:204"	207	27	9	0.130434782608696	0.0434782608695652	115	204	TRUE
NC_020081	"Herelleviridae
115 genomes
av. genome size:204"	212	28	8	0.132075471698113	0.0377358490566038	115	204	TRUE
NC_020871	"Herelleviridae
115 genomes
av. genome size:204"	175	25	9	0.142857142857143	0.0514285714285714	115	204	TRUE
NC_020873	"Herelleviridae
115 genomes
av. genome size:204"	219	29	8	0.132420091324201	0.0365296803652968	115	204	TRUE
NC_020877	"Herelleviridae
115 genomes
av. genome size:204"	176	33	2	0.1875	0.0113636363636364	115	204	TRUE
NC_021781	"Herelleviridae
115 genomes
av. genome size:204"	187	25	9	0.133689839572193	0.0481283422459893	115	204	TRUE
NC_021856	"Herelleviridae
115 genomes
av. genome size:204"	246	27	9	0.109756097560976	0.0365853658536585	115	204	TRUE
NC_022088	"Herelleviridae
115 genomes
av. genome size:204"	289	26	9	0.0899653979238754	0.0311418685121107	115	204	TRUE
NC_022090	"Herelleviridae
115 genomes
av. genome size:204"	185	33	2	0.178378378378378	0.0108108108108108	115	204	TRUE
NC_022761	"Herelleviridae
115 genomes
av. genome size:204"	211	24	11	0.113744075829384	0.052132701421801	115	204	TRUE
NC_022763	"Herelleviridae
115 genomes
av. genome size:204"	275	26	9	0.0945454545454546	0.0327272727272727	115	204	TRUE
NC_022769	"Herelleviridae
115 genomes
av. genome size:204"	290	27	8	0.0931034482758621	0.0275862068965517	115	204	TRUE
NC_022771	"Herelleviridae
115 genomes
av. genome size:204"	252	31	6	0.123015873015873	0.0238095238095238	115	204	TRUE
NC_022918	"Herelleviridae
115 genomes
av. genome size:204"	179	26	7	0.145251396648045	0.0391061452513967	115	204	TRUE
NC_022920	"Herelleviridae
115 genomes
av. genome size:204"	197	27	9	0.137055837563452	0.0456852791878173	115	204	TRUE
NC_023009	"Herelleviridae
115 genomes
av. genome size:204"	170	31	8	0.182352941176471	0.0470588235294118	115	204	TRUE
NC_023501	"Herelleviridae
115 genomes
av. genome size:204"	285	26	7	0.0912280701754386	0.0245614035087719	115	204	TRUE
NC_023573	"Herelleviridae
115 genomes
av. genome size:204"	196	29	9	0.147959183673469	0.0459183673469388	115	204	TRUE
NC_024137	"Herelleviridae
115 genomes
av. genome size:204"	212	30	9	0.141509433962264	0.0424528301886792	115	204	TRUE
NC_024205	"Herelleviridae
115 genomes
av. genome size:204"	288	24	10	0.0833333333333333	0.0347222222222222	115	204	TRUE
NC_024207	"Herelleviridae
115 genomes
av. genome size:204"	282	24	9	0.0851063829787234	0.0319148936170213	115	204	TRUE
NC_024211	"Herelleviridae
115 genomes
av. genome size:204"	285	27	8	0.0947368421052632	0.0280701754385965	115	204	TRUE
NC_024213	"Herelleviridae
115 genomes
av. genome size:204"	284	24	8	0.0845070422535211	0.028169014084507	115	204	TRUE
NC_024216	"Herelleviridae
115 genomes
av. genome size:204"	288	25	10	0.0868055555555556	0.0347222222222222	115	204	TRUE
NC_024359	"Herelleviridae
115 genomes
av. genome size:204"	179	26	9	0.145251396648045	0.0502793296089386	115	204	TRUE
NC_024360	"Herelleviridae
115 genomes
av. genome size:204"	191	24	9	0.12565445026178	0.0471204188481675	115	204	TRUE
NC_024364	"Herelleviridae
115 genomes
av. genome size:204"	180	26	9	0.144444444444444	0.05	115	204	TRUE
NC_024383	"Herelleviridae
115 genomes
av. genome size:204"	188	25	9	0.132978723404255	0.0478723404255319	115	204	TRUE
NC_024787	"Herelleviridae
115 genomes
av. genome size:204"	184	32	8	0.173913043478261	0.0434782608695652	115	204	TRUE
NC_024788	"Herelleviridae
115 genomes
av. genome size:204"	286	26	9	0.0909090909090909	0.0314685314685315	115	204	TRUE
NC_024792	"Herelleviridae
115 genomes
av. genome size:204"	240	30	9	0.125	0.0375	115	204	TRUE
NC_025416	"Herelleviridae
115 genomes
av. genome size:204"	199	32	10	0.160804020100503	0.050251256281407	115	204	TRUE
NC_025417	"Herelleviridae
115 genomes
av. genome size:204"	202	33	7	0.163366336633663	0.0346534653465347	115	204	TRUE
NC_025423	"Herelleviridae
115 genomes
av. genome size:204"	205	25	10	0.121951219512195	0.0487804878048781	115	204	TRUE
NC_025426	"Herelleviridae
115 genomes
av. genome size:204"	216	28	9	0.12962962962963	0.0416666666666667	115	204	TRUE
NC_025440	"Herelleviridae
115 genomes
av. genome size:204"	185	24	9	0.12972972972973	0.0486486486486487	115	204	TRUE
NC_027352	"Herelleviridae
115 genomes
av. genome size:204"	210	32	8	0.152380952380952	0.0380952380952381	115	204	TRUE
NC_027355	"Herelleviridae
115 genomes
av. genome size:204"	207	38	9	0.183574879227053	0.0434782608695652	115	204	TRUE
NC_027366	"Herelleviridae
115 genomes
av. genome size:204"	219	40	8	0.182648401826484	0.0365296803652968	115	204	TRUE
NC_027374	"Herelleviridae
115 genomes
av. genome size:204"	214	36	8	0.168224299065421	0.0373831775700935	115	204	TRUE
NC_028765	"Herelleviridae
115 genomes
av. genome size:204"	208	30	9	0.144230769230769	0.0432692307692308	115	204	TRUE
NC_028887	"Herelleviridae
115 genomes
av. genome size:204"	291	26	9	0.0893470790378007	0.0309278350515464	115	204	TRUE
NC_028890	"Herelleviridae
115 genomes
av. genome size:204"	244	27	8	0.110655737704918	0.0327868852459016	115	204	TRUE
NC_028944	"Herelleviridae
115 genomes
av. genome size:204"	289	27	8	0.0934256055363322	0.027681660899654	115	204	TRUE
NC_028962	"Herelleviridae
115 genomes
av. genome size:204"	195	25	7	0.128205128205128	0.0358974358974359	115	204	TRUE
NC_028982	"Herelleviridae
115 genomes
av. genome size:204"	197	24	10	0.121827411167513	0.050761421319797	115	204	TRUE
NC_028983	"Herelleviridae
115 genomes
av. genome size:204"	206	24	10	0.116504854368932	0.0485436893203884	115	204	TRUE
NC_029009	"Herelleviridae
115 genomes
av. genome size:204"	188	31	5	0.164893617021277	0.0265957446808511	115	204	TRUE
NC_029026	"Herelleviridae
115 genomes
av. genome size:204"	195	30	4	0.153846153846154	0.0205128205128205	115	204	TRUE
NC_029058	"Herelleviridae
115 genomes
av. genome size:204"	120	17	4	0.141666666666667	0.0333333333333333	115	204	TRUE
NC_029121	"Herelleviridae
115 genomes
av. genome size:204"	224	22	8	0.0982142857142857	0.0357142857142857	115	204	TRUE
NC_030903	"Herelleviridae
115 genomes
av. genome size:204"	222	33	9	0.148648648648649	0.0405405405405405	115	204	TRUE
NC_030920	"Herelleviridae
115 genomes
av. genome size:204"	227	33	8	0.145374449339207	0.0352422907488987	115	204	TRUE
NC_030925	"Herelleviridae
115 genomes
av. genome size:204"	195	23	6	0.117948717948718	0.0307692307692308	115	204	TRUE
NC_030933	"Herelleviridae
115 genomes
av. genome size:204"	181	33	2	0.18232044198895	0.0110497237569061	115	204	TRUE
NC_031056	"Herelleviridae
115 genomes
av. genome size:204"	201	28	8	0.139303482587065	0.0398009950248756	115	204	TRUE
NC_041862	"Herelleviridae
115 genomes
av. genome size:204"	187	25	9	0.133689839572193	0.0481283422459893	115	204	TRUE
NC_041928	"Herelleviridae
115 genomes
av. genome size:204"	199	30	7	0.150753768844221	0.0351758793969849	115	204	TRUE
NC_042048	"Herelleviridae
115 genomes
av. genome size:204"	191	24	9	0.12565445026178	0.0471204188481675	115	204	TRUE
NC_042133	"Herelleviridae
115 genomes
av. genome size:204"	225	25	5	0.111111111111111	0.0222222222222222	115	204	TRUE
NC_042140	"Herelleviridae
115 genomes
av. genome size:204"	236	28	8	0.11864406779661	0.0338983050847458	115	204	TRUE
NC_047720	"Herelleviridae
115 genomes
av. genome size:204"	199	31	8	0.155778894472362	0.0402010050251256	115	204	TRUE
NC_047721	"Herelleviridae
115 genomes
av. genome size:204"	202	33	6	0.163366336633663	0.0297029702970297	115	204	TRUE
NC_047722	"Herelleviridae
115 genomes
av. genome size:204"	220	32	8	0.145454545454545	0.0363636363636364	115	204	TRUE
NC_047723	"Herelleviridae
115 genomes
av. genome size:204"	201	34	7	0.169154228855721	0.0348258706467662	115	204	TRUE
NC_047724	"Herelleviridae
115 genomes
av. genome size:204"	220	34	8	0.154545454545455	0.0363636363636364	115	204	TRUE
NC_047725	"Herelleviridae
115 genomes
av. genome size:204"	220	34	8	0.154545454545455	0.0363636363636364	115	204	TRUE
NC_047726	"Herelleviridae
115 genomes
av. genome size:204"	217	34	7	0.15668202764977	0.032258064516129	115	204	TRUE
NC_047727	"Herelleviridae
115 genomes
av. genome size:204"	220	33	8	0.15	0.0363636363636364	115	204	TRUE
NC_047728	"Herelleviridae
115 genomes
av. genome size:204"	220	32	8	0.145454545454545	0.0363636363636364	115	204	TRUE
NC_047729	"Herelleviridae
115 genomes
av. genome size:204"	207	32	7	0.154589371980676	0.0338164251207729	115	204	TRUE
NC_047730	"Herelleviridae
115 genomes
av. genome size:204"	204	33	6	0.161764705882353	0.0294117647058824	115	204	TRUE
NC_047731	"Herelleviridae
115 genomes
av. genome size:204"	200	33	7	0.165	0.035	115	204	TRUE
NC_047732	"Herelleviridae
115 genomes
av. genome size:204"	204	33	7	0.161764705882353	0.0343137254901961	115	204	TRUE
NC_047735	"Herelleviridae
115 genomes
av. genome size:204"	215	27	9	0.125581395348837	0.0418604651162791	115	204	TRUE
NC_047736	"Herelleviridae
115 genomes
av. genome size:204"	281	26	9	0.0925266903914591	0.0320284697508897	115	204	TRUE
NC_047744	"Herelleviridae
115 genomes
av. genome size:204"	223	22	8	0.0986547085201794	0.0358744394618834	115	204	TRUE
NC_047745	"Herelleviridae
115 genomes
av. genome size:204"	188	25	9	0.132978723404255	0.0478723404255319	115	204	TRUE
NC_047767	"Herelleviridae
115 genomes
av. genome size:204"	192	32	6	0.166666666666667	0.03125	115	204	TRUE
NC_047796	"Herelleviridae
115 genomes
av. genome size:204"	196	40	3	0.204081632653061	0.0153061224489796	115	204	TRUE
NC_047853	"Herelleviridae
115 genomes
av. genome size:204"	214	28	5	0.130841121495327	0.0233644859813084	115	204	TRUE
NC_047871	"Herelleviridae
115 genomes
av. genome size:204"	198	25	9	0.126262626262626	0.0454545454545455	115	204	TRUE
NC_047872	"Herelleviridae
115 genomes
av. genome size:204"	193	26	9	0.134715025906736	0.0466321243523316	115	204	TRUE
NC_047924	"Herelleviridae
115 genomes
av. genome size:204"	180	21	6	0.116666666666667	0.0333333333333333	115	204	TRUE
NC_047926	"Herelleviridae
115 genomes
av. genome size:204"	178	26	7	0.146067415730337	0.0393258426966292	115	204	TRUE
NC_047945	"Herelleviridae
115 genomes
av. genome size:204"	193	28	4	0.145077720207254	0.0207253886010363	115	204	TRUE
NC_047948	"Herelleviridae
115 genomes
av. genome size:204"	202	27	4	0.133663366336634	0.0198019801980198	115	204	TRUE
NC_048084	"Herelleviridae
115 genomes
av. genome size:204"	169	23	6	0.136094674556213	0.0355029585798817	115	204	TRUE
NC_048085	"Herelleviridae
115 genomes
av. genome size:204"	172	23	6	0.133720930232558	0.0348837209302326	115	204	TRUE
NC_048087	"Herelleviridae
115 genomes
av. genome size:204"	196	30	6	0.153061224489796	0.0306122448979592	115	204	TRUE
NC_048134	"Herelleviridae
115 genomes
av. genome size:204"	177	22	6	0.124293785310734	0.0338983050847458	115	204	TRUE
NC_048652	"Herelleviridae
115 genomes
av. genome size:204"	242	26	7	0.107438016528926	0.0289256198347107	115	204	TRUE
NC_048677	"Herelleviridae
115 genomes
av. genome size:204"	185	23	6	0.124324324324324	0.0324324324324324	115	204	TRUE
NC_048726	"Herelleviridae
115 genomes
av. genome size:204"	248	27	7	0.108870967741935	0.0282258064516129	115	204	TRUE
NC_048752	"Herelleviridae
115 genomes
av. genome size:204"	198	23	7	0.116161616161616	0.0353535353535354	115	204	TRUE
NC_048753	"Herelleviridae
115 genomes
av. genome size:204"	158	26	10	0.164556962025316	0.0632911392405063	115	204	TRUE
NC_048754	"Herelleviridae
115 genomes
av. genome size:204"	190	21	5	0.110526315789474	0.0263157894736842	115	204	TRUE
NC_048797	"Herelleviridae
115 genomes
av. genome size:204"	232	29	8	0.125	0.0344827586206897	115	204	TRUE
NC_006820	"Kyanoviridae
55 genomes
av. genome size:211"	232	38	10	0.163793103448276	0.0431034482758621	55	211	TRUE
NC_006883	"Kyanoviridae
55 genomes
av. genome size:211"	321	57	10	0.177570093457944	0.0311526479750779	55	211	TRUE
NC_006884	"Kyanoviridae
55 genomes
av. genome size:211"	215	41	9	0.190697674418605	0.0418604651162791	55	211	TRUE
NC_008296	"Kyanoviridae
55 genomes
av. genome size:211"	195	43	10	0.220512820512821	0.0512820512820513	55	211	TRUE
NC_013085	"Kyanoviridae
55 genomes
av. genome size:211"	230	36	11	0.156521739130435	0.0478260869565217	55	211	TRUE
NC_015279	"Kyanoviridae
55 genomes
av. genome size:211"	231	37	11	0.16017316017316	0.0476190476190476	55	211	TRUE
NC_015281	"Kyanoviridae
55 genomes
av. genome size:211"	206	42	9	0.203883495145631	0.0436893203883495	55	211	TRUE
NC_015282	"Kyanoviridae
55 genomes
av. genome size:211"	218	36	10	0.165137614678899	0.0458715596330275	55	211	TRUE
NC_015285	"Kyanoviridae
55 genomes
av. genome size:211"	198	43	9	0.217171717171717	0.0454545454545455	55	211	TRUE
NC_015286	"Kyanoviridae
55 genomes
av. genome size:211"	205	43	11	0.209756097560976	0.0536585365853659	55	211	TRUE
NC_015287	"Kyanoviridae
55 genomes
av. genome size:211"	293	48	12	0.16382252559727	0.0409556313993174	55	211	TRUE
NC_015288	"Kyanoviridae
55 genomes
av. genome size:211"	199	40	11	0.201005025125628	0.0552763819095477	55	211	TRUE
NC_015289	"Kyanoviridae
55 genomes
av. genome size:211"	199	44	11	0.221105527638191	0.0552763819095477	55	211	TRUE
NC_015290	"Kyanoviridae
55 genomes
av. genome size:211"	213	42	9	0.197183098591549	0.0422535211267606	55	211	TRUE
NC_019443	"Kyanoviridae
55 genomes
av. genome size:211"	211	48	5	0.227488151658768	0.023696682464455	55	211	TRUE
NC_019444	"Kyanoviridae
55 genomes
av. genome size:211"	208	38	8	0.182692307692308	0.0384615384615385	55	211	TRUE
NC_020837	"Kyanoviridae
55 genomes
av. genome size:211"	228	42	14	0.184210526315789	0.0614035087719298	55	211	TRUE
NC_020859	"Kyanoviridae
55 genomes
av. genome size:211"	210	43	10	0.204761904761905	0.0476190476190476	55	211	TRUE
NC_020875	"Kyanoviridae
55 genomes
av. genome size:211"	221	42	11	0.190045248868778	0.0497737556561086	55	211	TRUE
NC_021071	"Kyanoviridae
55 genomes
av. genome size:211"	207	45	11	0.217391304347826	0.0531400966183575	55	211	TRUE
NC_021072	"Kyanoviridae
55 genomes
av. genome size:211"	204	40	10	0.196078431372549	0.0490196078431373	55	211	TRUE
NC_021530	"Kyanoviridae
55 genomes
av. genome size:211"	198	39	9	0.196969696969697	0.0454545454545455	55	211	TRUE
NC_021536	"Kyanoviridae
55 genomes
av. genome size:211"	203	39	9	0.192118226600985	0.0443349753694581	55	211	TRUE
NC_021559	"Kyanoviridae
55 genomes
av. genome size:211"	229	40	8	0.174672489082969	0.0349344978165939	55	211	TRUE
NC_023584	"Kyanoviridae
55 genomes
av. genome size:211"	194	41	8	0.211340206185567	0.0412371134020619	55	211	TRUE
NC_023587	"Kyanoviridae
55 genomes
av. genome size:211"	205	39	10	0.190243902439024	0.0487804878048781	55	211	TRUE
NC_026924	"Kyanoviridae
55 genomes
av. genome size:211"	201	41	8	0.203980099502488	0.0398009950248756	55	211	TRUE
NC_027132	"Kyanoviridae
55 genomes
av. genome size:211"	206	34	9	0.16504854368932	0.0436893203883495	55	211	TRUE
NC_028663	"Kyanoviridae
55 genomes
av. genome size:211"	213	40	8	0.187793427230047	0.0375586854460094	55	211	TRUE
NC_028955	"Kyanoviridae
55 genomes
av. genome size:211"	251	41	10	0.163346613545817	0.0398406374501992	55	211	TRUE
NC_031235	"Kyanoviridae
55 genomes
av. genome size:211"	213	40	11	0.187793427230047	0.0516431924882629	55	211	TRUE
NC_031242	"Kyanoviridae
55 genomes
av. genome size:211"	199	42	8	0.21105527638191	0.0402010050251256	55	211	TRUE
NC_031900	"Kyanoviridae
55 genomes
av. genome size:211"	215	38	9	0.176744186046512	0.0418604651162791	55	211	TRUE
NC_031906	"Kyanoviridae
55 genomes
av. genome size:211"	227	41	13	0.180616740088106	0.0572687224669604	55	211	TRUE
NC_031922	"Kyanoviridae
55 genomes
av. genome size:211"	211	40	11	0.18957345971564	0.052132701421801	55	211	TRUE
NC_031927	"Kyanoviridae
55 genomes
av. genome size:211"	265	49	9	0.184905660377358	0.0339622641509434	55	211	TRUE
NC_031935	"Kyanoviridae
55 genomes
av. genome size:211"	217	35	9	0.161290322580645	0.0414746543778802	55	211	TRUE
NC_031944	"Kyanoviridae
55 genomes
av. genome size:211"	189	43	10	0.227513227513228	0.0529100529100529	55	211	TRUE
NC_047712	"Kyanoviridae
55 genomes
av. genome size:211"	257	52	12	0.202334630350195	0.0466926070038911	55	211	TRUE
NC_047713	"Kyanoviridae
55 genomes
av. genome size:211"	274	53	11	0.193430656934307	0.0401459854014599	55	211	TRUE
NC_047714	"Kyanoviridae
55 genomes
av. genome size:211"	255	47	12	0.184313725490196	0.0470588235294118	55	211	TRUE
NC_047715	"Kyanoviridae
55 genomes
av. genome size:211"	195	40	9	0.205128205128205	0.0461538461538462	55	211	TRUE
NC_047716	"Kyanoviridae
55 genomes
av. genome size:211"	202	42	10	0.207920792079208	0.0495049504950495	55	211	TRUE
NC_047718	"Kyanoviridae
55 genomes
av. genome size:211"	201	39	8	0.194029850746269	0.0398009950248756	55	211	TRUE
NC_047719	"Kyanoviridae
55 genomes
av. genome size:211"	206	42	8	0.203883495145631	0.0388349514563107	55	211	TRUE
NC_047733	"Kyanoviridae
55 genomes
av. genome size:211"	197	38	8	0.192893401015228	0.0406091370558376	55	211	TRUE
NC_047734	"Kyanoviridae
55 genomes
av. genome size:211"	213	41	11	0.192488262910798	0.0516431924882629	55	211	TRUE
NC_047838	"Kyanoviridae
55 genomes
av. genome size:211"	248	45	14	0.181451612903226	0.0564516129032258	55	211	TRUE
NC_048015	"Kyanoviridae
55 genomes
av. genome size:211"	224	42	9	0.1875	0.0401785714285714	55	211	TRUE
NC_048049	"Kyanoviridae
55 genomes
av. genome size:211"	222	38	11	0.171171171171171	0.0495495495495496	55	211	TRUE
NC_048102	"Kyanoviridae
55 genomes
av. genome size:211"	174	33	10	0.189655172413793	0.0574712643678161	55	211	TRUE
NC_055710	"Kyanoviridae
55 genomes
av. genome size:211"	191	38	10	0.198952879581152	0.0523560209424084	55	211	TRUE
NC_055719	"Kyanoviridae
55 genomes
av. genome size:211"	220	43	8	0.195454545454545	0.0363636363636364	55	211	TRUE
NC_055744	"Kyanoviridae
55 genomes
av. genome size:211"	181	40	8	0.220994475138122	0.0441988950276243	55	211	TRUE
NC_055761	"Kyanoviridae
55 genomes
av. genome size:211"	200	31	11	0.155	0.055	55	211	TRUE
NC_000866	"Straboviridae
200 genomes
av. genome size:266"	263	46	24	0.174904942965779	0.091254752851711	200	266	TRUE
NC_004928	"Straboviridae
200 genomes
av. genome size:266"	265	39	23	0.147169811320755	0.0867924528301887	200	266	TRUE
NC_005066	"Straboviridae
200 genomes
av. genome size:266"	265	37	21	0.139622641509434	0.0792452830188679	200	266	TRUE
NC_005083	"Straboviridae
200 genomes
av. genome size:266"	380	49	24	0.128947368421053	0.0631578947368421	200	266	TRUE
NC_005135	"Straboviridae
200 genomes
av. genome size:266"	247	40	24	0.161943319838057	0.097165991902834	200	266	TRUE
NC_005260	"Straboviridae
200 genomes
av. genome size:266"	331	42	24	0.126888217522659	0.0725075528700906	200	266	TRUE
NC_007023	"Straboviridae
200 genomes
av. genome size:266"	279	50	25	0.17921146953405	0.0896057347670251	200	266	TRUE
NC_008208	"Straboviridae
200 genomes
av. genome size:266"	222	42	24	0.189189189189189	0.108108108108108	200	266	TRUE
NC_008515	"Straboviridae
200 genomes
av. genome size:266"	261	42	23	0.160919540229885	0.0881226053639847	200	266	TRUE
NC_009821	"Straboviridae
200 genomes
av. genome size:266"	262	38	22	0.145038167938931	0.083969465648855	200	266	TRUE
NC_010105	"Straboviridae
200 genomes
av. genome size:266"	282	39	24	0.138297872340426	0.0851063829787234	200	266	TRUE
NC_012635	"Straboviridae
200 genomes
av. genome size:266"	264	44	23	0.166666666666667	0.0871212121212121	200	266	TRUE
NC_012638	"Straboviridae
200 genomes
av. genome size:266"	264	38	23	0.143939393939394	0.0871212121212121	200	266	TRUE
NC_012740	"Straboviridae
200 genomes
av. genome size:266"	271	46	23	0.169741697416974	0.0848708487084871	200	266	TRUE
NC_012741	"Straboviridae
200 genomes
av. genome size:266"	278	42	24	0.151079136690647	0.0863309352517986	200	266	TRUE
NC_014036	"Straboviridae
200 genomes
av. genome size:266"	267	48	26	0.179775280898876	0.0973782771535581	200	266	TRUE
NC_014260	"Straboviridae
200 genomes
av. genome size:266"	276	42	25	0.152173913043478	0.0905797101449275	200	266	TRUE
NC_014467	"Straboviridae
200 genomes
av. genome size:266"	263	55	25	0.209125475285171	0.0950570342205323	200	266	TRUE
NC_014595	"Straboviridae
200 genomes
av. genome size:266"	283	45	22	0.159010600706714	0.0777385159010601	200	266	TRUE
NC_014635	"Straboviridae
200 genomes
av. genome size:266"	245	41	22	0.16734693877551	0.0897959183673469	200	266	TRUE
NC_014636	"Straboviridae
200 genomes
av. genome size:266"	325	38	24	0.116923076923077	0.0738461538461539	200	266	TRUE
NC_014661	"Straboviridae
200 genomes
av. genome size:266"	240	38	23	0.158333333333333	0.0958333333333333	200	266	TRUE
NC_014662	"Straboviridae
200 genomes
av. genome size:266"	273	39	23	0.142857142857143	0.0842490842490843	200	266	TRUE
NC_014663	"Straboviridae
200 genomes
av. genome size:266"	250	41	23	0.164	0.092	200	266	TRUE
NC_014792	"Straboviridae
200 genomes
av. genome size:266"	285	47	23	0.164912280701754	0.0807017543859649	200	266	TRUE
NC_015250	"Straboviridae
200 genomes
av. genome size:266"	256	40	22	0.15625	0.0859375	200	266	TRUE
NC_015251	"Straboviridae
200 genomes
av. genome size:266"	418	37	20	0.0885167464114833	0.0478468899521531	200	266	TRUE
NC_015457	"Straboviridae
200 genomes
av. genome size:266"	262	38	23	0.145038167938931	0.0877862595419847	200	266	TRUE
NC_018087	"Straboviridae
200 genomes
av. genome size:266"	255	43	21	0.168627450980392	0.0823529411764706	200	266	TRUE
NC_018855	"Straboviridae
200 genomes
av. genome size:266"	269	41	24	0.152416356877323	0.0892193308550186	200	266	TRUE
NC_019398	"Straboviridae
200 genomes
av. genome size:266"	267	54	27	0.202247191011236	0.101123595505618	200	266	TRUE
NC_019399	"Straboviridae
200 genomes
av. genome size:266"	272	46	24	0.169117647058824	0.0882352941176471	200	266	TRUE
NC_019500	"Straboviridae
200 genomes
av. genome size:266"	266	44	21	0.165413533834586	0.0789473684210526	200	266	TRUE
NC_019503	"Straboviridae
200 genomes
av. genome size:266"	263	39	23	0.14828897338403	0.0874524714828897	200	266	TRUE
NC_019505	"Straboviridae
200 genomes
av. genome size:266"	265	40	23	0.150943396226415	0.0867924528301887	200	266	TRUE
NC_019538	"Straboviridae
200 genomes
av. genome size:266"	422	37	22	0.0876777251184834	0.052132701421801	200	266	TRUE
NC_019543	"Straboviridae
200 genomes
av. genome size:266"	224	44	25	0.196428571428571	0.111607142857143	200	266	TRUE
NC_019909	"Straboviridae
200 genomes
av. genome size:266"	269	45	24	0.16728624535316	0.0892193308550186	200	266	TRUE
NC_020080	"Straboviridae
200 genomes
av. genome size:266"	264	49	26	0.185606060606061	0.0984848484848485	200	266	TRUE
NC_020416	"Straboviridae
200 genomes
av. genome size:266"	260	40	22	0.153846153846154	0.0846153846153846	200	266	TRUE
NC_020879	"Straboviridae
200 genomes
av. genome size:266"	230	37	25	0.160869565217391	0.108695652173913	200	266	TRUE
NC_021344	"Straboviridae
200 genomes
av. genome size:266"	259	46	25	0.177606177606178	0.0965250965250965	200	266	TRUE
NC_021529	"Straboviridae
200 genomes
av. genome size:266"	393	46	21	0.11704834605598	0.0534351145038168	200	266	TRUE
NC_023561	"Straboviridae
200 genomes
av. genome size:266"	292	39	23	0.133561643835616	0.0787671232876712	200	266	TRUE
NC_023568	"Straboviridae
200 genomes
av. genome size:266"	377	50	24	0.13262599469496	0.0636604774535809	200	266	TRUE
NC_023688	"Straboviridae
200 genomes
av. genome size:266"	326	39	23	0.119631901840491	0.0705521472392638	200	266	TRUE
NC_024124	"Straboviridae
200 genomes
av. genome size:266"	269	38	23	0.141263940520446	0.0855018587360595	200	266	TRUE
NC_024125	"Straboviridae
200 genomes
av. genome size:266"	273	45	24	0.164835164835165	0.0879120879120879	200	266	TRUE
NC_024794	"Straboviridae
200 genomes
av. genome size:266"	260	41	24	0.157692307692308	0.0923076923076923	200	266	TRUE
NC_025414	"Straboviridae
200 genomes
av. genome size:266"	271	49	25	0.180811808118081	0.0922509225092251	200	266	TRUE
NC_025419	"Straboviridae
200 genomes
av. genome size:266"	268	48	25	0.17910447761194	0.0932835820895522	200	266	TRUE
NC_025425	"Straboviridae
200 genomes
av. genome size:266"	267	38	21	0.142322097378277	0.0786516853932584	200	266	TRUE
NC_025437	"Straboviridae
200 genomes
av. genome size:266"	267	42	25	0.157303370786517	0.0936329588014981	200	266	TRUE
NC_025448	"Straboviridae
200 genomes
av. genome size:266"	265	39	22	0.147169811320755	0.0830188679245283	200	266	TRUE
NC_025449	"Straboviridae
200 genomes
av. genome size:266"	266	42	24	0.157894736842105	0.0902255639097744	200	266	TRUE
NC_025829	"Straboviridae
200 genomes
av. genome size:266"	259	41	23	0.158301158301158	0.0888030888030888	200	266	TRUE
NC_026607	"Straboviridae
200 genomes
av. genome size:266"	256	41	23	0.16015625	0.08984375	200	266	TRUE
NC_027331	"Straboviridae
200 genomes
av. genome size:266"	291	39	23	0.134020618556701	0.0790378006872852	200	266	TRUE
NC_027344	"Straboviridae
200 genomes
av. genome size:266"	250	37	22	0.148	0.088	200	266	TRUE
NC_027349	"Straboviridae
200 genomes
av. genome size:266"	269	42	23	0.156133828996283	0.0855018587360595	200	266	TRUE
NC_027353	"Straboviridae
200 genomes
av. genome size:266"	267	41	23	0.153558052434457	0.0861423220973783	200	266	TRUE
NC_027404	"Straboviridae
200 genomes
av. genome size:266"	267	46	24	0.172284644194757	0.0898876404494382	200	266	TRUE
NC_027983	"Straboviridae
200 genomes
av. genome size:266"	263	42	23	0.159695817490494	0.0874524714828897	200	266	TRUE
NC_028683	"Straboviridae
200 genomes
av. genome size:266"	304	48	25	0.157894736842105	0.0822368421052632	200	266	TRUE
NC_028686	"Straboviridae
200 genomes
av. genome size:266"	264	36	23	0.136363636363636	0.0871212121212121	200	266	TRUE
NC_028750	"Straboviridae
200 genomes
av. genome size:266"	269	50	26	0.185873605947955	0.0966542750929368	200	266	TRUE
NC_028755	"Straboviridae
200 genomes
av. genome size:266"	267	47	25	0.176029962546816	0.0936329588014981	200	266	TRUE
NC_028762	"Straboviridae
200 genomes
av. genome size:266"	254	39	22	0.153543307086614	0.0866141732283465	200	266	TRUE
NC_028780	"Straboviridae
200 genomes
av. genome size:266"	265	42	23	0.158490566037736	0.0867924528301887	200	266	TRUE
NC_028820	"Straboviridae
200 genomes
av. genome size:266"	259	40	21	0.154440154440154	0.0810810810810811	200	266	TRUE
NC_028829	"Straboviridae
200 genomes
av. genome size:266"	381	50	24	0.131233595800525	0.062992125984252	200	266	TRUE
NC_028847	"Straboviridae
200 genomes
av. genome size:266"	272	41	24	0.150735294117647	0.0882352941176471	200	266	TRUE
NC_028857	"Straboviridae
200 genomes
av. genome size:266"	305	38	23	0.124590163934426	0.0754098360655738	200	266	TRUE
NC_028881	"Straboviridae
200 genomes
av. genome size:266"	273	43	24	0.157509157509158	0.0879120879120879	200	266	TRUE
NC_028894	"Straboviridae
200 genomes
av. genome size:266"	289	42	23	0.145328719723183	0.0795847750865052	200	266	TRUE
NC_028925	"Straboviridae
200 genomes
av. genome size:266"	289	45	23	0.155709342560554	0.0795847750865052	200	266	TRUE
NC_028927	"Straboviridae
200 genomes
av. genome size:266"	266	41	24	0.154135338345865	0.0902255639097744	200	266	TRUE
NC_028940	"Straboviridae
200 genomes
av. genome size:266"	285	39	24	0.136842105263158	0.0842105263157895	200	266	TRUE
NC_028957	"Straboviridae
200 genomes
av. genome size:266"	288	48	23	0.166666666666667	0.0798611111111111	200	266	TRUE
NC_029000	"Straboviridae
200 genomes
av. genome size:266"	231	42	24	0.181818181818182	0.103896103896104	200	266	TRUE
NC_029013	"Straboviridae
200 genomes
av. genome size:266"	273	51	25	0.186813186813187	0.0915750915750916	200	266	TRUE
NC_029091	"Straboviridae
200 genomes
av. genome size:266"	266	41	24	0.154135338345865	0.0902255639097744	200	266	TRUE
NC_030953	"Straboviridae
200 genomes
av. genome size:266"	266	49	24	0.184210526315789	0.0902255639097744	200	266	TRUE
NC_031011	"Straboviridae
200 genomes
av. genome size:266"	270	46	24	0.17037037037037	0.0888888888888889	200	266	TRUE
NC_031020	"Straboviridae
200 genomes
av. genome size:266"	268	42	22	0.156716417910448	0.082089552238806	200	266	TRUE
NC_031047	"Straboviridae
200 genomes
av. genome size:266"	270	54	22	0.2	0.0814814814814815	200	266	TRUE
NC_031065	"Straboviridae
200 genomes
av. genome size:266"	256	44	25	0.171875	0.09765625	200	266	TRUE
NC_031085	"Straboviridae
200 genomes
av. genome size:266"	265	40	23	0.150943396226415	0.0867924528301887	200	266	TRUE
NC_031087	"Straboviridae
200 genomes
av. genome size:266"	264	41	24	0.15530303030303	0.0909090909090909	200	266	TRUE
NC_031090	"Straboviridae
200 genomes
av. genome size:266"	267	42	24	0.157303370786517	0.0898876404494382	200	266	TRUE
NC_031095	"Straboviridae
200 genomes
av. genome size:266"	262	41	24	0.156488549618321	0.0916030534351145	200	266	TRUE
NC_031103	"Straboviridae
200 genomes
av. genome size:266"	265	36	23	0.135849056603774	0.0867924528301887	200	266	TRUE
NC_031928	"Straboviridae
200 genomes
av. genome size:266"	267	38	24	0.142322097378277	0.0898876404494382	200	266	TRUE
NC_031934	"Straboviridae
200 genomes
av. genome size:266"	263	41	24	0.155893536121673	0.091254752851711	200	266	TRUE
NC_041863	"Straboviridae
200 genomes
av. genome size:266"	265	42	24	0.158490566037736	0.0905660377358491	200	266	TRUE
NC_041919	"Straboviridae
200 genomes
av. genome size:266"	266	41	23	0.154135338345865	0.0864661654135338	200	266	TRUE
NC_041936	"Straboviridae
200 genomes
av. genome size:266"	267	41	23	0.153558052434457	0.0861423220973783	200	266	TRUE
NC_041980	"Straboviridae
200 genomes
av. genome size:266"	268	46	25	0.171641791044776	0.0932835820895522	200	266	TRUE
NC_041996	"Straboviridae
200 genomes
av. genome size:266"	275	45	27	0.163636363636364	0.0981818181818182	200	266	TRUE
NC_042019	"Straboviridae
200 genomes
av. genome size:266"	229	40	21	0.174672489082969	0.091703056768559	200	266	TRUE
NC_042039	"Straboviridae
200 genomes
av. genome size:266"	263	39	23	0.14828897338403	0.0874524714828897	200	266	TRUE
NC_042044	"Straboviridae
200 genomes
av. genome size:266"	256	41	23	0.16015625	0.08984375	200	266	TRUE
NC_042067	"Straboviridae
200 genomes
av. genome size:266"	300	44	22	0.146666666666667	0.0733333333333333	200	266	TRUE
NC_042077	"Straboviridae
200 genomes
av. genome size:266"	265	39	23	0.147169811320755	0.0867924528301887	200	266	TRUE
NC_042078	"Straboviridae
200 genomes
av. genome size:266"	267	39	23	0.146067415730337	0.0861423220973783	200	266	TRUE
NC_042129	"Straboviridae
200 genomes
av. genome size:266"	272	40	23	0.147058823529412	0.0845588235294118	200	266	TRUE
NC_048645	"Straboviridae
200 genomes
av. genome size:266"	269	49	25	0.182156133828996	0.0929368029739777	200	266	TRUE
NC_048646	"Straboviridae
200 genomes
av. genome size:266"	278	55	26	0.197841726618705	0.0935251798561151	200	266	TRUE
NC_048673	"Straboviridae
200 genomes
av. genome size:266"	401	37	22	0.0922693266832918	0.0548628428927681	200	266	TRUE
NC_048674	"Straboviridae
200 genomes
av. genome size:266"	399	37	23	0.0927318295739348	0.0576441102756892	200	266	TRUE
NC_048849	"Straboviridae
200 genomes
av. genome size:266"	295	44	24	0.149152542372881	0.0813559322033898	200	266	TRUE
NC_049438	"Straboviridae
200 genomes
av. genome size:266"	245	45	22	0.183673469387755	0.0897959183673469	200	266	TRUE
NC_049441	"Straboviridae
200 genomes
av. genome size:266"	246	45	23	0.182926829268293	0.0934959349593496	200	266	TRUE
NC_049445	"Straboviridae
200 genomes
av. genome size:266"	249	43	22	0.172690763052209	0.0883534136546185	200	266	TRUE
NC_049479	"Straboviridae
200 genomes
av. genome size:266"	243	43	22	0.176954732510288	0.0905349794238683	200	266	TRUE
NC_049490	"Straboviridae
200 genomes
av. genome size:266"	243	43	22	0.176954732510288	0.0905349794238683	200	266	TRUE
NC_049491	"Straboviridae
200 genomes
av. genome size:266"	233	45	23	0.1931330472103	0.0987124463519313	200	266	TRUE
NC_049492	"Straboviridae
200 genomes
av. genome size:266"	242	44	23	0.181818181818182	0.0950413223140496	200	266	TRUE
NC_049493	"Straboviridae
200 genomes
av. genome size:266"	238	44	22	0.184873949579832	0.092436974789916	200	266	TRUE
NC_049494	"Straboviridae
200 genomes
av. genome size:266"	245	42	22	0.171428571428571	0.0897959183673469	200	266	TRUE
NC_049511	"Straboviridae
200 genomes
av. genome size:266"	240	42	22	0.175	0.0916666666666667	200	266	TRUE
NC_054899	"Straboviridae
200 genomes
av. genome size:266"	264	42	23	0.159090909090909	0.0871212121212121	200	266	TRUE
NC_054900	"Straboviridae
200 genomes
av. genome size:266"	266	39	23	0.146616541353383	0.0864661654135338	200	266	TRUE
NC_054901	"Straboviridae
200 genomes
av. genome size:266"	263	39	23	0.14828897338403	0.0874524714828897	200	266	TRUE
NC_054902	"Straboviridae
200 genomes
av. genome size:266"	270	44	23	0.162962962962963	0.0851851851851852	200	266	TRUE
NC_054903	"Straboviridae
200 genomes
av. genome size:266"	267	39	23	0.146067415730337	0.0861423220973783	200	266	TRUE
NC_054904	"Straboviridae
200 genomes
av. genome size:266"	260	41	24	0.157692307692308	0.0923076923076923	200	266	TRUE
NC_054905	"Straboviridae
200 genomes
av. genome size:266"	266	40	23	0.150375939849624	0.0864661654135338	200	266	TRUE
NC_054906	"Straboviridae
200 genomes
av. genome size:266"	265	39	23	0.147169811320755	0.0867924528301887	200	266	TRUE
NC_054907	"Straboviridae
200 genomes
av. genome size:266"	264	48	25	0.181818181818182	0.0946969696969697	200	266	TRUE
NC_054908	"Straboviridae
200 genomes
av. genome size:266"	269	38	22	0.141263940520446	0.0817843866171004	200	266	TRUE
NC_054909	"Straboviridae
200 genomes
av. genome size:266"	266	45	25	0.169172932330827	0.093984962406015	200	266	TRUE
NC_054910	"Straboviridae
200 genomes
av. genome size:266"	266	39	23	0.146616541353383	0.0864661654135338	200	266	TRUE
NC_054911	"Straboviridae
200 genomes
av. genome size:266"	271	44	24	0.162361623616236	0.0885608856088561	200	266	TRUE
NC_054912	"Straboviridae
200 genomes
av. genome size:266"	273	44	23	0.161172161172161	0.0842490842490843	200	266	TRUE
NC_054913	"Straboviridae
200 genomes
av. genome size:266"	257	50	26	0.194552529182879	0.101167315175097	200	266	TRUE
NC_054914	"Straboviridae
200 genomes
av. genome size:266"	266	41	24	0.154135338345865	0.0902255639097744	200	266	TRUE
NC_054915	"Straboviridae
200 genomes
av. genome size:266"	263	44	24	0.167300380228137	0.091254752851711	200	266	TRUE
NC_054916	"Straboviridae
200 genomes
av. genome size:266"	263	47	23	0.178707224334601	0.0874524714828897	200	266	TRUE
NC_054917	"Straboviridae
200 genomes
av. genome size:266"	264	40	23	0.151515151515152	0.0871212121212121	200	266	TRUE
NC_054918	"Straboviridae
200 genomes
av. genome size:266"	266	40	23	0.150375939849624	0.0864661654135338	200	266	TRUE
NC_054919	"Straboviridae
200 genomes
av. genome size:266"	269	44	24	0.163568773234201	0.0892193308550186	200	266	TRUE
NC_054920	"Straboviridae
200 genomes
av. genome size:266"	270	40	23	0.148148148148148	0.0851851851851852	200	266	TRUE
NC_054921	"Straboviridae
200 genomes
av. genome size:266"	274	46	23	0.167883211678832	0.0839416058394161	200	266	TRUE
NC_054922	"Straboviridae
200 genomes
av. genome size:266"	266	40	23	0.150375939849624	0.0864661654135338	200	266	TRUE
NC_054923	"Straboviridae
200 genomes
av. genome size:266"	265	40	22	0.150943396226415	0.0830188679245283	200	266	TRUE
NC_054924	"Straboviridae
200 genomes
av. genome size:266"	272	43	24	0.158088235294118	0.0882352941176471	200	266	TRUE
NC_054925	"Straboviridae
200 genomes
av. genome size:266"	264	42	24	0.159090909090909	0.0909090909090909	200	266	TRUE
NC_054926	"Straboviridae
200 genomes
av. genome size:266"	273	41	23	0.15018315018315	0.0842490842490843	200	266	TRUE
NC_054927	"Straboviridae
200 genomes
av. genome size:266"	266	43	24	0.161654135338346	0.0902255639097744	200	266	TRUE
NC_054928	"Straboviridae
200 genomes
av. genome size:266"	270	45	22	0.166666666666667	0.0814814814814815	200	266	TRUE
NC_054929	"Straboviridae
200 genomes
av. genome size:266"	261	39	23	0.149425287356322	0.0881226053639847	200	266	TRUE
NC_054930	"Straboviridae
200 genomes
av. genome size:266"	268	42	24	0.156716417910448	0.0895522388059701	200	266	TRUE
NC_054931	"Straboviridae
200 genomes
av. genome size:266"	258	39	24	0.151162790697674	0.0930232558139535	200	266	TRUE
NC_054932	"Straboviridae
200 genomes
av. genome size:266"	267	39	23	0.146067415730337	0.0861423220973783	200	266	TRUE
NC_054933	"Straboviridae
200 genomes
av. genome size:266"	271	40	23	0.14760147601476	0.0848708487084871	200	266	TRUE
NC_054934	"Straboviridae
200 genomes
av. genome size:266"	263	39	23	0.14828897338403	0.0874524714828897	200	266	TRUE
NC_054935	"Straboviridae
200 genomes
av. genome size:266"	266	42	24	0.157894736842105	0.0902255639097744	200	266	TRUE
NC_054936	"Straboviridae
200 genomes
av. genome size:266"	264	45	23	0.170454545454545	0.0871212121212121	200	266	TRUE
NC_054937	"Straboviridae
200 genomes
av. genome size:266"	274	56	22	0.204379562043796	0.0802919708029197	200	266	TRUE
NC_054938	"Straboviridae
200 genomes
av. genome size:266"	265	41	23	0.154716981132075	0.0867924528301887	200	266	TRUE
NC_054939	"Straboviridae
200 genomes
av. genome size:266"	267	41	23	0.153558052434457	0.0861423220973783	200	266	TRUE
NC_054940	"Straboviridae
200 genomes
av. genome size:266"	269	43	25	0.159851301115242	0.0929368029739777	200	266	TRUE
NC_054941	"Straboviridae
200 genomes
av. genome size:266"	267	42	23	0.157303370786517	0.0861423220973783	200	266	TRUE
NC_054942	"Straboviridae
200 genomes
av. genome size:266"	263	39	23	0.14828897338403	0.0874524714828897	200	266	TRUE
NC_054943	"Straboviridae
200 genomes
av. genome size:266"	266	52	25	0.195488721804511	0.093984962406015	200	266	TRUE
NC_054944	"Straboviridae
200 genomes
av. genome size:266"	269	45	25	0.16728624535316	0.0929368029739777	200	266	TRUE
NC_054945	"Straboviridae
200 genomes
av. genome size:266"	264	39	23	0.147727272727273	0.0871212121212121	200	266	TRUE
NC_055708	"Straboviridae
200 genomes
av. genome size:266"	267	42	25	0.157303370786517	0.0936329588014981	200	266	TRUE
NC_055709	"Straboviridae
200 genomes
av. genome size:266"	190	36	19	0.189473684210526	0.1	200	266	TRUE
NC_055712	"Straboviridae
200 genomes
av. genome size:266"	259	52	23	0.200772200772201	0.0888030888030888	200	266	TRUE
NC_055715	"Straboviridae
200 genomes
av. genome size:266"	303	48	24	0.158415841584158	0.0792079207920792	200	266	TRUE
NC_055716	"Straboviridae
200 genomes
av. genome size:266"	273	41	25	0.15018315018315	0.0915750915750916	200	266	TRUE
NC_055718	"Straboviridae
200 genomes
av. genome size:266"	275	49	28	0.178181818181818	0.101818181818182	200	266	TRUE
NC_055720	"Straboviridae
200 genomes
av. genome size:266"	226	46	22	0.20353982300885	0.0973451327433628	200	266	TRUE
NC_055721	"Straboviridae
200 genomes
av. genome size:266"	294	47	25	0.159863945578231	0.0850340136054422	200	266	TRUE
NC_055723	"Straboviridae
200 genomes
av. genome size:266"	267	45	24	0.168539325842697	0.0898876404494382	200	266	TRUE
NC_055724	"Straboviridae
200 genomes
av. genome size:266"	264	41	24	0.15530303030303	0.0909090909090909	200	266	TRUE
NC_055726	"Straboviridae
200 genomes
av. genome size:266"	292	43	22	0.147260273972603	0.0753424657534247	200	266	TRUE
NC_055727	"Straboviridae
200 genomes
av. genome size:266"	263	44	21	0.167300380228137	0.0798479087452472	200	266	TRUE
NC_055728	"Straboviridae
200 genomes
av. genome size:266"	279	47	26	0.168458781362007	0.0931899641577061	200	266	TRUE
NC_055733	"Straboviridae
200 genomes
av. genome size:266"	324	44	25	0.135802469135802	0.0771604938271605	200	266	TRUE
NC_055734	"Straboviridae
200 genomes
av. genome size:266"	264	40	25	0.151515151515152	0.0946969696969697	200	266	TRUE
NC_055737	"Straboviridae
200 genomes
av. genome size:266"	278	45	25	0.161870503597122	0.0899280575539568	200	266	TRUE
NC_055739	"Straboviridae
200 genomes
av. genome size:266"	290	40	23	0.137931034482759	0.0793103448275862	200	266	TRUE
NC_055740	"Straboviridae
200 genomes
av. genome size:266"	273	40	24	0.146520146520147	0.0879120879120879	200	266	TRUE
NC_055741	"Straboviridae
200 genomes
av. genome size:266"	259	37	23	0.142857142857143	0.0888030888030888	200	266	TRUE
NC_055742	"Straboviridae
200 genomes
av. genome size:266"	280	40	25	0.142857142857143	0.0892857142857143	200	266	TRUE
NC_055743	"Straboviridae
200 genomes
av. genome size:266"	303	40	23	0.132013201320132	0.0759075907590759	200	266	TRUE
NC_055746	"Straboviridae
200 genomes
av. genome size:266"	231	44	25	0.19047619047619	0.108225108225108	200	266	TRUE
NC_055747	"Straboviridae
200 genomes
av. genome size:266"	235	41	26	0.174468085106383	0.11063829787234	200	266	TRUE
NC_055748	"Straboviridae
200 genomes
av. genome size:266"	263	35	23	0.133079847908745	0.0874524714828897	200	266	TRUE
NC_055749	"Straboviridae
200 genomes
av. genome size:266"	264	40	24	0.151515151515152	0.0909090909090909	200	266	TRUE
NC_055757	"Straboviridae
200 genomes
av. genome size:266"	270	42	22	0.155555555555556	0.0814814814814815	200	266	TRUE
NC_055768	"Straboviridae
200 genomes
av. genome size:266"	256	35	24	0.13671875	0.09375	200	266	TRUE
NC_055780	"Straboviridae
200 genomes
av. genome size:266"	266	39	23	0.146616541353383	0.0864661654135338	200	266	TRUE
NC_055781	"Straboviridae
200 genomes
av. genome size:266"	262	45	24	0.17175572519084	0.0916030534351145	200	266	TRUE
NC_055782	"Straboviridae
200 genomes
av. genome size:266"	269	42	25	0.156133828996283	0.0929368029739777	200	266	TRUE
NC_055783	"Straboviridae
200 genomes
av. genome size:266"	267	45	17	0.168539325842697	0.0636704119850187	200	266	TRUE
NC_055831	"Straboviridae
200 genomes
av. genome size:266"	265	39	23	0.147169811320755	0.0867924528301887	200	266	TRUE
