# Supplementary material for: Ongoing shuffling of protein fragments diversifies core viral functions linked to interactions with bacterial hosts
Source: Nat Commun. 2023 Nov 28;14:7460. doi: 10.1038/s41467-023-43236-9 (PMC10684548; doi:10.1038/s41467-023-43236-9)
Supplement: Supplementary file 8 — Source Data [file 41467_2023_43236_MOESM8_ESM.zip › Source_Data/FigureS9.txt]

from	to	category	num.prot
101.15.1	2002.1.1	lysis	1
101.15.1	2011.1.1	lysis	3
101.15.1	219.1.1	lysis	1
101.15.1	285.1.1	lysis	2
101.15.1	3374.1.1	lysis	2
2002.1.1	219.1.1	lysis	1
2002.1.1	285.1.1	lysis	3
2002.1.1	304.5.1	lysis	2
2002.1.1	5.1.2	lysis	3
2002.1.1	702.1.1	lysis	1
2011.1.1	219.1.1	lysis	3
2011.1.1	4.1.1	lysis	1
219.1.1	235.1.1	lysis	7
219.1.1	285.1.1	lysis	4
219.1.1	4.1.1	lysis	7
219.1.1	6062.1.1	lysis	1
219.1.1	702.1.1	lysis	1
235.1.1	285.1.1	lysis	3
235.1.1	307.1.1	lysis	1
235.1.1	325.1.6	lysis	2
285.1.1	325.1.6	lysis	1
285.1.1	325.1.7	lysis	2
285.1.1	4.1.1	lysis	3
285.1.1	5.1.2	lysis	3
285.1.1	6062.1.1	lysis	2
307.1.1	3374.1.1	lysis	1
307.1.1	4.1.1	lysis	4
325.1.6	325.1.7	lysis	12
