# Supplementary material for: Ongoing shuffling of protein fragments diversifies core viral functions linked to interactions with bacterial hosts
Source: Nat Commun. 2023 Nov 28;14:7460. doi: 10.1038/s41467-023-43236-9 (PMC10684548; doi:10.1038/s41467-023-43236-9)
Supplement: Supplementary file 8 — Source Data [file 41467_2023_43236_MOESM8_ESM.zip › Source_Data/FigureS17.txt]

Family	family	annotation	category	prop.genomes.with.this.function	prop.mosaic
unknown	"Cheoctovirus
unknown
105 genomes
av. genome size: 99"	adaptor	connector	1	0
unknown	"Cheoctovirus
unknown
105 genomes
av. genome size: 99"	anti-repressor	transcription regulation	0.361904761904762	1
unknown	"Cheoctovirus
unknown
105 genomes
av. genome size: 99"	baseplate	tail	0	0
unknown	"Cheoctovirus
unknown
105 genomes
av. genome size: 99"	baseplate wedge	tail	0	0
unknown	"Cheoctovirus
unknown
105 genomes
av. genome size: 99"	capsid	head and packaging	0.971428571428571	0
unknown	"Cheoctovirus
unknown
105 genomes
av. genome size: 99"	capsid assembly	head and packaging	1	0
unknown	"Cheoctovirus
unknown
105 genomes
av. genome size: 99"	capsid decoration	head and packaging	0	0
unknown	"Cheoctovirus
unknown
105 genomes
av. genome size: 99"	CRISPR system inhibited	antidefense	0	0
unknown	"Cheoctovirus
unknown
105 genomes
av. genome size: 99"	DNA annealing protein	DNA, RNA and nucleotide metabolism	0	0
unknown	"Cheoctovirus
unknown
105 genomes
av. genome size: 99"	DNA binding protein	DNA, RNA and nucleotide metabolism	0.990476190476191	0
unknown	"Cheoctovirus
unknown
105 genomes
av. genome size: 99"	DNA helicase	DNA, RNA and nucleotide metabolism	0.142857142857143	1
unknown	"Cheoctovirus
unknown
105 genomes
av. genome size: 99"	DNA methyltransferase	other	0.685714285714286	0.388888888888889
unknown	"Cheoctovirus
unknown
105 genomes
av. genome size: 99"	DNA polymerase	DNA, RNA and nucleotide metabolism	1	0
unknown	"Cheoctovirus
unknown
105 genomes
av. genome size: 99"	DNA primase	DNA, RNA and nucleotide metabolism	0	0
unknown	"Cheoctovirus
unknown
105 genomes
av. genome size: 99"	endolysin	lysis	1	1
unknown	"Cheoctovirus
unknown
105 genomes
av. genome size: 99"	endonuclease	DNA, RNA and nucleotide metabolism	0.990476190476191	0.759615384615385
unknown	"Cheoctovirus
unknown
105 genomes
av. genome size: 99"	excisionase	integration and excision	0.342857142857143	0
unknown	"Cheoctovirus
unknown
105 genomes
av. genome size: 99"	exonuclease	DNA, RNA and nucleotide metabolism	0	0
unknown	"Cheoctovirus
unknown
105 genomes
av. genome size: 99"	glycosyltransferase	moron, auxiliary metabolic gene and host takeover	0.961904761904762	0.504950495049505
unknown	"Cheoctovirus
unknown
105 genomes
av. genome size: 99"	holin/anti-holin	lysis	1	0
unknown	"Cheoctovirus
unknown
105 genomes
av. genome size: 99"	Holliday junction resolvase	DNA, RNA and nucleotide metabolism	0	0
unknown	"Cheoctovirus
unknown
105 genomes
av. genome size: 99"	HTJ	connector	0.00952380952380953	0
unknown	"Cheoctovirus
unknown
105 genomes
av. genome size: 99"	internal virion protein	head and packaging	0	0
unknown	"Cheoctovirus
unknown
105 genomes
av. genome size: 99"	major capsid	head and packaging	1	0.0952380952380952
unknown	"Cheoctovirus
unknown
105 genomes
av. genome size: 99"	major tail	tail	0.971428571428571	0
unknown	"Cheoctovirus
unknown
105 genomes
av. genome size: 99"	membrane protein	moron, auxiliary metabolic gene and host takeover	0.238095238095238	0
unknown	"Cheoctovirus
unknown
105 genomes
av. genome size: 99"	minor capsid	head and packaging	0	0
unknown	"Cheoctovirus
unknown
105 genomes
av. genome size: 99"	minor tail	tail	1	1
unknown	"Cheoctovirus
unknown
105 genomes
av. genome size: 99"	peptidase	other	0	0
unknown	"Cheoctovirus
unknown
105 genomes
av. genome size: 99"	portal	head and packaging	1	0
unknown	"Cheoctovirus
unknown
105 genomes
av. genome size: 99"	replication initiation protein	DNA, RNA and nucleotide metabolism	0.523809523809524	1
unknown	"Cheoctovirus
unknown
105 genomes
av. genome size: 99"	ribonucleotide reductase	DNA, RNA and nucleotide metabolism	0	0
unknown	"Cheoctovirus
unknown
105 genomes
av. genome size: 99"	RNA polymerase	DNA, RNA and nucleotide metabolism	0	0
unknown	"Cheoctovirus
unknown
105 genomes
av. genome size: 99"	scaffolding	head and packaging	0.838095238095238	0
unknown	"Cheoctovirus
unknown
105 genomes
av. genome size: 99"	single strand DNA binding protein	DNA, RNA and nucleotide metabolism	0	0
unknown	"Cheoctovirus
unknown
105 genomes
av. genome size: 99"	spanin	lysis	0	0
unknown	"Cheoctovirus
unknown
105 genomes
av. genome size: 99"	tail assembly	tail	1	0.990476190476191
unknown	"Cheoctovirus
unknown
105 genomes
av. genome size: 99"	tail fiber	tail	0	0
unknown	"Cheoctovirus
unknown
105 genomes
av. genome size: 99"	tail length tape measure	tail	1	1
unknown	"Cheoctovirus
unknown
105 genomes
av. genome size: 99"	tail spike	tail	0	0
unknown	"Cheoctovirus
unknown
105 genomes
av. genome size: 99"	terminase large	head and packaging	1	0
unknown	"Cheoctovirus
unknown
105 genomes
av. genome size: 99"	terminase small	head and packaging	0.0952380952380952	0
unknown	"Cheoctovirus
unknown
105 genomes
av. genome size: 99"	transcriptional regulator	transcription regulation	0	0
unknown	"Cheoctovirus
unknown
105 genomes
av. genome size: 99"	transcriptional repressor	transcription regulation	0.885714285714286	0.860215053763441
unknown	"Cheoctovirus
unknown
105 genomes
av. genome size: 99"	transposase	integration and excision	0.114285714285714	0
unknown	"Cheoctovirus
unknown
105 genomes
av. genome size: 99"	Type II TA system	antidefense	0.114285714285714	0
unknown	"Skunavirus
unknown
94 genomes
av. genome size: 55"	adaptor	connector	0	0
unknown	"Skunavirus
unknown
94 genomes
av. genome size: 55"	anti-repressor	transcription regulation	0.0106382978723404	1
unknown	"Skunavirus
unknown
94 genomes
av. genome size: 55"	baseplate	tail	0	0
unknown	"Skunavirus
unknown
94 genomes
av. genome size: 55"	baseplate wedge	tail	0	0
unknown	"Skunavirus
unknown
94 genomes
av. genome size: 55"	capsid	head and packaging	0	0
unknown	"Skunavirus
unknown
94 genomes
av. genome size: 55"	capsid assembly	head and packaging	1	0
unknown	"Skunavirus
unknown
94 genomes
av. genome size: 55"	capsid decoration	head and packaging	0	0
unknown	"Skunavirus
unknown
94 genomes
av. genome size: 55"	CRISPR system inhibited	antidefense	0	0
unknown	"Skunavirus
unknown
94 genomes
av. genome size: 55"	DNA annealing protein	DNA, RNA and nucleotide metabolism	0.978723404255319	0
unknown	"Skunavirus
unknown
94 genomes
av. genome size: 55"	DNA binding protein	DNA, RNA and nucleotide metabolism	0	0
unknown	"Skunavirus
unknown
94 genomes
av. genome size: 55"	DNA helicase	DNA, RNA and nucleotide metabolism	0	0
unknown	"Skunavirus
unknown
94 genomes
av. genome size: 55"	DNA methyltransferase	other	0.712765957446809	0
unknown	"Skunavirus
unknown
94 genomes
av. genome size: 55"	DNA polymerase	DNA, RNA and nucleotide metabolism	0	0
unknown	"Skunavirus
unknown
94 genomes
av. genome size: 55"	DNA primase	DNA, RNA and nucleotide metabolism	0	0
unknown	"Skunavirus
unknown
94 genomes
av. genome size: 55"	endolysin	lysis	1	1
unknown	"Skunavirus
unknown
94 genomes
av. genome size: 55"	endonuclease	DNA, RNA and nucleotide metabolism	0.840425531914894	0.974683544303798
unknown	"Skunavirus
unknown
94 genomes
av. genome size: 55"	excisionase	integration and excision	0	0
unknown	"Skunavirus
unknown
94 genomes
av. genome size: 55"	exonuclease	DNA, RNA and nucleotide metabolism	0	0
unknown	"Skunavirus
unknown
94 genomes
av. genome size: 55"	glycosyltransferase	moron, auxiliary metabolic gene and host takeover	0	0
unknown	"Skunavirus
unknown
94 genomes
av. genome size: 55"	holin/anti-holin	lysis	0	0
unknown	"Skunavirus
unknown
94 genomes
av. genome size: 55"	Holliday junction resolvase	DNA, RNA and nucleotide metabolism	1	0
unknown	"Skunavirus
unknown
94 genomes
av. genome size: 55"	HTJ	connector	1	0
unknown	"Skunavirus
unknown
94 genomes
av. genome size: 55"	internal virion protein	head and packaging	0	0
unknown	"Skunavirus
unknown
94 genomes
av. genome size: 55"	major capsid	head and packaging	0	0
unknown	"Skunavirus
unknown
94 genomes
av. genome size: 55"	major tail	tail	0.946808510638298	1
unknown	"Skunavirus
unknown
94 genomes
av. genome size: 55"	membrane protein	moron, auxiliary metabolic gene and host takeover	0	0
unknown	"Skunavirus
unknown
94 genomes
av. genome size: 55"	minor capsid	head and packaging	0.0106382978723404	1
unknown	"Skunavirus
unknown
94 genomes
av. genome size: 55"	minor tail	tail	0.0212765957446809	0
unknown	"Skunavirus
unknown
94 genomes
av. genome size: 55"	peptidase	other	0	0
unknown	"Skunavirus
unknown
94 genomes
av. genome size: 55"	portal	head and packaging	1	0
unknown	"Skunavirus
unknown
94 genomes
av. genome size: 55"	replication initiation protein	DNA, RNA and nucleotide metabolism	0	0
unknown	"Skunavirus
unknown
94 genomes
av. genome size: 55"	ribonucleotide reductase	DNA, RNA and nucleotide metabolism	0	0
unknown	"Skunavirus
unknown
94 genomes
av. genome size: 55"	RNA polymerase	DNA, RNA and nucleotide metabolism	0	0
unknown	"Skunavirus
unknown
94 genomes
av. genome size: 55"	scaffolding	head and packaging	0	0
unknown	"Skunavirus
unknown
94 genomes
av. genome size: 55"	single strand DNA binding protein	DNA, RNA and nucleotide metabolism	0.978723404255319	0
unknown	"Skunavirus
unknown
94 genomes
av. genome size: 55"	spanin	lysis	0	0
unknown	"Skunavirus
unknown
94 genomes
av. genome size: 55"	tail assembly	tail	0	0
unknown	"Skunavirus
unknown
94 genomes
av. genome size: 55"	tail fiber	tail	0	0
unknown	"Skunavirus
unknown
94 genomes
av. genome size: 55"	tail length tape measure	tail	0	0
unknown	"Skunavirus
unknown
94 genomes
av. genome size: 55"	tail spike	tail	0	0
unknown	"Skunavirus
unknown
94 genomes
av. genome size: 55"	terminase large	head and packaging	0.98936170212766	0
unknown	"Skunavirus
unknown
94 genomes
av. genome size: 55"	terminase small	head and packaging	0.98936170212766	0
unknown	"Skunavirus
unknown
94 genomes
av. genome size: 55"	transcriptional regulator	transcription regulation	0	0
unknown	"Skunavirus
unknown
94 genomes
av. genome size: 55"	transcriptional repressor	transcription regulation	0	0
unknown	"Skunavirus
unknown
94 genomes
av. genome size: 55"	transposase	integration and excision	0	0
unknown	"Skunavirus
unknown
94 genomes
av. genome size: 55"	Type II TA system	antidefense	0	0
unknown	"Pahexavirus
unknown
57 genomes
av. genome size: 39"	adaptor	connector	0.491228070175439	0
unknown	"Pahexavirus
unknown
57 genomes
av. genome size: 39"	anti-repressor	transcription regulation	0	0
unknown	"Pahexavirus
unknown
57 genomes
av. genome size: 39"	baseplate	tail	0	0
unknown	"Pahexavirus
unknown
57 genomes
av. genome size: 39"	baseplate wedge	tail	0	0
unknown	"Pahexavirus
unknown
57 genomes
av. genome size: 39"	capsid	head and packaging	0	0
unknown	"Pahexavirus
unknown
57 genomes
av. genome size: 39"	capsid assembly	head and packaging	1	1
unknown	"Pahexavirus
unknown
57 genomes
av. genome size: 39"	capsid decoration	head and packaging	0	0
unknown	"Pahexavirus
unknown
57 genomes
av. genome size: 39"	CRISPR system inhibited	antidefense	0	0
unknown	"Pahexavirus
unknown
57 genomes
av. genome size: 39"	DNA annealing protein	DNA, RNA and nucleotide metabolism	0	0
unknown	"Pahexavirus
unknown
57 genomes
av. genome size: 39"	DNA binding protein	DNA, RNA and nucleotide metabolism	0	0
unknown	"Pahexavirus
unknown
57 genomes
av. genome size: 39"	DNA helicase	DNA, RNA and nucleotide metabolism	1	0
unknown	"Pahexavirus
unknown
57 genomes
av. genome size: 39"	DNA methyltransferase	other	0	0
unknown	"Pahexavirus
unknown
57 genomes
av. genome size: 39"	DNA polymerase	DNA, RNA and nucleotide metabolism	0	0
unknown	"Pahexavirus
unknown
57 genomes
av. genome size: 39"	DNA primase	DNA, RNA and nucleotide metabolism	1	1
unknown	"Pahexavirus
unknown
57 genomes
av. genome size: 39"	endolysin	lysis	0	0
unknown	"Pahexavirus
unknown
57 genomes
av. genome size: 39"	endonuclease	DNA, RNA and nucleotide metabolism	0	0
unknown	"Pahexavirus
unknown
57 genomes
av. genome size: 39"	excisionase	integration and excision	0	0
unknown	"Pahexavirus
unknown
57 genomes
av. genome size: 39"	exonuclease	DNA, RNA and nucleotide metabolism	1	0.824561403508772
unknown	"Pahexavirus
unknown
57 genomes
av. genome size: 39"	glycosyltransferase	moron, auxiliary metabolic gene and host takeover	0	0
unknown	"Pahexavirus
unknown
57 genomes
av. genome size: 39"	holin/anti-holin	lysis	0	0
unknown	"Pahexavirus
unknown
57 genomes
av. genome size: 39"	Holliday junction resolvase	DNA, RNA and nucleotide metabolism	0	0
unknown	"Pahexavirus
unknown
57 genomes
av. genome size: 39"	HTJ	connector	0	0
unknown	"Pahexavirus
unknown
57 genomes
av. genome size: 39"	internal virion protein	head and packaging	0	0
unknown	"Pahexavirus
unknown
57 genomes
av. genome size: 39"	major capsid	head and packaging	0	0
unknown	"Pahexavirus
unknown
57 genomes
av. genome size: 39"	major tail	tail	1	1
unknown	"Pahexavirus
unknown
57 genomes
av. genome size: 39"	membrane protein	moron, auxiliary metabolic gene and host takeover	0	0
unknown	"Pahexavirus
unknown
57 genomes
av. genome size: 39"	minor capsid	head and packaging	0	0
unknown	"Pahexavirus
unknown
57 genomes
av. genome size: 39"	minor tail	tail	1	1
unknown	"Pahexavirus
unknown
57 genomes
av. genome size: 39"	peptidase	other	0	0
unknown	"Pahexavirus
unknown
57 genomes
av. genome size: 39"	portal	head and packaging	1	0
unknown	"Pahexavirus
unknown
57 genomes
av. genome size: 39"	replication initiation protein	DNA, RNA and nucleotide metabolism	0	0
unknown	"Pahexavirus
unknown
57 genomes
av. genome size: 39"	ribonucleotide reductase	DNA, RNA and nucleotide metabolism	0	0
unknown	"Pahexavirus
unknown
57 genomes
av. genome size: 39"	RNA polymerase	DNA, RNA and nucleotide metabolism	0	0
unknown	"Pahexavirus
unknown
57 genomes
av. genome size: 39"	scaffolding	head and packaging	0.140350877192982	1
unknown	"Pahexavirus
unknown
57 genomes
av. genome size: 39"	single strand DNA binding protein	DNA, RNA and nucleotide metabolism	0	0
unknown	"Pahexavirus
unknown
57 genomes
av. genome size: 39"	spanin	lysis	0	0
unknown	"Pahexavirus
unknown
57 genomes
av. genome size: 39"	tail assembly	tail	1	0
unknown	"Pahexavirus
unknown
57 genomes
av. genome size: 39"	tail fiber	tail	0	0
unknown	"Pahexavirus
unknown
57 genomes
av. genome size: 39"	tail length tape measure	tail	0	0
unknown	"Pahexavirus
unknown
57 genomes
av. genome size: 39"	tail spike	tail	0	0
unknown	"Pahexavirus
unknown
57 genomes
av. genome size: 39"	terminase large	head and packaging	1	0
unknown	"Pahexavirus
unknown
57 genomes
av. genome size: 39"	terminase small	head and packaging	0.666666666666667	0
unknown	"Pahexavirus
unknown
57 genomes
av. genome size: 39"	transcriptional regulator	transcription regulation	0	0
unknown	"Pahexavirus
unknown
57 genomes
av. genome size: 39"	transcriptional repressor	transcription regulation	0	0
unknown	"Pahexavirus
unknown
57 genomes
av. genome size: 39"	transposase	integration and excision	0	0
unknown	"Pahexavirus
unknown
57 genomes
av. genome size: 39"	Type II TA system	antidefense	0	0
unknown	"Fromanvirus
unknown
38 genomes
av. genome size: 89"	adaptor	connector	1	0
unknown	"Fromanvirus
unknown
38 genomes
av. genome size: 89"	anti-repressor	transcription regulation	0.0526315789473684	1
unknown	"Fromanvirus
unknown
38 genomes
av. genome size: 89"	baseplate	tail	0	0
unknown	"Fromanvirus
unknown
38 genomes
av. genome size: 89"	baseplate wedge	tail	0	0
unknown	"Fromanvirus
unknown
38 genomes
av. genome size: 89"	capsid	head and packaging	0	0
unknown	"Fromanvirus
unknown
38 genomes
av. genome size: 89"	capsid assembly	head and packaging	0.921052631578947	0
unknown	"Fromanvirus
unknown
38 genomes
av. genome size: 89"	capsid decoration	head and packaging	0	0
unknown	"Fromanvirus
unknown
38 genomes
av. genome size: 89"	CRISPR system inhibited	antidefense	0	0
unknown	"Fromanvirus
unknown
38 genomes
av. genome size: 89"	DNA annealing protein	DNA, RNA and nucleotide metabolism	0	0
unknown	"Fromanvirus
unknown
38 genomes
av. genome size: 89"	DNA binding protein	DNA, RNA and nucleotide metabolism	0.947368421052632	0.111111111111111
unknown	"Fromanvirus
unknown
38 genomes
av. genome size: 89"	DNA helicase	DNA, RNA and nucleotide metabolism	1	0
unknown	"Fromanvirus
unknown
38 genomes
av. genome size: 89"	DNA methyltransferase	other	0.263157894736842	0.8
unknown	"Fromanvirus
unknown
38 genomes
av. genome size: 89"	DNA polymerase	DNA, RNA and nucleotide metabolism	0	0
unknown	"Fromanvirus
unknown
38 genomes
av. genome size: 89"	DNA primase	DNA, RNA and nucleotide metabolism	0.631578947368421	0.958333333333333
unknown	"Fromanvirus
unknown
38 genomes
av. genome size: 89"	endolysin	lysis	1	0.868421052631579
unknown	"Fromanvirus
unknown
38 genomes
av. genome size: 89"	endonuclease	DNA, RNA and nucleotide metabolism	1	0.81578947368421
unknown	"Fromanvirus
unknown
38 genomes
av. genome size: 89"	excisionase	integration and excision	0.236842105263158	0
unknown	"Fromanvirus
unknown
38 genomes
av. genome size: 89"	exonuclease	DNA, RNA and nucleotide metabolism	0.947368421052632	1
unknown	"Fromanvirus
unknown
38 genomes
av. genome size: 89"	glycosyltransferase	moron, auxiliary metabolic gene and host takeover	0	0
unknown	"Fromanvirus
unknown
38 genomes
av. genome size: 89"	holin/anti-holin	lysis	0.184210526315789	0
unknown	"Fromanvirus
unknown
38 genomes
av. genome size: 89"	Holliday junction resolvase	DNA, RNA and nucleotide metabolism	0	0
unknown	"Fromanvirus
unknown
38 genomes
av. genome size: 89"	HTJ	connector	0.578947368421053	0.136363636363636
unknown	"Fromanvirus
unknown
38 genomes
av. genome size: 89"	internal virion protein	head and packaging	0	0
unknown	"Fromanvirus
unknown
38 genomes
av. genome size: 89"	major capsid	head and packaging	0.578947368421053	1
unknown	"Fromanvirus
unknown
38 genomes
av. genome size: 89"	major tail	tail	0.973684210526316	0.675675675675676
unknown	"Fromanvirus
unknown
38 genomes
av. genome size: 89"	membrane protein	moron, auxiliary metabolic gene and host takeover	0	0
unknown	"Fromanvirus
unknown
38 genomes
av. genome size: 89"	minor capsid	head and packaging	0	0
unknown	"Fromanvirus
unknown
38 genomes
av. genome size: 89"	minor tail	tail	1	0.631578947368421
unknown	"Fromanvirus
unknown
38 genomes
av. genome size: 89"	peptidase	other	0	0
unknown	"Fromanvirus
unknown
38 genomes
av. genome size: 89"	portal	head and packaging	1	0
unknown	"Fromanvirus
unknown
38 genomes
av. genome size: 89"	replication initiation protein	DNA, RNA and nucleotide metabolism	0	0
unknown	"Fromanvirus
unknown
38 genomes
av. genome size: 89"	ribonucleotide reductase	DNA, RNA and nucleotide metabolism	0.105263157894737	1
unknown	"Fromanvirus
unknown
38 genomes
av. genome size: 89"	RNA polymerase	DNA, RNA and nucleotide metabolism	0	0
unknown	"Fromanvirus
unknown
38 genomes
av. genome size: 89"	scaffolding	head and packaging	1	0
unknown	"Fromanvirus
unknown
38 genomes
av. genome size: 89"	single strand DNA binding protein	DNA, RNA and nucleotide metabolism	0	0
unknown	"Fromanvirus
unknown
38 genomes
av. genome size: 89"	spanin	lysis	0	0
unknown	"Fromanvirus
unknown
38 genomes
av. genome size: 89"	tail assembly	tail	0.973684210526316	0
unknown	"Fromanvirus
unknown
38 genomes
av. genome size: 89"	tail fiber	tail	0	0
unknown	"Fromanvirus
unknown
38 genomes
av. genome size: 89"	tail length tape measure	tail	0.868421052631579	1
unknown	"Fromanvirus
unknown
38 genomes
av. genome size: 89"	tail spike	tail	0	0
unknown	"Fromanvirus
unknown
38 genomes
av. genome size: 89"	terminase large	head and packaging	1	0
unknown	"Fromanvirus
unknown
38 genomes
av. genome size: 89"	terminase small	head and packaging	0	0
unknown	"Fromanvirus
unknown
38 genomes
av. genome size: 89"	transcriptional regulator	transcription regulation	0.0263157894736842	0
unknown	"Fromanvirus
unknown
38 genomes
av. genome size: 89"	transcriptional repressor	transcription regulation	0.289473684210526	0
unknown	"Fromanvirus
unknown
38 genomes
av. genome size: 89"	transposase	integration and excision	0.0789473684210526	0
unknown	"Fromanvirus
unknown
38 genomes
av. genome size: 89"	Type II TA system	antidefense	0	0
unknown	"Pbunavirus
unknown
35 genomes
av. genome size: 92"	adaptor	connector	0	0
unknown	"Pbunavirus
unknown
35 genomes
av. genome size: 92"	anti-repressor	transcription regulation	0	0
unknown	"Pbunavirus
unknown
35 genomes
av. genome size: 92"	baseplate	tail	0	0
unknown	"Pbunavirus
unknown
35 genomes
av. genome size: 92"	baseplate wedge	tail	1	0
unknown	"Pbunavirus
unknown
35 genomes
av. genome size: 92"	capsid	head and packaging	0.971428571428571	0
unknown	"Pbunavirus
unknown
35 genomes
av. genome size: 92"	capsid assembly	head and packaging	1	1
unknown	"Pbunavirus
unknown
35 genomes
av. genome size: 92"	capsid decoration	head and packaging	0	0
unknown	"Pbunavirus
unknown
35 genomes
av. genome size: 92"	CRISPR system inhibited	antidefense	0	0
unknown	"Pbunavirus
unknown
35 genomes
av. genome size: 92"	DNA annealing protein	DNA, RNA and nucleotide metabolism	0	0
unknown	"Pbunavirus
unknown
35 genomes
av. genome size: 92"	DNA binding protein	DNA, RNA and nucleotide metabolism	0	0
unknown	"Pbunavirus
unknown
35 genomes
av. genome size: 92"	DNA helicase	DNA, RNA and nucleotide metabolism	1	1
unknown	"Pbunavirus
unknown
35 genomes
av. genome size: 92"	DNA methyltransferase	other	0	0
unknown	"Pbunavirus
unknown
35 genomes
av. genome size: 92"	DNA polymerase	DNA, RNA and nucleotide metabolism	1	0
unknown	"Pbunavirus
unknown
35 genomes
av. genome size: 92"	DNA primase	DNA, RNA and nucleotide metabolism	1	0
unknown	"Pbunavirus
unknown
35 genomes
av. genome size: 92"	endolysin	lysis	1	0
unknown	"Pbunavirus
unknown
35 genomes
av. genome size: 92"	endonuclease	DNA, RNA and nucleotide metabolism	0	0
unknown	"Pbunavirus
unknown
35 genomes
av. genome size: 92"	excisionase	integration and excision	0	0
unknown	"Pbunavirus
unknown
35 genomes
av. genome size: 92"	exonuclease	DNA, RNA and nucleotide metabolism	0	0
unknown	"Pbunavirus
unknown
35 genomes
av. genome size: 92"	glycosyltransferase	moron, auxiliary metabolic gene and host takeover	0	0
unknown	"Pbunavirus
unknown
35 genomes
av. genome size: 92"	holin/anti-holin	lysis	0	0
unknown	"Pbunavirus
unknown
35 genomes
av. genome size: 92"	Holliday junction resolvase	DNA, RNA and nucleotide metabolism	0	0
unknown	"Pbunavirus
unknown
35 genomes
av. genome size: 92"	HTJ	connector	0	0
unknown	"Pbunavirus
unknown
35 genomes
av. genome size: 92"	internal virion protein	head and packaging	0	0
unknown	"Pbunavirus
unknown
35 genomes
av. genome size: 92"	major capsid	head and packaging	1	0
unknown	"Pbunavirus
unknown
35 genomes
av. genome size: 92"	major tail	tail	0	0
unknown	"Pbunavirus
unknown
35 genomes
av. genome size: 92"	membrane protein	moron, auxiliary metabolic gene and host takeover	0	0
unknown	"Pbunavirus
unknown
35 genomes
av. genome size: 92"	minor capsid	head and packaging	1	1
unknown	"Pbunavirus
unknown
35 genomes
av. genome size: 92"	minor tail	tail	0	0
unknown	"Pbunavirus
unknown
35 genomes
av. genome size: 92"	peptidase	other	0	0
unknown	"Pbunavirus
unknown
35 genomes
av. genome size: 92"	portal	head and packaging	0	0
unknown	"Pbunavirus
unknown
35 genomes
av. genome size: 92"	replication initiation protein	DNA, RNA and nucleotide metabolism	0	0
unknown	"Pbunavirus
unknown
35 genomes
av. genome size: 92"	ribonucleotide reductase	DNA, RNA and nucleotide metabolism	0	0
unknown	"Pbunavirus
unknown
35 genomes
av. genome size: 92"	RNA polymerase	DNA, RNA and nucleotide metabolism	0	0
unknown	"Pbunavirus
unknown
35 genomes
av. genome size: 92"	scaffolding	head and packaging	0	0
unknown	"Pbunavirus
unknown
35 genomes
av. genome size: 92"	single strand DNA binding protein	DNA, RNA and nucleotide metabolism	0	0
unknown	"Pbunavirus
unknown
35 genomes
av. genome size: 92"	spanin	lysis	0	0
unknown	"Pbunavirus
unknown
35 genomes
av. genome size: 92"	tail assembly	tail	0.971428571428571	0
unknown	"Pbunavirus
unknown
35 genomes
av. genome size: 92"	tail fiber	tail	1	0
unknown	"Pbunavirus
unknown
35 genomes
av. genome size: 92"	tail length tape measure	tail	0.0571428571428571	1
unknown	"Pbunavirus
unknown
35 genomes
av. genome size: 92"	tail spike	tail	0	0
unknown	"Pbunavirus
unknown
35 genomes
av. genome size: 92"	terminase large	head and packaging	0	0
unknown	"Pbunavirus
unknown
35 genomes
av. genome size: 92"	terminase small	head and packaging	0	0
unknown	"Pbunavirus
unknown
35 genomes
av. genome size: 92"	transcriptional regulator	transcription regulation	0	0
unknown	"Pbunavirus
unknown
35 genomes
av. genome size: 92"	transcriptional repressor	transcription regulation	0	0
unknown	"Pbunavirus
unknown
35 genomes
av. genome size: 92"	transposase	integration and excision	0	0
unknown	"Pbunavirus
unknown
35 genomes
av. genome size: 92"	Type II TA system	antidefense	0	0
unknown	"Ceduovirus
unknown
34 genomes
av. genome size: 37"	adaptor	connector	0	0
unknown	"Ceduovirus
unknown
34 genomes
av. genome size: 37"	anti-repressor	transcription regulation	0	0
unknown	"Ceduovirus
unknown
34 genomes
av. genome size: 37"	baseplate	tail	0	0
unknown	"Ceduovirus
unknown
34 genomes
av. genome size: 37"	baseplate wedge	tail	0	0
unknown	"Ceduovirus
unknown
34 genomes
av. genome size: 37"	capsid	head and packaging	0	0
unknown	"Ceduovirus
unknown
34 genomes
av. genome size: 37"	capsid assembly	head and packaging	0	0
unknown	"Ceduovirus
unknown
34 genomes
av. genome size: 37"	capsid decoration	head and packaging	0	0
unknown	"Ceduovirus
unknown
34 genomes
av. genome size: 37"	CRISPR system inhibited	antidefense	0	0
unknown	"Ceduovirus
unknown
34 genomes
av. genome size: 37"	DNA annealing protein	DNA, RNA and nucleotide metabolism	0	0
unknown	"Ceduovirus
unknown
34 genomes
av. genome size: 37"	DNA binding protein	DNA, RNA and nucleotide metabolism	0	0
unknown	"Ceduovirus
unknown
34 genomes
av. genome size: 37"	DNA helicase	DNA, RNA and nucleotide metabolism	0	0
unknown	"Ceduovirus
unknown
34 genomes
av. genome size: 37"	DNA methyltransferase	other	0	0
unknown	"Ceduovirus
unknown
34 genomes
av. genome size: 37"	DNA polymerase	DNA, RNA and nucleotide metabolism	0.970588235294118	0
unknown	"Ceduovirus
unknown
34 genomes
av. genome size: 37"	DNA primase	DNA, RNA and nucleotide metabolism	0	0
unknown	"Ceduovirus
unknown
34 genomes
av. genome size: 37"	endolysin	lysis	0.911764705882353	1
unknown	"Ceduovirus
unknown
34 genomes
av. genome size: 37"	endonuclease	DNA, RNA and nucleotide metabolism	0.0588235294117647	0
unknown	"Ceduovirus
unknown
34 genomes
av. genome size: 37"	excisionase	integration and excision	0	0
unknown	"Ceduovirus
unknown
34 genomes
av. genome size: 37"	exonuclease	DNA, RNA and nucleotide metabolism	0	0
unknown	"Ceduovirus
unknown
34 genomes
av. genome size: 37"	glycosyltransferase	moron, auxiliary metabolic gene and host takeover	0	0
unknown	"Ceduovirus
unknown
34 genomes
av. genome size: 37"	holin/anti-holin	lysis	0.970588235294118	0
unknown	"Ceduovirus
unknown
34 genomes
av. genome size: 37"	Holliday junction resolvase	DNA, RNA and nucleotide metabolism	0.970588235294118	0
unknown	"Ceduovirus
unknown
34 genomes
av. genome size: 37"	HTJ	connector	0	0
unknown	"Ceduovirus
unknown
34 genomes
av. genome size: 37"	internal virion protein	head and packaging	0	0
unknown	"Ceduovirus
unknown
34 genomes
av. genome size: 37"	major capsid	head and packaging	0	0
unknown	"Ceduovirus
unknown
34 genomes
av. genome size: 37"	major tail	tail	0.970588235294118	0
unknown	"Ceduovirus
unknown
34 genomes
av. genome size: 37"	membrane protein	moron, auxiliary metabolic gene and host takeover	0	0
unknown	"Ceduovirus
unknown
34 genomes
av. genome size: 37"	minor capsid	head and packaging	0	0
unknown	"Ceduovirus
unknown
34 genomes
av. genome size: 37"	minor tail	tail	0	0
unknown	"Ceduovirus
unknown
34 genomes
av. genome size: 37"	peptidase	other	0	0
unknown	"Ceduovirus
unknown
34 genomes
av. genome size: 37"	portal	head and packaging	0	0
unknown	"Ceduovirus
unknown
34 genomes
av. genome size: 37"	replication initiation protein	DNA, RNA and nucleotide metabolism	0	0
unknown	"Ceduovirus
unknown
34 genomes
av. genome size: 37"	ribonucleotide reductase	DNA, RNA and nucleotide metabolism	0	0
unknown	"Ceduovirus
unknown
34 genomes
av. genome size: 37"	RNA polymerase	DNA, RNA and nucleotide metabolism	0	0
unknown	"Ceduovirus
unknown
34 genomes
av. genome size: 37"	scaffolding	head and packaging	0	0
unknown	"Ceduovirus
unknown
34 genomes
av. genome size: 37"	single strand DNA binding protein	DNA, RNA and nucleotide metabolism	1	0
unknown	"Ceduovirus
unknown
34 genomes
av. genome size: 37"	spanin	lysis	0	0
unknown	"Ceduovirus
unknown
34 genomes
av. genome size: 37"	tail assembly	tail	0	0
unknown	"Ceduovirus
unknown
34 genomes
av. genome size: 37"	tail fiber	tail	0	0
unknown	"Ceduovirus
unknown
34 genomes
av. genome size: 37"	tail length tape measure	tail	1	0
unknown	"Ceduovirus
unknown
34 genomes
av. genome size: 37"	tail spike	tail	0	0
unknown	"Ceduovirus
unknown
34 genomes
av. genome size: 37"	terminase large	head and packaging	0.911764705882353	0
unknown	"Ceduovirus
unknown
34 genomes
av. genome size: 37"	terminase small	head and packaging	0	0
unknown	"Ceduovirus
unknown
34 genomes
av. genome size: 37"	transcriptional regulator	transcription regulation	1	0
unknown	"Ceduovirus
unknown
34 genomes
av. genome size: 37"	transcriptional repressor	transcription regulation	0	0
unknown	"Ceduovirus
unknown
34 genomes
av. genome size: 37"	transposase	integration and excision	0	0
unknown	"Ceduovirus
unknown
34 genomes
av. genome size: 37"	Type II TA system	antidefense	0	0
unknown	"Phietavirus
unknown
30 genomes
av. genome size: 66"	adaptor	connector	1	0
unknown	"Phietavirus
unknown
30 genomes
av. genome size: 66"	anti-repressor	transcription regulation	1	0.9
unknown	"Phietavirus
unknown
30 genomes
av. genome size: 66"	baseplate	tail	0	0
unknown	"Phietavirus
unknown
30 genomes
av. genome size: 66"	baseplate wedge	tail	0	0
unknown	"Phietavirus
unknown
30 genomes
av. genome size: 66"	capsid	head and packaging	0	0
unknown	"Phietavirus
unknown
30 genomes
av. genome size: 66"	capsid assembly	head and packaging	0	0
unknown	"Phietavirus
unknown
30 genomes
av. genome size: 66"	capsid decoration	head and packaging	0	0
unknown	"Phietavirus
unknown
30 genomes
av. genome size: 66"	CRISPR system inhibited	antidefense	0	0
unknown	"Phietavirus
unknown
30 genomes
av. genome size: 66"	DNA annealing protein	DNA, RNA and nucleotide metabolism	0.566666666666667	0
unknown	"Phietavirus
unknown
30 genomes
av. genome size: 66"	DNA binding protein	DNA, RNA and nucleotide metabolism	0.1	0
unknown	"Phietavirus
unknown
30 genomes
av. genome size: 66"	DNA helicase	DNA, RNA and nucleotide metabolism	0.3	1
unknown	"Phietavirus
unknown
30 genomes
av. genome size: 66"	DNA methyltransferase	other	0.133333333333333	0
unknown	"Phietavirus
unknown
30 genomes
av. genome size: 66"	DNA polymerase	DNA, RNA and nucleotide metabolism	0	0
unknown	"Phietavirus
unknown
30 genomes
av. genome size: 66"	DNA primase	DNA, RNA and nucleotide metabolism	0	0
unknown	"Phietavirus
unknown
30 genomes
av. genome size: 66"	endolysin	lysis	0.966666666666667	1
unknown	"Phietavirus
unknown
30 genomes
av. genome size: 66"	endonuclease	DNA, RNA and nucleotide metabolism	0.2	0.833333333333333
unknown	"Phietavirus
unknown
30 genomes
av. genome size: 66"	excisionase	integration and excision	0.2	0
unknown	"Phietavirus
unknown
30 genomes
av. genome size: 66"	exonuclease	DNA, RNA and nucleotide metabolism	0	0
unknown	"Phietavirus
unknown
30 genomes
av. genome size: 66"	glycosyltransferase	moron, auxiliary metabolic gene and host takeover	0	0
unknown	"Phietavirus
unknown
30 genomes
av. genome size: 66"	holin/anti-holin	lysis	0.533333333333333	0
unknown	"Phietavirus
unknown
30 genomes
av. genome size: 66"	Holliday junction resolvase	DNA, RNA and nucleotide metabolism	1	0
unknown	"Phietavirus
unknown
30 genomes
av. genome size: 66"	HTJ	connector	0	0
unknown	"Phietavirus
unknown
30 genomes
av. genome size: 66"	internal virion protein	head and packaging	0	0
unknown	"Phietavirus
unknown
30 genomes
av. genome size: 66"	major capsid	head and packaging	0.966666666666667	0.310344827586207
unknown	"Phietavirus
unknown
30 genomes
av. genome size: 66"	major tail	tail	0.966666666666667	0.0344827586206897
unknown	"Phietavirus
unknown
30 genomes
av. genome size: 66"	membrane protein	moron, auxiliary metabolic gene and host takeover	0.0666666666666667	0
unknown	"Phietavirus
unknown
30 genomes
av. genome size: 66"	minor capsid	head and packaging	0.966666666666667	0.96551724137931
unknown	"Phietavirus
unknown
30 genomes
av. genome size: 66"	minor tail	tail	1	1
unknown	"Phietavirus
unknown
30 genomes
av. genome size: 66"	peptidase	other	0	0
unknown	"Phietavirus
unknown
30 genomes
av. genome size: 66"	portal	head and packaging	0.966666666666667	1
unknown	"Phietavirus
unknown
30 genomes
av. genome size: 66"	replication initiation protein	DNA, RNA and nucleotide metabolism	0.0666666666666667	1
unknown	"Phietavirus
unknown
30 genomes
av. genome size: 66"	ribonucleotide reductase	DNA, RNA and nucleotide metabolism	0	0
unknown	"Phietavirus
unknown
30 genomes
av. genome size: 66"	RNA polymerase	DNA, RNA and nucleotide metabolism	0.0333333333333333	0
unknown	"Phietavirus
unknown
30 genomes
av. genome size: 66"	scaffolding	head and packaging	0.133333333333333	0
unknown	"Phietavirus
unknown
30 genomes
av. genome size: 66"	single strand DNA binding protein	DNA, RNA and nucleotide metabolism	0.866666666666667	0
unknown	"Phietavirus
unknown
30 genomes
av. genome size: 66"	spanin	lysis	0	0
unknown	"Phietavirus
unknown
30 genomes
av. genome size: 66"	tail assembly	tail	0.0333333333333333	0
unknown	"Phietavirus
unknown
30 genomes
av. genome size: 66"	tail fiber	tail	1	0.533333333333333
unknown	"Phietavirus
unknown
30 genomes
av. genome size: 66"	tail length tape measure	tail	0	0
unknown	"Phietavirus
unknown
30 genomes
av. genome size: 66"	tail spike	tail	0	0
unknown	"Phietavirus
unknown
30 genomes
av. genome size: 66"	terminase large	head and packaging	1	1
unknown	"Phietavirus
unknown
30 genomes
av. genome size: 66"	terminase small	head and packaging	0.933333333333333	0.178571428571429
unknown	"Phietavirus
unknown
30 genomes
av. genome size: 66"	transcriptional regulator	transcription regulation	1	0
unknown	"Phietavirus
unknown
30 genomes
av. genome size: 66"	transcriptional repressor	transcription regulation	0.633333333333333	0.473684210526316
unknown	"Phietavirus
unknown
30 genomes
av. genome size: 66"	transposase	integration and excision	0	0
unknown	"Phietavirus
unknown
30 genomes
av. genome size: 66"	Type II TA system	antidefense	0.0333333333333333	0
unknown	"Anayavirus
unknown
28 genomes
av. genome size: 96.5"	adaptor	connector	0.928571428571429	0
unknown	"Anayavirus
unknown
28 genomes
av. genome size: 96.5"	anti-repressor	transcription regulation	0	0
unknown	"Anayavirus
unknown
28 genomes
av. genome size: 96.5"	baseplate	tail	0	0
unknown	"Anayavirus
unknown
28 genomes
av. genome size: 96.5"	baseplate wedge	tail	0	0
unknown	"Anayavirus
unknown
28 genomes
av. genome size: 96.5"	capsid	head and packaging	1	0
unknown	"Anayavirus
unknown
28 genomes
av. genome size: 96.5"	capsid assembly	head and packaging	1	1
unknown	"Anayavirus
unknown
28 genomes
av. genome size: 96.5"	capsid decoration	head and packaging	0	0
unknown	"Anayavirus
unknown
28 genomes
av. genome size: 96.5"	CRISPR system inhibited	antidefense	0.0357142857142857	0
unknown	"Anayavirus
unknown
28 genomes
av. genome size: 96.5"	DNA annealing protein	DNA, RNA and nucleotide metabolism	0	0
unknown	"Anayavirus
unknown
28 genomes
av. genome size: 96.5"	DNA binding protein	DNA, RNA and nucleotide metabolism	0.0714285714285714	0
unknown	"Anayavirus
unknown
28 genomes
av. genome size: 96.5"	DNA helicase	DNA, RNA and nucleotide metabolism	0	0
unknown	"Anayavirus
unknown
28 genomes
av. genome size: 96.5"	DNA methyltransferase	other	0	0
unknown	"Anayavirus
unknown
28 genomes
av. genome size: 96.5"	DNA polymerase	DNA, RNA and nucleotide metabolism	0	0
unknown	"Anayavirus
unknown
28 genomes
av. genome size: 96.5"	DNA primase	DNA, RNA and nucleotide metabolism	0	0
unknown	"Anayavirus
unknown
28 genomes
av. genome size: 96.5"	endolysin	lysis	1	0.964285714285714
unknown	"Anayavirus
unknown
28 genomes
av. genome size: 96.5"	endonuclease	DNA, RNA and nucleotide metabolism	1	0
unknown	"Anayavirus
unknown
28 genomes
av. genome size: 96.5"	excisionase	integration and excision	0.821428571428571	0
unknown	"Anayavirus
unknown
28 genomes
av. genome size: 96.5"	exonuclease	DNA, RNA and nucleotide metabolism	0	0
unknown	"Anayavirus
unknown
28 genomes
av. genome size: 96.5"	glycosyltransferase	moron, auxiliary metabolic gene and host takeover	0	0
unknown	"Anayavirus
unknown
28 genomes
av. genome size: 96.5"	holin/anti-holin	lysis	0.964285714285714	0
unknown	"Anayavirus
unknown
28 genomes
av. genome size: 96.5"	Holliday junction resolvase	DNA, RNA and nucleotide metabolism	1	0
unknown	"Anayavirus
unknown
28 genomes
av. genome size: 96.5"	HTJ	connector	0	0
unknown	"Anayavirus
unknown
28 genomes
av. genome size: 96.5"	internal virion protein	head and packaging	0	0
unknown	"Anayavirus
unknown
28 genomes
av. genome size: 96.5"	major capsid	head and packaging	1	1
unknown	"Anayavirus
unknown
28 genomes
av. genome size: 96.5"	major tail	tail	0	0
unknown	"Anayavirus
unknown
28 genomes
av. genome size: 96.5"	membrane protein	moron, auxiliary metabolic gene and host takeover	0.0357142857142857	0
unknown	"Anayavirus
unknown
28 genomes
av. genome size: 96.5"	minor capsid	head and packaging	0	0
unknown	"Anayavirus
unknown
28 genomes
av. genome size: 96.5"	minor tail	tail	1	1
unknown	"Anayavirus
unknown
28 genomes
av. genome size: 96.5"	peptidase	other	0	0
unknown	"Anayavirus
unknown
28 genomes
av. genome size: 96.5"	portal	head and packaging	1	0
unknown	"Anayavirus
unknown
28 genomes
av. genome size: 96.5"	replication initiation protein	DNA, RNA and nucleotide metabolism	0	0
unknown	"Anayavirus
unknown
28 genomes
av. genome size: 96.5"	ribonucleotide reductase	DNA, RNA and nucleotide metabolism	0	0
unknown	"Anayavirus
unknown
28 genomes
av. genome size: 96.5"	RNA polymerase	DNA, RNA and nucleotide metabolism	0	0
unknown	"Anayavirus
unknown
28 genomes
av. genome size: 96.5"	scaffolding	head and packaging	1	0.714285714285714
unknown	"Anayavirus
unknown
28 genomes
av. genome size: 96.5"	single strand DNA binding protein	DNA, RNA and nucleotide metabolism	0	0
unknown	"Anayavirus
unknown
28 genomes
av. genome size: 96.5"	spanin	lysis	0	0
unknown	"Anayavirus
unknown
28 genomes
av. genome size: 96.5"	tail assembly	tail	0.178571428571429	0
unknown	"Anayavirus
unknown
28 genomes
av. genome size: 96.5"	tail fiber	tail	0	0
unknown	"Anayavirus
unknown
28 genomes
av. genome size: 96.5"	tail length tape measure	tail	0.0357142857142857	1
unknown	"Anayavirus
unknown
28 genomes
av. genome size: 96.5"	tail spike	tail	0	0
unknown	"Anayavirus
unknown
28 genomes
av. genome size: 96.5"	terminase large	head and packaging	1	0
unknown	"Anayavirus
unknown
28 genomes
av. genome size: 96.5"	terminase small	head and packaging	1	0
unknown	"Anayavirus
unknown
28 genomes
av. genome size: 96.5"	transcriptional regulator	transcription regulation	0	0
unknown	"Anayavirus
unknown
28 genomes
av. genome size: 96.5"	transcriptional repressor	transcription regulation	0.892857142857143	0
unknown	"Anayavirus
unknown
28 genomes
av. genome size: 96.5"	transposase	integration and excision	0	0
unknown	"Anayavirus
unknown
28 genomes
av. genome size: 96.5"	Type II TA system	antidefense	0.857142857142857	0
unknown	"Triavirus
unknown
23 genomes
av. genome size: 63"	adaptor	connector	1	0
unknown	"Triavirus
unknown
23 genomes
av. genome size: 63"	anti-repressor	transcription regulation	0.608695652173913	0.5
unknown	"Triavirus
unknown
23 genomes
av. genome size: 63"	baseplate	tail	0	0
unknown	"Triavirus
unknown
23 genomes
av. genome size: 63"	baseplate wedge	tail	0	0
unknown	"Triavirus
unknown
23 genomes
av. genome size: 63"	capsid	head and packaging	0	0
unknown	"Triavirus
unknown
23 genomes
av. genome size: 63"	capsid assembly	head and packaging	0	0
unknown	"Triavirus
unknown
23 genomes
av. genome size: 63"	capsid decoration	head and packaging	0	0
unknown	"Triavirus
unknown
23 genomes
av. genome size: 63"	CRISPR system inhibited	antidefense	0	0
unknown	"Triavirus
unknown
23 genomes
av. genome size: 63"	DNA annealing protein	DNA, RNA and nucleotide metabolism	0.0434782608695652	0
unknown	"Triavirus
unknown
23 genomes
av. genome size: 63"	DNA binding protein	DNA, RNA and nucleotide metabolism	0.91304347826087	0
unknown	"Triavirus
unknown
23 genomes
av. genome size: 63"	DNA helicase	DNA, RNA and nucleotide metabolism	0.869565217391304	0.1
unknown	"Triavirus
unknown
23 genomes
av. genome size: 63"	DNA methyltransferase	other	0	0
unknown	"Triavirus
unknown
23 genomes
av. genome size: 63"	DNA polymerase	DNA, RNA and nucleotide metabolism	0	0
unknown	"Triavirus
unknown
23 genomes
av. genome size: 63"	DNA primase	DNA, RNA and nucleotide metabolism	0	0
unknown	"Triavirus
unknown
23 genomes
av. genome size: 63"	endolysin	lysis	0.956521739130435	1
unknown	"Triavirus
unknown
23 genomes
av. genome size: 63"	endonuclease	DNA, RNA and nucleotide metabolism	0.91304347826087	0
unknown	"Triavirus
unknown
23 genomes
av. genome size: 63"	excisionase	integration and excision	0	0
unknown	"Triavirus
unknown
23 genomes
av. genome size: 63"	exonuclease	DNA, RNA and nucleotide metabolism	0.826086956521739	0
unknown	"Triavirus
unknown
23 genomes
av. genome size: 63"	glycosyltransferase	moron, auxiliary metabolic gene and host takeover	0	0
unknown	"Triavirus
unknown
23 genomes
av. genome size: 63"	holin/anti-holin	lysis	0.130434782608696	0
unknown	"Triavirus
unknown
23 genomes
av. genome size: 63"	Holliday junction resolvase	DNA, RNA and nucleotide metabolism	0.130434782608696	0
unknown	"Triavirus
unknown
23 genomes
av. genome size: 63"	HTJ	connector	0	0
unknown	"Triavirus
unknown
23 genomes
av. genome size: 63"	internal virion protein	head and packaging	0	0
unknown	"Triavirus
unknown
23 genomes
av. genome size: 63"	major capsid	head and packaging	0.956521739130435	1
unknown	"Triavirus
unknown
23 genomes
av. genome size: 63"	major tail	tail	1	1
unknown	"Triavirus
unknown
23 genomes
av. genome size: 63"	membrane protein	moron, auxiliary metabolic gene and host takeover	0.0434782608695652	0
unknown	"Triavirus
unknown
23 genomes
av. genome size: 63"	minor capsid	head and packaging	0	0
unknown	"Triavirus
unknown
23 genomes
av. genome size: 63"	minor tail	tail	1	0.956521739130435
unknown	"Triavirus
unknown
23 genomes
av. genome size: 63"	peptidase	other	0	0
unknown	"Triavirus
unknown
23 genomes
av. genome size: 63"	portal	head and packaging	1	0
unknown	"Triavirus
unknown
23 genomes
av. genome size: 63"	replication initiation protein	DNA, RNA and nucleotide metabolism	0	0
unknown	"Triavirus
unknown
23 genomes
av. genome size: 63"	ribonucleotide reductase	DNA, RNA and nucleotide metabolism	0	0
unknown	"Triavirus
unknown
23 genomes
av. genome size: 63"	RNA polymerase	DNA, RNA and nucleotide metabolism	0	0
unknown	"Triavirus
unknown
23 genomes
av. genome size: 63"	scaffolding	head and packaging	0	0
unknown	"Triavirus
unknown
23 genomes
av. genome size: 63"	single strand DNA binding protein	DNA, RNA and nucleotide metabolism	0.0869565217391304	0
unknown	"Triavirus
unknown
23 genomes
av. genome size: 63"	spanin	lysis	0	0
unknown	"Triavirus
unknown
23 genomes
av. genome size: 63"	tail assembly	tail	0	0
unknown	"Triavirus
unknown
23 genomes
av. genome size: 63"	tail fiber	tail	0.91304347826087	0
unknown	"Triavirus
unknown
23 genomes
av. genome size: 63"	tail length tape measure	tail	0	0
unknown	"Triavirus
unknown
23 genomes
av. genome size: 63"	tail spike	tail	0	0
unknown	"Triavirus
unknown
23 genomes
av. genome size: 63"	terminase large	head and packaging	1	0
unknown	"Triavirus
unknown
23 genomes
av. genome size: 63"	terminase small	head and packaging	0.956521739130435	0
unknown	"Triavirus
unknown
23 genomes
av. genome size: 63"	transcriptional regulator	transcription regulation	1	0
unknown	"Triavirus
unknown
23 genomes
av. genome size: 63"	transcriptional repressor	transcription regulation	0.956521739130435	0.545454545454545
unknown	"Triavirus
unknown
23 genomes
av. genome size: 63"	transposase	integration and excision	0	0
unknown	"Triavirus
unknown
23 genomes
av. genome size: 63"	Type II TA system	antidefense	0	0
unknown	"Korravirus
unknown
22 genomes
av. genome size: 61"	adaptor	connector	1	0
unknown	"Korravirus
unknown
22 genomes
av. genome size: 61"	anti-repressor	transcription regulation	0	0
unknown	"Korravirus
unknown
22 genomes
av. genome size: 61"	baseplate	tail	0	0
unknown	"Korravirus
unknown
22 genomes
av. genome size: 61"	baseplate wedge	tail	0	0
unknown	"Korravirus
unknown
22 genomes
av. genome size: 61"	capsid	head and packaging	0	0
unknown	"Korravirus
unknown
22 genomes
av. genome size: 61"	capsid assembly	head and packaging	1	0
unknown	"Korravirus
unknown
22 genomes
av. genome size: 61"	capsid decoration	head and packaging	0.5	0
unknown	"Korravirus
unknown
22 genomes
av. genome size: 61"	CRISPR system inhibited	antidefense	0	0
unknown	"Korravirus
unknown
22 genomes
av. genome size: 61"	DNA annealing protein	DNA, RNA and nucleotide metabolism	0	0
unknown	"Korravirus
unknown
22 genomes
av. genome size: 61"	DNA binding protein	DNA, RNA and nucleotide metabolism	1	0.272727272727273
unknown	"Korravirus
unknown
22 genomes
av. genome size: 61"	DNA helicase	DNA, RNA and nucleotide metabolism	1	0.954545454545455
unknown	"Korravirus
unknown
22 genomes
av. genome size: 61"	DNA methyltransferase	other	0	0
unknown	"Korravirus
unknown
22 genomes
av. genome size: 61"	DNA polymerase	DNA, RNA and nucleotide metabolism	0	0
unknown	"Korravirus
unknown
22 genomes
av. genome size: 61"	DNA primase	DNA, RNA and nucleotide metabolism	0	0
unknown	"Korravirus
unknown
22 genomes
av. genome size: 61"	endolysin	lysis	0	0
unknown	"Korravirus
unknown
22 genomes
av. genome size: 61"	endonuclease	DNA, RNA and nucleotide metabolism	1	0.227272727272727
unknown	"Korravirus
unknown
22 genomes
av. genome size: 61"	excisionase	integration and excision	0	0
unknown	"Korravirus
unknown
22 genomes
av. genome size: 61"	exonuclease	DNA, RNA and nucleotide metabolism	1	0.0454545454545455
unknown	"Korravirus
unknown
22 genomes
av. genome size: 61"	glycosyltransferase	moron, auxiliary metabolic gene and host takeover	0	0
unknown	"Korravirus
unknown
22 genomes
av. genome size: 61"	holin/anti-holin	lysis	1	0
unknown	"Korravirus
unknown
22 genomes
av. genome size: 61"	Holliday junction resolvase	DNA, RNA and nucleotide metabolism	0.909090909090909	0
unknown	"Korravirus
unknown
22 genomes
av. genome size: 61"	HTJ	connector	0	0
unknown	"Korravirus
unknown
22 genomes
av. genome size: 61"	internal virion protein	head and packaging	0	0
unknown	"Korravirus
unknown
22 genomes
av. genome size: 61"	major capsid	head and packaging	1	1
unknown	"Korravirus
unknown
22 genomes
av. genome size: 61"	major tail	tail	1	0
unknown	"Korravirus
unknown
22 genomes
av. genome size: 61"	membrane protein	moron, auxiliary metabolic gene and host takeover	0	0
unknown	"Korravirus
unknown
22 genomes
av. genome size: 61"	minor capsid	head and packaging	0	0
unknown	"Korravirus
unknown
22 genomes
av. genome size: 61"	minor tail	tail	1	1
unknown	"Korravirus
unknown
22 genomes
av. genome size: 61"	peptidase	other	0	0
unknown	"Korravirus
unknown
22 genomes
av. genome size: 61"	portal	head and packaging	1	1
unknown	"Korravirus
unknown
22 genomes
av. genome size: 61"	replication initiation protein	DNA, RNA and nucleotide metabolism	0	0
unknown	"Korravirus
unknown
22 genomes
av. genome size: 61"	ribonucleotide reductase	DNA, RNA and nucleotide metabolism	0	0
unknown	"Korravirus
unknown
22 genomes
av. genome size: 61"	RNA polymerase	DNA, RNA and nucleotide metabolism	0	0
unknown	"Korravirus
unknown
22 genomes
av. genome size: 61"	scaffolding	head and packaging	0	0
unknown	"Korravirus
unknown
22 genomes
av. genome size: 61"	single strand DNA binding protein	DNA, RNA and nucleotide metabolism	0	0
unknown	"Korravirus
unknown
22 genomes
av. genome size: 61"	spanin	lysis	0	0
unknown	"Korravirus
unknown
22 genomes
av. genome size: 61"	tail assembly	tail	1	0
unknown	"Korravirus
unknown
22 genomes
av. genome size: 61"	tail fiber	tail	0	0
unknown	"Korravirus
unknown
22 genomes
av. genome size: 61"	tail length tape measure	tail	0	0
unknown	"Korravirus
unknown
22 genomes
av. genome size: 61"	tail spike	tail	0	0
unknown	"Korravirus
unknown
22 genomes
av. genome size: 61"	terminase large	head and packaging	1	0.227272727272727
unknown	"Korravirus
unknown
22 genomes
av. genome size: 61"	terminase small	head and packaging	0	0
unknown	"Korravirus
unknown
22 genomes
av. genome size: 61"	transcriptional regulator	transcription regulation	0	0
unknown	"Korravirus
unknown
22 genomes
av. genome size: 61"	transcriptional repressor	transcription regulation	0	0
unknown	"Korravirus
unknown
22 genomes
av. genome size: 61"	transposase	integration and excision	0	0
unknown	"Korravirus
unknown
22 genomes
av. genome size: 61"	Type II TA system	antidefense	0	0
Autographiviridae	"Przondovirus
Autographiviridae
29 genomes
av. genome size: 48"	adaptor	connector	1	1
Autographiviridae	"Przondovirus
Autographiviridae
29 genomes
av. genome size: 48"	anti-repressor	transcription regulation	0	0
Autographiviridae	"Przondovirus
Autographiviridae
29 genomes
av. genome size: 48"	baseplate	tail	0	0
Autographiviridae	"Przondovirus
Autographiviridae
29 genomes
av. genome size: 48"	baseplate wedge	tail	0	0
Autographiviridae	"Przondovirus
Autographiviridae
29 genomes
av. genome size: 48"	capsid	head and packaging	0.0344827586206897	0
Autographiviridae	"Przondovirus
Autographiviridae
29 genomes
av. genome size: 48"	capsid assembly	head and packaging	1	0
Autographiviridae	"Przondovirus
Autographiviridae
29 genomes
av. genome size: 48"	capsid decoration	head and packaging	0	0
Autographiviridae	"Przondovirus
Autographiviridae
29 genomes
av. genome size: 48"	CRISPR system inhibited	antidefense	0	0
Autographiviridae	"Przondovirus
Autographiviridae
29 genomes
av. genome size: 48"	DNA annealing protein	DNA, RNA and nucleotide metabolism	0	0
Autographiviridae	"Przondovirus
Autographiviridae
29 genomes
av. genome size: 48"	DNA binding protein	DNA, RNA and nucleotide metabolism	0	0
Autographiviridae	"Przondovirus
Autographiviridae
29 genomes
av. genome size: 48"	DNA helicase	DNA, RNA and nucleotide metabolism	0	0
Autographiviridae	"Przondovirus
Autographiviridae
29 genomes
av. genome size: 48"	DNA methyltransferase	other	0	0
Autographiviridae	"Przondovirus
Autographiviridae
29 genomes
av. genome size: 48"	DNA polymerase	DNA, RNA and nucleotide metabolism	0	0
Autographiviridae	"Przondovirus
Autographiviridae
29 genomes
av. genome size: 48"	DNA primase	DNA, RNA and nucleotide metabolism	0	0
Autographiviridae	"Przondovirus
Autographiviridae
29 genomes
av. genome size: 48"	endolysin	lysis	1	0
Autographiviridae	"Przondovirus
Autographiviridae
29 genomes
av. genome size: 48"	endonuclease	DNA, RNA and nucleotide metabolism	1	1
Autographiviridae	"Przondovirus
Autographiviridae
29 genomes
av. genome size: 48"	excisionase	integration and excision	0	0
Autographiviridae	"Przondovirus
Autographiviridae
29 genomes
av. genome size: 48"	exonuclease	DNA, RNA and nucleotide metabolism	1	0
Autographiviridae	"Przondovirus
Autographiviridae
29 genomes
av. genome size: 48"	glycosyltransferase	moron, auxiliary metabolic gene and host takeover	0	0
Autographiviridae	"Przondovirus
Autographiviridae
29 genomes
av. genome size: 48"	holin/anti-holin	lysis	1	0
Autographiviridae	"Przondovirus
Autographiviridae
29 genomes
av. genome size: 48"	Holliday junction resolvase	DNA, RNA and nucleotide metabolism	0	0
Autographiviridae	"Przondovirus
Autographiviridae
29 genomes
av. genome size: 48"	HTJ	connector	0	0
Autographiviridae	"Przondovirus
Autographiviridae
29 genomes
av. genome size: 48"	internal virion protein	head and packaging	1	1
Autographiviridae	"Przondovirus
Autographiviridae
29 genomes
av. genome size: 48"	major capsid	head and packaging	1	0
Autographiviridae	"Przondovirus
Autographiviridae
29 genomes
av. genome size: 48"	major tail	tail	0	0
Autographiviridae	"Przondovirus
Autographiviridae
29 genomes
av. genome size: 48"	membrane protein	moron, auxiliary metabolic gene and host takeover	0	0
Autographiviridae	"Przondovirus
Autographiviridae
29 genomes
av. genome size: 48"	minor capsid	head and packaging	0	0
Autographiviridae	"Przondovirus
Autographiviridae
29 genomes
av. genome size: 48"	minor tail	tail	0	0
Autographiviridae	"Przondovirus
Autographiviridae
29 genomes
av. genome size: 48"	peptidase	other	0	0
Autographiviridae	"Przondovirus
Autographiviridae
29 genomes
av. genome size: 48"	portal	head and packaging	0	0
Autographiviridae	"Przondovirus
Autographiviridae
29 genomes
av. genome size: 48"	replication initiation protein	DNA, RNA and nucleotide metabolism	0	0
Autographiviridae	"Przondovirus
Autographiviridae
29 genomes
av. genome size: 48"	ribonucleotide reductase	DNA, RNA and nucleotide metabolism	0	0
Autographiviridae	"Przondovirus
Autographiviridae
29 genomes
av. genome size: 48"	RNA polymerase	DNA, RNA and nucleotide metabolism	0	0
Autographiviridae	"Przondovirus
Autographiviridae
29 genomes
av. genome size: 48"	scaffolding	head and packaging	0	0
Autographiviridae	"Przondovirus
Autographiviridae
29 genomes
av. genome size: 48"	single strand DNA binding protein	DNA, RNA and nucleotide metabolism	0	0
Autographiviridae	"Przondovirus
Autographiviridae
29 genomes
av. genome size: 48"	spanin	lysis	0.793103448275862	0
Autographiviridae	"Przondovirus
Autographiviridae
29 genomes
av. genome size: 48"	tail assembly	tail	0	0
Autographiviridae	"Przondovirus
Autographiviridae
29 genomes
av. genome size: 48"	tail fiber	tail	0.448275862068966	0.923076923076923
Autographiviridae	"Przondovirus
Autographiviridae
29 genomes
av. genome size: 48"	tail length tape measure	tail	0	0
Autographiviridae	"Przondovirus
Autographiviridae
29 genomes
av. genome size: 48"	tail spike	tail	0.172413793103448	0.4
Autographiviridae	"Przondovirus
Autographiviridae
29 genomes
av. genome size: 48"	terminase large	head and packaging	1	1
Autographiviridae	"Przondovirus
Autographiviridae
29 genomes
av. genome size: 48"	terminase small	head and packaging	1	0
Autographiviridae	"Przondovirus
Autographiviridae
29 genomes
av. genome size: 48"	transcriptional regulator	transcription regulation	0	0
Autographiviridae	"Przondovirus
Autographiviridae
29 genomes
av. genome size: 48"	transcriptional repressor	transcription regulation	0	0
Autographiviridae	"Przondovirus
Autographiviridae
29 genomes
av. genome size: 48"	transposase	integration and excision	0	0
Autographiviridae	"Przondovirus
Autographiviridae
29 genomes
av. genome size: 48"	Type II TA system	antidefense	0	0
Autographiviridae	"Friunavirus
Autographiviridae
23 genomes
av. genome size: 48"	adaptor	connector	1	1
Autographiviridae	"Friunavirus
Autographiviridae
23 genomes
av. genome size: 48"	anti-repressor	transcription regulation	0	0
Autographiviridae	"Friunavirus
Autographiviridae
23 genomes
av. genome size: 48"	baseplate	tail	0	0
Autographiviridae	"Friunavirus
Autographiviridae
23 genomes
av. genome size: 48"	baseplate wedge	tail	0	0
Autographiviridae	"Friunavirus
Autographiviridae
23 genomes
av. genome size: 48"	capsid	head and packaging	0	0
Autographiviridae	"Friunavirus
Autographiviridae
23 genomes
av. genome size: 48"	capsid assembly	head and packaging	0	0
Autographiviridae	"Friunavirus
Autographiviridae
23 genomes
av. genome size: 48"	capsid decoration	head and packaging	0	0
Autographiviridae	"Friunavirus
Autographiviridae
23 genomes
av. genome size: 48"	CRISPR system inhibited	antidefense	0	0
Autographiviridae	"Friunavirus
Autographiviridae
23 genomes
av. genome size: 48"	DNA annealing protein	DNA, RNA and nucleotide metabolism	0	0
Autographiviridae	"Friunavirus
Autographiviridae
23 genomes
av. genome size: 48"	DNA binding protein	DNA, RNA and nucleotide metabolism	0.652173913043478	0
Autographiviridae	"Friunavirus
Autographiviridae
23 genomes
av. genome size: 48"	DNA helicase	DNA, RNA and nucleotide metabolism	0.956521739130435	0
Autographiviridae	"Friunavirus
Autographiviridae
23 genomes
av. genome size: 48"	DNA methyltransferase	other	0	0
Autographiviridae	"Friunavirus
Autographiviridae
23 genomes
av. genome size: 48"	DNA polymerase	DNA, RNA and nucleotide metabolism	0	0
Autographiviridae	"Friunavirus
Autographiviridae
23 genomes
av. genome size: 48"	DNA primase	DNA, RNA and nucleotide metabolism	0.565217391304348	0.0769230769230769
Autographiviridae	"Friunavirus
Autographiviridae
23 genomes
av. genome size: 48"	endolysin	lysis	1	1
Autographiviridae	"Friunavirus
Autographiviridae
23 genomes
av. genome size: 48"	endonuclease	DNA, RNA and nucleotide metabolism	0.869565217391304	1
Autographiviridae	"Friunavirus
Autographiviridae
23 genomes
av. genome size: 48"	excisionase	integration and excision	0	0
Autographiviridae	"Friunavirus
Autographiviridae
23 genomes
av. genome size: 48"	exonuclease	DNA, RNA and nucleotide metabolism	1	0
Autographiviridae	"Friunavirus
Autographiviridae
23 genomes
av. genome size: 48"	glycosyltransferase	moron, auxiliary metabolic gene and host takeover	0	0
Autographiviridae	"Friunavirus
Autographiviridae
23 genomes
av. genome size: 48"	holin/anti-holin	lysis	1	0
Autographiviridae	"Friunavirus
Autographiviridae
23 genomes
av. genome size: 48"	Holliday junction resolvase	DNA, RNA and nucleotide metabolism	0	0
Autographiviridae	"Friunavirus
Autographiviridae
23 genomes
av. genome size: 48"	HTJ	connector	0	0
Autographiviridae	"Friunavirus
Autographiviridae
23 genomes
av. genome size: 48"	internal virion protein	head and packaging	1	0
Autographiviridae	"Friunavirus
Autographiviridae
23 genomes
av. genome size: 48"	major capsid	head and packaging	1	0
Autographiviridae	"Friunavirus
Autographiviridae
23 genomes
av. genome size: 48"	major tail	tail	0	0
Autographiviridae	"Friunavirus
Autographiviridae
23 genomes
av. genome size: 48"	membrane protein	moron, auxiliary metabolic gene and host takeover	0.217391304347826	0
Autographiviridae	"Friunavirus
Autographiviridae
23 genomes
av. genome size: 48"	minor capsid	head and packaging	0	0
Autographiviridae	"Friunavirus
Autographiviridae
23 genomes
av. genome size: 48"	minor tail	tail	0	0
Autographiviridae	"Friunavirus
Autographiviridae
23 genomes
av. genome size: 48"	peptidase	other	0	0
Autographiviridae	"Friunavirus
Autographiviridae
23 genomes
av. genome size: 48"	portal	head and packaging	0	0
Autographiviridae	"Friunavirus
Autographiviridae
23 genomes
av. genome size: 48"	replication initiation protein	DNA, RNA and nucleotide metabolism	0	0
Autographiviridae	"Friunavirus
Autographiviridae
23 genomes
av. genome size: 48"	ribonucleotide reductase	DNA, RNA and nucleotide metabolism	0	0
Autographiviridae	"Friunavirus
Autographiviridae
23 genomes
av. genome size: 48"	RNA polymerase	DNA, RNA and nucleotide metabolism	0.0434782608695652	1
Autographiviridae	"Friunavirus
Autographiviridae
23 genomes
av. genome size: 48"	scaffolding	head and packaging	0	0
Autographiviridae	"Friunavirus
Autographiviridae
23 genomes
av. genome size: 48"	single strand DNA binding protein	DNA, RNA and nucleotide metabolism	0	0
Autographiviridae	"Friunavirus
Autographiviridae
23 genomes
av. genome size: 48"	spanin	lysis	0	0
Autographiviridae	"Friunavirus
Autographiviridae
23 genomes
av. genome size: 48"	tail assembly	tail	0	0
Autographiviridae	"Friunavirus
Autographiviridae
23 genomes
av. genome size: 48"	tail fiber	tail	0.652173913043478	1
Autographiviridae	"Friunavirus
Autographiviridae
23 genomes
av. genome size: 48"	tail length tape measure	tail	0	0
Autographiviridae	"Friunavirus
Autographiviridae
23 genomes
av. genome size: 48"	tail spike	tail	0.0869565217391304	1
Autographiviridae	"Friunavirus
Autographiviridae
23 genomes
av. genome size: 48"	terminase large	head and packaging	1	1
Autographiviridae	"Friunavirus
Autographiviridae
23 genomes
av. genome size: 48"	terminase small	head and packaging	0	0
Autographiviridae	"Friunavirus
Autographiviridae
23 genomes
av. genome size: 48"	transcriptional regulator	transcription regulation	0	0
Autographiviridae	"Friunavirus
Autographiviridae
23 genomes
av. genome size: 48"	transcriptional repressor	transcription regulation	0	0
Autographiviridae	"Friunavirus
Autographiviridae
23 genomes
av. genome size: 48"	transposase	integration and excision	0	0
Autographiviridae	"Friunavirus
Autographiviridae
23 genomes
av. genome size: 48"	Type II TA system	antidefense	0	0
Straboviridae	"Tequatrovirus
Straboviridae
81 genomes
av. genome size: 266"	adaptor	connector	1	0
Straboviridae	"Tequatrovirus
Straboviridae
81 genomes
av. genome size: 266"	anti-repressor	transcription regulation	0	0
Straboviridae	"Tequatrovirus
Straboviridae
81 genomes
av. genome size: 266"	baseplate	tail	0	0
Straboviridae	"Tequatrovirus
Straboviridae
81 genomes
av. genome size: 266"	baseplate wedge	tail	1	0
Straboviridae	"Tequatrovirus
Straboviridae
81 genomes
av. genome size: 266"	capsid	head and packaging	0.308641975308642	0
Straboviridae	"Tequatrovirus
Straboviridae
81 genomes
av. genome size: 266"	capsid assembly	head and packaging	1	0
Straboviridae	"Tequatrovirus
Straboviridae
81 genomes
av. genome size: 266"	capsid decoration	head and packaging	0.0740740740740741	0.666666666666667
Straboviridae	"Tequatrovirus
Straboviridae
81 genomes
av. genome size: 266"	CRISPR system inhibited	antidefense	0	0
Straboviridae	"Tequatrovirus
Straboviridae
81 genomes
av. genome size: 266"	DNA annealing protein	DNA, RNA and nucleotide metabolism	0	0
Straboviridae	"Tequatrovirus
Straboviridae
81 genomes
av. genome size: 266"	DNA binding protein	DNA, RNA and nucleotide metabolism	0	0
Straboviridae	"Tequatrovirus
Straboviridae
81 genomes
av. genome size: 266"	DNA helicase	DNA, RNA and nucleotide metabolism	1	1
Straboviridae	"Tequatrovirus
Straboviridae
81 genomes
av. genome size: 266"	DNA methyltransferase	other	0	0
Straboviridae	"Tequatrovirus
Straboviridae
81 genomes
av. genome size: 266"	DNA polymerase	DNA, RNA and nucleotide metabolism	1	1
Straboviridae	"Tequatrovirus
Straboviridae
81 genomes
av. genome size: 266"	DNA primase	DNA, RNA and nucleotide metabolism	1	1
Straboviridae	"Tequatrovirus
Straboviridae
81 genomes
av. genome size: 266"	endolysin	lysis	0	0
Straboviridae	"Tequatrovirus
Straboviridae
81 genomes
av. genome size: 266"	endonuclease	DNA, RNA and nucleotide metabolism	1	0.987654320987654
Straboviridae	"Tequatrovirus
Straboviridae
81 genomes
av. genome size: 266"	excisionase	integration and excision	0	0
Straboviridae	"Tequatrovirus
Straboviridae
81 genomes
av. genome size: 266"	exonuclease	DNA, RNA and nucleotide metabolism	0.987654320987654	1
Straboviridae	"Tequatrovirus
Straboviridae
81 genomes
av. genome size: 266"	glycosyltransferase	moron, auxiliary metabolic gene and host takeover	0	0
Straboviridae	"Tequatrovirus
Straboviridae
81 genomes
av. genome size: 266"	holin/anti-holin	lysis	1	0
Straboviridae	"Tequatrovirus
Straboviridae
81 genomes
av. genome size: 266"	Holliday junction resolvase	DNA, RNA and nucleotide metabolism	0	0
Straboviridae	"Tequatrovirus
Straboviridae
81 genomes
av. genome size: 266"	HTJ	connector	0	0
Straboviridae	"Tequatrovirus
Straboviridae
81 genomes
av. genome size: 266"	internal virion protein	head and packaging	1	0
Straboviridae	"Tequatrovirus
Straboviridae
81 genomes
av. genome size: 266"	major capsid	head and packaging	1	0
Straboviridae	"Tequatrovirus
Straboviridae
81 genomes
av. genome size: 266"	major tail	tail	0	0
Straboviridae	"Tequatrovirus
Straboviridae
81 genomes
av. genome size: 266"	membrane protein	moron, auxiliary metabolic gene and host takeover	0.975308641975309	0
Straboviridae	"Tequatrovirus
Straboviridae
81 genomes
av. genome size: 266"	minor capsid	head and packaging	0	0
Straboviridae	"Tequatrovirus
Straboviridae
81 genomes
av. genome size: 266"	minor tail	tail	0	0
Straboviridae	"Tequatrovirus
Straboviridae
81 genomes
av. genome size: 266"	peptidase	other	0.0246913580246914	0
Straboviridae	"Tequatrovirus
Straboviridae
81 genomes
av. genome size: 266"	portal	head and packaging	1	0
Straboviridae	"Tequatrovirus
Straboviridae
81 genomes
av. genome size: 266"	replication initiation protein	DNA, RNA and nucleotide metabolism	0	0
Straboviridae	"Tequatrovirus
Straboviridae
81 genomes
av. genome size: 266"	ribonucleotide reductase	DNA, RNA and nucleotide metabolism	0.938271604938272	0.960526315789474
Straboviridae	"Tequatrovirus
Straboviridae
81 genomes
av. genome size: 266"	RNA polymerase	DNA, RNA and nucleotide metabolism	0	0
Straboviridae	"Tequatrovirus
Straboviridae
81 genomes
av. genome size: 266"	scaffolding	head and packaging	0.987654320987654	0
Straboviridae	"Tequatrovirus
Straboviridae
81 genomes
av. genome size: 266"	single strand DNA binding protein	DNA, RNA and nucleotide metabolism	0.975308641975309	0
Straboviridae	"Tequatrovirus
Straboviridae
81 genomes
av. genome size: 266"	spanin	lysis	1	0
Straboviridae	"Tequatrovirus
Straboviridae
81 genomes
av. genome size: 266"	tail assembly	tail	0	0
Straboviridae	"Tequatrovirus
Straboviridae
81 genomes
av. genome size: 266"	tail fiber	tail	0.975308641975309	1
Straboviridae	"Tequatrovirus
Straboviridae
81 genomes
av. genome size: 266"	tail length tape measure	tail	0	0
Straboviridae	"Tequatrovirus
Straboviridae
81 genomes
av. genome size: 266"	tail spike	tail	0	0
Straboviridae	"Tequatrovirus
Straboviridae
81 genomes
av. genome size: 266"	terminase large	head and packaging	0.0123456790123457	1
Straboviridae	"Tequatrovirus
Straboviridae
81 genomes
av. genome size: 266"	terminase small	head and packaging	1	0
Straboviridae	"Tequatrovirus
Straboviridae
81 genomes
av. genome size: 266"	transcriptional regulator	transcription regulation	1	1
Straboviridae	"Tequatrovirus
Straboviridae
81 genomes
av. genome size: 266"	transcriptional repressor	transcription regulation	0	0
Straboviridae	"Tequatrovirus
Straboviridae
81 genomes
av. genome size: 266"	transposase	integration and excision	0	0
Straboviridae	"Tequatrovirus
Straboviridae
81 genomes
av. genome size: 266"	Type II TA system	antidefense	1	1
Drexlerviridae	"Webervirus
Drexlerviridae
32 genomes
av. genome size: 77"	adaptor	connector	0	0
Drexlerviridae	"Webervirus
Drexlerviridae
32 genomes
av. genome size: 77"	anti-repressor	transcription regulation	0	0
Drexlerviridae	"Webervirus
Drexlerviridae
32 genomes
av. genome size: 77"	baseplate	tail	0	0
Drexlerviridae	"Webervirus
Drexlerviridae
32 genomes
av. genome size: 77"	baseplate wedge	tail	0	0
Drexlerviridae	"Webervirus
Drexlerviridae
32 genomes
av. genome size: 77"	capsid	head and packaging	0	0
Drexlerviridae	"Webervirus
Drexlerviridae
32 genomes
av. genome size: 77"	capsid assembly	head and packaging	1	0.96875
Drexlerviridae	"Webervirus
Drexlerviridae
32 genomes
av. genome size: 77"	capsid decoration	head and packaging	0	0
Drexlerviridae	"Webervirus
Drexlerviridae
32 genomes
av. genome size: 77"	CRISPR system inhibited	antidefense	0	0
Drexlerviridae	"Webervirus
Drexlerviridae
32 genomes
av. genome size: 77"	DNA annealing protein	DNA, RNA and nucleotide metabolism	0	0
Drexlerviridae	"Webervirus
Drexlerviridae
32 genomes
av. genome size: 77"	DNA binding protein	DNA, RNA and nucleotide metabolism	0	0
Drexlerviridae	"Webervirus
Drexlerviridae
32 genomes
av. genome size: 77"	DNA helicase	DNA, RNA and nucleotide metabolism	0.96875	0
Drexlerviridae	"Webervirus
Drexlerviridae
32 genomes
av. genome size: 77"	DNA methyltransferase	other	0.96875	0
Drexlerviridae	"Webervirus
Drexlerviridae
32 genomes
av. genome size: 77"	DNA polymerase	DNA, RNA and nucleotide metabolism	0	0
Drexlerviridae	"Webervirus
Drexlerviridae
32 genomes
av. genome size: 77"	DNA primase	DNA, RNA and nucleotide metabolism	0.9375	0
Drexlerviridae	"Webervirus
Drexlerviridae
32 genomes
av. genome size: 77"	endolysin	lysis	0	0
Drexlerviridae	"Webervirus
Drexlerviridae
32 genomes
av. genome size: 77"	endonuclease	DNA, RNA and nucleotide metabolism	0.96875	0.258064516129032
Drexlerviridae	"Webervirus
Drexlerviridae
32 genomes
av. genome size: 77"	excisionase	integration and excision	0	0
Drexlerviridae	"Webervirus
Drexlerviridae
32 genomes
av. genome size: 77"	exonuclease	DNA, RNA and nucleotide metabolism	1	0
Drexlerviridae	"Webervirus
Drexlerviridae
32 genomes
av. genome size: 77"	glycosyltransferase	moron, auxiliary metabolic gene and host takeover	0	0
Drexlerviridae	"Webervirus
Drexlerviridae
32 genomes
av. genome size: 77"	holin/anti-holin	lysis	1	0
Drexlerviridae	"Webervirus
Drexlerviridae
32 genomes
av. genome size: 77"	Holliday junction resolvase	DNA, RNA and nucleotide metabolism	0	0
Drexlerviridae	"Webervirus
Drexlerviridae
32 genomes
av. genome size: 77"	HTJ	connector	0	0
Drexlerviridae	"Webervirus
Drexlerviridae
32 genomes
av. genome size: 77"	internal virion protein	head and packaging	0	0
Drexlerviridae	"Webervirus
Drexlerviridae
32 genomes
av. genome size: 77"	major capsid	head and packaging	1	0
Drexlerviridae	"Webervirus
Drexlerviridae
32 genomes
av. genome size: 77"	major tail	tail	1	0
Drexlerviridae	"Webervirus
Drexlerviridae
32 genomes
av. genome size: 77"	membrane protein	moron, auxiliary metabolic gene and host takeover	0.90625	0
Drexlerviridae	"Webervirus
Drexlerviridae
32 genomes
av. genome size: 77"	minor capsid	head and packaging	0	0
Drexlerviridae	"Webervirus
Drexlerviridae
32 genomes
av. genome size: 77"	minor tail	tail	1	0
Drexlerviridae	"Webervirus
Drexlerviridae
32 genomes
av. genome size: 77"	peptidase	other	0	0
Drexlerviridae	"Webervirus
Drexlerviridae
32 genomes
av. genome size: 77"	portal	head and packaging	1	0
Drexlerviridae	"Webervirus
Drexlerviridae
32 genomes
av. genome size: 77"	replication initiation protein	DNA, RNA and nucleotide metabolism	0	0
Drexlerviridae	"Webervirus
Drexlerviridae
32 genomes
av. genome size: 77"	ribonucleotide reductase	DNA, RNA and nucleotide metabolism	0	0
Drexlerviridae	"Webervirus
Drexlerviridae
32 genomes
av. genome size: 77"	RNA polymerase	DNA, RNA and nucleotide metabolism	0	0
Drexlerviridae	"Webervirus
Drexlerviridae
32 genomes
av. genome size: 77"	scaffolding	head and packaging	0	0
Drexlerviridae	"Webervirus
Drexlerviridae
32 genomes
av. genome size: 77"	single strand DNA binding protein	DNA, RNA and nucleotide metabolism	0	0
Drexlerviridae	"Webervirus
Drexlerviridae
32 genomes
av. genome size: 77"	spanin	lysis	1	0
Drexlerviridae	"Webervirus
Drexlerviridae
32 genomes
av. genome size: 77"	tail assembly	tail	0	0
Drexlerviridae	"Webervirus
Drexlerviridae
32 genomes
av. genome size: 77"	tail fiber	tail	0.6875	1
Drexlerviridae	"Webervirus
Drexlerviridae
32 genomes
av. genome size: 77"	tail length tape measure	tail	1	0.03125
Drexlerviridae	"Webervirus
Drexlerviridae
32 genomes
av. genome size: 77"	tail spike	tail	0	0
Drexlerviridae	"Webervirus
Drexlerviridae
32 genomes
av. genome size: 77"	terminase large	head and packaging	1	1
Drexlerviridae	"Webervirus
Drexlerviridae
32 genomes
av. genome size: 77"	terminase small	head and packaging	0.03125	0
Drexlerviridae	"Webervirus
Drexlerviridae
32 genomes
av. genome size: 77"	transcriptional regulator	transcription regulation	0.84375	0
Drexlerviridae	"Webervirus
Drexlerviridae
32 genomes
av. genome size: 77"	transcriptional repressor	transcription regulation	0	0
Drexlerviridae	"Webervirus
Drexlerviridae
32 genomes
av. genome size: 77"	transposase	integration and excision	0	0
Drexlerviridae	"Webervirus
Drexlerviridae
32 genomes
av. genome size: 77"	Type II TA system	antidefense	0	0
Herelleviridae	"Kayvirus
Herelleviridae
25 genomes
av. genome size: 204"	adaptor	connector	0	0
Herelleviridae	"Kayvirus
Herelleviridae
25 genomes
av. genome size: 204"	anti-repressor	transcription regulation	0	0
Herelleviridae	"Kayvirus
Herelleviridae
25 genomes
av. genome size: 204"	baseplate	tail	1	1
Herelleviridae	"Kayvirus
Herelleviridae
25 genomes
av. genome size: 204"	baseplate wedge	tail	0	0
Herelleviridae	"Kayvirus
Herelleviridae
25 genomes
av. genome size: 204"	capsid	head and packaging	0	0
Herelleviridae	"Kayvirus
Herelleviridae
25 genomes
av. genome size: 204"	capsid assembly	head and packaging	1	1
Herelleviridae	"Kayvirus
Herelleviridae
25 genomes
av. genome size: 204"	capsid decoration	head and packaging	0	0
Herelleviridae	"Kayvirus
Herelleviridae
25 genomes
av. genome size: 204"	CRISPR system inhibited	antidefense	0	0
Herelleviridae	"Kayvirus
Herelleviridae
25 genomes
av. genome size: 204"	DNA annealing protein	DNA, RNA and nucleotide metabolism	0	0
Herelleviridae	"Kayvirus
Herelleviridae
25 genomes
av. genome size: 204"	DNA binding protein	DNA, RNA and nucleotide metabolism	1	0
Herelleviridae	"Kayvirus
Herelleviridae
25 genomes
av. genome size: 204"	DNA helicase	DNA, RNA and nucleotide metabolism	1	1
Herelleviridae	"Kayvirus
Herelleviridae
25 genomes
av. genome size: 204"	DNA methyltransferase	other	0	0
Herelleviridae	"Kayvirus
Herelleviridae
25 genomes
av. genome size: 204"	DNA polymerase	DNA, RNA and nucleotide metabolism	0.72	1
Herelleviridae	"Kayvirus
Herelleviridae
25 genomes
av. genome size: 204"	DNA primase	DNA, RNA and nucleotide metabolism	0.84	1
Herelleviridae	"Kayvirus
Herelleviridae
25 genomes
av. genome size: 204"	endolysin	lysis	1	0.96
Herelleviridae	"Kayvirus
Herelleviridae
25 genomes
av. genome size: 204"	endonuclease	DNA, RNA and nucleotide metabolism	1	0.96
Herelleviridae	"Kayvirus
Herelleviridae
25 genomes
av. genome size: 204"	excisionase	integration and excision	0.12	0
Herelleviridae	"Kayvirus
Herelleviridae
25 genomes
av. genome size: 204"	exonuclease	DNA, RNA and nucleotide metabolism	1	0
Herelleviridae	"Kayvirus
Herelleviridae
25 genomes
av. genome size: 204"	glycosyltransferase	moron, auxiliary metabolic gene and host takeover	0	0
Herelleviridae	"Kayvirus
Herelleviridae
25 genomes
av. genome size: 204"	holin/anti-holin	lysis	1	0
Herelleviridae	"Kayvirus
Herelleviridae
25 genomes
av. genome size: 204"	Holliday junction resolvase	DNA, RNA and nucleotide metabolism	0	0
Herelleviridae	"Kayvirus
Herelleviridae
25 genomes
av. genome size: 204"	HTJ	connector	0	0
Herelleviridae	"Kayvirus
Herelleviridae
25 genomes
av. genome size: 204"	internal virion protein	head and packaging	0	0
Herelleviridae	"Kayvirus
Herelleviridae
25 genomes
av. genome size: 204"	major capsid	head and packaging	1	1
Herelleviridae	"Kayvirus
Herelleviridae
25 genomes
av. genome size: 204"	major tail	tail	1	0.96
Herelleviridae	"Kayvirus
Herelleviridae
25 genomes
av. genome size: 204"	membrane protein	moron, auxiliary metabolic gene and host takeover	1	0
Herelleviridae	"Kayvirus
Herelleviridae
25 genomes
av. genome size: 204"	minor capsid	head and packaging	0	0
Herelleviridae	"Kayvirus
Herelleviridae
25 genomes
av. genome size: 204"	minor tail	tail	0	0
Herelleviridae	"Kayvirus
Herelleviridae
25 genomes
av. genome size: 204"	peptidase	other	0	0
Herelleviridae	"Kayvirus
Herelleviridae
25 genomes
av. genome size: 204"	portal	head and packaging	0.04	0
Herelleviridae	"Kayvirus
Herelleviridae
25 genomes
av. genome size: 204"	replication initiation protein	DNA, RNA and nucleotide metabolism	0	0
Herelleviridae	"Kayvirus
Herelleviridae
25 genomes
av. genome size: 204"	ribonucleotide reductase	DNA, RNA and nucleotide metabolism	0	0
Herelleviridae	"Kayvirus
Herelleviridae
25 genomes
av. genome size: 204"	RNA polymerase	DNA, RNA and nucleotide metabolism	1	0
Herelleviridae	"Kayvirus
Herelleviridae
25 genomes
av. genome size: 204"	scaffolding	head and packaging	0	0
Herelleviridae	"Kayvirus
Herelleviridae
25 genomes
av. genome size: 204"	single strand DNA binding protein	DNA, RNA and nucleotide metabolism	0	0
Herelleviridae	"Kayvirus
Herelleviridae
25 genomes
av. genome size: 204"	spanin	lysis	0	0
Herelleviridae	"Kayvirus
Herelleviridae
25 genomes
av. genome size: 204"	tail assembly	tail	1	0
Herelleviridae	"Kayvirus
Herelleviridae
25 genomes
av. genome size: 204"	tail fiber	tail	1	0
Herelleviridae	"Kayvirus
Herelleviridae
25 genomes
av. genome size: 204"	tail length tape measure	tail	0	0
Herelleviridae	"Kayvirus
Herelleviridae
25 genomes
av. genome size: 204"	tail spike	tail	0	0
Herelleviridae	"Kayvirus
Herelleviridae
25 genomes
av. genome size: 204"	terminase large	head and packaging	0.92	0.304347826086957
Herelleviridae	"Kayvirus
Herelleviridae
25 genomes
av. genome size: 204"	terminase small	head and packaging	1	0
Herelleviridae	"Kayvirus
Herelleviridae
25 genomes
av. genome size: 204"	transcriptional regulator	transcription regulation	0	0
Herelleviridae	"Kayvirus
Herelleviridae
25 genomes
av. genome size: 204"	transcriptional repressor	transcription regulation	0	0
Herelleviridae	"Kayvirus
Herelleviridae
25 genomes
av. genome size: 204"	transposase	integration and excision	0.12	0
Herelleviridae	"Kayvirus
Herelleviridae
25 genomes
av. genome size: 204"	Type II TA system	antidefense	0	0
Demerecviridae	"Epseptimavirus
Demerecviridae
36 genomes
av. genome size: 162"	adaptor	connector	1	0
Demerecviridae	"Epseptimavirus
Demerecviridae
36 genomes
av. genome size: 162"	anti-repressor	transcription regulation	0	0
Demerecviridae	"Epseptimavirus
Demerecviridae
36 genomes
av. genome size: 162"	baseplate	tail	0	0
Demerecviridae	"Epseptimavirus
Demerecviridae
36 genomes
av. genome size: 162"	baseplate wedge	tail	0	0
Demerecviridae	"Epseptimavirus
Demerecviridae
36 genomes
av. genome size: 162"	capsid	head and packaging	0	0
Demerecviridae	"Epseptimavirus
Demerecviridae
36 genomes
av. genome size: 162"	capsid assembly	head and packaging	0	0
Demerecviridae	"Epseptimavirus
Demerecviridae
36 genomes
av. genome size: 162"	capsid decoration	head and packaging	0	0
Demerecviridae	"Epseptimavirus
Demerecviridae
36 genomes
av. genome size: 162"	CRISPR system inhibited	antidefense	0	0
Demerecviridae	"Epseptimavirus
Demerecviridae
36 genomes
av. genome size: 162"	DNA annealing protein	DNA, RNA and nucleotide metabolism	0	0
Demerecviridae	"Epseptimavirus
Demerecviridae
36 genomes
av. genome size: 162"	DNA binding protein	DNA, RNA and nucleotide metabolism	1	0
Demerecviridae	"Epseptimavirus
Demerecviridae
36 genomes
av. genome size: 162"	DNA helicase	DNA, RNA and nucleotide metabolism	1	1
Demerecviridae	"Epseptimavirus
Demerecviridae
36 genomes
av. genome size: 162"	DNA methyltransferase	other	0	0
Demerecviridae	"Epseptimavirus
Demerecviridae
36 genomes
av. genome size: 162"	DNA polymerase	DNA, RNA and nucleotide metabolism	0	0
Demerecviridae	"Epseptimavirus
Demerecviridae
36 genomes
av. genome size: 162"	DNA primase	DNA, RNA and nucleotide metabolism	1	1
Demerecviridae	"Epseptimavirus
Demerecviridae
36 genomes
av. genome size: 162"	endolysin	lysis	1	0
Demerecviridae	"Epseptimavirus
Demerecviridae
36 genomes
av. genome size: 162"	endonuclease	DNA, RNA and nucleotide metabolism	0.944444444444444	0.970588235294118
Demerecviridae	"Epseptimavirus
Demerecviridae
36 genomes
av. genome size: 162"	excisionase	integration and excision	0	0
Demerecviridae	"Epseptimavirus
Demerecviridae
36 genomes
av. genome size: 162"	exonuclease	DNA, RNA and nucleotide metabolism	1	1
Demerecviridae	"Epseptimavirus
Demerecviridae
36 genomes
av. genome size: 162"	glycosyltransferase	moron, auxiliary metabolic gene and host takeover	0	0
Demerecviridae	"Epseptimavirus
Demerecviridae
36 genomes
av. genome size: 162"	holin/anti-holin	lysis	0.972222222222222	0
Demerecviridae	"Epseptimavirus
Demerecviridae
36 genomes
av. genome size: 162"	Holliday junction resolvase	DNA, RNA and nucleotide metabolism	0	0
Demerecviridae	"Epseptimavirus
Demerecviridae
36 genomes
av. genome size: 162"	HTJ	connector	0	0
Demerecviridae	"Epseptimavirus
Demerecviridae
36 genomes
av. genome size: 162"	internal virion protein	head and packaging	0	0
Demerecviridae	"Epseptimavirus
Demerecviridae
36 genomes
av. genome size: 162"	major capsid	head and packaging	0	0
Demerecviridae	"Epseptimavirus
Demerecviridae
36 genomes
av. genome size: 162"	major tail	tail	0	0
Demerecviridae	"Epseptimavirus
Demerecviridae
36 genomes
av. genome size: 162"	membrane protein	moron, auxiliary metabolic gene and host takeover	1	0
Demerecviridae	"Epseptimavirus
Demerecviridae
36 genomes
av. genome size: 162"	minor capsid	head and packaging	0	0
Demerecviridae	"Epseptimavirus
Demerecviridae
36 genomes
av. genome size: 162"	minor tail	tail	0	0
Demerecviridae	"Epseptimavirus
Demerecviridae
36 genomes
av. genome size: 162"	peptidase	other	0	0
Demerecviridae	"Epseptimavirus
Demerecviridae
36 genomes
av. genome size: 162"	portal	head and packaging	0.972222222222222	0
Demerecviridae	"Epseptimavirus
Demerecviridae
36 genomes
av. genome size: 162"	replication initiation protein	DNA, RNA and nucleotide metabolism	0	0
Demerecviridae	"Epseptimavirus
Demerecviridae
36 genomes
av. genome size: 162"	ribonucleotide reductase	DNA, RNA and nucleotide metabolism	0.944444444444444	1
Demerecviridae	"Epseptimavirus
Demerecviridae
36 genomes
av. genome size: 162"	RNA polymerase	DNA, RNA and nucleotide metabolism	0	0
Demerecviridae	"Epseptimavirus
Demerecviridae
36 genomes
av. genome size: 162"	scaffolding	head and packaging	0	0
Demerecviridae	"Epseptimavirus
Demerecviridae
36 genomes
av. genome size: 162"	single strand DNA binding protein	DNA, RNA and nucleotide metabolism	1	0
Demerecviridae	"Epseptimavirus
Demerecviridae
36 genomes
av. genome size: 162"	spanin	lysis	0.75	0
Demerecviridae	"Epseptimavirus
Demerecviridae
36 genomes
av. genome size: 162"	tail assembly	tail	1	0
Demerecviridae	"Epseptimavirus
Demerecviridae
36 genomes
av. genome size: 162"	tail fiber	tail	1	1
Demerecviridae	"Epseptimavirus
Demerecviridae
36 genomes
av. genome size: 162"	tail length tape measure	tail	1	0
Demerecviridae	"Epseptimavirus
Demerecviridae
36 genomes
av. genome size: 162"	tail spike	tail	0	0
Demerecviridae	"Epseptimavirus
Demerecviridae
36 genomes
av. genome size: 162"	terminase large	head and packaging	1	1
Demerecviridae	"Epseptimavirus
Demerecviridae
36 genomes
av. genome size: 162"	terminase small	head and packaging	1	0
Demerecviridae	"Epseptimavirus
Demerecviridae
36 genomes
av. genome size: 162"	transcriptional regulator	transcription regulation	1	0
Demerecviridae	"Epseptimavirus
Demerecviridae
36 genomes
av. genome size: 162"	transcriptional repressor	transcription regulation	0	0
Demerecviridae	"Epseptimavirus
Demerecviridae
36 genomes
av. genome size: 162"	transposase	integration and excision	0	0
Demerecviridae	"Epseptimavirus
Demerecviridae
36 genomes
av. genome size: 162"	Type II TA system	antidefense	0	0
Demerecviridae	"Tequintavirus
Demerecviridae
34 genomes
av. genome size: 160"	adaptor	connector	0.970588235294118	0
Demerecviridae	"Tequintavirus
Demerecviridae
34 genomes
av. genome size: 160"	anti-repressor	transcription regulation	0	0
Demerecviridae	"Tequintavirus
Demerecviridae
34 genomes
av. genome size: 160"	baseplate	tail	0	0
Demerecviridae	"Tequintavirus
Demerecviridae
34 genomes
av. genome size: 160"	baseplate wedge	tail	0	0
Demerecviridae	"Tequintavirus
Demerecviridae
34 genomes
av. genome size: 160"	capsid	head and packaging	0	0
Demerecviridae	"Tequintavirus
Demerecviridae
34 genomes
av. genome size: 160"	capsid assembly	head and packaging	0	0
Demerecviridae	"Tequintavirus
Demerecviridae
34 genomes
av. genome size: 160"	capsid decoration	head and packaging	0.0882352941176471	1
Demerecviridae	"Tequintavirus
Demerecviridae
34 genomes
av. genome size: 160"	CRISPR system inhibited	antidefense	0	0
Demerecviridae	"Tequintavirus
Demerecviridae
34 genomes
av. genome size: 160"	DNA annealing protein	DNA, RNA and nucleotide metabolism	0	0
Demerecviridae	"Tequintavirus
Demerecviridae
34 genomes
av. genome size: 160"	DNA binding protein	DNA, RNA and nucleotide metabolism	0.970588235294118	0
Demerecviridae	"Tequintavirus
Demerecviridae
34 genomes
av. genome size: 160"	DNA helicase	DNA, RNA and nucleotide metabolism	0.941176470588235	1
Demerecviridae	"Tequintavirus
Demerecviridae
34 genomes
av. genome size: 160"	DNA methyltransferase	other	0	0
Demerecviridae	"Tequintavirus
Demerecviridae
34 genomes
av. genome size: 160"	DNA polymerase	DNA, RNA and nucleotide metabolism	0	0
Demerecviridae	"Tequintavirus
Demerecviridae
34 genomes
av. genome size: 160"	DNA primase	DNA, RNA and nucleotide metabolism	1	0.970588235294118
Demerecviridae	"Tequintavirus
Demerecviridae
34 genomes
av. genome size: 160"	endolysin	lysis	0.970588235294118	0
Demerecviridae	"Tequintavirus
Demerecviridae
34 genomes
av. genome size: 160"	endonuclease	DNA, RNA and nucleotide metabolism	0.970588235294118	1
Demerecviridae	"Tequintavirus
Demerecviridae
34 genomes
av. genome size: 160"	excisionase	integration and excision	0	0
Demerecviridae	"Tequintavirus
Demerecviridae
34 genomes
av. genome size: 160"	exonuclease	DNA, RNA and nucleotide metabolism	0.970588235294118	1
Demerecviridae	"Tequintavirus
Demerecviridae
34 genomes
av. genome size: 160"	glycosyltransferase	moron, auxiliary metabolic gene and host takeover	0	0
Demerecviridae	"Tequintavirus
Demerecviridae
34 genomes
av. genome size: 160"	holin/anti-holin	lysis	0.970588235294118	0
Demerecviridae	"Tequintavirus
Demerecviridae
34 genomes
av. genome size: 160"	Holliday junction resolvase	DNA, RNA and nucleotide metabolism	0	0
Demerecviridae	"Tequintavirus
Demerecviridae
34 genomes
av. genome size: 160"	HTJ	connector	0	0
Demerecviridae	"Tequintavirus
Demerecviridae
34 genomes
av. genome size: 160"	internal virion protein	head and packaging	0	0
Demerecviridae	"Tequintavirus
Demerecviridae
34 genomes
av. genome size: 160"	major capsid	head and packaging	0.970588235294118	0
Demerecviridae	"Tequintavirus
Demerecviridae
34 genomes
av. genome size: 160"	major tail	tail	0	0
Demerecviridae	"Tequintavirus
Demerecviridae
34 genomes
av. genome size: 160"	membrane protein	moron, auxiliary metabolic gene and host takeover	0.970588235294118	0
Demerecviridae	"Tequintavirus
Demerecviridae
34 genomes
av. genome size: 160"	minor capsid	head and packaging	0	0
Demerecviridae	"Tequintavirus
Demerecviridae
34 genomes
av. genome size: 160"	minor tail	tail	0	0
Demerecviridae	"Tequintavirus
Demerecviridae
34 genomes
av. genome size: 160"	peptidase	other	0	0
Demerecviridae	"Tequintavirus
Demerecviridae
34 genomes
av. genome size: 160"	portal	head and packaging	0.941176470588235	0
Demerecviridae	"Tequintavirus
Demerecviridae
34 genomes
av. genome size: 160"	replication initiation protein	DNA, RNA and nucleotide metabolism	0	0
Demerecviridae	"Tequintavirus
Demerecviridae
34 genomes
av. genome size: 160"	ribonucleotide reductase	DNA, RNA and nucleotide metabolism	0.882352941176471	1
Demerecviridae	"Tequintavirus
Demerecviridae
34 genomes
av. genome size: 160"	RNA polymerase	DNA, RNA and nucleotide metabolism	0	0
Demerecviridae	"Tequintavirus
Demerecviridae
34 genomes
av. genome size: 160"	scaffolding	head and packaging	0	0
Demerecviridae	"Tequintavirus
Demerecviridae
34 genomes
av. genome size: 160"	single strand DNA binding protein	DNA, RNA and nucleotide metabolism	0.970588235294118	0
Demerecviridae	"Tequintavirus
Demerecviridae
34 genomes
av. genome size: 160"	spanin	lysis	0.647058823529412	0
Demerecviridae	"Tequintavirus
Demerecviridae
34 genomes
av. genome size: 160"	tail assembly	tail	0.970588235294118	0
Demerecviridae	"Tequintavirus
Demerecviridae
34 genomes
av. genome size: 160"	tail fiber	tail	0.970588235294118	1
Demerecviridae	"Tequintavirus
Demerecviridae
34 genomes
av. genome size: 160"	tail length tape measure	tail	0.970588235294118	0
Demerecviridae	"Tequintavirus
Demerecviridae
34 genomes
av. genome size: 160"	tail spike	tail	0	0
Demerecviridae	"Tequintavirus
Demerecviridae
34 genomes
av. genome size: 160"	terminase large	head and packaging	0.970588235294118	1
Demerecviridae	"Tequintavirus
Demerecviridae
34 genomes
av. genome size: 160"	terminase small	head and packaging	0.970588235294118	0
Demerecviridae	"Tequintavirus
Demerecviridae
34 genomes
av. genome size: 160"	transcriptional regulator	transcription regulation	0.970588235294118	0
Demerecviridae	"Tequintavirus
Demerecviridae
34 genomes
av. genome size: 160"	transcriptional repressor	transcription regulation	0	0
Demerecviridae	"Tequintavirus
Demerecviridae
34 genomes
av. genome size: 160"	transposase	integration and excision	0	0
Demerecviridae	"Tequintavirus
Demerecviridae
34 genomes
av. genome size: 160"	Type II TA system	antidefense	0	0
Ackermannviridae	"Kuttervirus
Ackermannviridae
40 genomes
av. genome size: 199"	adaptor	connector	0.975	0
Ackermannviridae	"Kuttervirus
Ackermannviridae
40 genomes
av. genome size: 199"	anti-repressor	transcription regulation	0	0
Ackermannviridae	"Kuttervirus
Ackermannviridae
40 genomes
av. genome size: 199"	baseplate	tail	0	0
Ackermannviridae	"Kuttervirus
Ackermannviridae
40 genomes
av. genome size: 199"	baseplate wedge	tail	0.975	0
Ackermannviridae	"Kuttervirus
Ackermannviridae
40 genomes
av. genome size: 199"	capsid	head and packaging	0	0
Ackermannviridae	"Kuttervirus
Ackermannviridae
40 genomes
av. genome size: 199"	capsid assembly	head and packaging	0.975	0
Ackermannviridae	"Kuttervirus
Ackermannviridae
40 genomes
av. genome size: 199"	capsid decoration	head and packaging	0	0
Ackermannviridae	"Kuttervirus
Ackermannviridae
40 genomes
av. genome size: 199"	CRISPR system inhibited	antidefense	0	0
Ackermannviridae	"Kuttervirus
Ackermannviridae
40 genomes
av. genome size: 199"	DNA annealing protein	DNA, RNA and nucleotide metabolism	0	0
Ackermannviridae	"Kuttervirus
Ackermannviridae
40 genomes
av. genome size: 199"	DNA binding protein	DNA, RNA and nucleotide metabolism	0	0
Ackermannviridae	"Kuttervirus
Ackermannviridae
40 genomes
av. genome size: 199"	DNA helicase	DNA, RNA and nucleotide metabolism	1	1
Ackermannviridae	"Kuttervirus
Ackermannviridae
40 genomes
av. genome size: 199"	DNA methyltransferase	other	0	0
Ackermannviridae	"Kuttervirus
Ackermannviridae
40 genomes
av. genome size: 199"	DNA polymerase	DNA, RNA and nucleotide metabolism	0.95	1
Ackermannviridae	"Kuttervirus
Ackermannviridae
40 genomes
av. genome size: 199"	DNA primase	DNA, RNA and nucleotide metabolism	0.925	0
Ackermannviridae	"Kuttervirus
Ackermannviridae
40 genomes
av. genome size: 199"	endolysin	lysis	0.975	1
Ackermannviridae	"Kuttervirus
Ackermannviridae
40 genomes
av. genome size: 199"	endonuclease	DNA, RNA and nucleotide metabolism	0.8	0.84375
Ackermannviridae	"Kuttervirus
Ackermannviridae
40 genomes
av. genome size: 199"	excisionase	integration and excision	0	0
Ackermannviridae	"Kuttervirus
Ackermannviridae
40 genomes
av. genome size: 199"	exonuclease	DNA, RNA and nucleotide metabolism	0	0
Ackermannviridae	"Kuttervirus
Ackermannviridae
40 genomes
av. genome size: 199"	glycosyltransferase	moron, auxiliary metabolic gene and host takeover	0	0
Ackermannviridae	"Kuttervirus
Ackermannviridae
40 genomes
av. genome size: 199"	holin/anti-holin	lysis	0.075	0
Ackermannviridae	"Kuttervirus
Ackermannviridae
40 genomes
av. genome size: 199"	Holliday junction resolvase	DNA, RNA and nucleotide metabolism	0.925	0
Ackermannviridae	"Kuttervirus
Ackermannviridae
40 genomes
av. genome size: 199"	HTJ	connector	0	0
Ackermannviridae	"Kuttervirus
Ackermannviridae
40 genomes
av. genome size: 199"	internal virion protein	head and packaging	0	0
Ackermannviridae	"Kuttervirus
Ackermannviridae
40 genomes
av. genome size: 199"	major capsid	head and packaging	1	0
Ackermannviridae	"Kuttervirus
Ackermannviridae
40 genomes
av. genome size: 199"	major tail	tail	0	0
Ackermannviridae	"Kuttervirus
Ackermannviridae
40 genomes
av. genome size: 199"	membrane protein	moron, auxiliary metabolic gene and host takeover	0.6	0
Ackermannviridae	"Kuttervirus
Ackermannviridae
40 genomes
av. genome size: 199"	minor capsid	head and packaging	0	0
Ackermannviridae	"Kuttervirus
Ackermannviridae
40 genomes
av. genome size: 199"	minor tail	tail	0	0
Ackermannviridae	"Kuttervirus
Ackermannviridae
40 genomes
av. genome size: 199"	peptidase	other	0	0
Ackermannviridae	"Kuttervirus
Ackermannviridae
40 genomes
av. genome size: 199"	portal	head and packaging	0.975	0
Ackermannviridae	"Kuttervirus
Ackermannviridae
40 genomes
av. genome size: 199"	replication initiation protein	DNA, RNA and nucleotide metabolism	0	0
Ackermannviridae	"Kuttervirus
Ackermannviridae
40 genomes
av. genome size: 199"	ribonucleotide reductase	DNA, RNA and nucleotide metabolism	0.95	1
Ackermannviridae	"Kuttervirus
Ackermannviridae
40 genomes
av. genome size: 199"	RNA polymerase	DNA, RNA and nucleotide metabolism	0	0
Ackermannviridae	"Kuttervirus
Ackermannviridae
40 genomes
av. genome size: 199"	scaffolding	head and packaging	1	0
Ackermannviridae	"Kuttervirus
Ackermannviridae
40 genomes
av. genome size: 199"	single strand DNA binding protein	DNA, RNA and nucleotide metabolism	1	0
Ackermannviridae	"Kuttervirus
Ackermannviridae
40 genomes
av. genome size: 199"	spanin	lysis	1	0
Ackermannviridae	"Kuttervirus
Ackermannviridae
40 genomes
av. genome size: 199"	tail assembly	tail	0	0
Ackermannviridae	"Kuttervirus
Ackermannviridae
40 genomes
av. genome size: 199"	tail fiber	tail	0.725	1
Ackermannviridae	"Kuttervirus
Ackermannviridae
40 genomes
av. genome size: 199"	tail length tape measure	tail	0	0
Ackermannviridae	"Kuttervirus
Ackermannviridae
40 genomes
av. genome size: 199"	tail spike	tail	0.9	1
Ackermannviridae	"Kuttervirus
Ackermannviridae
40 genomes
av. genome size: 199"	terminase large	head and packaging	1	1
Ackermannviridae	"Kuttervirus
Ackermannviridae
40 genomes
av. genome size: 199"	terminase small	head and packaging	1	0
Ackermannviridae	"Kuttervirus
Ackermannviridae
40 genomes
av. genome size: 199"	transcriptional regulator	transcription regulation	1	0
Ackermannviridae	"Kuttervirus
Ackermannviridae
40 genomes
av. genome size: 199"	transcriptional repressor	transcription regulation	0	0
Ackermannviridae	"Kuttervirus
Ackermannviridae
40 genomes
av. genome size: 199"	transposase	integration and excision	0	0
Ackermannviridae	"Kuttervirus
Ackermannviridae
40 genomes
av. genome size: 199"	Type II TA system	antidefense	1	1
