# Supplementary material for: Ongoing shuffling of protein fragments diversifies core viral functions linked to interactions with bacterial hosts
Source: Nat Commun. 2023 Nov 28;14:7460. doi: 10.1038/s41467-023-43236-9 (PMC10684548; doi:10.1038/s41467-023-43236-9)
Supplement: Supplementary file 8 — Source Data [file 41467_2023_43236_MOESM8_ESM.zip › Source_Data/FigureS16.txt]

Accession	Host	num.genes.in.genome	num.mosaic.genes.in.genome	num.domain.mosaic.genes.in.genome	prop.mosaic.genes.in.genome	prop.domain.mosaic.genes.in.genome	n.genomes	big
NC_000866	"Escherichia
386 genomes"	263	46	24	0.174904942965779	0.091254752851711	386	TRUE
NC_000871	"Streptococcus
61 genomes"	44	6	2	0.136363636363636	0.0454545454545455	61	TRUE
NC_000872	"Streptococcus
61 genomes"	54	9	3	0.166666666666667	0.0555555555555556	61	TRUE
NC_000896	"Lactobacillus
62 genomes"	65	10	4	0.153846153846154	0.0615384615384615	62	TRUE
NC_000902	"Enterobacteria
60 genomes"	80	12	4	0.15	0.05	60	TRUE
NC_000924	"Escherichia
386 genomes"	83	11	4	0.132530120481928	0.0481927710843374	386	TRUE
NC_000929	"Escherichia
386 genomes"	53	12	6	0.226415094339623	0.113207547169811	386	TRUE
NC_001317	"Escherichia
386 genomes"	40	10	5	0.25	0.125	386	TRUE
NC_001330	"Escherichia
386 genomes"	8	0	0	0	0	386	TRUE
NC_001331	"Unspecified
129 genomes"	14	0	0	0	0	129	TRUE
NC_001332	"Unspecified
129 genomes"	10	2	1	0.2	0.1	129	TRUE
NC_001335	"Unspecified
129 genomes"	92	14	5	0.152173913043478	0.0543478260869565	129	TRUE
NC_001416	"Escherichia
386 genomes"	60	12	3	0.2	0.05	386	TRUE
NC_001418	"Pseudomonas
243 genomes"	8	2	1	0.25	0.125	243	TRUE
NC_001421	"Enterobacteria
60 genomes"	25	2	1	0.08	0.04	60	TRUE
NC_001422	"Escherichia
386 genomes"	6	0	0	0	0	386	TRUE
NC_001423	"Bacillus
155 genomes"	25	7	6	0.28	0.24	155	TRUE
NC_001426	"Enterobacteria
60 genomes"	3	0	0	0	0	60	TRUE
NC_001447	"Unspecified
129 genomes"	19	1	1	0.0526315789473684	0.0526315789473684	129	TRUE
NC_001604	"Escherichia
386 genomes"	50	13	7	0.26	0.14	386	TRUE
NC_001609	"Enterobacteria
60 genomes"	14	2	2	0.142857142857143	0.142857142857143	60	TRUE
NC_001629	"Lactococcus
178 genomes"	39	2	0	0.0512820512820513	0	178	TRUE
NC_001706	"Lactococcus
178 genomes"	37	2	0	0.0540540540540541	0	178	TRUE
NC_001730	"Escherichia
386 genomes"	9	0	0	0	0	386	TRUE
NC_001741	"Unspecified
129 genomes"	6	1	0	0.166666666666667	0	129	TRUE
NC_001825	"Streptococcus
61 genomes"	28	6	3	0.214285714285714	0.107142857142857	61	TRUE
NC_001835	"Lactococcus
178 genomes"	56	6	3	0.107142857142857	0.0535714285714286	178	TRUE
NC_001884	"Bacillus
155 genomes"	176	24	16	0.136363636363636	0.0909090909090909	155	TRUE
NC_001890	"Escherichia
386 genomes"	5	1	1	0.2	0.2	386	TRUE
NC_001895	"Unspecified
129 genomes"	43	8	4	0.186046511627907	0.0930232558139535	129	TRUE
NC_001900	"Mycobacterium
660 genomes"	78	16	5	0.205128205128205	0.0641025641025641	660	TRUE
NC_001901	"Escherichia
386 genomes"	59	11	5	0.186440677966102	0.0847457627118644	386	TRUE
NC_001909	"Lactococcus
178 genomes"	61	11	3	0.180327868852459	0.0491803278688525	178	TRUE
NC_001954	"Escherichia
386 genomes"	13	2	1	0.153846153846154	0.0769230769230769	386	TRUE
NC_001956	"Vibrio
119 genomes"	11	2	1	0.181818181818182	0.0909090909090909	119	TRUE
NC_001978	"Unspecified
129 genomes"	52	12	6	0.230769230769231	0.115384615384615	129	TRUE
NC_002014	"Salmonella
208 genomes"	9	1	1	0.111111111111111	0.111111111111111	208	TRUE
NC_002072	"Streptococcus
61 genomes"	42	7	2	0.166666666666667	0.0476190476190476	61	TRUE
NC_002166	"Escherichia
386 genomes"	64	12	5	0.1875	0.078125	386	TRUE
NC_002167	"Escherichia
386 genomes"	57	13	6	0.228070175438597	0.105263157894737	386	TRUE
NC_002185	"Streptococcus
61 genomes"	44	8	2	0.181818181818182	0.0454545454545455	61	TRUE
NC_002214	"Streptococcus
61 genomes"	51	8	3	0.156862745098039	0.0588235294117647	61	TRUE
NC_002321	"Staphylococcus
184 genomes"	64	16	4	0.25	0.0625	184	TRUE
NC_002362	"Vibrio
119 genomes"	12	0	0	0	0	119	TRUE
NC_002363	"Vibrio
119 genomes"	10	0	0	0	0	119	TRUE
NC_002371	"Salmonella
208 genomes"	62	14	7	0.225806451612903	0.112903225806452	208	TRUE
NC_002484	"Pseudomonas
243 genomes"	94	14	4	0.148936170212766	0.0425531914893617	243	TRUE
NC_002486	"Staphylococcus
184 genomes"	67	14	3	0.208955223880597	0.0447761194029851	184	TRUE
NC_002649	"Bacillus
155 genomes"	32	7	4	0.21875	0.125	155	TRUE
NC_002656	"Mycobacterium
660 genomes"	87	16	3	0.183908045977012	0.0344827586206897	660	TRUE
NC_002661	"Staphylococcus
184 genomes"	67	10	5	0.149253731343284	0.0746268656716418	184	TRUE
NC_002666	"Lactococcus
178 genomes"	59	12	4	0.203389830508475	0.0677966101694915	178	TRUE
NC_002667	"Lactococcus
178 genomes"	57	13	2	0.228070175438597	0.0350877192982456	178	TRUE
NC_002668	"Lactococcus
178 genomes"	56	8	3	0.142857142857143	0.0535714285714286	178	TRUE
NC_002703	"Lactococcus
178 genomes"	52	17	8	0.326923076923077	0.153846153846154	178	TRUE
NC_002730	"Enterobacteria
60 genomes"	52	12	7	0.230769230769231	0.134615384615385	60	TRUE
NC_002747	"Lactococcus
178 genomes"	54	15	7	0.277777777777778	0.12962962962963	178	TRUE
NC_002796	"Lactococcus
178 genomes"	50	11	3	0.22	0.06	178	TRUE
NC_003050	"Streptococcus
61 genomes"	52	9	2	0.173076923076923	0.0384615384615385	61	TRUE
NC_003278	"Pseudomonas
243 genomes"	45	9	3	0.2	0.0666666666666667	243	TRUE
NC_003287	"Unspecified
129 genomes"	8	1	1	0.125	0.125	129	TRUE
NC_003288	"Staphylococcus
184 genomes"	64	14	9	0.21875	0.140625	184	TRUE
NC_003298	"Enterobacteria
60 genomes"	43	11	7	0.255813953488372	0.162790697674419	60	TRUE
NC_003299	"Pseudomonas
243 genomes"	7	1	1	0.142857142857143	0.142857142857143	243	TRUE
NC_003300	"Pseudomonas
243 genomes"	7	0	0	0	0	243	TRUE
NC_003301	"Pseudomonas
243 genomes"	7	0	0	0	0	243	TRUE
NC_003313	"Unspecified
129 genomes"	44	7	3	0.159090909090909	0.0681818181818182	129	TRUE
NC_003327	"Vibrio
119 genomes"	14	1	0	0.0714285714285714	0	119	TRUE
NC_003356	"Enterobacteria
60 genomes"	63	15	5	0.238095238095238	0.0793650793650794	60	TRUE
NC_003387	"Mycobacterium
660 genomes"	90	13	1	0.144444444444444	0.0111111111111111	660	TRUE
NC_003390	"Synechococcus
77 genomes"	55	10	7	0.181818181818182	0.127272727272727	77	TRUE
NC_003444	"Enterobacteria
60 genomes"	51	10	5	0.196078431372549	0.0980392156862745	60	TRUE
NC_003715	"Pseudomonas
243 genomes"	4	1	1	0.25	0.25	243	TRUE
NC_003716	"Pseudomonas
243 genomes"	6	0	0	0	0	243	TRUE
NC_003907	"Vibrio
119 genomes"	71	7	5	0.0985915492957746	0.0704225352112676	119	TRUE
NC_004066	"Lactococcus
178 genomes"	60	16	6	0.266666666666667	0.1	178	TRUE
NC_004112	"Lactobacillus
62 genomes"	61	13	3	0.213114754098361	0.0491803278688525	62	TRUE
NC_004165	"Bacillus
155 genomes"	24	7	6	0.291666666666667	0.25	155	TRUE
NC_004166	"Bacillus
155 genomes"	78	10	4	0.128205128205128	0.0512820512820513	155	TRUE
NC_004167	"Bacillus
155 genomes"	56	11	5	0.196428571428571	0.0892857142857143	155	TRUE
NC_004171	"Pseudomonas
243 genomes"	7	0	0	0	0	243	TRUE
NC_004172	"Pseudomonas
243 genomes"	4	1	1	0.25	0.25	243	TRUE
NC_004173	"Pseudomonas
243 genomes"	6	1	1	0.166666666666667	0.166666666666667	243	TRUE
NC_004175	"Pseudomonas
243 genomes"	7	0	0	0	0	243	TRUE
NC_004303	"Streptococcus
61 genomes"	57	11	4	0.192982456140351	0.0701754385964912	61	TRUE
NC_004305	"Lactobacillus
62 genomes"	65	13	6	0.2	0.0923076923076923	62	TRUE
NC_004306	"Unspecified
129 genomes"	11	1	0	0.0909090909090909	0	129	TRUE
NC_004313	"Salmonella
208 genomes"	56	14	6	0.25	0.107142857142857	208	TRUE
NC_004348	"Salmonella
208 genomes"	64	13	7	0.203125	0.109375	208	TRUE
NC_004456	"Vibrio
119 genomes"	60	10	4	0.166666666666667	0.0666666666666667	119	TRUE
NC_004466	"Pseudomonas
243 genomes"	68	6	3	0.0882352941176471	0.0441176470588235	243	TRUE
NC_004584	"Streptococcus
61 genomes"	58	12	5	0.206896551724138	0.0862068965517242	61	TRUE
NC_004585	"Streptococcus
61 genomes"	55	12	7	0.218181818181818	0.127272727272727	61	TRUE
NC_004586	"Streptococcus
61 genomes"	54	9	5	0.166666666666667	0.0925925925925926	61	TRUE
NC_004587	"Streptococcus
61 genomes"	63	13	6	0.206349206349206	0.0952380952380952	61	TRUE
NC_004588	"Streptococcus
61 genomes"	61	13	4	0.213114754098361	0.0655737704918033	61	TRUE
NC_004589	"Streptococcus
61 genomes"	50	13	8	0.26	0.16	61	TRUE
NC_004615	"Staphylococcus
184 genomes"	64	17	11	0.265625	0.171875	184	TRUE
NC_004616	"Staphylococcus
184 genomes"	64	12	7	0.1875	0.109375	184	TRUE
NC_004617	"Staphylococcus
184 genomes"	62	12	4	0.193548387096774	0.0645161290322581	184	TRUE
NC_004629	"Pseudomonas
243 genomes"	363	15	2	0.0413223140495868	0.00550964187327824	243	TRUE
NC_004664	"Streptomyces
98 genomes"	55	14	6	0.254545454545455	0.109090909090909	98	TRUE
NC_004665	"Pseudomonas
243 genomes"	41	11	6	0.268292682926829	0.146341463414634	243	TRUE
NC_004678	"Staphylococcus
184 genomes"	20	4	3	0.2	0.15	184	TRUE
NC_004679	"Staphylococcus
184 genomes"	20	4	3	0.2	0.15	184	TRUE
NC_004680	"Mycobacterium
660 genomes"	108	20	2	0.185185185185185	0.0185185185185185	660	TRUE
NC_004681	"Mycobacterium
660 genomes"	134	20	6	0.149253731343284	0.0447761194029851	660	TRUE
NC_004682	"Mycobacterium
660 genomes"	85	12	6	0.141176470588235	0.0705882352941176	660	TRUE
NC_004683	"Mycobacterium
660 genomes"	83	13	2	0.156626506024096	0.0240963855421687	660	TRUE
NC_004684	"Mycobacterium
660 genomes"	90	17	3	0.188888888888889	0.0333333333333333	660	TRUE
NC_004685	"Mycobacterium
660 genomes"	119	12	1	0.100840336134454	0.00840336134453782	660	TRUE
NC_004686	"Mycobacterium
660 genomes"	108	19	4	0.175925925925926	0.037037037037037	660	TRUE
NC_004687	"Mycobacterium
660 genomes"	234	29	5	0.123931623931624	0.0213675213675214	660	TRUE
NC_004688	"Mycobacterium
660 genomes"	224	25	6	0.111607142857143	0.0267857142857143	660	TRUE
NC_004689	"Mycobacterium
660 genomes"	104	8	3	0.0769230769230769	0.0288461538461538	660	TRUE
NC_004736	"Vibrio
119 genomes"	11	0	0	0	0	119	TRUE
NC_004740	"Staphylococcus
184 genomes"	62	10	3	0.161290322580645	0.0483870967741936	184	TRUE
NC_004746	"Lactococcus
178 genomes"	48	11	1	0.229166666666667	0.0208333333333333	178	TRUE
NC_004775	"Salmonella
208 genomes"	43	12	3	0.27906976744186	0.0697674418604651	208	TRUE
NC_004813	"Enterobacteria
60 genomes"	80	15	6	0.1875	0.075	60	TRUE
NC_004814	"Streptococcus
61 genomes"	26	3	3	0.115384615384615	0.115384615384615	61	TRUE
NC_004820	"Bacillus
155 genomes"	89	14	5	0.157303370786517	0.0561797752808989	155	TRUE
NC_004821	"Bacillus
155 genomes"	48	11	6	0.229166666666667	0.125	155	TRUE
NC_004831	"Salmonella
208 genomes"	50	11	7	0.22	0.14	208	TRUE
NC_004913	"Escherichia
386 genomes"	83	10	4	0.120481927710843	0.0481927710843374	386	TRUE
NC_004914	"Escherichia
386 genomes"	87	12	5	0.137931034482759	0.0574712643678161	386	TRUE
NC_004927	"Unspecified
129 genomes"	112	7	5	0.0625	0.0446428571428571	129	TRUE
NC_004928	"Escherichia
386 genomes"	265	39	23	0.147169811320755	0.0867924528301887	386	TRUE
NC_004996	"Streptococcus
61 genomes"	57	12	4	0.210526315789474	0.0701754385964912	61	TRUE
NC_005045	"Pseudomonas
243 genomes"	52	7	5	0.134615384615385	0.0961538461538462	243	TRUE
NC_005056	"Escherichia
386 genomes"	43	8	4	0.186046511627907	0.0930232558139535	386	TRUE
NC_005066	"Escherichia
386 genomes"	265	37	21	0.139622641509434	0.0792452830188679	386	TRUE
NC_005083	"Vibrio
119 genomes"	380	49	24	0.128947368421053	0.0631578947368421	119	TRUE
NC_005131	"Ralstonia
53 genomes"	10	1	0	0.1	0	53	TRUE
NC_005178	"Pseudomonas
243 genomes"	57	10	4	0.175438596491228	0.0701754385964912	243	TRUE
NC_005258	"Bacillus
155 genomes"	23	3	2	0.130434782608696	0.0869565217391304	155	TRUE
NC_005259	"Mycobacterium
660 genomes"	99	17	3	0.171717171717172	0.0303030303030303	660	TRUE
NC_005282	"Salmonella
208 genomes"	120	21	7	0.175	0.0583333333333333	208	TRUE
NC_005294	"Streptococcus
61 genomes"	74	12	6	0.162162162162162	0.0810810810810811	61	TRUE
NC_005340	"Salmonella
208 genomes"	42	10	5	0.238095238095238	0.119047619047619	208	TRUE
NC_005344	"Shigella
51 genomes"	59	11	6	0.186440677966102	0.101694915254237	51	TRUE
NC_005345	"Streptomyces
98 genomes"	82	8	1	0.0975609756097561	0.0121951219512195	98	TRUE
NC_005354	"Lactobacillus
62 genomes"	55	11	4	0.2	0.0727272727272727	62	TRUE
NC_005355	"Lactobacillus
62 genomes"	51	12	4	0.235294117647059	0.0784313725490196	62	TRUE
NC_005356	"Staphylococcus
184 genomes"	67	9	4	0.134328358208955	0.0597014925373134	184	TRUE
NC_005822	"Lactococcus
178 genomes"	48	13	5	0.270833333333333	0.104166666666667	178	TRUE
NC_005833	"Escherichia
386 genomes"	70	12	3	0.171428571428571	0.0428571428571429	386	TRUE
NC_005841	"Enterobacteria
60 genomes"	59	11	7	0.186440677966102	0.11864406779661	60	TRUE
NC_005856	"Escherichia
386 genomes"	99	22	9	0.222222222222222	0.0909090909090909	386	TRUE
NC_005857	"Klebsiella
136 genomes"	55	13	5	0.236363636363636	0.0909090909090909	136	TRUE
NC_005859	"Escherichia
386 genomes"	174	34	9	0.195402298850575	0.0517241379310345	386	TRUE
NC_005879	"Vibrio
119 genomes"	47	7	4	0.148936170212766	0.0851063829787234	119	TRUE
NC_005880	"Staphylococcus
184 genomes"	224	32	8	0.142857142857143	0.0357142857142857	184	TRUE
NC_005884	"Pseudomonas
243 genomes"	52	3	2	0.0576923076923077	0.0384615384615385	243	TRUE
NC_005891	"Vibrio
119 genomes"	48	7	4	0.145833333333333	0.0833333333333333	119	TRUE
NC_005893	"Lactobacillus
62 genomes"	55	12	4	0.218181818181818	0.0727272727272727	62	TRUE
NC_005948	"Unspecified
129 genomes"	13	0	0	0	0	129	TRUE
NC_005949	"Vibrio
119 genomes"	13	0	0	0	0	119	TRUE
NC_006294	"Vibrio
119 genomes"	8	0	0	0	0	119	TRUE
NC_006548	"Pseudomonas
243 genomes"	50	4	3	0.08	0.06	243	TRUE
NC_006552	"Pseudomonas
243 genomes"	74	15	5	0.202702702702703	0.0675675675675676	243	TRUE
NC_006557	"Bacillus
155 genomes"	55	9	3	0.163636363636364	0.0545454545454545	155	TRUE
NC_006565	"Lactobacillus
62 genomes"	167	19	6	0.11377245508982	0.0359281437125749	62	TRUE
NC_006820	"Synechococcus
77 genomes"	232	38	10	0.163793103448276	0.0431034482758621	77	TRUE
NC_006936	"Lactobacillus
62 genomes"	46	9	4	0.195652173913043	0.0869565217391304	62	TRUE
NC_006940	"Salmonella
208 genomes"	59	9	3	0.152542372881356	0.0508474576271187	208	TRUE
NC_006945	"Bacillus
155 genomes"	23	2	1	0.0869565217391304	0.0434782608695652	155	TRUE
NC_006949	"Enterobacteria
60 genomes"	71	16	4	0.225352112676056	0.0563380281690141	60	TRUE
NC_007019	"Streptococcus
61 genomes"	41	7	2	0.170731707317073	0.0487804878048781	61	TRUE
NC_007021	"Staphylococcus
184 genomes"	181	28	7	0.154696132596685	0.0386740331491713	184	TRUE
NC_007023	"Escherichia
386 genomes"	279	50	25	0.17921146953405	0.0896057347670251	386	TRUE
NC_007046	"Staphylococcus
184 genomes"	21	4	3	0.19047619047619	0.142857142857143	184	TRUE
NC_007047	"Staphylococcus
184 genomes"	66	15	7	0.227272727272727	0.106060606060606	184	TRUE
NC_007048	"Staphylococcus
184 genomes"	65	16	10	0.246153846153846	0.153846153846154	184	TRUE
NC_007049	"Staphylococcus
184 genomes"	67	16	10	0.238805970149254	0.149253731343284	184	TRUE
NC_007050	"Staphylococcus
184 genomes"	66	17	8	0.257575757575758	0.121212121212121	184	TRUE
NC_007051	"Staphylococcus
184 genomes"	54	6	4	0.111111111111111	0.0740740740740741	184	TRUE
NC_007052	"Staphylococcus
184 genomes"	66	15	7	0.227272727272727	0.106060606060606	184	TRUE
NC_007053	"Staphylococcus
184 genomes"	62	11	6	0.17741935483871	0.0967741935483871	184	TRUE
NC_007054	"Staphylococcus
184 genomes"	61	12	7	0.19672131147541	0.114754098360656	184	TRUE
NC_007055	"Staphylococcus
184 genomes"	67	15	10	0.223880597014925	0.149253731343284	184	TRUE
NC_007056	"Staphylococcus
184 genomes"	67	16	10	0.238805970149254	0.149253731343284	184	TRUE
NC_007057	"Staphylococcus
184 genomes"	70	18	10	0.257142857142857	0.142857142857143	184	TRUE
NC_007058	"Staphylococcus
184 genomes"	69	15	8	0.217391304347826	0.115942028985507	184	TRUE
NC_007059	"Staphylococcus
184 genomes"	66	14	9	0.212121212121212	0.136363636363636	184	TRUE
NC_007060	"Staphylococcus
184 genomes"	62	14	8	0.225806451612903	0.129032258064516	184	TRUE
NC_007061	"Staphylococcus
184 genomes"	64	16	10	0.25	0.15625	184	TRUE
NC_007062	"Staphylococcus
184 genomes"	58	15	8	0.258620689655172	0.137931034482759	184	TRUE
NC_007063	"Staphylococcus
184 genomes"	65	15	8	0.230769230769231	0.123076923076923	184	TRUE
NC_007064	"Staphylococcus
184 genomes"	63	16	9	0.253968253968254	0.142857142857143	184	TRUE
NC_007065	"Staphylococcus
184 genomes"	65	18	8	0.276923076923077	0.123076923076923	184	TRUE
NC_007066	"Staphylococcus
184 genomes"	196	31	8	0.158163265306122	0.0408163265306122	184	TRUE
NC_007149	"Vibrio
119 genomes"	53	10	7	0.188679245283019	0.132075471698113	119	TRUE
NC_007291	"Escherichia
386 genomes"	87	11	0	0.126436781609195	0	386	TRUE
NC_007451	"Enterobacteria
60 genomes"	26	2	1	0.0769230769230769	0.0384615384615385	60	TRUE
NC_007456	"Escherichia
386 genomes"	46	11	7	0.239130434782609	0.152173913043478	386	TRUE
NC_007458	"Bacillus
155 genomes"	54	7	3	0.12962962962963	0.0555555555555556	155	TRUE
NC_007501	"Lactobacillus
62 genomes"	50	11	3	0.22	0.06	62	TRUE
NC_007603	"Escherichia
386 genomes"	70	8	3	0.114285714285714	0.0428571428571429	386	TRUE
NC_007623	"Pseudomonas
243 genomes"	198	14	2	0.0707070707070707	0.0101010101010101	243	TRUE
NC_007636	"Escherichia
386 genomes"	47	11	7	0.234042553191489	0.148936170212766	386	TRUE
NC_007637	"Escherichia
386 genomes"	60	12	6	0.2	0.1	386	TRUE
NC_007734	"Bacillus
155 genomes"	54	9	3	0.166666666666667	0.0555555555555556	155	TRUE
NC_007804	"Escherichia
386 genomes"	51	10	4	0.196078431372549	0.0784313725490196	386	TRUE
NC_007805	"Pseudomonas
243 genomes"	61	12	4	0.19672131147541	0.0655737704918033	243	TRUE
NC_007806	"Pseudomonas
243 genomes"	52	5	2	0.0961538461538462	0.0384615384615385	243	TRUE
NC_007807	"Pseudomonas
243 genomes"	51	3	2	0.0588235294117647	0.0392156862745098	243	TRUE
NC_007808	"Pseudomonas
243 genomes"	68	15	5	0.220588235294118	0.0735294117647059	243	TRUE
NC_007809	"Pseudomonas
243 genomes"	84	11	5	0.130952380952381	0.0595238095238095	243	TRUE
NC_007810	"Pseudomonas
243 genomes"	94	14	5	0.148936170212766	0.0531914893617021	243	TRUE
NC_007814	"Bacillus
155 genomes"	51	8	3	0.156862745098039	0.0588235294117647	155	TRUE
NC_007817	"Escherichia
386 genomes"	6	0	0	0	0	386	TRUE
NC_007818	"Escherichia
386 genomes"	7	0	0	0	0	386	TRUE
NC_007819	"Escherichia
386 genomes"	8	0	0	0	0	386	TRUE
NC_007820	"Escherichia
386 genomes"	8	0	0	0	0	386	TRUE
NC_007821	"Enterobacteria
60 genomes"	7	0	0	0	0	60	TRUE
NC_007822	"Escherichia
386 genomes"	7	0	0	0	0	386	TRUE
NC_007823	"Escherichia
386 genomes"	8	0	0	0	0	386	TRUE
NC_007824	"Escherichia
386 genomes"	8	0	0	0	0	386	TRUE
NC_007825	"Escherichia
386 genomes"	6	0	0	0	0	386	TRUE
NC_007827	"Escherichia
386 genomes"	10	0	0	0	0	386	TRUE
NC_007856	"Enterobacteria
60 genomes"	6	0	0	0	0	60	TRUE
NC_007924	"Lactobacillus
62 genomes"	58	9	4	0.155172413793103	0.0689655172413793	62	TRUE
NC_007967	"Streptomyces
98 genomes"	57	13	5	0.228070175438597	0.087719298245614	98	TRUE
NC_008152	"Escherichia
386 genomes"	49	11	8	0.224489795918367	0.163265306122449	386	TRUE
NC_008194	"Mycobacterium
660 genomes"	135	17	5	0.125925925925926	0.037037037037037	660	TRUE
NC_008195	"Mycobacterium
660 genomes"	97	19	2	0.195876288659794	0.0206185567010309	660	TRUE
NC_008196	"Mycobacterium
660 genomes"	98	18	1	0.183673469387755	0.0102040816326531	660	TRUE
NC_008197	"Mycobacterium
660 genomes"	99	16	3	0.161616161616162	0.0303030303030303	660	TRUE
NC_008198	"Mycobacterium
660 genomes"	84	13	2	0.154761904761905	0.0238095238095238	660	TRUE
NC_008199	"Mycobacterium
660 genomes"	101	21	3	0.207920792079208	0.0297029702970297	660	TRUE
NC_008200	"Mycobacterium
660 genomes"	83	13	2	0.156626506024096	0.0240963855421687	660	TRUE
NC_008202	"Mycobacterium
660 genomes"	63	9	3	0.142857142857143	0.0476190476190476	660	TRUE
NC_008203	"Mycobacterium
660 genomes"	95	16	5	0.168421052631579	0.0526315789473684	660	TRUE
NC_008204	"Mycobacterium
660 genomes"	91	17	3	0.186813186813187	0.032967032967033	660	TRUE
NC_008205	"Mycobacterium
660 genomes"	100	17	1	0.17	0.01	660	TRUE
NC_008206	"Mycobacterium
660 genomes"	129	12	4	0.0930232558139535	0.0310077519379845	660	TRUE
NC_008207	"Mycobacterium
660 genomes"	226	28	4	0.123893805309735	0.0176991150442478	660	TRUE
NC_008296	"Synechococcus
77 genomes"	195	43	10	0.220512820512821	0.0512820512820513	77	TRUE
NC_008363	"Lactococcus
178 genomes"	54	9	3	0.166666666666667	0.0555555555555556	178	TRUE
NC_008364	"Lactococcus
178 genomes"	49	3	1	0.0612244897959184	0.0204081632653061	178	TRUE
NC_008370	"Lactococcus
178 genomes"	57	10	3	0.175438596491228	0.0526315789473684	178	TRUE
NC_008371	"Lactococcus
178 genomes"	51	6	3	0.117647058823529	0.0588235294117647	178	TRUE
NC_008464	"Unspecified
129 genomes"	77	13	5	0.168831168831169	0.0649350649350649	129	TRUE
NC_008515	"Escherichia
386 genomes"	261	42	23	0.160919540229885	0.0881226053639847	386	TRUE
NC_008574	"Ralstonia
53 genomes"	17	2	1	0.117647058823529	0.0588235294117647	53	TRUE
NC_008575	"Ralstonia
53 genomes"	10	1	0	0.1	0	53	TRUE
NC_008583	"Staphylococcus
184 genomes"	65	17	10	0.261538461538462	0.153846153846154	184	TRUE
NC_008617	"Staphylococcus
184 genomes"	61	10	3	0.163934426229508	0.0491803278688525	184	TRUE
NC_008689	"Staphylococcus
184 genomes"	66	12	5	0.181818181818182	0.0757575757575758	184	TRUE
NC_008695	"Unspecified
129 genomes"	66	7	5	0.106060606060606	0.0757575757575758	129	TRUE
NC_008717	"Pseudomonas
243 genomes"	54	8	5	0.148148148148148	0.0925925925925926	243	TRUE
NC_008720	"Escherichia
386 genomes"	72	13	4	0.180555555555556	0.0555555555555556	386	TRUE
NC_008721	"Streptococcus
61 genomes"	53	14	6	0.264150943396226	0.113207547169811	61	TRUE
NC_008722	"Staphylococcus
184 genomes"	68	16	11	0.235294117647059	0.161764705882353	184	TRUE
NC_008723	"Staphylococcus
184 genomes"	71	18	11	0.253521126760563	0.154929577464789	184	TRUE
NC_008798	"Staphylococcus
184 genomes"	66	16	9	0.242424242424242	0.136363636363636	184	TRUE
NC_008799	"Staphylococcus
184 genomes"	67	16	9	0.238805970149254	0.134328358208955	184	TRUE
NC_009016	"Vibrio
119 genomes"	52	6	3	0.115384615384615	0.0576923076923077	119	TRUE
NC_009018	"Streptococcus
61 genomes"	60	12	3	0.2	0.05	61	TRUE
NC_009232	"Salmonella
208 genomes"	62	8	4	0.129032258064516	0.0645161290322581	208	TRUE
NC_009382	"Ralstonia
53 genomes"	55	11	5	0.2	0.0909090909090909	53	TRUE
NC_009514	"Enterobacteria
60 genomes"	55	10	4	0.181818181818182	0.0727272727272727	60	TRUE
NC_009526	"Staphylococcus
184 genomes"	66	16	10	0.242424242424242	0.151515151515152	184	TRUE
NC_009531	"Synechococcus
77 genomes"	59	10	8	0.169491525423729	0.135593220338983	77	TRUE
NC_009540	"Escherichia
386 genomes"	81	10	2	0.123456790123457	0.0246913580246914	386	TRUE
NC_009541	"Propionibacterium
77 genomes"	39	7	2	0.17948717948718	0.0512820512820513	77	TRUE
NC_009554	"Lactobacillus
62 genomes"	55	7	0	0.127272727272727	0	62	TRUE
NC_009737	"Bacillus
155 genomes"	48	11	4	0.229166666666667	0.0833333333333333	155	TRUE
NC_009760	"Bacillus
155 genomes"	243	26	7	0.106995884773663	0.0288065843621399	155	TRUE
NC_009761	"Staphylococcus
184 genomes"	57	12	4	0.210526315789474	0.0701754385964912	184	TRUE
NC_009762	"Staphylococcus
184 genomes"	69	11	7	0.159420289855072	0.101449275362319	184	TRUE
NC_009763	"Staphylococcus
184 genomes"	69	12	3	0.173913043478261	0.0434782608695652	184	TRUE
NC_009817	"Lactococcus
178 genomes"	122	17	8	0.139344262295082	0.0655737704918033	178	TRUE
NC_009818	"Pseudomonas
243 genomes"	51	10	5	0.196078431372549	0.0980392156862745	243	TRUE
NC_009819	"Streptococcus
61 genomes"	54	13	8	0.240740740740741	0.148148148148148	61	TRUE
NC_009820	"Mycobacterium
660 genomes"	108	18	1	0.166666666666667	0.00925925925925926	660	TRUE
NC_009821	"Escherichia
386 genomes"	262	38	22	0.145038167938931	0.083969465648855	386	TRUE
NC_009875	"Staphylococcus
184 genomes"	20	4	3	0.2	0.15	184	TRUE
NC_009877	"Mycobacterium
660 genomes"	89	14	3	0.157303370786517	0.0337078651685393	660	TRUE
NC_009878	"Mycobacterium
660 genomes"	87	14	4	0.160919540229885	0.0459770114942529	660	TRUE
NC_009904	"Enterococcus
56 genomes"	214	28	5	0.130841121495327	0.0233644859813084	56	TRUE
NC_009935	"Pseudomonas
243 genomes"	55	7	5	0.127272727272727	0.0909090909090909	243	TRUE
NC_009936	"Pseudomonas
243 genomes"	58	7	5	0.120689655172414	0.0862068965517242	243	TRUE
NC_009993	"Mycobacterium
660 genomes"	83	14	2	0.168674698795181	0.0240963855421687	660	TRUE
NC_010105	"Escherichia
386 genomes"	282	39	24	0.138297872340426	0.0851063829787234	386	TRUE
NC_010106	"Escherichia
386 genomes"	73	16	5	0.219178082191781	0.0684931506849315	386	TRUE
NC_010116	"Pseudomonas
243 genomes"	79	11	5	0.139240506329114	0.0632911392405063	243	TRUE
NC_010147	"Staphylococcus
184 genomes"	68	16	9	0.235294117647059	0.132352941176471	184	TRUE
NC_010179	"Lactobacillus
62 genomes"	65	11	4	0.169230769230769	0.0615384615384615	62	TRUE
NC_010237	"Escherichia
386 genomes"	91	12	4	0.131868131868132	0.043956043956044	386	TRUE
NC_010275	"Vibrio
119 genomes"	44	7	3	0.159090909090909	0.0681818181818182	119	TRUE
NC_010324	"Escherichia
386 genomes"	121	17	4	0.140495867768595	0.0330578512396694	386	TRUE
NC_010325	"Unspecified
129 genomes"	66	6	2	0.0909090909090909	0.0303030303030303	129	TRUE
NC_010326	"Pseudomonas
243 genomes"	55	7	5	0.127272727272727	0.0909090909090909	243	TRUE
NC_010353	"Streptococcus
61 genomes"	42	8	2	0.19047619047619	0.0476190476190476	61	TRUE
NC_010363	"Lactococcus
178 genomes"	25	4	2	0.16	0.08	178	TRUE
NC_010391	"Salmonella
208 genomes"	54	10	4	0.185185185185185	0.0740740740740741	208	TRUE
NC_010392	"Unspecified
129 genomes"	57	9	2	0.157894736842105	0.0350877192982456	129	TRUE
NC_010393	"Unspecified
129 genomes"	54	11	4	0.203703703703704	0.0740740740740741	129	TRUE
NC_010463	"Unspecified
129 genomes"	42	10	6	0.238095238095238	0.142857142857143	129	TRUE
NC_010495	"Salmonella
208 genomes"	70	8	2	0.114285714285714	0.0285714285714286	208	TRUE
NC_010576	"Lactococcus
178 genomes"	76	4	1	0.0526315789473684	0.0131578947368421	178	TRUE
NC_010583	"Escherichia
386 genomes"	178	21	8	0.117977528089888	0.0449438202247191	386	TRUE
NC_010807	"Salmonella
208 genomes"	43	11	6	0.255813953488372	0.13953488372093	208	TRUE
NC_010808	"Staphylococcus
184 genomes"	70	16	9	0.228571428571429	0.128571428571429	184	TRUE
NC_010811	"Ralstonia
53 genomes"	330	37	15	0.112121212121212	0.0454545454545455	53	TRUE
NC_010821	"Pseudomonas
243 genomes"	460	17	4	0.0369565217391304	0.00869565217391304	243	TRUE
NC_010945	"Streptococcus
61 genomes"	59	10	4	0.169491525423729	0.0677966101694915	61	TRUE
NC_011019	"Mycobacterium
660 genomes"	90	18	4	0.2	0.0444444444444444	660	TRUE
NC_011020	"Mycobacterium
660 genomes"	92	15	3	0.16304347826087	0.0326086956521739	660	TRUE
NC_011021	"Mycobacterium
660 genomes"	93	16	3	0.172043010752688	0.032258064516129	660	TRUE
NC_011022	"Mycobacterium
660 genomes"	91	16	3	0.175824175824176	0.032967032967033	660	TRUE
NC_011023	"Mycobacterium
660 genomes"	89	17	4	0.191011235955056	0.0449438202247191	660	TRUE
NC_011039	"Mycobacterium
660 genomes"	93	7	3	0.0752688172043011	0.032258064516129	660	TRUE
NC_011040	"Escherichia
386 genomes"	42	11	6	0.261904761904762	0.142857142857143	386	TRUE
NC_011041	"Escherichia
386 genomes"	210	23	8	0.10952380952381	0.0380952380952381	386	TRUE
NC_011042	"Escherichia
386 genomes"	48	9	6	0.1875	0.125	386	TRUE
NC_011043	"Klebsiella
136 genomes"	46	11	6	0.239130434782609	0.130434782608696	136	TRUE
NC_011044	"Mycobacterium
660 genomes"	94	20	2	0.212765957446809	0.0212765957446809	660	TRUE
NC_011045	"Escherichia
386 genomes"	47	15	7	0.319148936170213	0.148936170212766	386	TRUE
NC_011046	"Lactococcus
178 genomes"	55	8	3	0.145454545454545	0.0545454545454545	178	TRUE
NC_011048	"Bacillus
155 genomes"	25	7	6	0.28	0.24	155	TRUE
NC_011054	"Mycobacterium
660 genomes"	109	18	2	0.165137614678899	0.018348623853211	660	TRUE
NC_011055	"Mycobacterium
660 genomes"	141	17	5	0.120567375886525	0.0354609929078014	660	TRUE
NC_011056	"Mycobacterium
660 genomes"	143	15	6	0.104895104895105	0.041958041958042	660	TRUE
NC_011057	"Mycobacterium
660 genomes"	101	19	4	0.188118811881188	0.0396039603960396	660	TRUE
NC_011104	"Lactobacillus
62 genomes"	55	13	4	0.236363636363636	0.0727272727272727	62	TRUE
NC_011105	"Pseudomonas
243 genomes"	55	7	5	0.127272727272727	0.0909090909090909	243	TRUE
NC_011107	"Pseudomonas
243 genomes"	53	7	5	0.132075471698113	0.0943396226415094	243	TRUE
NC_011165	"Pseudomonas
243 genomes"	87	13	5	0.149425287356322	0.0574712643678161	243	TRUE
NC_011166	"Pseudomonas
243 genomes"	94	13	5	0.138297872340426	0.0531914893617021	243	TRUE
NC_011167	"Bacillus
155 genomes"	79	8	2	0.10126582278481	0.0253164556962025	155	TRUE
NC_011201	"Ralstonia
53 genomes"	54	10	6	0.185185185185185	0.111111111111111	53	TRUE
NC_011267	"Mycobacterium
660 genomes"	84	17	3	0.202380952380952	0.0357142857142857	660	TRUE
NC_011269	"Mycobacterium
660 genomes"	227	26	4	0.114537444933921	0.0176211453744493	660	TRUE
NC_011270	"Mycobacterium
660 genomes"	227	27	4	0.118942731277533	0.0176211453744493	660	TRUE
NC_011271	"Mycobacterium
660 genomes"	228	29	4	0.12719298245614	0.0175438596491228	660	TRUE
NC_011272	"Mycobacterium
660 genomes"	227	26	4	0.114537444933921	0.0176211453744493	660	TRUE
NC_011273	"Mycobacterium
660 genomes"	242	27	8	0.111570247933884	0.0330578512396694	660	TRUE
NC_011285	"Mycobacterium
660 genomes"	84	12	2	0.142857142857143	0.0238095238095238	660	TRUE
NC_011287	"Mycobacterium
660 genomes"	97	18	1	0.185567010309278	0.0103092783505155	660	TRUE
NC_011288	"Mycobacterium
660 genomes"	110	16	1	0.145454545454545	0.00909090909090909	660	TRUE
NC_011289	"Mycobacterium
660 genomes"	103	20	2	0.194174757281553	0.0194174757281553	660	TRUE
NC_011290	"Mycobacterium
660 genomes"	85	11	2	0.129411764705882	0.0235294117647059	660	TRUE
NC_011291	"Mycobacterium
660 genomes"	75	14	2	0.186666666666667	0.0266666666666667	660	TRUE
NC_011292	"Mycobacterium
660 genomes"	85	7	3	0.0823529411764706	0.0352941176470588	660	TRUE
NC_011344	"Staphylococcus
184 genomes"	65	12	7	0.184615384615385	0.107692307692308	184	TRUE
NC_011356	"Enterobacteria
60 genomes"	73	16	6	0.219178082191781	0.0821917808219178	60	TRUE
NC_011357	"Unspecified
129 genomes"	81	16	6	0.197530864197531	0.0740740740740741	129	TRUE
NC_011373	"Pseudomonas
243 genomes"	79	10	3	0.126582278481013	0.0379746835443038	243	TRUE
NC_011399	"Ralstonia
53 genomes"	15	1	0	0.0666666666666667	0	53	TRUE
NC_011421	"Bacillus
155 genomes"	190	24	12	0.126315789473684	0.0631578947368421	155	TRUE
NC_011523	"Bacillus
155 genomes"	26	2	1	0.0769230769230769	0.0384615384615385	155	TRUE
NC_011551	"Unspecified
129 genomes"	42	12	6	0.285714285714286	0.142857142857143	129	TRUE
NC_011611	"Pseudomonas
243 genomes"	53	12	5	0.226415094339623	0.0943396226415094	243	TRUE
NC_011612	"Staphylococcus
184 genomes"	63	10	6	0.158730158730159	0.0952380952380952	184	TRUE
NC_011613	"Pseudomonas
243 genomes"	52	10	5	0.192307692307692	0.0961538461538462	243	TRUE
NC_011614	"Staphylococcus
184 genomes"	61	17	10	0.278688524590164	0.163934426229508	184	TRUE
NC_011645	"Bacillus
155 genomes"	55	10	5	0.181818181818182	0.0909090909090909	155	TRUE
NC_011646	"Unspecified
129 genomes"	28	3	3	0.107142857142857	0.107142857142857	129	TRUE
NC_011703	"Pseudomonas
243 genomes"	92	14	5	0.152173913043478	0.0543478260869565	243	TRUE
NC_011756	"Pseudomonas
243 genomes"	93	13	5	0.139784946236559	0.0537634408602151	243	TRUE
NC_011801	"Lactobacillus
62 genomes"	56	10	4	0.178571428571429	0.0714285714285714	62	TRUE
NC_011802	"Salmonella
208 genomes"	64	11	7	0.171875	0.109375	208	TRUE
NC_011810	"Pseudomonas
243 genomes"	89	14	5	0.157303370786517	0.0561797752808989	243	TRUE
NC_011976	"Salmonella
208 genomes"	61	13	6	0.213114754098361	0.0983606557377049	208	TRUE
NC_012027	"Mycobacterium
660 genomes"	101	20	3	0.198019801980198	0.0297029702970297	660	TRUE
NC_012223	"Escherichia
386 genomes"	60	7	2	0.116666666666667	0.0333333333333333	386	TRUE
NC_012418	"Pseudomonas
243 genomes"	56	7	5	0.125	0.0892857142857143	243	TRUE
NC_012419	"Enterococcus
56 genomes"	24	4	1	0.166666666666667	0.0416666666666667	56	TRUE
NC_012530	"Lactobacillus
62 genomes"	199	22	7	0.110552763819095	0.0351758793969849	62	TRUE
NC_012635	"Enterobacteria
60 genomes"	264	44	23	0.166666666666667	0.0871212121212121	60	TRUE
NC_012638	"Escherichia
386 genomes"	264	38	23	0.143939393939394	0.0871212121212121	386	TRUE
NC_012662	"Vibrio
119 genomes"	50	8	4	0.16	0.08	119	TRUE
NC_012663	"Lactococcus
178 genomes"	85	7	2	0.0823529411764706	0.0235294117647059	178	TRUE
NC_012740	"Escherichia
386 genomes"	271	46	23	0.169741697416974	0.0848708487084871	386	TRUE
NC_012741	"Escherichia
386 genomes"	278	42	24	0.151079136690647	0.0863309352517986	386	TRUE
NC_012749	"Escherichia
386 genomes"	123	16	7	0.130081300813008	0.0569105691056911	386	TRUE
NC_012753	"Streptococcus
61 genomes"	54	9	3	0.166666666666667	0.0555555555555556	61	TRUE
NC_012756	"Streptococcus
61 genomes"	53	10	4	0.188679245283019	0.0754716981132076	61	TRUE
NC_012757	"Vibrio
119 genomes"	11	0	0	0	0	119	TRUE
NC_012784	"Staphylococcus
184 genomes"	81	15	5	0.185185185185185	0.0617283950617284	184	TRUE
NC_012788	"Mycobacterium
660 genomes"	61	9	3	0.147540983606557	0.0491803278688525	660	TRUE
NC_012868	"Escherichia
386 genomes"	7	0	0	0	0	386	TRUE
NC_012884	"Streptococcus
61 genomes"	39	5	1	0.128205128205128	0.0256410256410256	61	TRUE
NC_013059	"Salmonella
208 genomes"	56	14	6	0.25	0.107142857142857	208	TRUE
NC_013085	"Synechococcus
77 genomes"	230	36	11	0.156521739130435	0.0478260869565217	77	TRUE
NC_013152	"Lactococcus
178 genomes"	49	8	4	0.163265306122449	0.0816326530612245	178	TRUE
NC_013153	"Lactococcus
178 genomes"	49	8	3	0.163265306122449	0.0612244897959184	178	TRUE
NC_013154	"Lactococcus
178 genomes"	49	8	3	0.163265306122449	0.0612244897959184	178	TRUE
NC_013155	"Lactococcus
178 genomes"	53	9	5	0.169811320754717	0.0943396226415094	178	TRUE
NC_013195	"Staphylococcus
184 genomes"	65	10	4	0.153846153846154	0.0615384615384615	184	TRUE
NC_013594	"Escherichia
386 genomes"	54	11	6	0.203703703703704	0.111111111111111	386	TRUE
NC_013598	"Streptococcus
61 genomes"	42	9	3	0.214285714285714	0.0714285714285714	61	TRUE
NC_013638	"Pseudomonas
243 genomes"	52	9	5	0.173076923076923	0.0961538461538462	243	TRUE
NC_013643	"Enterococcus
56 genomes"	62	11	5	0.17741935483871	0.0806451612903226	56	TRUE
NC_013644	"Enterococcus
56 genomes"	51	13	7	0.254901960784314	0.137254901960784	56	TRUE
NC_013645	"Streptococcus
61 genomes"	44	8	2	0.181818181818182	0.0454545454545455	61	TRUE
NC_013646	"Enterococcus
56 genomes"	61	11	6	0.180327868852459	0.0983606557377049	56	TRUE
NC_013647	"Klebsiella
136 genomes"	47	12	8	0.25531914893617	0.170212765957447	136	TRUE
NC_013648	"Enterococcus
56 genomes"	65	11	4	0.169230769230769	0.0615384615384615	56	TRUE
NC_013649	"Klebsiella
136 genomes"	56	10	5	0.178571428571429	0.0892857142857143	136	TRUE
NC_013650	"Mycobacterium
660 genomes"	219	28	4	0.127853881278539	0.0182648401826484	660	TRUE
NC_013651	"Vibrio
119 genomes"	45	9	6	0.2	0.133333333333333	119	TRUE
NC_013691	"Pseudomonas
243 genomes"	110	8	4	0.0727272727272727	0.0363636363636364	243	TRUE
NC_013692	"Pseudomonas
243 genomes"	90	10	5	0.111111111111111	0.0555555555555556	243	TRUE
NC_013693	"Shigella
51 genomes"	207	32	11	0.154589371980676	0.0531400966183575	51	TRUE
NC_013694	"Mycobacterium
660 genomes"	81	16	5	0.197530864197531	0.0617283950617284	660	TRUE
NC_013696	"Enterococcus
56 genomes"	63	17	6	0.26984126984127	0.0952380952380952	56	TRUE
NC_013936	"Mycobacterium
660 genomes"	93	16	1	0.172043010752688	0.010752688172043	660	TRUE
NC_014036	"Klebsiella
136 genomes"	267	48	26	0.179775280898876	0.0973782771535581	136	TRUE
NC_014229	"Streptomyces
98 genomes"	50	9	2	0.18	0.04	98	TRUE
NC_014260	"Escherichia
386 genomes"	276	42	25	0.152173913043478	0.0905797101449275	386	TRUE
NC_014458	"Mycobacterium
660 genomes"	93	16	3	0.172043010752688	0.032258064516129	660	TRUE
NC_014459	"Mycobacterium
660 genomes"	97	17	3	0.175257731958763	0.0309278350515464	660	TRUE
NC_014460	"Staphylococcus
184 genomes"	65	16	7	0.246153846153846	0.107692307692308	184	TRUE
NC_014461	"Mycobacterium
660 genomes"	113	16	5	0.141592920353982	0.0442477876106195	660	TRUE
NC_014467	"Escherichia
386 genomes"	263	55	25	0.209125475285171	0.0950570342205323	386	TRUE
NC_014595	"Shigella
51 genomes"	283	45	22	0.159010600706714	0.0777385159010601	51	TRUE
NC_014660	"Acinetobacter
64 genomes"	250	40	23	0.16	0.092	64	TRUE
NC_014661	"Acinetobacter
64 genomes"	240	38	23	0.158333333333333	0.0958333333333333	64	TRUE
NC_014663	"Acinetobacter
64 genomes"	250	41	23	0.164	0.092	64	TRUE
NC_014792	"Escherichia
386 genomes"	285	47	23	0.164912280701754	0.0807017543859649	386	TRUE
NC_014900	"Salmonella
208 genomes"	64	13	7	0.203125	0.109375	208	TRUE
NC_014901	"Mycobacterium
660 genomes"	109	19	1	0.174311926605505	0.0091743119266055	660	TRUE
NC_015157	"Vibrio
119 genomes"	223	22	7	0.0986547085201794	0.031390134529148	119	TRUE
NC_015158	"Vibrio
119 genomes"	71	12	8	0.169014084507042	0.112676056338028	119	TRUE
NC_015159	"Vibrio
119 genomes"	48	9	6	0.1875	0.125	119	TRUE
NC_015208	"Pseudomonas
243 genomes"	48	10	6	0.208333333333333	0.125	243	TRUE
NC_015209	"Vibrio
119 genomes"	15	0	0	0	0	119	TRUE
NC_015249	"Escherichia
386 genomes"	43	10	6	0.232558139534884	0.13953488372093	386	TRUE
NC_015250	"Acinetobacter
64 genomes"	256	40	22	0.15625	0.0859375	64	TRUE
NC_015263	"Lactococcus
178 genomes"	143	25	14	0.174825174825175	0.0979020979020979	178	TRUE
NC_015264	"Pseudomonas
243 genomes"	50	10	6	0.2	0.12	243	TRUE
NC_015269	"Salmonella
208 genomes"	167	25	9	0.149700598802395	0.0538922155688623	208	TRUE
NC_015270	"Enterococcus
56 genomes"	35	3	1	0.0857142857142857	0.0285714285714286	56	TRUE
NC_015271	"Salmonella
208 genomes"	43	14	5	0.325581395348837	0.116279069767442	208	TRUE
NC_015272	"Pseudomonas
243 genomes"	156	15	6	0.0961538461538462	0.0384615384615385	243	TRUE
NC_015274	"Streptococcus
61 genomes"	73	11	8	0.150684931506849	0.10958904109589	61	TRUE
NC_015279	"Synechococcus
77 genomes"	231	37	11	0.16017316017316	0.0476190476190476	77	TRUE
NC_015281	"Synechococcus
77 genomes"	206	42	9	0.203883495145631	0.0436893203883495	77	TRUE
NC_015282	"Synechococcus
77 genomes"	218	36	10	0.165137614678899	0.0458715596330275	77	TRUE
NC_015286	"Synechococcus
77 genomes"	205	43	11	0.209756097560976	0.0536585365853659	77	TRUE
NC_015287	"Synechococcus
77 genomes"	293	48	12	0.16382252559727	0.0409556313993174	77	TRUE
NC_015289	"Synechococcus
77 genomes"	199	44	11	0.221105527638191	0.0552763819095477	77	TRUE
NC_015294	"Pseudomonas
243 genomes"	169	16	7	0.0946745562130178	0.0414201183431953	243	TRUE
NC_015296	"Salmonella
208 genomes"	198	25	9	0.126262626262626	0.0454545454545455	208	TRUE
NC_015297	"Ralstonia
53 genomes"	9	0	0	0	0	53	TRUE
NC_015453	"Propionibacterium
77 genomes"	38	7	2	0.184210526315789	0.0526315789473684	77	TRUE
NC_015454	"Propionibacterium
77 genomes"	39	6	2	0.153846153846154	0.0512820512820513	77	TRUE
NC_015456	"Shigella
51 genomes"	77	9	1	0.116883116883117	0.012987012987013	51	TRUE
NC_015457	"Shigella
51 genomes"	262	38	23	0.145038167938931	0.0877862595419847	51	TRUE
NC_015463	"Synechococcus
77 genomes"	109	19	7	0.174311926605505	0.0642201834862385	77	TRUE
NC_015465	"Synechococcus
77 genomes"	52	9	5	0.173076923076923	0.0961538461538462	77	TRUE
NC_015569	"Synechococcus
77 genomes"	261	33	11	0.126436781609195	0.0421455938697318	77	TRUE
NC_015584	"Mycobacterium
660 genomes"	121	16	5	0.132231404958678	0.0413223140495868	660	TRUE
NC_015719	"Escherichia
386 genomes"	46	11	6	0.239130434782609	0.130434782608696	386	TRUE
NC_015720	"Gordonia
207 genomes"	63	8	3	0.126984126984127	0.0476190476190476	207	TRUE
NC_015785	"Unspecified
129 genomes"	8	1	0	0.125	0	129	TRUE
NC_015933	"Escherichia
386 genomes"	83	15	8	0.180722891566265	0.0963855421686747	386	TRUE
NC_015938	"Salmonella
208 genomes"	145	23	7	0.158620689655172	0.0482758620689655	208	TRUE
NC_016071	"Salmonella
208 genomes"	229	33	12	0.14410480349345	0.0524017467248908	208	TRUE
NC_016073	"Salmonella
208 genomes"	198	27	12	0.136363636363636	0.0606060606060606	208	TRUE
NC_016158	"Escherichia
386 genomes"	79	13	4	0.164556962025316	0.0506329113924051	386	TRUE
NC_016160	"Escherichia
386 genomes"	54	12	6	0.222222222222222	0.111111111111111	386	TRUE
NC_016162	"Vibrio
119 genomes"	11	0	0	0	0	119	TRUE
NC_016164	"Synechococcus
77 genomes"	44	7	4	0.159090909090909	0.0909090909090909	77	TRUE
NC_016166	"Gordonia
207 genomes"	100	9	2	0.09	0.02	207	TRUE
NC_016434	"Gordonia
207 genomes"	90	14	2	0.155555555555556	0.0222222222222222	207	TRUE
NC_016435	"Gordonia
207 genomes"	92	11	2	0.119565217391304	0.0217391304347826	207	TRUE
NC_016563	"Bacillus
155 genomes"	275	26	7	0.0945454545454546	0.0254545454545455	155	TRUE
NC_016565	"Staphylococcus
184 genomes"	21	4	3	0.19047619047619	0.142857142857143	184	TRUE
NC_016566	"Shigella
51 genomes"	54	8	2	0.148148148148148	0.037037037037037	51	TRUE
NC_016567	"Vibrio
119 genomes"	117	11	7	0.094017094017094	0.0598290598290598	119	TRUE
NC_016570	"Escherichia
386 genomes"	201	28	12	0.139303482587065	0.0597014925373134	386	TRUE
NC_016571	"Pseudomonas
243 genomes"	300	15	6	0.05	0.02	243	TRUE
NC_016761	"Salmonella
208 genomes"	48	9	4	0.1875	0.0833333333333333	208	TRUE
NC_016762	"Pseudomonas
243 genomes"	68	14	5	0.205882352941176	0.0735294117647059	243	TRUE
NC_016763	"Salmonella
208 genomes"	62	9	3	0.145161290322581	0.0483870967741936	208	TRUE
NC_016764	"Pseudomonas
243 genomes"	47	7	5	0.148936170212766	0.106382978723404	243	TRUE
NC_016765	"Pseudomonas
243 genomes"	89	15	4	0.168539325842697	0.0449438202247191	243	TRUE
NC_016766	"Synechococcus
77 genomes"	102	17	3	0.166666666666667	0.0294117647058824	77	TRUE
NC_017674	"Pseudomonas
243 genomes"	93	13	5	0.139784946236559	0.0537634408602151	243	TRUE
NC_017688	"Lactococcus
178 genomes"	58	9	4	0.155172413793103	0.0689655172413793	178	TRUE
NC_017695	"Lactococcus
178 genomes"	58	9	4	0.155172413793103	0.0689655172413793	178	TRUE
NC_017696	"Lactococcus
178 genomes"	57	10	3	0.175438596491228	0.0526315789473684	178	TRUE
NC_017698	"Lactococcus
178 genomes"	58	9	3	0.155172413793103	0.0517241379310345	178	TRUE
NC_017702	"Lactococcus
178 genomes"	58	8	3	0.137931034482759	0.0517241379310345	178	TRUE
NC_017732	"Enterococcus
56 genomes"	48	10	3	0.208333333333333	0.0625	56	TRUE
NC_017864	"Pseudomonas
243 genomes"	55	4	2	0.0727272727272727	0.0363636363636364	243	TRUE
NC_017865	"Pseudomonas
243 genomes"	54	7	5	0.12962962962963	0.0925925925925926	243	TRUE
NC_017968	"Staphylococcus
184 genomes"	64	18	9	0.28125	0.140625	184	TRUE
NC_017969	"Escherichia
386 genomes"	158	24	9	0.151898734177215	0.0569620253164557	386	TRUE
NC_017971	"Pseudomonas
243 genomes"	64	6	3	0.09375	0.046875	243	TRUE
NC_017972	"Pseudomonas
243 genomes"	374	35	12	0.0935828877005348	0.0320855614973262	243	TRUE
NC_017973	"Mycobacterium
660 genomes"	94	15	5	0.159574468085106	0.0531914893617021	660	TRUE
NC_017975	"Unspecified
129 genomes"	175	7	5	0.04	0.0285714285714286	129	TRUE
NC_017976	"Bacillus
155 genomes"	56	6	3	0.107142857142857	0.0535714285714286	155	TRUE
NC_017984	"Acinetobacter
64 genomes"	82	10	3	0.121951219512195	0.0365853658536585	64	TRUE
NC_017985	"Salmonella
208 genomes"	58	12	7	0.206896551724138	0.120689655172414	208	TRUE
NC_018085	"Bacillus
155 genomes"	58	8	5	0.137931034482759	0.0862068965517242	155	TRUE
NC_018086	"Enterococcus
56 genomes"	79	15	6	0.189873417721519	0.0759493670886076	56	TRUE
NC_018087	"Acinetobacter
64 genomes"	255	43	21	0.168627450980392	0.0823529411764706	64	TRUE
NC_018274	"Pseudomonas
243 genomes"	55	11	5	0.2	0.0909090909090909	243	TRUE
NC_018275	"Salmonella
208 genomes"	62	12	6	0.193548387096774	0.0967741935483871	208	TRUE
NC_018277	"Staphylococcus
184 genomes"	65	11	6	0.169230769230769	0.0923076923076923	184	TRUE
NC_018279	"Salmonella
208 genomes"	72	17	5	0.236111111111111	0.0694444444444445	208	TRUE
NC_018281	"Staphylococcus
184 genomes"	74	15	10	0.202702702702703	0.135135135135135	184	TRUE
NC_018282	"Pseudomonas
243 genomes"	82	12	5	0.146341463414634	0.0609756097560976	243	TRUE
NC_018284	"Staphylococcus
184 genomes"	65	16	11	0.246153846153846	0.169230769230769	184	TRUE
NC_018285	"Streptococcus
61 genomes"	55	9	3	0.163636363636364	0.0545454545454545	61	TRUE
NC_018834	"Propionibacterium
77 genomes"	38	7	2	0.184210526315789	0.0526315789473684	77	TRUE
NC_018835	"Escherichia
386 genomes"	128	17	4	0.1328125	0.03125	386	TRUE
NC_018836	"Streptomyces
98 genomes"	74	15	6	0.202702702702703	0.0810810810810811	98	TRUE
NC_018838	"Propionibacterium
77 genomes"	41	9	3	0.219512195121951	0.0731707317073171	77	TRUE
NC_018839	"Propionibacterium
77 genomes"	40	8	3	0.2	0.075	77	TRUE
NC_018840	"Propionibacterium
77 genomes"	39	7	2	0.17948717948718	0.0512820512820513	77	TRUE
NC_018841	"Propionibacterium
77 genomes"	36	6	2	0.166666666666667	0.0555555555555556	77	TRUE
NC_018842	"Propionibacterium
77 genomes"	41	7	2	0.170731707317073	0.0487804878048781	77	TRUE
NC_018843	"Salmonella
208 genomes"	123	23	11	0.186991869918699	0.0894308943089431	208	TRUE
NC_018845	"Propionibacterium
77 genomes"	39	8	3	0.205128205128205	0.0769230769230769	77	TRUE
NC_018846	"Escherichia
386 genomes"	68	15	5	0.220588235294118	0.0735294117647059	386	TRUE
NC_018847	"Propionibacterium
77 genomes"	39	8	3	0.205128205128205	0.0769230769230769	77	TRUE
NC_018848	"Streptomyces
98 genomes"	53	12	4	0.226415094339623	0.0754716981132076	98	TRUE
NC_018849	"Propionibacterium
77 genomes"	39	8	3	0.205128205128205	0.0769230769230769	77	TRUE
NC_018850	"Pseudomonas
243 genomes"	72	7	3	0.0972222222222222	0.0416666666666667	243	TRUE
NC_018851	"Propionibacterium
77 genomes"	38	7	2	0.184210526315789	0.0526315789473684	77	TRUE
NC_018852	"Propionibacterium
77 genomes"	38	7	2	0.184210526315789	0.0526315789473684	77	TRUE
NC_018853	"Streptomyces
98 genomes"	49	11	6	0.224489795918367	0.122448979591837	98	TRUE
NC_018854	"Escherichia
386 genomes"	82	12	5	0.146341463414634	0.0609756097560976	386	TRUE
NC_018855	"Escherichia
386 genomes"	269	41	24	0.152416356877323	0.0892193308550186	386	TRUE
NC_018856	"Bacillus
155 genomes"	255	25	10	0.0980392156862745	0.0392156862745098	155	TRUE
NC_018857	"Bacillus
155 genomes"	282	26	7	0.0921985815602837	0.024822695035461	155	TRUE
NC_018859	"Escherichia
386 genomes"	118	17	4	0.14406779661017	0.0338983050847458	386	TRUE
NC_018860	"Bacillus
155 genomes"	216	24	8	0.111111111111111	0.037037037037037	155	TRUE
NC_018863	"Bacillus
155 genomes"	281	26	9	0.0925266903914591	0.0320284697508897	155	TRUE
NC_019399	"Escherichia
386 genomes"	272	46	24	0.169117647058824	0.0882352941176471	386	TRUE
NC_019403	"Escherichia
386 genomes"	53	12	7	0.226415094339623	0.132075471698113	386	TRUE
NC_019404	"Escherichia
386 genomes"	75	8	3	0.106666666666667	0.04	386	TRUE
NC_019414	"Streptomyces
98 genomes"	81	13	6	0.160493827160494	0.0740740740740741	98	TRUE
NC_019417	"Salmonella
208 genomes"	72	5	1	0.0694444444444445	0.0138888888888889	208	TRUE
NC_019418	"Streptococcus
61 genomes"	53	8	4	0.150943396226415	0.0754716981132076	61	TRUE
NC_019419	"Escherichia
386 genomes"	57	8	2	0.140350877192982	0.0350877192982456	386	TRUE
NC_019423	"Escherichia
386 genomes"	92	11	4	0.119565217391304	0.0434782608695652	386	TRUE
NC_019442	"Escherichia
386 genomes"	72	14	5	0.194444444444444	0.0694444444444445	386	TRUE
NC_019443	"Synechococcus
77 genomes"	211	48	5	0.227488151658768	0.023696682464455	77	TRUE
NC_019444	"Synechococcus
77 genomes"	208	38	8	0.182692307692308	0.0384615384615385	77	TRUE
NC_019445	"Escherichia
386 genomes"	56	11	3	0.196428571428571	0.0535714285714286	386	TRUE
NC_019448	"Staphylococcus
184 genomes"	204	27	9	0.132352941176471	0.0441176470588235	184	TRUE
NC_019449	"Lactobacillus
62 genomes"	47	12	3	0.25531914893617	0.0638297872340426	62	TRUE
NC_019450	"Pseudomonas
243 genomes"	166	17	8	0.102409638554217	0.0481927710843374	243	TRUE
NC_019451	"Pseudomonas
243 genomes"	93	13	5	0.139784946236559	0.0537634408602151	243	TRUE
NC_019452	"Escherichia
386 genomes"	197	29	10	0.147208121827411	0.050761421319797	386	TRUE
NC_019456	"Lactobacillus
62 genomes"	68	11	1	0.161764705882353	0.0147058823529412	62	TRUE
NC_019457	"Vibrio
119 genomes"	68	10	3	0.147058823529412	0.0441176470588235	119	TRUE
NC_019486	"Lactobacillus
62 genomes"	54	13	5	0.240740740740741	0.0925925925925926	62	TRUE
NC_019487	"Bacillus
155 genomes"	238	27	11	0.113445378151261	0.046218487394958	155	TRUE
NC_019488	"Salmonella
208 genomes"	42	8	5	0.19047619047619	0.119047619047619	208	TRUE
NC_019489	"Lactobacillus
62 genomes"	52	11	5	0.211538461538462	0.0961538461538462	62	TRUE
NC_019500	"Escherichia
386 genomes"	266	44	21	0.165413533834586	0.0789473684210526	386	TRUE
NC_019501	"Enterobacteria
60 genomes"	58	12	6	0.206896551724138	0.103448275862069	60	TRUE
NC_019502	"Bacillus
155 genomes"	63	7	3	0.111111111111111	0.0476190476190476	155	TRUE
NC_019503	"Escherichia
386 genomes"	263	39	23	0.14828897338403	0.0874524714828897	386	TRUE
NC_019505	"Escherichia
386 genomes"	265	40	23	0.150943396226415	0.0867924528301887	386	TRUE
NC_019511	"Staphylococcus
184 genomes"	191	33	4	0.172774869109948	0.0209424083769634	184	TRUE
NC_019513	"Staphylococcus
184 genomes"	63	10	6	0.158730158730159	0.0952380952380952	184	TRUE
NC_019515	"Bacillus
155 genomes"	140	11	7	0.0785714285714286	0.05	155	TRUE
NC_019516	"Synechococcus
77 genomes"	166	22	6	0.132530120481928	0.036144578313253	77	TRUE
NC_019517	"Escherichia
386 genomes"	210	26	8	0.123809523809524	0.0380952380952381	386	TRUE
NC_019518	"Vibrio
119 genomes"	65	10	3	0.153846153846154	0.0461538461538462	119	TRUE
NC_019520	"Escherichia
386 genomes"	48	11	6	0.229166666666667	0.125	386	TRUE
NC_019526	"Klebsiella
136 genomes"	544	47	23	0.0863970588235294	0.0422794117647059	136	TRUE
NC_019529	"Vibrio
119 genomes"	155	16	8	0.103225806451613	0.0516129032258065	119	TRUE
NC_019530	"Salmonella
208 genomes"	202	27	10	0.133663366336634	0.0495049504950495	208	TRUE
NC_019539	"Salmonella
208 genomes"	56	7	5	0.125	0.0892857142857143	208	TRUE
NC_019541	"Acinetobacter
64 genomes"	64	6	3	0.09375	0.046875	64	TRUE
NC_019544	"Unspecified
129 genomes"	83	15	5	0.180722891566265	0.0602409638554217	129	TRUE
NC_019545	"Salmonella
208 genomes"	67	12	2	0.17910447761194	0.0298507462686567	208	TRUE
NC_019548	"Ralstonia
53 genomes"	11	2	0	0.181818181818182	0	53	TRUE
NC_019704	"Enterobacteria
60 genomes"	60	12	3	0.2	0.05	60	TRUE
NC_019705	"Escherichia
386 genomes"	62	11	5	0.17741935483871	0.0806451612903226	386	TRUE
NC_019706	"Enterobacteria
60 genomes"	62	14	5	0.225806451612903	0.0806451612903226	60	TRUE
NC_019708	"Enterobacteria
60 genomes"	57	10	5	0.175438596491228	0.087719298245614	60	TRUE
NC_019709	"Escherichia
386 genomes"	61	13	6	0.213114754098361	0.0983606557377049	386	TRUE
NC_019710	"Enterobacteria
60 genomes"	67	12	4	0.17910447761194	0.0597014925373134	60	TRUE
NC_019711	"Escherichia
386 genomes"	62	15	4	0.241935483870968	0.0645161290322581	386	TRUE
NC_019713	"Vibrio
119 genomes"	103	13	8	0.12621359223301	0.0776699029126214	119	TRUE
NC_019714	"Escherichia
386 genomes"	59	12	6	0.203389830508475	0.101694915254237	386	TRUE
NC_019715	"Escherichia
386 genomes"	56	11	6	0.196428571428571	0.107142857142857	386	TRUE
NC_019716	"Enterobacteria
60 genomes"	55	12	5	0.218181818181818	0.0909090909090909	60	TRUE
NC_019717	"Enterobacteria
60 genomes"	65	12	4	0.184615384615385	0.0615384615384615	60	TRUE
NC_019718	"Enterobacteria
60 genomes"	67	10	1	0.149253731343284	0.0149253731343284	60	TRUE
NC_019719	"Escherichia
386 genomes"	62	14	5	0.225806451612903	0.0806451612903226	386	TRUE
NC_019720	"Enterobacteria
60 genomes"	65	15	5	0.230769230769231	0.0769230769230769	60	TRUE
NC_019721	"Enterobacteria
60 genomes"	54	13	6	0.240740740740741	0.111111111111111	60	TRUE
NC_019722	"Vibrio
119 genomes"	57	10	4	0.175438596491228	0.0701754385964912	119	TRUE
NC_019723	"Escherichia
386 genomes"	59	12	4	0.203389830508475	0.0677966101694915	386	TRUE
NC_019724	"Escherichia
386 genomes"	56	8	2	0.142857142857143	0.0357142857142857	386	TRUE
NC_019725	"Escherichia
386 genomes"	81	10	1	0.123456790123457	0.0123456790123457	386	TRUE
NC_019726	"Staphylococcus
184 genomes"	207	27	9	0.130434782608696	0.0434782608695652	184	TRUE
NC_019767	"Escherichia
386 genomes"	59	12	6	0.203389830508475	0.101694915254237	386	TRUE
NC_019768	"Escherichia
386 genomes"	59	15	6	0.254237288135593	0.101694915254237	386	TRUE
NC_019769	"Escherichia
386 genomes"	54	11	5	0.203703703703704	0.0925925925925926	386	TRUE
NC_019782	"Lactobacillus
62 genomes"	60	9	1	0.15	0.0166666666666667	62	TRUE
NC_019813	"Pseudomonas
243 genomes"	62	7	3	0.112903225806452	0.0483870967741936	243	TRUE
NC_019910	"Salmonella
208 genomes"	202	34	10	0.168316831683168	0.0495049504950495	208	TRUE
NC_019912	"Bacillus
155 genomes"	52	12	5	0.230769230769231	0.0961538461538462	155	TRUE
NC_019913	"Pseudomonas
243 genomes"	165	16	7	0.096969696969697	0.0424242424242424	243	TRUE
NC_019914	"Staphylococcus
184 genomes"	54	13	7	0.240740740740741	0.12962962962963	184	TRUE
NC_019915	"Staphylococcus
184 genomes"	66	17	7	0.257575757575758	0.106060606060606	184	TRUE
NC_019916	"Lactobacillus
62 genomes"	60	9	4	0.15	0.0666666666666667	62	TRUE
NC_019918	"Pseudomonas
243 genomes"	166	16	7	0.0963855421686747	0.0421686746987952	243	TRUE
NC_019921	"Staphylococcus
184 genomes"	73	8	4	0.10958904109589	0.0547945205479452	184	TRUE
NC_019923	"Pseudomonas
243 genomes"	62	8	3	0.129032258064516	0.0483870967741936	243	TRUE
NC_019935	"Pseudomonas
243 genomes"	88	13	5	0.147727272727273	0.0568181818181818	243	TRUE
NC_020079	"Escherichia
386 genomes"	263	21	9	0.0798479087452472	0.0342205323193916	386	TRUE
NC_020080	"Klebsiella
136 genomes"	264	49	26	0.185606060606061	0.0984848484848485	136	TRUE
NC_020081	"Bacillus
155 genomes"	212	28	8	0.132075471698113	0.0377358490566038	155	TRUE
NC_020197	"Streptococcus
61 genomes"	59	11	4	0.186440677966102	0.0677966101694915	61	TRUE
NC_020198	"Pseudomonas
243 genomes"	55	10	5	0.181818181818182	0.0909090909090909	243	TRUE
NC_020199	"Staphylococcus
184 genomes"	66	8	5	0.121212121212121	0.0757575757575758	184	TRUE
NC_020200	"Pseudomonas
243 genomes"	54	10	5	0.185185185185185	0.0925925925925926	243	TRUE
NC_020202	"Pseudomonas
243 genomes"	58	8	5	0.137931034482759	0.0862068965517242	243	TRUE
NC_020203	"Pseudomonas
243 genomes"	55	10	5	0.181818181818182	0.0909090909090909	243	TRUE
NC_020204	"Klebsiella
136 genomes"	70	13	4	0.185714285714286	0.0571428571428571	136	TRUE
NC_020414	"Escherichia
386 genomes"	51	12	7	0.235294117647059	0.137254901960784	386	TRUE
NC_020416	"Salmonella
208 genomes"	260	40	22	0.153846153846154	0.0846153846153846	208	TRUE
NC_020477	"Bacillus
155 genomes"	79	8	6	0.10126582278481	0.0759493670886076	155	TRUE
NC_020478	"Bacillus
155 genomes"	77	8	6	0.103896103896104	0.0779220779220779	155	TRUE
NC_020479	"Bacillus
155 genomes"	79	8	6	0.10126582278481	0.0759493670886076	155	TRUE
NC_020480	"Bacillus
155 genomes"	78	8	6	0.102564102564103	0.0769230769230769	155	TRUE
NC_020486	"Synechococcus
77 genomes"	197	38	8	0.192893401015228	0.0406091370558376	77	TRUE
NC_020488	"Vibrio
119 genomes"	41	7	4	0.170731707317073	0.0975609756097561	119	TRUE
NC_020490	"Staphylococcus
184 genomes"	71	18	10	0.253521126760563	0.140845070422535	184	TRUE
NC_020837	"Synechococcus
77 genomes"	228	42	14	0.184210526315789	0.0614035087719298	77	TRUE
NC_020838	"Synechococcus
77 genomes"	54	16	6	0.296296296296296	0.111111111111111	77	TRUE
NC_020843	"Vibrio
119 genomes"	207	28	6	0.135265700483092	0.0289855072463768	119	TRUE
NC_020844	"Unspecified
129 genomes"	61	8	2	0.131147540983607	0.0327868852459016	129	TRUE
NC_020846	"Vibrio
119 genomes"	70	8	1	0.114285714285714	0.0142857142857143	119	TRUE
NC_020848	"Vibrio
119 genomes"	119	15	5	0.126050420168067	0.0420168067226891	119	TRUE
NC_020850	"Vibrio
119 genomes"	57	8	2	0.140350877192982	0.0350877192982456	119	TRUE
NC_020851	"Synechococcus
77 genomes"	294	43	8	0.146258503401361	0.0272108843537415	77	TRUE
NC_020854	"Synechococcus
77 genomes"	58	11	2	0.189655172413793	0.0344827586206897	77	TRUE
NC_020859	"Synechococcus
77 genomes"	210	43	10	0.204761904761905	0.0476190476190476	77	TRUE
NC_020863	"Vibrio
119 genomes"	219	22	8	0.100456621004566	0.0365296803652968	119	TRUE
NC_020865	"Synechococcus
77 genomes"	52	17	7	0.326923076923077	0.134615384615385	77	TRUE
NC_020867	"Synechococcus
77 genomes"	67	15	4	0.223880597014925	0.0597014925373134	77	TRUE
NC_020868	"Vibrio
119 genomes"	116	15	5	0.129310344827586	0.0431034482758621	119	TRUE
NC_020873	"Bacillus
155 genomes"	219	29	8	0.132420091324201	0.0365296803652968	155	TRUE
NC_020875	"Synechococcus
77 genomes"	221	42	11	0.190045248868778	0.0497737556561086	77	TRUE
NC_020876	"Mycobacterium
660 genomes"	92	10	3	0.108695652173913	0.0326086956521739	660	TRUE
NC_020877	"Staphylococcus
184 genomes"	176	33	2	0.1875	0.0113636363636364	184	TRUE
NC_020883	"Bacillus
155 genomes"	90	10	4	0.111111111111111	0.0444444444444444	155	TRUE
NC_021061	"Mycobacterium
660 genomes"	63	10	2	0.158730158730159	0.0317460317460317	660	TRUE
NC_021062	"Pseudomonas
243 genomes"	48	11	6	0.229166666666667	0.125	243	TRUE
NC_021063	"Mycobacterium
660 genomes"	67	8	3	0.119402985074627	0.0447761194029851	660	TRUE
NC_021067	"Vibrio
119 genomes"	262	21	6	0.0801526717557252	0.0229007633587786	119	TRUE
NC_021068	"Vibrio
119 genomes"	73	8	3	0.10958904109589	0.0410958904109589	119	TRUE
NC_021070	"Vibrio
119 genomes"	51	5	5	0.0980392156862745	0.0980392156862745	119	TRUE
NC_021072	"Synechococcus
77 genomes"	204	40	10	0.196078431372549	0.0490196078431373	77	TRUE
NC_021073	"Vibrio
119 genomes"	158	25	12	0.158227848101266	0.0759493670886076	119	TRUE
NC_021190	"Enterobacteria
60 genomes"	64	10	3	0.15625	0.046875	60	TRUE
NC_021297	"Mycobacterium
660 genomes"	86	17	4	0.197674418604651	0.0465116279069768	660	TRUE
NC_021298	"Streptomyces
98 genomes"	76	13	6	0.171052631578947	0.0789473684210526	98	TRUE
NC_021299	"Mycobacterium
660 genomes"	134	17	2	0.126865671641791	0.0149253731343284	660	TRUE
NC_021301	"Mycobacterium
660 genomes"	94	18	2	0.191489361702128	0.0212765957446809	660	TRUE
NC_021302	"Mycobacterium
660 genomes"	78	14	1	0.17948717948718	0.0128205128205128	660	TRUE
NC_021304	"Streptomyces
98 genomes"	77	14	6	0.181818181818182	0.0779220779220779	98	TRUE
NC_021305	"Mycobacterium
660 genomes"	142	17	5	0.119718309859155	0.0352112676056338	660	TRUE
NC_021306	"Mycobacterium
660 genomes"	143	15	5	0.104895104895105	0.034965034965035	660	TRUE
NC_021307	"Mycobacterium
660 genomes"	76	13	5	0.171052631578947	0.0657894736842105	660	TRUE
NC_021308	"Mycobacterium
660 genomes"	80	16	5	0.2	0.0625	660	TRUE
NC_021309	"Mycobacterium
660 genomes"	136	18	5	0.132352941176471	0.0367647058823529	660	TRUE
NC_021310	"Mycobacterium
660 genomes"	97	16	3	0.164948453608247	0.0309278350515464	660	TRUE
NC_021311	"Mycobacterium
660 genomes"	141	17	6	0.120567375886525	0.0425531914893617	660	TRUE
NC_021315	"Salmonella
208 genomes"	74	6	1	0.0810810810810811	0.0135135135135135	208	TRUE
NC_021316	"Acinetobacter
64 genomes"	51	12	7	0.235294117647059	0.137254901960784	64	TRUE
NC_021317	"Salmonella
208 genomes"	27	4	2	0.148148148148148	0.0740740740740741	208	TRUE
NC_021318	"Mycobacterium
660 genomes"	90	16	5	0.177777777777778	0.0555555555555556	660	TRUE
NC_021323	"Staphylococcus
184 genomes"	61	12	7	0.19672131147541	0.114754098360656	184	TRUE
NC_021324	"Mycobacterium
660 genomes"	93	19	3	0.204301075268817	0.032258064516129	660	TRUE
NC_021326	"Staphylococcus
184 genomes"	70	16	9	0.228571428571429	0.128571428571429	184	TRUE
NC_021331	"Shigella
51 genomes"	82	16	1	0.195121951219512	0.0121951219512195	51	TRUE
NC_021332	"Staphylococcus
184 genomes"	67	17	10	0.253731343283582	0.149253731343284	184	TRUE
NC_021334	"Mycobacterium
660 genomes"	95	22	2	0.231578947368421	0.0210526315789474	660	TRUE
NC_021336	"Bacillus
155 genomes"	40	7	5	0.175	0.125	155	TRUE
NC_021337	"Acinetobacter
64 genomes"	28	7	5	0.25	0.178571428571429	64	TRUE
NC_021338	"Mycobacterium
660 genomes"	74	16	5	0.216216216216216	0.0675675675675676	660	TRUE
NC_021339	"Streptomyces
98 genomes"	75	13	6	0.173333333333333	0.08	98	TRUE
NC_021344	"Escherichia
386 genomes"	259	46	25	0.177606177606178	0.0965250965250965	386	TRUE
NC_021346	"Mycobacterium
660 genomes"	230	29	5	0.126086956521739	0.0217391304347826	660	TRUE
NC_021348	"Mycobacterium
660 genomes"	234	29	4	0.123931623931624	0.0170940170940171	660	TRUE
NC_021349	"Mycobacterium
660 genomes"	223	28	4	0.125560538116592	0.0179372197309417	660	TRUE
NC_021529	"Vibrio
119 genomes"	393	46	21	0.11704834605598	0.0534351145038168	119	TRUE
NC_021530	"Synechococcus
77 genomes"	198	39	9	0.196969696969697	0.0454545454545455	77	TRUE
NC_021533	"Mycobacterium
660 genomes"	73	14	5	0.191780821917808	0.0684931506849315	660	TRUE
NC_021534	"Vibrio
119 genomes"	78	10	1	0.128205128205128	0.0128205128205128	119	TRUE
NC_021535	"Mycobacterium
660 genomes"	84	12	6	0.142857142857143	0.0714285714285714	660	TRUE
NC_021536	"Synechococcus
77 genomes"	203	39	9	0.192118226600985	0.0443349753694581	77	TRUE
NC_021538	"Mycobacterium
660 genomes"	102	18	2	0.176470588235294	0.0196078431372549	660	TRUE
NC_021540	"Vibrio
119 genomes"	105	13	3	0.123809523809524	0.0285714285714286	119	TRUE
NC_021556	"Mycobacterium
660 genomes"	60	6	2	0.1	0.0333333333333333	660	TRUE
NC_021561	"Vibrio
119 genomes"	58	3	1	0.0517241379310345	0.0172413793103448	119	TRUE
NC_021562	"Vibrio
119 genomes"	11	2	1	0.181818181818182	0.0909090909090909	119	TRUE
NC_021772	"Salmonella
208 genomes"	98	11	6	0.112244897959184	0.0612244897959184	208	TRUE
NC_021773	"Staphylococcus
184 genomes"	62	13	3	0.209677419354839	0.0483870967741936	184	TRUE
NC_021774	"Salmonella
208 genomes"	39	10	4	0.256410256410256	0.102564102564103	208	TRUE
NC_021775	"Salmonella
208 genomes"	67	7	3	0.104477611940299	0.0447761194029851	208	TRUE
NC_021776	"Vibrio
119 genomes"	52	5	3	0.0961538461538462	0.0576923076923077	119	TRUE
NC_021777	"Salmonella
208 genomes"	63	8	4	0.126984126984127	0.0634920634920635	208	TRUE
NC_021779	"Salmonella
208 genomes"	72	7	1	0.0972222222222222	0.0138888888888889	208	TRUE
NC_021780	"Salmonella
208 genomes"	72	6	1	0.0833333333333333	0.0138888888888889	208	TRUE
NC_021782	"Salmonella
208 genomes"	98	11	6	0.112244897959184	0.0612244897959184	208	TRUE
NC_021783	"Salmonella
208 genomes"	73	5	1	0.0684931506849315	0.0136986301369863	208	TRUE
NC_021801	"Staphylococcus
184 genomes"	59	16	9	0.271186440677966	0.152542372881356	184	TRUE
NC_021852	"Lactococcus
178 genomes"	53	8	3	0.150943396226415	0.0566037735849057	178	TRUE
NC_021853	"Lactococcus
178 genomes"	58	10	4	0.172413793103448	0.0689655172413793	178	TRUE
NC_021854	"Lactococcus
178 genomes"	55	10	3	0.181818181818182	0.0545454545454545	178	TRUE
NC_021855	"Lactococcus
178 genomes"	55	12	4	0.218181818181818	0.0727272727272727	178	TRUE
NC_021856	"Bacillus
155 genomes"	246	27	9	0.109756097560976	0.0365853658536585	155	TRUE
NC_021857	"Shigella
51 genomes"	54	11	6	0.203703703703704	0.111111111111111	51	TRUE
NC_021860	"Lactococcus
178 genomes"	57	9	4	0.157894736842105	0.0701754385964912	178	TRUE
NC_021861	"Lactococcus
178 genomes"	55	16	6	0.290909090909091	0.109090909090909	178	TRUE
NC_021862	"Ralstonia
53 genomes"	20	1	0	0.05	0	53	TRUE
NC_021863	"Staphylococcus
184 genomes"	64	15	8	0.234375	0.125	184	TRUE
NC_021866	"Ralstonia
53 genomes"	8	3	1	0.375	0.125	53	TRUE
NC_021868	"Streptococcus
61 genomes"	94	13	7	0.138297872340426	0.074468085106383	61	TRUE
NC_022052	"Mycobacterium
660 genomes"	118	18	5	0.152542372881356	0.0423728813559322	660	TRUE
NC_022053	"Mycobacterium
660 genomes"	93	10	3	0.10752688172043	0.032258064516129	660	TRUE
NC_022054	"Mycobacterium
660 genomes"	67	8	3	0.119402985074627	0.0447761194029851	660	TRUE
NC_022055	"Mycobacterium
660 genomes"	103	20	2	0.194174757281553	0.0194174757281553	660	TRUE
NC_022056	"Mycobacterium
660 genomes"	99	18	1	0.181818181818182	0.0101010101010101	660	TRUE
NC_022057	"Mycobacterium
660 genomes"	124	13	1	0.104838709677419	0.00806451612903226	660	TRUE
NC_022058	"Mycobacterium
660 genomes"	95	16	5	0.168421052631579	0.0526315789473684	660	TRUE
NC_022059	"Mycobacterium
660 genomes"	141	20	6	0.141843971631206	0.0425531914893617	660	TRUE
NC_022060	"Mycobacterium
660 genomes"	96	16	3	0.166666666666667	0.03125	660	TRUE
NC_022061	"Mycobacterium
660 genomes"	95	20	2	0.210526315789474	0.0210526315789474	660	TRUE
NC_022062	"Mycobacterium
660 genomes"	89	18	4	0.202247191011236	0.0449438202247191	660	TRUE
NC_022063	"Mycobacterium
660 genomes"	97	17	3	0.175257731958763	0.0309278350515464	660	TRUE
NC_022064	"Mycobacterium
660 genomes"	97	17	3	0.175257731958763	0.0309278350515464	660	TRUE
NC_022065	"Mycobacterium
660 genomes"	134	18	6	0.134328358208955	0.0447761194029851	660	TRUE
NC_022066	"Mycobacterium
660 genomes"	219	20	6	0.091324200913242	0.0273972602739726	660	TRUE
NC_022067	"Mycobacterium
660 genomes"	230	24	5	0.104347826086957	0.0217391304347826	660	TRUE
NC_022068	"Mycobacterium
660 genomes"	101	19	1	0.188118811881188	0.0099009900990099	660	TRUE
NC_022069	"Mycobacterium
660 genomes"	101	22	4	0.217821782178218	0.0396039603960396	660	TRUE
NC_022070	"Mycobacterium
660 genomes"	90	19	3	0.211111111111111	0.0333333333333333	660	TRUE
NC_022071	"Mycobacterium
660 genomes"	123	18	5	0.146341463414634	0.040650406504065	660	TRUE
NC_022085	"Mycobacterium
660 genomes"	138	18	6	0.130434782608696	0.0434782608695652	660	TRUE
NC_022086	"Mycobacterium
660 genomes"	78	14	5	0.17948717948718	0.0641025641025641	660	TRUE
NC_022087	"Mycobacterium
660 genomes"	93	13	4	0.139784946236559	0.0430107526881721	660	TRUE
NC_022088	"Bacillus
155 genomes"	289	26	9	0.0899653979238754	0.0311418685121107	155	TRUE
NC_022090	"Staphylococcus
184 genomes"	185	33	2	0.178378378378378	0.0108108108108108	184	TRUE
NC_022091	"Pseudomonas
243 genomes"	54	7	5	0.12962962962963	0.0925925925925926	243	TRUE
NC_022094	"Bacillus
155 genomes"	24	3	0	0.125	0	155	TRUE
NC_022096	"Pseudomonas
243 genomes"	336	27	10	0.0803571428571429	0.0297619047619048	243	TRUE
NC_022323	"Escherichia
386 genomes"	211	24	8	0.113744075829384	0.037914691943128	386	TRUE
NC_022324	"Mycobacterium
660 genomes"	94	16	3	0.170212765957447	0.0319148936170213	660	TRUE
NC_022325	"Mycobacterium
660 genomes"	121	13	1	0.107438016528926	0.00826446280991736	660	TRUE
NC_022328	"Mycobacterium
660 genomes"	97	19	2	0.195876288659794	0.0206185567010309	660	TRUE
NC_022329	"Mycobacterium
660 genomes"	90	18	3	0.2	0.0333333333333333	660	TRUE
NC_022330	"Mycobacterium
660 genomes"	140	18	5	0.128571428571429	0.0357142857142857	660	TRUE
NC_022331	"Mycobacterium
660 genomes"	87	21	2	0.241379310344828	0.0229885057471264	660	TRUE
NC_022334	"Propionibacterium
77 genomes"	37	7	2	0.189189189189189	0.0540540540540541	77	TRUE
NC_022335	"Propionibacterium
77 genomes"	39	8	3	0.205128205128205	0.0769230769230769	77	TRUE
NC_022336	"Propionibacterium
77 genomes"	38	7	2	0.184210526315789	0.0526315789473684	77	TRUE
NC_022337	"Propionibacterium
77 genomes"	42	8	3	0.19047619047619	0.0714285714285714	77	TRUE
NC_022338	"Propionibacterium
77 genomes"	37	7	2	0.189189189189189	0.0540540540540541	77	TRUE
NC_022339	"Propionibacterium
77 genomes"	42	9	3	0.214285714285714	0.0714285714285714	77	TRUE
NC_022340	"Propionibacterium
77 genomes"	37	7	2	0.189189189189189	0.0540540540540541	77	TRUE
NC_022341	"Propionibacterium
77 genomes"	37	7	2	0.189189189189189	0.0540540540540541	77	TRUE
NC_022342	"Propionibacterium
77 genomes"	38	7	2	0.184210526315789	0.0526315789473684	77	TRUE
NC_022343	"Klebsiella
136 genomes"	198	30	10	0.151515151515152	0.0505050505050505	136	TRUE
NC_022746	"Pseudomonas
243 genomes"	55	7	5	0.127272727272727	0.0909090909090909	243	TRUE
NC_022747	"Vibrio
119 genomes"	45	6	2	0.133333333333333	0.0444444444444444	119	TRUE
NC_022749	"Shigella
51 genomes"	56	10	5	0.178571428571429	0.0892857142857143	51	TRUE
NC_022750	"Enterobacteria
60 genomes"	44	7	4	0.159090909090909	0.0909090909090909	60	TRUE
NC_022751	"Unspecified
129 genomes"	40	8	3	0.2	0.075	129	TRUE
NC_022752	"Salmonella
208 genomes"	68	6	3	0.0882352941176471	0.0441176470588235	208	TRUE
NC_022753	"Mycobacterium
660 genomes"	95	11	5	0.115789473684211	0.0526315789473684	660	TRUE
NC_022754	"Salmonella
208 genomes"	63	8	5	0.126984126984127	0.0793650793650794	208	TRUE
NC_022756	"Lactobacillus
62 genomes"	53	13	4	0.245283018867925	0.0754716981132076	62	TRUE
NC_022757	"Lactobacillus
62 genomes"	53	12	4	0.226415094339623	0.0754716981132076	62	TRUE
NC_022758	"Staphylococcus
184 genomes"	61	11	7	0.180327868852459	0.114754098360656	184	TRUE
NC_022761	"Bacillus
155 genomes"	211	24	11	0.113744075829384	0.052132701421801	155	TRUE
NC_022762	"Lactobacillus
62 genomes"	58	13	4	0.224137931034483	0.0689655172413793	62	TRUE
NC_022763	"Bacillus
155 genomes"	275	26	9	0.0945454545454546	0.0327272727272727	155	TRUE
NC_022764	"Bacillus
155 genomes"	45	7	3	0.155555555555556	0.0666666666666667	155	TRUE
NC_022765	"Bacillus
155 genomes"	78	8	6	0.102564102564103	0.0769230769230769	155	TRUE
NC_022766	"Bacillus
155 genomes"	80	8	6	0.1	0.075	155	TRUE
NC_022767	"Bacillus
155 genomes"	104	20	10	0.192307692307692	0.0961538461538462	155	TRUE
NC_022768	"Salmonella
208 genomes"	190	31	10	0.163157894736842	0.0526315789473684	208	TRUE
NC_022769	"Bacillus
155 genomes"	290	27	8	0.0931034482758621	0.0275862068965517	155	TRUE
NC_022770	"Bacillus
155 genomes"	44	6	3	0.136363636363636	0.0681818181818182	155	TRUE
NC_022771	"Bacillus
155 genomes"	252	31	6	0.123015873015873	0.0238095238095238	155	TRUE
NC_022772	"Salmonella
208 genomes"	195	31	10	0.158974358974359	0.0512820512820513	208	TRUE
NC_022773	"Bacillus
155 genomes"	80	7	6	0.0875	0.075	155	TRUE
NC_022774	"Bacillus
155 genomes"	106	20	11	0.188679245283019	0.10377358490566	155	TRUE
NC_022775	"Lactobacillus
62 genomes"	46	8	3	0.173913043478261	0.0652173913043478	62	TRUE
NC_022776	"Streptococcus
61 genomes"	52	9	3	0.173076923076923	0.0576923076923077	61	TRUE
NC_022790	"Unspecified
129 genomes"	6	0	0	0	0	129	TRUE
NC_022791	"Streptococcus
61 genomes"	50	9	2	0.18	0.04	61	TRUE
NC_022914	"Staphylococcus
184 genomes"	62	12	8	0.193548387096774	0.129032258064516	184	TRUE
NC_022915	"Ralstonia
53 genomes"	59	13	3	0.220338983050847	0.0508474576271187	53	TRUE
NC_022917	"Ralstonia
53 genomes"	59	9	5	0.152542372881356	0.0847457627118644	53	TRUE
NC_022918	"Staphylococcus
184 genomes"	179	26	7	0.145251396648045	0.0391061452513967	184	TRUE
NC_022920	"Staphylococcus
184 genomes"	197	27	9	0.137055837563452	0.0456852791878173	184	TRUE
NC_022965	"Mycobacterium
660 genomes"	95	17	4	0.178947368421053	0.0421052631578947	660	TRUE
NC_022966	"Pseudomonas
243 genomes"	156	16	6	0.102564102564103	0.0384615384615385	243	TRUE
NC_022967	"Pseudomonas
243 genomes"	167	16	7	0.0958083832335329	0.0419161676646707	243	TRUE
NC_022968	"Escherichia
386 genomes"	250	25	12	0.1	0.048	386	TRUE
NC_022969	"Mycobacterium
660 genomes"	142	17	6	0.119718309859155	0.0422535211267606	660	TRUE
NC_022970	"Pseudomonas
243 genomes"	159	15	6	0.0943396226415094	0.0377358490566038	243	TRUE
NC_022971	"Pseudomonas
243 genomes"	71	6	3	0.0845070422535211	0.0422535211267606	243	TRUE
NC_022972	"Arthrobacter
76 genomes"	66	10	4	0.151515151515152	0.0606060606060606	76	TRUE
NC_022973	"Mycobacterium
660 genomes"	78	14	5	0.17948717948718	0.0641025641025641	660	TRUE
NC_022974	"Pseudomonas
243 genomes"	158	15	6	0.0949367088607595	0.0379746835443038	243	TRUE
NC_022975	"Mycobacterium
660 genomes"	90	17	3	0.188888888888889	0.0333333333333333	660	TRUE
NC_022976	"Mycobacterium
660 genomes"	140	18	6	0.128571428571429	0.0428571428571429	660	TRUE
NC_022977	"Mycobacterium
660 genomes"	94	16	4	0.170212765957447	0.0425531914893617	660	TRUE
NC_022979	"Mycobacterium
660 genomes"	92	17	3	0.184782608695652	0.0326086956521739	660	TRUE
NC_022981	"Mycobacterium
660 genomes"	140	17	6	0.121428571428571	0.0428571428571429	660	TRUE
NC_022983	"Mycobacterium
660 genomes"	99	20	4	0.202020202020202	0.0404040404040404	660	TRUE
NC_022984	"Mycobacterium
660 genomes"	79	14	5	0.177215189873418	0.0632911392405063	660	TRUE
NC_022985	"Mycobacterium
660 genomes"	94	16	4	0.170212765957447	0.0425531914893617	660	TRUE
NC_022986	"Pseudomonas
243 genomes"	166	18	8	0.108433734939759	0.0481927710843374	243	TRUE
NC_022988	"Mycobacterium
660 genomes"	134	17	6	0.126865671641791	0.0447761194029851	660	TRUE
NC_022989	"Lactobacillus
62 genomes"	48	10	3	0.208333333333333	0.0625	62	TRUE
NC_023005	"Pseudomonas
243 genomes"	49	10	6	0.204081632653061	0.122448979591837	243	TRUE
NC_023006	"Pseudomonas
243 genomes"	67	12	5	0.17910447761194	0.0746268656716418	243	TRUE
NC_023007	"Bacillus
155 genomes"	265	29	21	0.109433962264151	0.0792452830188679	155	TRUE
NC_023009	"Staphylococcus
184 genomes"	170	31	8	0.182352941176471	0.0470588235294118	184	TRUE
NC_023498	"Mycobacterium
660 genomes"	104	14	3	0.134615384615385	0.0288461538461538	660	TRUE
NC_023499	"Staphylococcus
184 genomes"	59	9	3	0.152542372881356	0.0508474576271187	184	TRUE
NC_023500	"Staphylococcus
184 genomes"	66	14	8	0.212121212121212	0.121212121212121	184	TRUE
NC_023501	"Bacillus
155 genomes"	285	26	7	0.0912280701754386	0.0245614035087719	155	TRUE
NC_023503	"Streptococcus
61 genomes"	68	11	5	0.161764705882353	0.0735294117647059	61	TRUE
NC_023550	"Staphylococcus
184 genomes"	20	4	3	0.2	0.15	184	TRUE
NC_023551	"Enterococcus
56 genomes"	61	7	2	0.114754098360656	0.0327868852459016	56	TRUE
NC_023552	"Mycobacterium
660 genomes"	76	14	1	0.184210526315789	0.0131578947368421	660	TRUE
NC_023553	"Mycobacterium
660 genomes"	94	11	4	0.117021276595745	0.0425531914893617	660	TRUE
NC_023554	"Mycobacterium
660 genomes"	95	21	2	0.221052631578947	0.0210526315789474	660	TRUE
NC_023562	"Mycobacterium
660 genomes"	81	16	5	0.197530864197531	0.0617283950617284	660	TRUE
NC_023563	"Mycobacterium
660 genomes"	95	17	3	0.178947368421053	0.0315789473684211	660	TRUE
NC_023564	"Mycobacterium
660 genomes"	90	13	4	0.144444444444444	0.0444444444444444	660	TRUE
NC_023565	"Mycobacterium
660 genomes"	83	16	5	0.192771084337349	0.0602409638554217	660	TRUE
NC_023567	"Klebsiella
136 genomes"	53	12	5	0.226415094339623	0.0943396226415094	136	TRUE
NC_023568	"Vibrio
119 genomes"	377	50	24	0.13262599469496	0.0636604774535809	119	TRUE
NC_023569	"Vibrio
119 genomes"	90	9	3	0.1	0.0333333333333333	119	TRUE
NC_023570	"Acinetobacter
64 genomes"	45	7	5	0.155555555555556	0.111111111111111	64	TRUE
NC_023572	"Mycobacterium
660 genomes"	69	9	3	0.130434782608696	0.0434782608695652	660	TRUE
NC_023573	"Staphylococcus
184 genomes"	196	29	9	0.147959183673469	0.0459183673469388	184	TRUE
NC_023574	"Lactococcus
178 genomes"	189	28	15	0.148148148148148	0.0793650793650794	178	TRUE
NC_023575	"Pseudomonas
243 genomes"	70	14	4	0.2	0.0571428571428571	243	TRUE
NC_023577	"Mycobacterium
660 genomes"	84	16	5	0.19047619047619	0.0595238095238095	660	TRUE
NC_023578	"Mycobacterium
660 genomes"	89	6	3	0.0674157303370787	0.0337078651685393	660	TRUE
NC_023580	"Mycobacterium
660 genomes"	96	20	2	0.208333333333333	0.0208333333333333	660	TRUE
NC_023581	"Acinetobacter
64 genomes"	92	11	5	0.119565217391304	0.0543478260869565	64	TRUE
NC_023582	"Staphylococcus
184 genomes"	128	25	12	0.1953125	0.09375	184	TRUE
NC_023583	"Pseudomonas
243 genomes"	66	7	2	0.106060606060606	0.0303030303030303	243	TRUE
NC_023584	"Synechococcus
77 genomes"	194	41	8	0.211340206185567	0.0412371134020619	77	TRUE
NC_023586	"Ralstonia
53 genomes"	16	1	1	0.0625	0.0625	53	TRUE
NC_023587	"Synechococcus
77 genomes"	205	39	10	0.190243902439024	0.0487804878048781	77	TRUE
NC_023589	"Shigella
51 genomes"	99	15	6	0.151515151515152	0.0606060606060606	51	TRUE
NC_023590	"Acinetobacter
64 genomes"	55	8	2	0.145454545454545	0.0363636363636364	64	TRUE
NC_023593	"Escherichia
386 genomes"	120	16	3	0.133333333333333	0.025	386	TRUE
NC_023595	"Enterococcus
56 genomes"	68	8	2	0.117647058823529	0.0294117647058824	56	TRUE
NC_023597	"Mycobacterium
660 genomes"	93	10	3	0.10752688172043	0.032258064516129	660	TRUE
NC_023599	"Bacillus
155 genomes"	51	5	2	0.0980392156862745	0.0392156862745098	155	TRUE
NC_023600	"Mycobacterium
660 genomes"	99	20	2	0.202020202020202	0.0202020202020202	660	TRUE
NC_023601	"Pseudomonas
243 genomes"	173	15	7	0.0867052023121387	0.0404624277456647	243	TRUE
NC_023602	"Mycobacterium
660 genomes"	84	12	2	0.142857142857143	0.0238095238095238	660	TRUE
NC_023603	"Mycobacterium
660 genomes"	103	20	2	0.194174757281553	0.0194174757281553	660	TRUE
NC_023604	"Mycobacterium
660 genomes"	62	10	2	0.161290322580645	0.032258064516129	660	TRUE
NC_023605	"Vibrio
119 genomes"	64	11	3	0.171875	0.046875	119	TRUE
NC_023606	"Mycobacterium
660 genomes"	93	12	4	0.129032258064516	0.0430107526881721	660	TRUE
NC_023607	"Mycobacterium
660 genomes"	89	13	3	0.146067415730337	0.0337078651685393	660	TRUE
NC_023608	"Salmonella
208 genomes"	54	8	5	0.148148148148148	0.0925925925925926	208	TRUE
NC_023609	"Mycobacterium
660 genomes"	71	12	6	0.169014084507042	0.0845070422535211	660	TRUE
NC_023686	"Mycobacterium
660 genomes"	100	19	4	0.19	0.04	660	TRUE
NC_023687	"Mycobacterium
660 genomes"	95	18	3	0.189473684210526	0.0315789473684211	660	TRUE
NC_023689	"Mycobacterium
660 genomes"	141	18	5	0.127659574468085	0.0354609929078014	660	TRUE
NC_023690	"Mycobacterium
660 genomes"	232	28	5	0.120689655172414	0.021551724137931	660	TRUE
NC_023691	"Mycobacterium
660 genomes"	98	13	3	0.13265306122449	0.0306122448979592	660	TRUE
NC_023692	"Mycobacterium
660 genomes"	82	15	1	0.182926829268293	0.0121951219512195	660	TRUE
NC_023693	"Escherichia
386 genomes"	239	24	10	0.100418410041841	0.0418410041841004	386	TRUE
NC_023695	"Mycobacterium
660 genomes"	88	17	4	0.193181818181818	0.0454545454545455	660	TRUE
NC_023696	"Mycobacterium
660 genomes"	236	29	5	0.122881355932203	0.0211864406779661	660	TRUE
NC_023697	"Mycobacterium
660 genomes"	77	14	2	0.181818181818182	0.025974025974026	660	TRUE
NC_023698	"Mycobacterium
660 genomes"	101	19	4	0.188118811881188	0.0396039603960396	660	TRUE
NC_023699	"Mycobacterium
660 genomes"	102	25	1	0.245098039215686	0.00980392156862745	660	TRUE
NC_023700	"Pseudomonas
243 genomes"	52	6	4	0.115384615384615	0.0769230769230769	243	TRUE
NC_023701	"Mycobacterium
660 genomes"	95	17	3	0.178947368421053	0.0315789473684211	660	TRUE
NC_023702	"Mycobacterium
660 genomes"	89	17	4	0.191011235955056	0.0449438202247191	660	TRUE
NC_023703	"Mycobacterium
660 genomes"	94	17	3	0.180851063829787	0.0319148936170213	660	TRUE
NC_023704	"Mycobacterium
660 genomes"	83	16	3	0.192771084337349	0.036144578313253	660	TRUE
NC_023705	"Mycobacterium
660 genomes"	62	9	3	0.145161290322581	0.0483870967741936	660	TRUE
NC_023707	"Mycobacterium
660 genomes"	90	15	5	0.166666666666667	0.0555555555555556	660	TRUE
NC_023708	"Mycobacterium
660 genomes"	92	15	3	0.16304347826087	0.0326086956521739	660	TRUE
NC_023709	"Mycobacterium
660 genomes"	81	16	5	0.197530864197531	0.0617283950617284	660	TRUE
NC_023710	"Mycobacterium
660 genomes"	89	15	4	0.168539325842697	0.0449438202247191	660	TRUE
NC_023711	"Mycobacterium
660 genomes"	99	18	3	0.181818181818182	0.0303030303030303	660	TRUE
NC_023712	"Mycobacterium
660 genomes"	124	13	1	0.104838709677419	0.00806451612903226	660	TRUE
NC_023713	"Mycobacterium
660 genomes"	97	15	4	0.154639175257732	0.0412371134020619	660	TRUE
NC_023714	"Mycobacterium
660 genomes"	223	27	4	0.121076233183857	0.0179372197309417	660	TRUE
NC_023716	"Mycobacterium
660 genomes"	92	13	3	0.141304347826087	0.0326086956521739	660	TRUE
NC_023719	"Bacillus
155 genomes"	672	59	33	0.087797619047619	0.0491071428571429	155	TRUE
NC_023720	"Mycobacterium
660 genomes"	91	17	4	0.186813186813187	0.043956043956044	660	TRUE
NC_023721	"Mycobacterium
660 genomes"	98	19	2	0.193877551020408	0.0204081632653061	660	TRUE
NC_023723	"Mycobacterium
660 genomes"	90	16	3	0.177777777777778	0.0333333333333333	660	TRUE
NC_023724	"Mycobacterium
660 genomes"	93	16	3	0.172043010752688	0.032258064516129	660	TRUE
NC_023725	"Mycobacterium
660 genomes"	234	29	5	0.123931623931624	0.0213675213675214	660	TRUE
NC_023726	"Mycobacterium
660 genomes"	91	17	4	0.186813186813187	0.043956043956044	660	TRUE
NC_023727	"Mycobacterium
660 genomes"	100	17	3	0.17	0.03	660	TRUE
NC_023728	"Mycobacterium
660 genomes"	104	18	1	0.173076923076923	0.00961538461538462	660	TRUE
NC_023729	"Mycobacterium
660 genomes"	67	9	4	0.134328358208955	0.0597014925373134	660	TRUE
NC_023730	"Mycobacterium
660 genomes"	65	11	3	0.169230769230769	0.0461538461538462	660	TRUE
NC_023731	"Mycobacterium
660 genomes"	91	17	5	0.186813186813187	0.054945054945055	660	TRUE
NC_023732	"Mycobacterium
660 genomes"	103	14	5	0.135922330097087	0.0485436893203884	660	TRUE
NC_023733	"Mycobacterium
660 genomes"	231	26	5	0.112554112554113	0.0216450216450216	660	TRUE
NC_023736	"Ralstonia
53 genomes"	54	10	6	0.185185185185185	0.111111111111111	53	TRUE
NC_023737	"Mycobacterium
660 genomes"	229	27	5	0.117903930131004	0.0218340611353712	660	TRUE
NC_023738	"Mycobacterium
660 genomes"	197	20	7	0.101522842639594	0.0355329949238579	660	TRUE
NC_023739	"Mycobacterium
660 genomes"	85	16	3	0.188235294117647	0.0352941176470588	660	TRUE
NC_023740	"Mycobacterium
660 genomes"	100	17	3	0.17	0.03	660	TRUE
NC_023741	"Mycobacterium
660 genomes"	95	20	2	0.210526315789474	0.0210526315789474	660	TRUE
NC_023742	"Mycobacterium
660 genomes"	101	18	4	0.178217821782178	0.0396039603960396	660	TRUE
NC_023743	"Escherichia
386 genomes"	74	11	3	0.148648648648649	0.0405405405405405	386	TRUE
NC_023744	"Mycobacterium
660 genomes"	94	13	3	0.138297872340426	0.0319148936170213	660	TRUE
NC_023745	"Mycobacterium
660 genomes"	83	16	5	0.192771084337349	0.0602409638554217	660	TRUE
NC_023746	"Mycobacterium
660 genomes"	97	17	2	0.175257731958763	0.0206185567010309	660	TRUE
NC_023747	"Mycobacterium
660 genomes"	94	14	3	0.148936170212766	0.0319148936170213	660	TRUE
NC_023748	"Mycobacterium
660 genomes"	100	15	3	0.15	0.03	660	TRUE
NC_023856	"Salmonella
208 genomes"	189	28	9	0.148148148148148	0.0476190476190476	208	TRUE
NC_023862	"Mycobacterium
660 genomes"	96	16	3	0.166666666666667	0.03125	660	TRUE
NC_023863	"Vibrio
119 genomes"	94	11	7	0.117021276595745	0.074468085106383	119	TRUE
NC_024122	"Salmonella
208 genomes"	206	30	10	0.145631067961165	0.0485436893203884	208	TRUE
NC_024123	"Pseudomonas
243 genomes"	89	9	4	0.101123595505618	0.0449438202247191	243	TRUE
NC_024124	"Escherichia
386 genomes"	269	38	23	0.141263940520446	0.0855018587360595	386	TRUE
NC_024125	"Escherichia
386 genomes"	273	45	24	0.164835164835165	0.0879120879120879	386	TRUE
NC_024134	"Escherichia
386 genomes"	215	24	8	0.111627906976744	0.0372093023255814	386	TRUE
NC_024135	"Mycobacterium
660 genomes"	62	12	1	0.193548387096774	0.0161290322580645	660	TRUE
NC_024136	"Mycobacterium
660 genomes"	89	15	3	0.168539325842697	0.0337078651685393	660	TRUE
NC_024137	"Bacillus
155 genomes"	212	30	9	0.141509433962264	0.0424528301886792	155	TRUE
NC_024138	"Mycobacterium
660 genomes"	111	6	0	0.0540540540540541	0	660	TRUE
NC_024139	"Escherichia
386 genomes"	160	23	9	0.14375	0.05625	386	TRUE
NC_024140	"Pseudomonas
243 genomes"	88	9	4	0.102272727272727	0.0454545454545455	243	TRUE
NC_024141	"Mycobacterium
660 genomes"	82	16	5	0.195121951219512	0.0609756097560976	660	TRUE
NC_024142	"Escherichia
386 genomes"	93	13	5	0.139784946236559	0.0537634408602151	386	TRUE
NC_024143	"Mycobacterium
660 genomes"	91	19	3	0.208791208791209	0.032967032967033	660	TRUE
NC_024145	"Mycobacterium
660 genomes"	96	20	2	0.208333333333333	0.0208333333333333	660	TRUE
NC_024146	"Enterobacteria
60 genomes"	73	15	4	0.205479452054795	0.0547945205479452	60	TRUE
NC_024147	"Mycobacterium
660 genomes"	92	15	3	0.16304347826087	0.0326086956521739	660	TRUE
NC_024148	"Mycobacterium
660 genomes"	85	14	6	0.164705882352941	0.0705882352941176	660	TRUE
NC_024149	"Lactococcus
178 genomes"	24	4	3	0.166666666666667	0.125	178	TRUE
NC_024203	"Lactococcus
178 genomes"	76	9	1	0.118421052631579	0.0131578947368421	178	TRUE
NC_024204	"Salmonella
208 genomes"	59	8	5	0.135593220338983	0.0847457627118644	208	TRUE
NC_024205	"Bacillus
155 genomes"	288	24	10	0.0833333333333333	0.0347222222222222	155	TRUE
NC_024206	"Lactobacillus
62 genomes"	58	10	4	0.172413793103448	0.0689655172413793	62	TRUE
NC_024207	"Bacillus
155 genomes"	282	24	9	0.0851063829787234	0.0319148936170213	155	TRUE
NC_024208	"Lactococcus
178 genomes"	79	9	1	0.113924050632911	0.0126582278481013	178	TRUE
NC_024209	"Mycobacterium
660 genomes"	93	10	2	0.10752688172043	0.021505376344086	660	TRUE
NC_024210	"Escherichia
386 genomes"	72	10	2	0.138888888888889	0.0277777777777778	386	TRUE
NC_024211	"Bacillus
155 genomes"	285	27	8	0.0947368421052632	0.0280701754385965	155	TRUE
NC_024212	"Enterococcus
56 genomes"	84	14	6	0.166666666666667	0.0714285714285714	56	TRUE
NC_024213	"Bacillus
155 genomes"	284	24	8	0.0845070422535211	0.028169014084507	155	TRUE
NC_024214	"Lactococcus
178 genomes"	82	9	1	0.109756097560976	0.0121951219512195	178	TRUE
NC_024215	"Lactococcus
178 genomes"	77	9	1	0.116883116883117	0.012987012987013	178	TRUE
NC_024216	"Bacillus
155 genomes"	288	25	10	0.0868055555555556	0.0347222222222222	155	TRUE
NC_024329	"Unspecified
129 genomes"	49	10	7	0.204081632653061	0.142857142857143	129	TRUE
NC_024330	"Pseudomonas
243 genomes"	57	8	5	0.140350877192982	0.087719298245614	243	TRUE
NC_024355	"Staphylococcus
184 genomes"	125	21	10	0.168	0.08	184	TRUE
NC_024356	"Enterococcus
56 genomes"	70	10	2	0.142857142857143	0.0285714285714286	56	TRUE
NC_024357	"Streptococcus
61 genomes"	59	11	4	0.186440677966102	0.0677966101694915	61	TRUE
NC_024361	"Streptococcus
61 genomes"	63	9	4	0.142857142857143	0.0634920634920635	61	TRUE
NC_024362	"Pseudomonas
243 genomes"	48	10	6	0.208333333333333	0.125	243	TRUE
NC_024363	"Mycobacterium
660 genomes"	99	17	4	0.171717171717172	0.0404040404040404	660	TRUE
NC_024365	"Pseudomonas
243 genomes"	79	16	3	0.20253164556962	0.0379746835443038	243	TRUE
NC_024366	"Mycobacterium
660 genomes"	95	16	3	0.168421052631579	0.0315789473684211	660	TRUE
NC_024368	"Mycobacterium
660 genomes"	80	14	3	0.175	0.0375	660	TRUE
NC_024369	"Vibrio
119 genomes"	64	13	4	0.203125	0.0625	119	TRUE
NC_024370	"Streptococcus
61 genomes"	62	9	4	0.145161290322581	0.0645161290322581	61	TRUE
NC_024371	"Mycobacterium
660 genomes"	87	6	3	0.0689655172413793	0.0344827586206897	660	TRUE
NC_024379	"Escherichia
386 genomes"	47	12	6	0.25531914893617	0.127659574468085	386	TRUE
NC_024381	"Pseudomonas
243 genomes"	57	4	2	0.0701754385964912	0.0350877192982456	243	TRUE
NC_024391	"Staphylococcus
184 genomes"	61	17	8	0.278688524590164	0.131147540983607	184	TRUE
NC_024782	"Pseudomonas
243 genomes"	53	10	4	0.188679245283019	0.0754716981132076	243	TRUE
NC_024783	"Escherichia
386 genomes"	59	7	2	0.11864406779661	0.0338983050847458	386	TRUE
NC_024784	"Escherichia
386 genomes"	73	11	2	0.150684931506849	0.0273972602739726	386	TRUE
NC_024785	"Acinetobacter
64 genomes"	84	13	3	0.154761904761905	0.0357142857142857	64	TRUE
NC_024786	"Escherichia
386 genomes"	83	14	6	0.168674698795181	0.072289156626506	386	TRUE
NC_024788	"Bacillus
155 genomes"	286	26	9	0.0909090909090909	0.0314685314685315	155	TRUE
NC_024789	"Escherichia
386 genomes"	69	11	3	0.159420289855072	0.0434782608695652	386	TRUE
NC_024790	"Escherichia
386 genomes"	86	13	6	0.151162790697674	0.0697674418604651	386	TRUE
NC_024791	"Vibrio
119 genomes"	70	13	8	0.185714285714286	0.114285714285714	119	TRUE
NC_024792	"Bacillus
155 genomes"	240	30	9	0.125	0.0375	155	TRUE
NC_024793	"Escherichia
386 genomes"	72	11	3	0.152777777777778	0.0416666666666667	386	TRUE
NC_024794	"Escherichia
386 genomes"	260	41	24	0.157692307692308	0.0923076923076923	386	TRUE
NC_025115	"Ralstonia
53 genomes"	49	11	5	0.224489795918367	0.102040816326531	53	TRUE
NC_025415	"Lactobacillus
62 genomes"	52	14	3	0.269230769230769	0.0576923076923077	62	TRUE
NC_025416	"Staphylococcus
184 genomes"	199	32	10	0.160804020100503	0.050251256281407	184	TRUE
NC_025417	"Staphylococcus
184 genomes"	202	33	7	0.163366336633663	0.0346534653465347	184	TRUE
NC_025418	"Klebsiella
136 genomes"	51	9	4	0.176470588235294	0.0784313725490196	136	TRUE
NC_025419	"Escherichia
386 genomes"	268	48	25	0.17910447761194	0.0932835820895522	386	TRUE
NC_025420	"Lactobacillus
62 genomes"	51	14	4	0.274509803921569	0.0784313725490196	62	TRUE
NC_025421	"Lactobacillus
62 genomes"	48	10	3	0.208333333333333	0.0625	62	TRUE
NC_025423	"Bacillus
155 genomes"	205	25	10	0.121951219512195	0.0487804878048781	155	TRUE
NC_025424	"Bacillus
155 genomes"	70	13	3	0.185714285714286	0.0428571428571429	155	TRUE
NC_025425	"Enterobacteria
60 genomes"	267	38	21	0.142322097378277	0.0786516853932584	60	TRUE
NC_025426	"Staphylococcus
184 genomes"	216	28	9	0.12962962962963	0.0416666666666667	184	TRUE
NC_025430	"Escherichia
386 genomes"	57	11	4	0.192982456140351	0.0701754385964912	386	TRUE
NC_025433	"Mycobacterium
660 genomes"	106	17	1	0.160377358490566	0.00943396226415094	660	TRUE
NC_025434	"Shigella
51 genomes"	73	11	4	0.150684931506849	0.0547945205479452	51	TRUE
NC_025437	"Shigella
51 genomes"	267	42	25	0.157303370786517	0.0936329588014981	51	TRUE
NC_025438	"Mycobacterium
660 genomes"	96	16	3	0.166666666666667	0.03125	660	TRUE
NC_025439	"Unspecified
129 genomes"	56	10	2	0.178571428571429	0.0357142857142857	129	TRUE
NC_025441	"Escherichia
386 genomes"	98	14	5	0.142857142857143	0.0510204081632653	386	TRUE
NC_025442	"Unspecified
129 genomes"	75	6	1	0.08	0.0133333333333333	129	TRUE
NC_025443	"Salmonella
208 genomes"	79	11	4	0.139240506329114	0.0506329113924051	208	TRUE
NC_025445	"Escherichia
386 genomes"	46	8	4	0.173913043478261	0.0869565217391304	386	TRUE
NC_025446	"Escherichia
386 genomes"	196	27	10	0.137755102040816	0.0510204081632653	386	TRUE
NC_025447	"Escherichia
386 genomes"	584	39	19	0.0667808219178082	0.0325342465753425	386	TRUE
NC_025448	"Enterobacteria
60 genomes"	265	39	22	0.147169811320755	0.0830188679245283	60	TRUE
NC_025449	"Escherichia
386 genomes"	266	42	24	0.157894736842105	0.0902255639097744	386	TRUE
NC_025453	"Enterococcus
56 genomes"	59	16	5	0.271186440677966	0.0847457627118644	56	TRUE
NC_025454	"Ralstonia
53 genomes"	13	1	0	0.0769230769230769	0	53	TRUE
NC_025455	"Synechococcus
77 genomes"	54	13	8	0.240740740740741	0.148148148148148	77	TRUE
NC_025456	"Synechococcus
77 genomes"	58	15	9	0.258620689655172	0.155172413793103	77	TRUE
NC_025457	"Acinetobacter
64 genomes"	52	8	5	0.153846153846154	0.0961538461538462	64	TRUE
NC_025460	"Staphylococcus
184 genomes"	69	10	5	0.144927536231884	0.072463768115942	184	TRUE
NC_025461	"Synechococcus
77 genomes"	57	17	9	0.298245614035088	0.157894736842105	77	TRUE
NC_025462	"Acinetobacter
64 genomes"	148	15	8	0.101351351351351	0.0540540540540541	64	TRUE
NC_025464	"Synechococcus
77 genomes"	61	16	7	0.262295081967213	0.114754098360656	77	TRUE
NC_025465	"Enterococcus
56 genomes"	68	7	2	0.102941176470588	0.0294117647058824	56	TRUE
NC_025467	"Enterococcus
56 genomes"	24	5	4	0.208333333333333	0.166666666666667	56	TRUE
NC_025822	"Vibrio
119 genomes"	44	8	6	0.181818181818182	0.136363636363636	119	TRUE
NC_025824	"Escherichia
386 genomes"	8	1	1	0.125	0.125	386	TRUE
NC_025829	"Shigella
51 genomes"	259	41	23	0.158301158301158	0.0888030888030888	51	TRUE
NC_025830	"Escherichia
386 genomes"	197	28	7	0.142131979695431	0.0355329949238579	386	TRUE
NC_026010	"Shigella
51 genomes"	78	9	1	0.115384615384615	0.0128205128205128	51	TRUE
NC_026013	"Unspecified
129 genomes"	6	0	0	0	0	129	TRUE
NC_026014	"Escherichia
386 genomes"	49	10	4	0.204081632653061	0.0816326530612245	386	TRUE
NC_026016	"Staphylococcus
184 genomes"	64	8	3	0.125	0.046875	184	TRUE
NC_026017	"Salmonella
208 genomes"	59	9	4	0.152542372881356	0.0677966101694915	208	TRUE
NC_026583	"Mycobacterium
660 genomes"	83	17	3	0.204819277108434	0.036144578313253	660	TRUE
NC_026584	"Mycobacterium
660 genomes"	221	27	6	0.122171945701357	0.0271493212669683	660	TRUE
NC_026585	"Mycobacterium
660 genomes"	104	19	1	0.182692307692308	0.00961538461538462	660	TRUE
NC_026586	"Pseudomonas
243 genomes"	94	14	5	0.148936170212766	0.0531914893617021	243	TRUE
NC_026587	"Pseudomonas
243 genomes"	150	16	6	0.106666666666667	0.04	243	TRUE
NC_026588	"Mycobacterium
660 genomes"	94	16	3	0.170212765957447	0.0319148936170213	660	TRUE
NC_026589	"Mycobacterium
660 genomes"	87	15	2	0.172413793103448	0.0229885057471264	660	TRUE
NC_026590	"Mycobacterium
660 genomes"	152	19	3	0.125	0.0197368421052632	660	TRUE
NC_026591	"Mycobacterium
660 genomes"	63	10	5	0.158730158730159	0.0793650793650794	660	TRUE
NC_026593	"Mycobacterium
660 genomes"	106	17	2	0.160377358490566	0.0188679245283019	660	TRUE
NC_026594	"Pseudomonas
243 genomes"	77	12	7	0.155844155844156	0.0909090909090909	243	TRUE
NC_026595	"Mycobacterium
660 genomes"	100	17	1	0.17	0.01	660	TRUE
NC_026596	"Mycobacterium
660 genomes"	98	22	1	0.224489795918367	0.0102040816326531	660	TRUE
NC_026597	"Mycobacterium
660 genomes"	88	14	3	0.159090909090909	0.0340909090909091	660	TRUE
NC_026598	"Mycobacterium
660 genomes"	93	15	3	0.161290322580645	0.032258064516129	660	TRUE
NC_026599	"Pseudomonas
243 genomes"	67	6	3	0.0895522388059701	0.0447761194029851	243	TRUE
NC_026600	"Pseudomonas
243 genomes"	92	13	5	0.141304347826087	0.0543478260869565	243	TRUE
NC_026601	"Pseudomonas
243 genomes"	56	10	5	0.178571428571429	0.0892857142857143	243	TRUE
NC_026602	"Pseudomonas
243 genomes"	54	7	5	0.12962962962963	0.0925925925925926	243	TRUE
NC_026603	"Mycobacterium
660 genomes"	98	16	2	0.163265306122449	0.0204081632653061	660	TRUE
NC_026604	"Mycobacterium
660 genomes"	93	16	3	0.172043010752688	0.032258064516129	660	TRUE
NC_026605	"Mycobacterium
660 genomes"	79	15	1	0.189873417721519	0.0126582278481013	660	TRUE
NC_026606	"Arthrobacter
76 genomes"	113	14	2	0.123893805309735	0.0176991150442478	76	TRUE
NC_026607	"Salmonella
208 genomes"	256	41	23	0.16015625	0.08984375	208	TRUE
NC_026609	"Lactobacillus
62 genomes"	81	24	8	0.296296296296296	0.0987654320987654	62	TRUE
NC_026610	"Vibrio
119 genomes"	81	13	3	0.160493827160494	0.037037037037037	119	TRUE
NC_026665	"Unspecified
129 genomes"	10	0	0	0	0	129	TRUE
NC_026923	"Synechococcus
77 genomes"	205	40	9	0.195121951219512	0.0439024390243902	77	TRUE
NC_026924	"Synechococcus
77 genomes"	201	41	8	0.203980099502488	0.0398009950248756	77	TRUE
NC_026926	"Synechococcus
77 genomes"	214	38	9	0.177570093457944	0.0420560747663551	77	TRUE
NC_026927	"Synechococcus
77 genomes"	268	56	11	0.208955223880597	0.041044776119403	77	TRUE
NC_026928	"Synechococcus
77 genomes"	210	32	8	0.152380952380952	0.0380952380952381	77	TRUE
NC_027118	"Vibrio
119 genomes"	47	7	4	0.148936170212766	0.0851063829787234	119	TRUE
NC_027119	"Salmonella
208 genomes"	198	30	11	0.151515151515152	0.0555555555555556	208	TRUE
NC_027120	"Lactococcus
178 genomes"	41	11	5	0.268292682926829	0.121951219512195	178	TRUE
NC_027130	"Synechococcus
77 genomes"	205	43	8	0.209756097560976	0.0390243902439024	77	TRUE
NC_027132	"Synechococcus
77 genomes"	206	34	9	0.16504854368932	0.0436893203883495	77	TRUE
NC_027292	"Pseudomonas
243 genomes"	46	10	6	0.217391304347826	0.130434782608696	243	TRUE
NC_027294	"Propionibacterium
77 genomes"	39	8	3	0.205128205128205	0.0769230769230769	77	TRUE
NC_027295	"Propionibacterium
77 genomes"	39	6	2	0.153846153846154	0.0512820512820513	77	TRUE
NC_027297	"Salmonella
208 genomes"	176	24	10	0.136363636363636	0.0568181818181818	208	TRUE
NC_027298	"Unspecified
129 genomes"	53	9	5	0.169811320754717	0.0943396226415094	129	TRUE
NC_027329	"Salmonella
208 genomes"	120	17	7	0.141666666666667	0.0583333333333333	208	TRUE
NC_027330	"Escherichia
386 genomes"	54	12	6	0.222222222222222	0.111111111111111	386	TRUE
NC_027332	"Acinetobacter
64 genomes"	161	19	4	0.118012422360248	0.0248447204968944	64	TRUE
NC_027333	"Propionibacterium
77 genomes"	39	8	3	0.205128205128205	0.0769230769230769	77	TRUE
NC_027335	"Enterococcus
56 genomes"	219	33	3	0.150684931506849	0.0136986301369863	56	TRUE
NC_027336	"Propionibacterium
77 genomes"	40	9	2	0.225	0.05	77	TRUE
NC_027337	"Escherichia
386 genomes"	124	19	7	0.153225806451613	0.0564516129032258	386	TRUE
NC_027339	"Enterobacteria
60 genomes"	56	9	5	0.160714285714286	0.0892857142857143	60	TRUE
NC_027341	"Lactococcus
178 genomes"	184	26	15	0.141304347826087	0.0815217391304348	178	TRUE
NC_027344	"Salmonella
208 genomes"	250	37	22	0.148	0.088	208	TRUE
NC_027345	"Pseudomonas
243 genomes"	93	8	4	0.0860215053763441	0.0430107526881721	243	TRUE
NC_027346	"Propionibacterium
77 genomes"	38	8	3	0.210526315789474	0.0789473684210526	77	TRUE
NC_027347	"Propionibacterium
77 genomes"	38	7	2	0.184210526315789	0.0526315789473684	77	TRUE
NC_027349	"Escherichia
386 genomes"	269	42	23	0.156133828996283	0.0855018587360595	386	TRUE
NC_027351	"Salmonella
208 genomes"	234	34	12	0.145299145299145	0.0512820512820513	208	TRUE
NC_027352	"Bacillus
155 genomes"	210	32	8	0.152380952380952	0.0380952380952381	155	TRUE
NC_027354	"Propionibacterium
77 genomes"	37	8	3	0.216216216216216	0.0810810810810811	77	TRUE
NC_027355	"Bacillus
155 genomes"	207	38	9	0.183574879227053	0.0434782608695652	155	TRUE
NC_027356	"Escherichia
386 genomes"	144	20	8	0.138888888888889	0.0555555555555556	386	TRUE
NC_027357	"Propionibacterium
77 genomes"	39	8	3	0.205128205128205	0.0769230769230769	77	TRUE
NC_027360	"Enterobacteria
60 genomes"	126	16	7	0.126984126984127	0.0555555555555556	60	TRUE
NC_027361	"Propionibacterium
77 genomes"	41	9	3	0.219512195121951	0.0731707317073171	77	TRUE
NC_027362	"Propionibacterium
77 genomes"	40	8	3	0.2	0.075	77	TRUE
NC_027364	"Escherichia
386 genomes"	581	38	19	0.0654044750430293	0.0327022375215146	386	TRUE
NC_027365	"Mycobacterium
660 genomes"	94	16	2	0.170212765957447	0.0212765957446809	660	TRUE
NC_027366	"Bacillus
155 genomes"	219	40	8	0.182648401826484	0.0365296803652968	155	TRUE
NC_027367	"Propionibacterium
77 genomes"	36	6	2	0.166666666666667	0.0555555555555556	77	TRUE
NC_027368	"Vibrio
119 genomes"	48	6	2	0.125	0.0416666666666667	119	TRUE
NC_027369	"Escherichia
386 genomes"	134	17	6	0.126865671641791	0.0447761194029851	386	TRUE
NC_027370	"Propionibacterium
77 genomes"	41	8	3	0.195121951219512	0.0731707317073171	77	TRUE
NC_027371	"Propionibacterium
77 genomes"	41	9	3	0.219512195121951	0.0731707317073171	77	TRUE
NC_027372	"Bacillus
155 genomes"	45	8	3	0.177777777777778	0.0666666666666667	155	TRUE
NC_027373	"Propionibacterium
77 genomes"	36	7	2	0.194444444444444	0.0555555555555556	77	TRUE
NC_027374	"Bacillus
155 genomes"	214	36	8	0.168224299065421	0.0373831775700935	155	TRUE
NC_027375	"Pseudomonas
243 genomes"	55	7	5	0.127272727272727	0.0909090909090909	243	TRUE
NC_027376	"Propionibacterium
77 genomes"	38	8	3	0.210526315789474	0.0789473684210526	77	TRUE
NC_027378	"Escherichia
386 genomes"	87	15	4	0.172413793103448	0.0459770114942529	386	TRUE
NC_027380	"Propionibacterium
77 genomes"	39	8	3	0.205128205128205	0.0769230769230769	77	TRUE
NC_027381	"Escherichia
386 genomes"	80	13	8	0.1625	0.1	386	TRUE
NC_027382	"Shigella
51 genomes"	52	11	6	0.211538461538462	0.115384615384615	51	TRUE
NC_027383	"Escherichia
386 genomes"	61	8	2	0.131147540983607	0.0327868852459016	386	TRUE
NC_027384	"Pseudomonas
243 genomes"	55	8	5	0.145454545454545	0.0909090909090909	243	TRUE
NC_027385	"Propionibacterium
77 genomes"	40	9	3	0.225	0.075	77	TRUE
NC_027386	"Propionibacterium
77 genomes"	38	6	2	0.157894736842105	0.0526315789473684	77	TRUE
NC_027387	"Escherichia
386 genomes"	50	10	5	0.2	0.1	386	TRUE
NC_027388	"Pseudomonas
243 genomes"	91	10	3	0.10989010989011	0.032967032967033	243	TRUE
NC_027389	"Propionibacterium
77 genomes"	39	9	3	0.230769230769231	0.0769230769230769	77	TRUE
NC_027391	"Propionibacterium
77 genomes"	42	10	3	0.238095238095238	0.0714285714285714	77	TRUE
NC_027392	"Propionibacterium
77 genomes"	36	9	3	0.25	0.0833333333333333	77	TRUE
NC_027393	"Vibrio
119 genomes"	47	7	4	0.148936170212766	0.0851063829787234	119	TRUE
NC_027394	"Bacillus
155 genomes"	46	7	3	0.152173913043478	0.0652173913043478	155	TRUE
NC_027395	"Escherichia
386 genomes"	120	17	4	0.141666666666667	0.0333333333333333	386	TRUE
NC_027396	"Streptococcus
61 genomes"	49	10	2	0.204081632653061	0.0408163265306122	61	TRUE
NC_027397	"Vibrio
119 genomes"	48	6	4	0.125	0.0833333333333333	119	TRUE
NC_027398	"Enterobacteria
60 genomes"	55	11	5	0.2	0.0909090909090909	60	TRUE
NC_027399	"Klebsiella
136 genomes"	545	48	23	0.0880733944954129	0.0422018348623853	136	TRUE
NC_027400	"Propionibacterium
77 genomes"	36	9	3	0.25	0.0833333333333333	77	TRUE
NC_027401	"Propionibacterium
77 genomes"	41	7	2	0.170731707317073	0.0487804878048781	77	TRUE
NC_027402	"Salmonella
208 genomes"	256	14	2	0.0546875	0.0078125	208	TRUE
NC_027403	"Propionibacterium
77 genomes"	36	9	3	0.25	0.0833333333333333	77	TRUE
NC_027405	"Propionibacterium
77 genomes"	37	9	3	0.243243243243243	0.0810810810810811	77	TRUE
NC_027620	"Propionibacterium
77 genomes"	41	8	3	0.195121951219512	0.0731707317073171	77	TRUE
NC_027621	"Propionibacterium
77 genomes"	40	7	2	0.175	0.05	77	TRUE
NC_027622	"Propionibacterium
77 genomes"	39	7	2	0.17948717948718	0.0512820512820513	77	TRUE
NC_027623	"Propionibacterium
77 genomes"	39	7	2	0.17948717948718	0.0512820512820513	77	TRUE
NC_027624	"Propionibacterium
77 genomes"	39	7	3	0.17948717948718	0.0769230769230769	77	TRUE
NC_027625	"Propionibacterium
77 genomes"	35	7	2	0.2	0.0571428571428571	77	TRUE
NC_027626	"Propionibacterium
77 genomes"	38	8	3	0.210526315789474	0.0789473684210526	77	TRUE
NC_027627	"Propionibacterium
77 genomes"	39	9	3	0.230769230769231	0.0769230769230769	77	TRUE
NC_027628	"Propionibacterium
77 genomes"	40	10	3	0.25	0.075	77	TRUE
NC_027629	"Propionibacterium
77 genomes"	39	9	3	0.230769230769231	0.0769230769230769	77	TRUE
NC_027630	"Propionibacterium
77 genomes"	38	9	2	0.236842105263158	0.0526315789473684	77	TRUE
NC_027633	"Unspecified
129 genomes"	5	1	0	0.2	0	129	TRUE
NC_027634	"Unspecified
129 genomes"	6	0	0	0	0	129	TRUE
NC_027635	"Unspecified
129 genomes"	4	1	0	0.25	0	129	TRUE
NC_027636	"Unspecified
129 genomes"	5	1	0	0.2	0	129	TRUE
NC_027637	"Unspecified
129 genomes"	6	2	0	0.333333333333333	0	129	TRUE
NC_027638	"Unspecified
129 genomes"	6	0	0	0	0	129	TRUE
NC_027639	"Unspecified
129 genomes"	5	0	0	0	0	129	TRUE
NC_027640	"Unspecified
129 genomes"	5	0	0	0	0	129	TRUE
NC_027641	"Unspecified
129 genomes"	6	0	0	0	0	129	TRUE
NC_027642	"Unspecified
129 genomes"	6	1	0	0.166666666666667	0	129	TRUE
NC_027643	"Unspecified
129 genomes"	5	0	0	0	0	129	TRUE
NC_027644	"Unspecified
129 genomes"	6	0	0	0	0	129	TRUE
NC_027645	"Unspecified
129 genomes"	6	1	0	0.166666666666667	0	129	TRUE
NC_027646	"Unspecified
129 genomes"	5	1	0	0.2	0	129	TRUE
NC_027647	"Unspecified
129 genomes"	5	0	0	0	0	129	TRUE
NC_027648	"Unspecified
129 genomes"	5	0	0	0	0	129	TRUE
NC_027979	"Enterobacteria
60 genomes"	264	45	24	0.170454545454545	0.0909090909090909	60	TRUE
NC_027981	"Vibrio
119 genomes"	60	11	4	0.183333333333333	0.0666666666666667	119	TRUE
NC_027982	"Lactobacillus
62 genomes"	49	12	5	0.244897959183673	0.102040816326531	62	TRUE
NC_027983	"Escherichia
386 genomes"	263	42	23	0.159695817490494	0.0874524714828897	386	TRUE
NC_027985	"Mycobacterium
660 genomes"	98	17	3	0.173469387755102	0.0306122448979592	660	TRUE
NC_027986	"Pseudomonas
243 genomes"	54	6	2	0.111111111111111	0.037037037037037	243	TRUE
NC_027990	"Lactobacillus
62 genomes"	87	14	1	0.160919540229885	0.0114942528735632	62	TRUE
NC_027992	"Pseudomonas
243 genomes"	54	8	3	0.148148148148148	0.0555555555555556	243	TRUE
NC_027993	"Escherichia
386 genomes"	68	7	3	0.102941176470588	0.0441176470588235	386	TRUE
NC_027994	"Escherichia
386 genomes"	65	6	3	0.0923076923076923	0.0461538461538462	386	TRUE
NC_027995	"Escherichia
386 genomes"	55	10	3	0.181818181818182	0.0545454545454545	386	TRUE
NC_028248	"Escherichia
386 genomes"	210	24	8	0.114285714285714	0.0380952380952381	386	TRUE
NC_028448	"Escherichia
386 genomes"	272	39	22	0.143382352941176	0.0808823529411765	386	TRUE
NC_028449	"Escherichia
386 genomes"	79	13	6	0.164556962025316	0.0759493670886076	386	TRUE
NC_028652	"Pseudomonas
243 genomes"	167	16	7	0.0958083832335329	0.0419161676646707	243	TRUE
NC_028653	"Gordonia
207 genomes"	94	12	2	0.127659574468085	0.0212765957446809	207	TRUE
NC_028654	"Mycobacterium
660 genomes"	105	16	1	0.152380952380952	0.00952380952380953	660	TRUE
NC_028656	"Enterobacteria
60 genomes"	81	14	7	0.17283950617284	0.0864197530864198	60	TRUE
NC_028657	"Pseudomonas
243 genomes"	109	18	5	0.165137614678899	0.0458715596330275	243	TRUE
NC_028658	"Mycobacterium
660 genomes"	100	16	4	0.16	0.04	660	TRUE
NC_028659	"Klebsiella
136 genomes"	248	23	12	0.092741935483871	0.0483870967741936	136	TRUE
NC_028660	"Escherichia
386 genomes"	86	16	3	0.186046511627907	0.0348837209302326	386	TRUE
NC_028661	"Pseudomonas
243 genomes"	49	10	6	0.204081632653061	0.122448979591837	243	TRUE
NC_028662	"Mycobacterium
660 genomes"	77	13	5	0.168831168831169	0.0649350649350649	660	TRUE
NC_028664	"Klebsiella
136 genomes"	56	7	4	0.125	0.0714285714285714	136	TRUE
NC_028665	"Gordonia
207 genomes"	86	12	1	0.13953488372093	0.0116279069767442	207	TRUE
NC_028666	"Streptococcus
61 genomes"	58	12	2	0.206896551724138	0.0344827586206897	61	TRUE
NC_028667	"Pseudomonas
243 genomes"	57	5	2	0.087719298245614	0.0350877192982456	243	TRUE
NC_028668	"Gordonia
207 genomes"	91	10	2	0.10989010989011	0.021978021978022	207	TRUE
NC_028669	"Staphylococcus
184 genomes"	67	16	9	0.238805970149254	0.134328358208955	184	TRUE
NC_028670	"Klebsiella
136 genomes"	53	7	4	0.132075471698113	0.0754716981132076	136	TRUE
NC_028671	"Enterococcus
56 genomes"	66	12	6	0.181818181818182	0.0909090909090909	56	TRUE
NC_028673	"Gordonia
207 genomes"	95	9	2	0.0947368421052632	0.0210526315789474	207	TRUE
NC_028674	"Mycobacterium
660 genomes"	95	16	3	0.168421052631579	0.0315789473684211	660	TRUE
NC_028675	"Acinetobacter
64 genomes"	46	11	6	0.239130434782609	0.130434782608696	64	TRUE
NC_028678	"Mycobacterium
660 genomes"	96	21	1	0.21875	0.0104166666666667	660	TRUE
NC_028679	"Acinetobacter
64 genomes"	47	10	6	0.212765957446809	0.127659574468085	64	TRUE
NC_028680	"Mycobacterium
660 genomes"	86	12	3	0.13953488372093	0.0348837209302326	660	TRUE
NC_028681	"Mycobacterium
660 genomes"	98	16	3	0.163265306122449	0.0306122448979592	660	TRUE
NC_028682	"Mycobacterium
660 genomes"	100	17	3	0.17	0.03	660	TRUE
NC_028684	"Acinetobacter
64 genomes"	47	10	6	0.212765957446809	0.127659574468085	64	TRUE
NC_028685	"Shigella
51 genomes"	72	14	5	0.194444444444444	0.0694444444444445	51	TRUE
NC_028686	"Klebsiella
136 genomes"	264	36	23	0.136363636363636	0.0871212121212121	136	TRUE
NC_028687	"Mycobacterium
660 genomes"	84	16	5	0.19047619047619	0.0595238095238095	660	TRUE
NC_028688	"Klebsiella
136 genomes"	46	11	6	0.239130434782609	0.130434782608696	136	TRUE
NC_028689	"Mycobacterium
660 genomes"	99	16	3	0.161616161616162	0.0303030303030303	660	TRUE
NC_028690	"Mycobacterium
660 genomes"	97	16	3	0.164948453608247	0.0309278350515464	660	TRUE
NC_028691	"Mycobacterium
660 genomes"	98	17	4	0.173469387755102	0.0408163265306122	660	TRUE
NC_028692	"Arthrobacter
76 genomes"	24	3	1	0.125	0.0416666666666667	76	TRUE
NC_028693	"Enterococcus
56 genomes"	25	6	4	0.24	0.16	56	TRUE
NC_028694	"Propionibacterium
77 genomes"	41	8	3	0.195121951219512	0.0731707317073171	77	TRUE
NC_028696	"Salmonella
208 genomes"	58	12	6	0.206896551724138	0.103448275862069	208	TRUE
NC_028697	"Streptococcus
61 genomes"	47	7	1	0.148936170212766	0.0212765957446809	61	TRUE
NC_028698	"Salmonella
208 genomes"	60	8	4	0.133333333333333	0.0666666666666667	208	TRUE
NC_028699	"Salmonella
208 genomes"	56	13	3	0.232142857142857	0.0535714285714286	208	TRUE
NC_028700	"Streptococcus
61 genomes"	62	14	6	0.225806451612903	0.0967741935483871	61	TRUE
NC_028701	"Salmonella
208 genomes"	42	8	4	0.19047619047619	0.0952380952380952	208	TRUE
NC_028742	"Mycobacterium
660 genomes"	95	18	3	0.189473684210526	0.0315789473684211	660	TRUE
NC_028744	"Mycobacterium
660 genomes"	95	11	4	0.115789473684211	0.0421052631578947	660	TRUE
NC_028745	"Pseudomonas
243 genomes"	92	13	5	0.141304347826087	0.0543478260869565	243	TRUE
NC_028747	"Mycobacterium
660 genomes"	78	15	1	0.192307692307692	0.0128205128205128	660	TRUE
NC_028748	"Bacillus
155 genomes"	74	14	4	0.189189189189189	0.0540540540540541	155	TRUE
NC_028750	"Klebsiella
136 genomes"	269	50	26	0.185873605947955	0.0966542750929368	136	TRUE
NC_028751	"Mycobacterium
660 genomes"	98	18	2	0.183673469387755	0.0204081632653061	660	TRUE
NC_028754	"Salmonella
208 genomes"	170	40	8	0.235294117647059	0.0470588235294118	208	TRUE
NC_028757	"Mycobacterium
660 genomes"	85	12	6	0.141176470588235	0.0705882352941176	660	TRUE
NC_028759	"Mycobacterium
660 genomes"	94	15	2	0.159574468085106	0.0212765957446809	660	TRUE
NC_028760	"Klebsiella
136 genomes"	73	9	1	0.123287671232877	0.0136986301369863	136	TRUE
NC_028765	"Staphylococcus
184 genomes"	208	30	9	0.144230769230769	0.0432692307692308	184	TRUE
NC_028770	"Pseudomonas
243 genomes"	85	13	7	0.152941176470588	0.0823529411764706	243	TRUE
NC_028774	"Klebsiella
136 genomes"	75	8	1	0.106666666666667	0.0133333333333333	136	TRUE
NC_028775	"Staphylococcus
184 genomes"	64	9	2	0.140625	0.03125	184	TRUE
NC_028776	"Escherichia
386 genomes"	87	18	5	0.206896551724138	0.0574712643678161	386	TRUE
NC_028777	"Bacillus
155 genomes"	105	16	10	0.152380952380952	0.0952380952380952	155	TRUE
NC_028778	"Mycobacterium
660 genomes"	118	19	5	0.161016949152542	0.0423728813559322	660	TRUE
NC_028779	"Mycobacterium
660 genomes"	73	10	3	0.136986301369863	0.0410958904109589	660	TRUE
NC_028780	"Escherichia
386 genomes"	265	42	23	0.158490566037736	0.0867924528301887	386	TRUE
NC_028782	"Bacillus
155 genomes"	45	7	3	0.155555555555556	0.0666666666666667	155	TRUE
NC_028783	"Lactobacillus
62 genomes"	57	8	4	0.140350877192982	0.0701754385964912	62	TRUE
NC_028784	"Mycobacterium
660 genomes"	90	19	3	0.211111111111111	0.0333333333333333	660	TRUE
NC_028785	"Mycobacterium
660 genomes"	133	13	6	0.0977443609022556	0.0451127819548872	660	TRUE
NC_028786	"Klebsiella
136 genomes"	75	7	1	0.0933333333333333	0.0133333333333333	136	TRUE
NC_028789	"Bacillus
155 genomes"	25	6	5	0.24	0.2	155	TRUE
NC_028791	"Mycobacterium
660 genomes"	67	10	2	0.149253731343284	0.0298507462686567	660	TRUE
NC_028792	"Mycobacterium
660 genomes"	103	20	2	0.194174757281553	0.0194174757281553	660	TRUE
NC_028794	"Mycobacterium
660 genomes"	91	12	5	0.131868131868132	0.054945054945055	660	TRUE
NC_028796	"Mycobacterium
660 genomes"	80	13	1	0.1625	0.0125	660	TRUE
NC_028798	"Mycobacterium
660 genomes"	85	12	6	0.141176470588235	0.0705882352941176	660	TRUE
NC_028799	"Vibrio
119 genomes"	102	14	6	0.137254901960784	0.0588235294117647	119	TRUE
NC_028800	"Klebsiella
136 genomes"	47	12	6	0.25531914893617	0.127659574468085	136	TRUE
NC_028801	"Mycobacterium
660 genomes"	96	16	3	0.166666666666667	0.03125	660	TRUE
NC_028802	"Mycobacterium
660 genomes"	80	12	4	0.15	0.05	660	TRUE
NC_028803	"Mycobacterium
660 genomes"	99	18	3	0.181818181818182	0.0303030303030303	660	TRUE
NC_028804	"Mycobacterium
660 genomes"	95	15	3	0.157894736842105	0.0315789473684211	660	TRUE
NC_028807	"Streptomyces
98 genomes"	53	10	3	0.188679245283019	0.0566037735849057	98	TRUE
NC_028808	"Escherichia
386 genomes"	135	20	7	0.148148148148148	0.0518518518518519	386	TRUE
NC_028809	"Pseudomonas
243 genomes"	78	12	5	0.153846153846154	0.0641025641025641	243	TRUE
NC_028810	"Mycobacterium
660 genomes"	88	18	4	0.204545454545455	0.0454545454545455	660	TRUE
NC_028813	"Mycobacterium
660 genomes"	102	21	2	0.205882352941176	0.0196078431372549	660	TRUE
NC_028815	"Mycobacterium
660 genomes"	86	18	3	0.209302325581395	0.0348837209302326	660	TRUE
NC_028816	"Klebsiella
136 genomes"	52	9	4	0.173076923076923	0.0769230769230769	136	TRUE
NC_028817	"Pseudomonas
243 genomes"	167	17	6	0.101796407185629	0.0359281437125749	243	TRUE
NC_028818	"Streptomyces
98 genomes"	71	12	2	0.169014084507042	0.028169014084507	98	TRUE
NC_028821	"Staphylococcus
184 genomes"	58	10	5	0.172413793103448	0.0862068965517242	184	TRUE
NC_028822	"Escherichia
386 genomes"	47	11	6	0.234042553191489	0.127659574468085	386	TRUE
NC_028823	"Mycobacterium
660 genomes"	104	16	1	0.153846153846154	0.00961538461538462	660	TRUE
NC_028825	"Escherichia
386 genomes"	126	15	7	0.119047619047619	0.0555555555555556	386	TRUE
NC_028826	"Enterococcus
56 genomes"	66	8	2	0.121212121212121	0.0303030303030303	56	TRUE
NC_028827	"Streptomyces
98 genomes"	72	12	6	0.166666666666667	0.0833333333333333	98	TRUE
NC_028828	"Mycobacterium
660 genomes"	85	19	4	0.223529411764706	0.0470588235294118	660	TRUE
NC_028829	"Vibrio
119 genomes"	381	50	24	0.131233595800525	0.062992125984252	119	TRUE
NC_028830	"Lactobacillus
62 genomes"	47	11	3	0.234042553191489	0.0638297872340426	62	TRUE
NC_028831	"Escherichia
386 genomes"	90	21	5	0.233333333333333	0.0555555555555556	386	TRUE
NC_028832	"Mycobacterium
660 genomes"	93	18	3	0.193548387096774	0.032258064516129	660	TRUE
NC_028835	"Lactobacillus
62 genomes"	55	9	2	0.163636363636364	0.0363636363636364	62	TRUE
NC_028836	"Pseudomonas
243 genomes"	52	6	4	0.115384615384615	0.0769230769230769	243	TRUE
NC_028840	"Escherichia
386 genomes"	165	25	9	0.151515151515152	0.0545454545454545	386	TRUE
NC_028841	"Unspecified
129 genomes"	71	12	3	0.169014084507042	0.0422535211267606	129	TRUE
NC_028842	"Mycobacterium
660 genomes"	98	20	1	0.204081632653061	0.0102040816326531	660	TRUE
NC_028843	"Mycobacterium
660 genomes"	116	18	5	0.155172413793103	0.0431034482758621	660	TRUE
NC_028844	"Mycobacterium
660 genomes"	99	21	1	0.212121212121212	0.0101010101010101	660	TRUE
NC_028846	"Mycobacterium
660 genomes"	97	16	2	0.164948453608247	0.0206185567010309	660	TRUE
NC_028847	"Escherichia
386 genomes"	272	41	24	0.150735294117647	0.0882352941176471	386	TRUE
NC_028848	"Acinetobacter
64 genomes"	51	9	7	0.176470588235294	0.137254901960784	64	TRUE
NC_028849	"Mycobacterium
660 genomes"	96	12	4	0.125	0.0416666666666667	660	TRUE
NC_028852	"Mycobacterium
660 genomes"	93	12	5	0.129032258064516	0.0537634408602151	660	TRUE
NC_028855	"Acinetobacter
64 genomes"	85	14	3	0.164705882352941	0.0352941176470588	64	TRUE
NC_028856	"Bacillus
155 genomes"	102	20	10	0.196078431372549	0.0980392156862745	155	TRUE
NC_028859	"Staphylococcus
184 genomes"	62	18	9	0.290322580645161	0.145161290322581	184	TRUE
NC_028860	"Mycobacterium
660 genomes"	93	10	5	0.10752688172043	0.0537634408602151	660	TRUE
NC_028861	"Mycobacterium
660 genomes"	63	9	1	0.142857142857143	0.0158730158730159	660	TRUE
NC_028862	"Staphylococcus
184 genomes"	60	10	6	0.166666666666667	0.1	184	TRUE
NC_028863	"Escherichia
386 genomes"	51	11	6	0.215686274509804	0.117647058823529	386	TRUE
NC_028864	"Staphylococcus
184 genomes"	67	17	9	0.253731343283582	0.134328358208955	184	TRUE
NC_028869	"Mycobacterium
660 genomes"	220	30	5	0.136363636363636	0.0227272727272727	660	TRUE
NC_028870	"Klebsiella
136 genomes"	52	8	4	0.153846153846154	0.0769230769230769	136	TRUE
NC_028872	"Escherichia
386 genomes"	120	16	7	0.133333333333333	0.0583333333333333	386	TRUE
NC_028874	"Mycobacterium
660 genomes"	89	16	4	0.179775280898876	0.0449438202247191	660	TRUE
NC_028876	"Mycobacterium
660 genomes"	233	29	5	0.124463519313305	0.0214592274678112	660	TRUE
NC_028877	"Mycobacterium
660 genomes"	90	16	5	0.177777777777778	0.0555555555555556	660	TRUE
NC_028878	"Mycobacterium
660 genomes"	121	16	5	0.132231404958678	0.0413223140495868	660	TRUE
NC_028879	"Pseudomonas
243 genomes"	57	4	2	0.0701754385964912	0.0350877192982456	243	TRUE
NC_028881	"Escherichia
386 genomes"	273	43	24	0.157509157509158	0.0879120879120879	386	TRUE
NC_028882	"Pseudomonas
243 genomes"	153	14	6	0.0915032679738562	0.0392156862745098	243	TRUE
NC_028885	"Pseudomonas
243 genomes"	91	8	4	0.0879120879120879	0.043956043956044	243	TRUE
NC_028886	"Bacillus
155 genomes"	59	9	3	0.152542372881356	0.0508474576271187	155	TRUE
NC_028887	"Bacillus
155 genomes"	291	26	9	0.0893470790378007	0.0309278350515464	155	TRUE
NC_028888	"Lactobacillus
62 genomes"	58	12	4	0.206896551724138	0.0689655172413793	62	TRUE
NC_028889	"Mycobacterium
660 genomes"	100	16	1	0.16	0.01	660	TRUE
NC_028890	"Bacillus
155 genomes"	244	27	8	0.110655737704918	0.0327868852459016	155	TRUE
NC_028892	"Streptomyces
98 genomes"	73	12	6	0.164383561643836	0.0821917808219178	98	TRUE
NC_028894	"Escherichia
386 genomes"	289	42	23	0.145328719723183	0.0795847750865052	386	TRUE
NC_028895	"Vibrio
119 genomes"	158	17	9	0.107594936708861	0.0569620253164557	119	TRUE
NC_028896	"Escherichia
386 genomes"	42	7	4	0.166666666666667	0.0952380952380952	386	TRUE
NC_028897	"Mycobacterium
660 genomes"	76	14	5	0.184210526315789	0.0657894736842105	660	TRUE
NC_028899	"Ralstonia
53 genomes"	238	15	5	0.0630252100840336	0.0210084033613445	53	TRUE
NC_028900	"Lactococcus
178 genomes"	50	9	3	0.18	0.06	178	TRUE
NC_028901	"Escherichia
386 genomes"	57	7	2	0.12280701754386	0.0350877192982456	386	TRUE
NC_028902	"Unspecified
129 genomes"	4	1	1	0.25	0.25	129	TRUE
NC_028903	"Escherichia
386 genomes"	126	17	4	0.134920634920635	0.0317460317460317	386	TRUE
NC_028904	"Streptomyces
98 genomes"	76	15	5	0.197368421052632	0.0657894736842105	98	TRUE
NC_028906	"Mycobacterium
660 genomes"	138	17	6	0.123188405797101	0.0434782608695652	660	TRUE
NC_028907	"Mycobacterium
660 genomes"	101	17	3	0.168316831683168	0.0297029702970297	660	TRUE
NC_028910	"Mycobacterium
660 genomes"	90	18	2	0.2	0.0222222222222222	660	TRUE
NC_028911	"Lactobacillus
62 genomes"	46	10	3	0.217391304347826	0.0652173913043478	62	TRUE
NC_028912	"Mycobacterium
660 genomes"	79	12	4	0.151898734177215	0.0506329113924051	660	TRUE
NC_028913	"Staphylococcus
184 genomes"	65	17	10	0.261538461538462	0.153846153846154	184	TRUE
NC_028914	"Mycobacterium
660 genomes"	81	15	5	0.185185185185185	0.0617283950617284	660	TRUE
NC_028915	"Staphylococcus
184 genomes"	66	17	10	0.257575757575758	0.151515151515152	184	TRUE
NC_028917	"Staphylococcus
184 genomes"	65	13	8	0.2	0.123076923076923	184	TRUE
NC_028919	"Pseudomonas
243 genomes"	71	6	3	0.0845070422535211	0.0422535211267606	243	TRUE
NC_028920	"Mycobacterium
660 genomes"	84	16	4	0.19047619047619	0.0476190476190476	660	TRUE
NC_028922	"Mycobacterium
660 genomes"	66	10	1	0.151515151515152	0.0151515151515152	660	TRUE
NC_028923	"Mycobacterium
660 genomes"	99	22	2	0.222222222222222	0.0202020202020202	660	TRUE
NC_028925	"Escherichia
386 genomes"	289	45	23	0.155709342560554	0.0795847750865052	386	TRUE
NC_028926	"Bacillus
155 genomes"	44	7	3	0.159090909090909	0.0681818181818182	155	TRUE
NC_028927	"Escherichia
386 genomes"	266	41	24	0.154135338345865	0.0902255639097744	386	TRUE
NC_028928	"Mycobacterium
660 genomes"	92	17	3	0.184782608695652	0.0326086956521739	660	TRUE
NC_028931	"Pseudomonas
243 genomes"	75	13	6	0.173333333333333	0.08	243	TRUE
NC_028932	"Mycobacterium
660 genomes"	95	14	5	0.147368421052632	0.0526315789473684	660	TRUE
NC_028933	"Pseudomonas
243 genomes"	68	7	3	0.102941176470588	0.0441176470588235	243	TRUE
NC_028934	"Mycobacterium
660 genomes"	99	22	2	0.222222222222222	0.0202020202020202	660	TRUE
NC_028935	"Escherichia
386 genomes"	131	17	7	0.129770992366412	0.0534351145038168	386	TRUE
NC_028936	"Mycobacterium
660 genomes"	79	16	2	0.20253164556962	0.0253164556962025	660	TRUE
NC_028937	"Mycobacterium
660 genomes"	108	19	1	0.175925925925926	0.00925925925925926	660	TRUE
NC_028939	"Pseudomonas
243 genomes"	96	13	5	0.135416666666667	0.0520833333333333	243	TRUE
NC_028941	"Mycobacterium
660 genomes"	82	14	3	0.170731707317073	0.0365853658536585	660	TRUE
NC_028942	"Mycobacterium
660 genomes"	97	15	3	0.154639175257732	0.0309278350515464	660	TRUE
NC_028943	"Escherichia
386 genomes"	40	11	5	0.275	0.125	386	TRUE
NC_028944	"Bacillus
155 genomes"	289	27	8	0.0934256055363322	0.027681660899654	155	TRUE
NC_028946	"Mycobacterium
660 genomes"	96	20	1	0.208333333333333	0.0104166666666667	660	TRUE
NC_028947	"Mycobacterium
660 genomes"	100	16	3	0.16	0.03	660	TRUE
NC_028950	"Ralstonia
53 genomes"	237	13	4	0.0548523206751055	0.0168776371308017	53	TRUE
NC_028952	"Streptomyces
98 genomes"	87	15	5	0.172413793103448	0.0574712643678161	98	TRUE
NC_028953	"Mycobacterium
660 genomes"	239	25	5	0.104602510460251	0.0209205020920502	660	TRUE
NC_028957	"Escherichia
386 genomes"	288	48	23	0.166666666666667	0.0798611111111111	386	TRUE
NC_028960	"Mycobacterium
660 genomes"	85	14	5	0.164705882352941	0.0588235294117647	660	TRUE
NC_028961	"Mycobacterium
660 genomes"	95	20	1	0.210526315789474	0.0105263157894737	660	TRUE
NC_028962	"Staphylococcus
184 genomes"	195	25	7	0.128205128205128	0.0358974358974359	184	TRUE
NC_028965	"Mycobacterium
660 genomes"	94	13	3	0.138297872340426	0.0319148936170213	660	TRUE
NC_028967	"Propionibacterium
77 genomes"	38	7	2	0.184210526315789	0.0526315789473684	77	TRUE
NC_028968	"Mycobacterium
660 genomes"	94	20	2	0.212765957446809	0.0212765957446809	660	TRUE
NC_028971	"Pseudomonas
243 genomes"	92	13	5	0.141304347826087	0.0543478260869565	243	TRUE
NC_028972	"Gordonia
207 genomes"	86	7	2	0.0813953488372093	0.0232558139534884	207	TRUE
NC_028974	"Streptomyces
98 genomes"	70	14	3	0.2	0.0428571428571429	98	TRUE
NC_028976	"Streptomyces
98 genomes"	75	12	6	0.16	0.08	98	TRUE
NC_028977	"Klebsiella
136 genomes"	49	10	6	0.204081632653061	0.122448979591837	136	TRUE
NC_028978	"Mycobacterium
660 genomes"	98	16	3	0.163265306122449	0.0306122448979592	660	TRUE
NC_028979	"Mycobacterium
660 genomes"	93	13	2	0.139784946236559	0.021505376344086	660	TRUE
NC_028980	"Pseudomonas
243 genomes"	87	14	5	0.160919540229885	0.0574712643678161	243	TRUE
NC_028982	"Bacillus
155 genomes"	197	24	10	0.121827411167513	0.050761421319797	155	TRUE
NC_028983	"Bacillus
155 genomes"	206	24	10	0.116504854368932	0.0485436893203884	155	TRUE
NC_028984	"Streptococcus
61 genomes"	37	5	1	0.135135135135135	0.027027027027027	61	TRUE
NC_028986	"Mycobacterium
660 genomes"	213	29	5	0.136150234741784	0.0234741784037559	660	TRUE
NC_028987	"Acinetobacter
64 genomes"	50	8	5	0.16	0.1	64	TRUE
NC_028988	"Ralstonia
53 genomes"	65	9	6	0.138461538461538	0.0923076923076923	53	TRUE
NC_028990	"Enterococcus
56 genomes"	60	9	2	0.15	0.0333333333333333	56	TRUE
NC_028993	"Unspecified
129 genomes"	6	1	0	0.166666666666667	0	129	TRUE
NC_028994	"Unspecified
129 genomes"	5	1	0	0.2	0	129	TRUE
NC_028995	"Acinetobacter
64 genomes"	77	9	2	0.116883116883117	0.025974025974026	64	TRUE
NC_028997	"Enterobacteria
60 genomes"	86	17	4	0.197674418604651	0.0465116279069768	60	TRUE
NC_028999	"Pseudomonas
243 genomes"	406	22	5	0.0541871921182266	0.0123152709359606	243	TRUE
NC_029003	"Salmonella
208 genomes"	42	10	5	0.238095238095238	0.119047619047619	208	TRUE
NC_029005	"Streptomyces
98 genomes"	75	12	2	0.16	0.0266666666666667	98	TRUE
NC_029007	"Ralstonia
53 genomes"	59	9	6	0.152542372881356	0.101694915254237	53	TRUE
NC_029008	"Bacillus
155 genomes"	63	12	4	0.19047619047619	0.0634920634920635	155	TRUE
NC_029009	"Enterococcus
56 genomes"	188	31	5	0.164893617021277	0.0265957446808511	56	TRUE
NC_029010	"Staphylococcus
184 genomes"	58	14	8	0.241379310344828	0.137931034482759	184	TRUE
NC_029015	"Salmonella
208 genomes"	42	8	4	0.19047619047619	0.0952380952380952	208	TRUE
NC_029016	"Enterococcus
56 genomes"	92	13	6	0.141304347826087	0.0652173913043478	56	TRUE
NC_029017	"Pseudomonas
243 genomes"	112	7	4	0.0625	0.0357142857142857	243	TRUE
NC_029018	"Mycobacterium
660 genomes"	85	12	6	0.141176470588235	0.0705882352941176	660	TRUE
NC_029021	"Enterobacteria
60 genomes"	82	17	4	0.207317073170732	0.0487804878048781	60	TRUE
NC_029023	"Escherichia
386 genomes"	123	18	7	0.146341463414634	0.0569105691056911	386	TRUE
NC_029024	"Bacillus
155 genomes"	86	8	3	0.0930232558139535	0.0348837209302326	155	TRUE
NC_029025	"Staphylococcus
184 genomes"	65	14	6	0.215384615384615	0.0923076923076923	184	TRUE
NC_029026	"Enterococcus
56 genomes"	195	30	4	0.153846153846154	0.0205128205128205	56	TRUE
NC_029028	"Enterobacteria
60 genomes"	86	18	4	0.209302325581395	0.0465116279069768	60	TRUE
NC_029030	"Streptococcus
61 genomes"	39	5	1	0.128205128205128	0.0256410256410256	61	TRUE
NC_029031	"Synechococcus
77 genomes"	64	13	7	0.203125	0.109375	77	TRUE
NC_029042	"Salmonella
208 genomes"	245	34	6	0.138775510204082	0.0244897959183673	208	TRUE
NC_029043	"Mycobacterium
660 genomes"	92	14	5	0.152173913043478	0.0543478260869565	660	TRUE
NC_029044	"Mycobacterium
660 genomes"	229	27	4	0.117903930131004	0.0174672489082969	660	TRUE
NC_029045	"Salmonella
208 genomes"	96	13	1	0.135416666666667	0.0104166666666667	208	TRUE
NC_029057	"Vibrio
119 genomes"	227	24	7	0.105726872246696	0.0308370044052863	119	TRUE
NC_029058	"Lactobacillus
62 genomes"	120	17	4	0.141666666666667	0.0333333333333333	62	TRUE
NC_029059	"Mycobacterium
660 genomes"	90	16	3	0.177777777777778	0.0333333333333333	660	TRUE
NC_029060	"Gordonia
207 genomes"	94	8	2	0.0851063829787234	0.0212765957446809	207	TRUE
NC_029065	"Pseudomonas
243 genomes"	161	16	7	0.0993788819875776	0.0434782608695652	243	TRUE
NC_029066	"Pseudomonas
243 genomes"	82	17	4	0.207317073170732	0.0487804878048781	243	TRUE
NC_029067	"Vibrio
119 genomes"	248	21	8	0.0846774193548387	0.032258064516129	119	TRUE
NC_029068	"Lactobacillus
62 genomes"	47	8	3	0.170212765957447	0.0638297872340426	62	TRUE
NC_029071	"Salmonella
208 genomes"	76	11	1	0.144736842105263	0.0131578947368421	208	TRUE
NC_029074	"Gordonia
207 genomes"	92	8	2	0.0869565217391304	0.0217391304347826	207	TRUE
NC_029077	"Mycobacterium
660 genomes"	91	16	4	0.175824175824176	0.043956043956044	660	TRUE
NC_029079	"Mycobacterium
660 genomes"	140	16	6	0.114285714285714	0.0428571428571429	660	TRUE
NC_029080	"Staphylococcus
184 genomes"	205	33	8	0.160975609756098	0.0390243902439024	184	TRUE
NC_029083	"Pseudomonas
243 genomes"	168	16	6	0.0952380952380952	0.0357142857142857	243	TRUE
NC_029091	"Escherichia
386 genomes"	266	41	24	0.154135338345865	0.0902255639097744	386	TRUE
NC_029093	"Mycobacterium
660 genomes"	140	14	6	0.1	0.0428571428571429	660	TRUE
NC_029098	"Streptomyces
98 genomes"	205	21	11	0.102439024390244	0.0536585365853659	98	TRUE
NC_029099	"Klebsiella
136 genomes"	76	8	1	0.105263157894737	0.0131578947368421	136	TRUE
NC_029101	"Pseudomonas
243 genomes"	91	9	4	0.0989010989010989	0.043956043956044	243	TRUE
NC_029107	"Ralstonia
53 genomes"	56	7	2	0.125	0.0357142857142857	53	TRUE
NC_029118	"Lactococcus
178 genomes"	44	3	1	0.0681818181818182	0.0227272727272727	178	TRUE
NC_029119	"Staphylococcus
184 genomes"	147	23	13	0.156462585034014	0.0884353741496599	184	TRUE
NC_029120	"Shigella
51 genomes"	72	11	4	0.152777777777778	0.0555555555555556	51	TRUE
NC_029121	"Bacillus
155 genomes"	224	22	8	0.0982142857142857	0.0357142857142857	155	TRUE
NC_030458	"Unspecified
129 genomes"	6	1	0	0.166666666666667	0	129	TRUE
NC_030472	"Unspecified
129 genomes"	7	1	0	0.142857142857143	0	129	TRUE
NC_030476	"Unspecified
129 genomes"	6	1	0	0.166666666666667	0	129	TRUE
NC_030652	"Staphylococcus
184 genomes"	61	15	8	0.245901639344262	0.131147540983607	184	TRUE
NC_030694	"Gordonia
207 genomes"	96	13	4	0.135416666666667	0.0416666666666667	207	TRUE
NC_030695	"Gordonia
207 genomes"	94	13	4	0.138297872340426	0.0425531914893617	207	TRUE
NC_030696	"Gordonia
207 genomes"	173	17	3	0.0982658959537572	0.0173410404624277	207	TRUE
NC_030698	"Gordonia
207 genomes"	95	13	4	0.136842105263158	0.0421052631578947	207	TRUE
NC_030901	"Gordonia
207 genomes"	171	14	3	0.0818713450292398	0.0175438596491228	207	TRUE
NC_030902	"Gordonia
207 genomes"	70	14	3	0.2	0.0428571428571429	207	TRUE
NC_030903	"Bacillus
155 genomes"	222	33	9	0.148648648648649	0.0405405405405405	155	TRUE
NC_030904	"Bacillus
155 genomes"	67	11	4	0.164179104477612	0.0597014925373134	155	TRUE
NC_030905	"Gordonia
207 genomes"	85	10	2	0.117647058823529	0.0235294117647059	207	TRUE
NC_030906	"Gordonia
207 genomes"	109	25	7	0.229357798165138	0.0642201834862385	207	TRUE
NC_030907	"Gordonia
207 genomes"	28	5	2	0.178571428571429	0.0714285714285714	207	TRUE
NC_030908	"Pseudomonas
243 genomes"	56	10	5	0.178571428571429	0.0892857142857143	243	TRUE
NC_030909	"Pseudomonas
243 genomes"	71	14	4	0.197183098591549	0.0563380281690141	243	TRUE
NC_030910	"Pseudomonas
243 genomes"	167	17	6	0.101796407185629	0.0359281437125749	243	TRUE
NC_030911	"Gordonia
207 genomes"	78	11	4	0.141025641025641	0.0512820512820513	207	TRUE
NC_030912	"Gordonia
207 genomes"	27	8	2	0.296296296296296	0.0740740740740741	207	TRUE
NC_030913	"Gordonia
207 genomes"	88	13	4	0.147727272727273	0.0454545454545455	207	TRUE
NC_030914	"Gordonia
207 genomes"	94	11	2	0.117021276595745	0.0212765957446809	207	TRUE
NC_030915	"Gordonia
207 genomes"	112	11	3	0.0982142857142857	0.0267857142857143	207	TRUE
NC_030917	"Gordonia
207 genomes"	166	20	4	0.120481927710843	0.0240963855421687	207	TRUE
NC_030918	"Pseudomonas
243 genomes"	53	9	5	0.169811320754717	0.0943396226415094	243	TRUE
NC_030919	"Salmonella
208 genomes"	61	13	6	0.213114754098361	0.0983606557377049	208	TRUE
NC_030920	"Bacillus
155 genomes"	227	33	8	0.145374449339207	0.0352422907488987	155	TRUE
NC_030921	"Gordonia
207 genomes"	72	15	2	0.208333333333333	0.0277777777777778	207	TRUE
NC_030923	"Pseudomonas
243 genomes"	53	10	5	0.188679245283019	0.0943396226415094	243	TRUE
NC_030924	"Gordonia
207 genomes"	101	10	2	0.099009900990099	0.0198019801980198	207	TRUE
NC_030925	"Bacillus
155 genomes"	195	23	6	0.117948717948718	0.0307692307692308	155	TRUE
NC_030927	"Gordonia
207 genomes"	78	11	4	0.141025641025641	0.0512820512820513	207	TRUE
NC_030929	"Pseudomonas
243 genomes"	74	15	4	0.202702702702703	0.0540540540540541	243	TRUE
NC_030930	"Gordonia
207 genomes"	69	16	3	0.231884057971015	0.0434782608695652	207	TRUE
NC_030931	"Pseudomonas
243 genomes"	70	12	3	0.171428571428571	0.0428571428571429	243	TRUE
NC_030932	"Gordonia
207 genomes"	74	16	4	0.216216216216216	0.0540540540540541	207	TRUE
NC_030933	"Staphylococcus
184 genomes"	181	33	2	0.18232044198895	0.0110497237569061	184	TRUE
NC_030934	"Pseudomonas
243 genomes"	149	26	6	0.174496644295302	0.0402684563758389	243	TRUE
NC_030935	"Gordonia
207 genomes"	26	5	2	0.192307692307692	0.0769230769230769	207	TRUE
NC_030936	"Gordonia
207 genomes"	172	16	3	0.0930232558139535	0.0174418604651163	207	TRUE
NC_030939	"Gordonia
207 genomes"	70	9	2	0.128571428571429	0.0285714285714286	207	TRUE
NC_030940	"Pseudomonas
243 genomes"	41	8	2	0.195121951219512	0.0487804878048781	243	TRUE
NC_030941	"Gordonia
207 genomes"	67	7	3	0.104477611940299	0.0447761194029851	207	TRUE
NC_030942	"Gordonia
207 genomes"	98	16	1	0.163265306122449	0.0102040816326531	207	TRUE
NC_030943	"Gordonia
207 genomes"	87	15	2	0.172413793103448	0.0229885057471264	207	TRUE
NC_030944	"Gordonia
207 genomes"	89	11	2	0.123595505617978	0.0224719101123596	207	TRUE
NC_030945	"Bacillus
155 genomes"	55	10	6	0.181818181818182	0.109090909090909	155	TRUE
NC_030946	"Streptococcus
61 genomes"	44	10	2	0.227272727272727	0.0454545454545455	61	TRUE
NC_030948	"Ralstonia
53 genomes"	244	36	11	0.147540983606557	0.0450819672131148	53	TRUE
NC_030953	"Shigella
51 genomes"	266	49	24	0.184210526315789	0.0902255639097744	51	TRUE
NC_031001	"Gordonia
207 genomes"	93	10	3	0.10752688172043	0.032258064516129	207	TRUE
NC_031002	"Lactococcus
178 genomes"	37	1	0	0.027027027027027	0	178	TRUE
NC_031003	"Propionibacterium
77 genomes"	39	8	3	0.205128205128205	0.0769230769230769	77	TRUE
NC_031004	"Gordonia
207 genomes"	58	12	3	0.206896551724138	0.0517241379310345	207	TRUE
NC_031005	"Propionibacterium
77 genomes"	35	7	2	0.2	0.0571428571428571	77	TRUE
NC_031006	"Bacillus
155 genomes"	286	25	7	0.0874125874125874	0.0244755244755245	155	TRUE
NC_031008	"Staphylococcus
184 genomes"	22	4	3	0.181818181818182	0.136363636363636	184	TRUE
NC_031009	"Lactococcus
178 genomes"	40	2	0	0.05	0	178	TRUE
NC_031011	"Shigella
51 genomes"	270	46	24	0.17037037037037	0.0888888888888889	51	TRUE
NC_031012	"Bacillus
155 genomes"	292	25	7	0.0856164383561644	0.023972602739726	155	TRUE
NC_031013	"Lactococcus
178 genomes"	51	15	4	0.294117647058824	0.0784313725490196	178	TRUE
NC_031014	"Pseudomonas
243 genomes"	46	6	5	0.130434782608696	0.108695652173913	243	TRUE
NC_031015	"Bacillus
155 genomes"	42	7	5	0.166666666666667	0.119047619047619	155	TRUE
NC_031016	"Lactococcus
178 genomes"	66	14	4	0.212121212121212	0.0606060606060606	178	TRUE
NC_031017	"Lactococcus
178 genomes"	49	14	5	0.285714285714286	0.102040816326531	178	TRUE
NC_031019	"Enterobacteria
60 genomes"	59	14	7	0.23728813559322	0.11864406779661	60	TRUE
NC_031021	"Salmonella
208 genomes"	58	6	4	0.103448275862069	0.0689655172413793	208	TRUE
NC_031022	"Shigella
51 genomes"	150	34	8	0.226666666666667	0.0533333333333333	51	TRUE
NC_031023	"Streptococcus
61 genomes"	45	10	5	0.222222222222222	0.111111111111111	61	TRUE
NC_031024	"Bacillus
155 genomes"	286	27	8	0.0944055944055944	0.027972027972028	155	TRUE
NC_031025	"Klebsiella
136 genomes"	50	8	4	0.16	0.08	136	TRUE
NC_031026	"Salmonella
208 genomes"	81	8	1	0.0987654320987654	0.0123456790123457	208	TRUE
NC_031027	"Bacillus
155 genomes"	290	27	8	0.0931034482758621	0.0275862068965517	155	TRUE
NC_031028	"Gordonia
207 genomes"	55	12	2	0.218181818181818	0.0363636363636364	207	TRUE
NC_031029	"Gordonia
207 genomes"	172	15	4	0.0872093023255814	0.0232558139534884	207	TRUE
NC_031030	"Escherichia
386 genomes"	275	43	23	0.156363636363636	0.0836363636363636	386	TRUE
NC_031031	"Gordonia
207 genomes"	95	13	4	0.136842105263158	0.0421052631578947	207	TRUE
NC_031032	"Bacillus
155 genomes"	36	8	5	0.222222222222222	0.138888888888889	155	TRUE
NC_031034	"Bacillus
155 genomes"	284	26	7	0.0915492957746479	0.0246478873239437	155	TRUE
NC_031035	"Mycobacterium
660 genomes"	93	15	3	0.161290322580645	0.032258064516129	660	TRUE
NC_031036	"Lactobacillus
62 genomes"	46	10	3	0.217391304347826	0.0652173913043478	62	TRUE
NC_031037	"Bacillus
155 genomes"	290	25	8	0.0862068965517242	0.0275862068965517	155	TRUE
NC_031039	"Bacillus
155 genomes"	299	33	15	0.110367892976589	0.0501672240802676	155	TRUE
NC_031040	"Lactococcus
178 genomes"	49	14	5	0.285714285714286	0.102040816326531	178	TRUE
NC_031041	"Mycobacterium
660 genomes"	90	18	3	0.2	0.0333333333333333	660	TRUE
NC_031042	"Salmonella
208 genomes"	147	35	9	0.238095238095238	0.0612244897959184	208	TRUE
NC_031044	"Lactococcus
178 genomes"	37	2	0	0.0540540540540541	0	178	TRUE
NC_031045	"Salmonella
208 genomes"	199	30	11	0.150753768844221	0.0552763819095477	208	TRUE
NC_031046	"Staphylococcus
184 genomes"	21	4	3	0.19047619047619	0.142857142857143	184	TRUE
NC_031047	"Escherichia
386 genomes"	270	54	22	0.2	0.0814814814814815	386	TRUE
NC_031049	"Bacillus
155 genomes"	287	26	7	0.0905923344947735	0.024390243902439	155	TRUE
NC_031050	"Escherichia
386 genomes"	85	8	1	0.0941176470588235	0.0117647058823529	386	TRUE
NC_031051	"Enterococcus
56 genomes"	60	6	2	0.1	0.0333333333333333	56	TRUE
NC_031052	"Gordonia
207 genomes"	93	15	4	0.161290322580645	0.0430107526881721	207	TRUE
NC_031053	"Klebsiella
136 genomes"	79	7	1	0.0886075949367089	0.0126582278481013	136	TRUE
NC_031054	"Bacillus
155 genomes"	290	28	8	0.096551724137931	0.0275862068965517	155	TRUE
NC_031055	"Bacillus
155 genomes"	68	5	2	0.0735294117647059	0.0294117647058824	155	TRUE
NC_031056	"Bacillus
155 genomes"	201	28	8	0.139303482587065	0.0398009950248756	155	TRUE
NC_031058	"Pseudomonas
243 genomes"	76	14	5	0.184210526315789	0.0657894736842105	243	TRUE
NC_031060	"Gordonia
207 genomes"	97	13	4	0.134020618556701	0.0412371134020619	207	TRUE
NC_031061	"Gordonia
207 genomes"	80	13	3	0.1625	0.0375	207	TRUE
NC_031063	"Pseudomonas
243 genomes"	90	9	4	0.1	0.0444444444444444	243	TRUE
NC_031064	"Lactococcus
178 genomes"	54	12	3	0.222222222222222	0.0555555555555556	178	TRUE
NC_031065	"Salmonella
208 genomes"	256	44	25	0.171875	0.09765625	208	TRUE
NC_031067	"Mycobacterium
660 genomes"	88	16	3	0.181818181818182	0.0340909090909091	660	TRUE
NC_031069	"Streptococcus
61 genomes"	46	11	5	0.239130434782609	0.108695652173913	61	TRUE
NC_031070	"Bacillus
155 genomes"	291	25	7	0.0859106529209622	0.0240549828178694	155	TRUE
NC_031071	"Lactococcus
178 genomes"	40	2	0	0.05	0	178	TRUE
NC_031072	"Gordonia
207 genomes"	78	11	1	0.141025641025641	0.0128205128205128	207	TRUE
NC_031073	"Pseudomonas
243 genomes"	169	18	8	0.106508875739645	0.0473372781065089	243	TRUE
NC_031074	"Gordonia
207 genomes"	163	15	5	0.0920245398773006	0.0306748466257669	207	TRUE
NC_031075	"Lactococcus
178 genomes"	37	2	0	0.0540540540540541	0	178	TRUE
NC_031076	"Propionibacterium
77 genomes"	60	9	2	0.15	0.0333333333333333	77	TRUE
NC_031078	"Streptomyces
98 genomes"	75	13	6	0.173333333333333	0.08	98	TRUE
NC_031080	"Mycobacterium
660 genomes"	253	26	5	0.102766798418972	0.0197628458498024	660	TRUE
NC_031081	"Escherichia
386 genomes"	58	9	2	0.155172413793103	0.0344827586206897	386	TRUE
NC_031082	"Escherichia
386 genomes"	125	17	7	0.136	0.056	386	TRUE
NC_031084	"Propionibacterium
77 genomes"	39	8	3	0.205128205128205	0.0769230769230769	77	TRUE
NC_031085	"Shigella
51 genomes"	265	40	23	0.150943396226415	0.0867924528301887	51	TRUE
NC_031086	"Acinetobacter
64 genomes"	44	10	6	0.227272727272727	0.136363636363636	64	TRUE
NC_031087	"Klebsiella
136 genomes"	264	41	24	0.15530303030303	0.0909090909090909	136	TRUE
NC_031090	"Shigella
51 genomes"	267	42	24	0.157303370786517	0.0898876404494382	51	TRUE
NC_031091	"Pseudomonas
243 genomes"	67	13	3	0.194029850746269	0.0447761194029851	243	TRUE
NC_031094	"Streptococcus
61 genomes"	46	13	5	0.282608695652174	0.108695652173913	61	TRUE
NC_031095	"Klebsiella
136 genomes"	262	41	24	0.156488549618321	0.0916030534351145	136	TRUE
NC_031097	"Gordonia
207 genomes"	79	12	2	0.151898734177215	0.0253164556962025	207	TRUE
NC_031098	"Acinetobacter
64 genomes"	62	8	4	0.129032258064516	0.0645161290322581	64	TRUE
NC_031099	"Gordonia
207 genomes"	69	10	2	0.144927536231884	0.0289855072463768	207	TRUE
NC_031100	"Bacillus
155 genomes"	283	28	9	0.0989399293286219	0.0318021201413428	155	TRUE
NC_031102	"Mycobacterium
660 genomes"	66	10	3	0.151515151515152	0.0454545454545455	660	TRUE
NC_031103	"Escherichia
386 genomes"	265	36	23	0.135849056603774	0.0867924528301887	386	TRUE
NC_031104	"Pseudomonas
243 genomes"	95	10	4	0.105263157894737	0.0421052631578947	243	TRUE
NC_031108	"Propionibacterium
77 genomes"	61	9	2	0.147540983606557	0.0327868852459016	77	TRUE
NC_031109	"Gordonia
207 genomes"	97	8	3	0.0824742268041237	0.0309278350515464	207	TRUE
NC_031110	"Pseudomonas
243 genomes"	168	16	7	0.0952380952380952	0.0416666666666667	243	TRUE
NC_031111	"Mycobacterium
660 genomes"	86	16	3	0.186046511627907	0.0348837209302326	660	TRUE
NC_031112	"Gordonia
207 genomes"	86	15	1	0.174418604651163	0.0116279069767442	207	TRUE
NC_031113	"Escherichia
386 genomes"	58	9	2	0.155172413793103	0.0344827586206897	386	TRUE
NC_031114	"Escherichia
386 genomes"	49	12	7	0.244897959183673	0.142857142857143	386	TRUE
NC_031116	"Bacillus
155 genomes"	291	24	7	0.0824742268041237	0.0240549828178694	155	TRUE
NC_031117	"Acinetobacter
64 genomes"	78	10	3	0.128205128205128	0.0384615384615385	64	TRUE
NC_031118	"Gordonia
207 genomes"	78	10	1	0.128205128205128	0.0128205128205128	207	TRUE
NC_031119	"Propionibacterium
77 genomes"	38	9	3	0.236842105263158	0.0789473684210526	77	TRUE
NC_031121	"Bacillus
155 genomes"	41	7	5	0.170731707317073	0.121951219512195	155	TRUE
NC_031122	"Gordonia
207 genomes"	72	9	2	0.125	0.0277777777777778	207	TRUE
NC_031124	"Mycobacterium
660 genomes"	120	15	5	0.125	0.0416666666666667	660	TRUE
NC_031125	"Lactobacillus
62 genomes"	58	9	4	0.155172413793103	0.0689655172413793	62	TRUE
NC_031128	"Salmonella
208 genomes"	200	27	11	0.135	0.055	208	TRUE
NC_031129	"Salmonella
208 genomes"	115	25	9	0.217391304347826	0.0782608695652174	208	TRUE
NC_031224	"Arthrobacter
76 genomes"	88	7	3	0.0795454545454545	0.0340909090909091	76	TRUE
NC_031226	"Gordonia
207 genomes"	89	12	1	0.134831460674157	0.0112359550561798	207	TRUE
NC_031228	"Salmonella
208 genomes"	73	6	1	0.0821917808219178	0.0136986301369863	208	TRUE
NC_031229	"Gordonia
207 genomes"	104	10	2	0.0961538461538462	0.0192307692307692	207	TRUE
NC_031230	"Gordonia
207 genomes"	183	21	3	0.114754098360656	0.0163934426229508	207	TRUE
NC_031231	"Arthrobacter
76 genomes"	97	6	0	0.0618556701030928	0	76	TRUE
NC_031233	"Gordonia
207 genomes"	80	13	2	0.1625	0.025	207	TRUE
NC_031234	"Gordonia
207 genomes"	59	8	3	0.135593220338983	0.0508474576271187	207	TRUE
NC_031235	"Synechococcus
77 genomes"	213	40	11	0.187793427230047	0.0516431924882629	77	TRUE
NC_031237	"Gordonia
207 genomes"	80	11	1	0.1375	0.0125	207	TRUE
NC_031238	"Mycobacterium
660 genomes"	95	13	3	0.136842105263158	0.0315789473684211	660	TRUE
NC_031239	"Gordonia
207 genomes"	89	14	0	0.157303370786517	0	207	TRUE
NC_031241	"Staphylococcus
184 genomes"	69	15	11	0.217391304347826	0.159420289855072	184	TRUE
NC_031242	"Synechococcus
77 genomes"	199	42	8	0.21105527638191	0.0402010050251256	77	TRUE
NC_031243	"Mycobacterium
660 genomes"	64	13	3	0.203125	0.046875	660	TRUE
NC_031245	"Bacillus
155 genomes"	310	30	13	0.0967741935483871	0.0419354838709678	155	TRUE
NC_031246	"Klebsiella
136 genomes"	50	10	4	0.2	0.08	136	TRUE
NC_031247	"Gordonia
207 genomes"	73	11	1	0.150684931506849	0.0136986301369863	207	TRUE
NC_031249	"Gordonia
207 genomes"	83	12	1	0.144578313253012	0.0120481927710843	207	TRUE
NC_031250	"Salmonella
208 genomes"	68	7	3	0.102941176470588	0.0441176470588235	208	TRUE
NC_031251	"Gordonia
207 genomes"	74	12	1	0.162162162162162	0.0135135135135135	207	TRUE
NC_031252	"Arthrobacter
76 genomes"	78	7	1	0.0897435897435897	0.0128205128205128	76	TRUE
NC_031253	"Mycobacterium
660 genomes"	134	18	2	0.134328358208955	0.0149253731343284	660	TRUE
NC_031254	"Arthrobacter
76 genomes"	100	6	0	0.06	0	76	TRUE
NC_031255	"Gordonia
207 genomes"	68	13	2	0.191176470588235	0.0294117647058824	207	TRUE
NC_031256	"Mycobacterium
660 genomes"	94	13	3	0.138297872340426	0.0319148936170213	660	TRUE
NC_031257	"Mycobacterium
660 genomes"	96	14	4	0.145833333333333	0.0416666666666667	660	TRUE
NC_031258	"Salmonella
208 genomes"	45	13	6	0.288888888888889	0.133333333333333	208	TRUE
NC_031260	"Enterococcus
56 genomes"	62	8	2	0.129032258064516	0.032258064516129	56	TRUE
NC_031261	"Mycobacterium
660 genomes"	80	14	1	0.175	0.0125	660	TRUE
NC_031262	"Mycobacterium
660 genomes"	89	16	1	0.179775280898876	0.0112359550561798	660	TRUE
NC_031263	"Mycobacterium
660 genomes"	92	14	5	0.152173913043478	0.0543478260869565	660	TRUE
NC_031265	"Gordonia
207 genomes"	78	13	1	0.166666666666667	0.0128205128205128	207	TRUE
NC_031266	"Mycobacterium
660 genomes"	65	11	3	0.169230769230769	0.0461538461538462	660	TRUE
NC_031267	"Gordonia
207 genomes"	68	9	3	0.132352941176471	0.0441176470588235	207	TRUE
NC_031269	"Gordonia
207 genomes"	82	13	1	0.158536585365854	0.0121951219512195	207	TRUE
NC_031271	"Salmonella
208 genomes"	49	13	7	0.26530612244898	0.142857142857143	208	TRUE
NC_031274	"Pseudomonas
243 genomes"	73	13	5	0.178082191780822	0.0684931506849315	243	TRUE
NC_031277	"Mycobacterium
660 genomes"	87	14	4	0.160919540229885	0.0459770114942529	660	TRUE
NC_031279	"Mycobacterium
660 genomes"	87	18	5	0.206896551724138	0.0574712643678161	660	TRUE
NC_031280	"Acinetobacter
64 genomes"	160	14	8	0.0875	0.05	64	TRUE
NC_031281	"Mycobacterium
660 genomes"	64	10	3	0.15625	0.046875	660	TRUE
NC_031900	"Synechococcus
77 genomes"	215	38	9	0.176744186046512	0.0418604651162791	77	TRUE
NC_031901	"Streptococcus
61 genomes"	67	12	4	0.17910447761194	0.0597014925373134	61	TRUE
NC_031902	"Salmonella
208 genomes"	179	26	10	0.145251396648045	0.0558659217877095	208	TRUE
NC_031903	"Synechococcus
77 genomes"	195	38	10	0.194871794871795	0.0512820512820513	77	TRUE
NC_031906	"Synechococcus
77 genomes"	227	41	13	0.180616740088106	0.0572687224669604	77	TRUE
NC_031907	"Streptococcus
61 genomes"	53	10	3	0.188679245283019	0.0566037735849057	61	TRUE
NC_031910	"Streptococcus
61 genomes"	67	10	4	0.149253731343284	0.0597014925373134	61	TRUE
NC_031913	"Streptococcus
61 genomes"	62	13	4	0.209677419354839	0.0645161290322581	61	TRUE
NC_031915	"Streptococcus
61 genomes"	53	7	2	0.132075471698113	0.0377358490566038	61	TRUE
NC_031918	"Salmonella
208 genomes"	69	11	2	0.159420289855072	0.0289855072463768	208	TRUE
NC_031920	"Streptococcus
61 genomes"	65	9	4	0.138461538461538	0.0615384615384615	61	TRUE
NC_031922	"Synechococcus
77 genomes"	211	40	11	0.18957345971564	0.052132701421801	77	TRUE
NC_031923	"Streptococcus
61 genomes"	64	11	3	0.171875	0.046875	61	TRUE
NC_031924	"Salmonella
208 genomes"	88	10	2	0.113636363636364	0.0227272727272727	208	TRUE
NC_031925	"Salmonella
208 genomes"	65	7	3	0.107692307692308	0.0461538461538462	208	TRUE
NC_031927	"Synechococcus
77 genomes"	265	49	9	0.184905660377358	0.0339622641509434	77	TRUE
NC_031928	"Escherichia
386 genomes"	267	38	24	0.142322097378277	0.0898876404494382	386	TRUE
NC_031929	"Streptococcus
61 genomes"	64	10	4	0.15625	0.0625	61	TRUE
NC_031930	"Salmonella
208 genomes"	71	5	1	0.0704225352112676	0.0140845070422535	208	TRUE
NC_031933	"Salmonella
208 genomes"	162	25	10	0.154320987654321	0.0617283950617284	208	TRUE
NC_031934	"Escherichia
386 genomes"	263	41	24	0.155893536121673	0.091254752851711	386	TRUE
NC_031935	"Synechococcus
77 genomes"	217	35	9	0.161290322580645	0.0414746543778802	77	TRUE
NC_031936	"Gordonia
207 genomes"	79	17	1	0.215189873417722	0.0126582278481013	207	TRUE
NC_031937	"Escherichia
386 genomes"	50	10	5	0.2	0.1	386	TRUE
NC_031939	"Salmonella
208 genomes"	126	19	7	0.150793650793651	0.0555555555555556	208	TRUE
NC_031940	"Salmonella
208 genomes"	121	24	9	0.198347107438017	0.0743801652892562	208	TRUE
NC_031941	"Streptococcus
61 genomes"	52	11	4	0.211538461538462	0.0769230769230769	61	TRUE
NC_031942	"Streptococcus
61 genomes"	67	10	4	0.149253731343284	0.0597014925373134	61	TRUE
NC_031943	"Escherichia
386 genomes"	54	13	6	0.240740740740741	0.111111111111111	386	TRUE
NC_031944	"Synechococcus
77 genomes"	189	43	10	0.227513227513228	0.0529100529100529	77	TRUE
NC_031946	"Salmonella
208 genomes"	59	14	7	0.23728813559322	0.11864406779661	208	TRUE
NC_040328	"Unspecified
129 genomes"	8	1	0	0.125	0	129	TRUE
NC_040329	"Unspecified
129 genomes"	9	2	0	0.222222222222222	0	129	TRUE
NC_040341	"Unspecified
129 genomes"	7	0	0	0	0	129	TRUE
NC_040342	"Unspecified
129 genomes"	8	0	0	0	0	129	TRUE
NC_040349	"Unspecified
129 genomes"	7	1	0	0.142857142857143	0	129	TRUE
NC_040350	"Unspecified
129 genomes"	8	2	0	0.25	0	129	TRUE
NC_040373	"Unspecified
129 genomes"	6	1	0	0.166666666666667	0	129	TRUE
NC_040374	"Unspecified
129 genomes"	5	1	0	0.2	0	129	TRUE
NC_040375	"Unspecified
129 genomes"	9	1	0	0.111111111111111	0	129	TRUE
NC_041844	"Mycobacterium
660 genomes"	214	27	5	0.126168224299065	0.0233644859813084	660	TRUE
NC_041846	"Mycobacterium
660 genomes"	143	15	5	0.104895104895105	0.034965034965035	660	TRUE
NC_041847	"Mycobacterium
660 genomes"	103	18	1	0.174757281553398	0.00970873786407767	660	TRUE
NC_041848	"Escherichia
386 genomes"	44	8	4	0.181818181818182	0.0909090909090909	386	TRUE
NC_041849	"Streptomyces
98 genomes"	82	12	6	0.146341463414634	0.0731707317073171	98	TRUE
NC_041850	"Mycobacterium
660 genomes"	137	17	6	0.124087591240876	0.0437956204379562	660	TRUE
NC_041851	"Pseudomonas
243 genomes"	55	9	5	0.163636363636364	0.0909090909090909	243	TRUE
NC_041852	"Mycobacterium
660 genomes"	89	16	3	0.179775280898876	0.0337078651685393	660	TRUE
NC_041853	"Mycobacterium
660 genomes"	79	14	3	0.177215189873418	0.0379746835443038	660	TRUE
NC_041855	"Mycobacterium
660 genomes"	98	20	1	0.204081632653061	0.0102040816326531	660	TRUE
NC_041856	"Streptomyces
98 genomes"	77	13	5	0.168831168831169	0.0649350649350649	98	TRUE
NC_041857	"Acinetobacter
64 genomes"	76	11	3	0.144736842105263	0.0394736842105263	64	TRUE
NC_041858	"Bacillus
155 genomes"	78	8	6	0.102564102564103	0.0769230769230769	155	TRUE
NC_041860	"Streptomyces
98 genomes"	74	13	6	0.175675675675676	0.0810810810810811	98	TRUE
NC_041861	"Enterococcus
56 genomes"	83	14	6	0.168674698795181	0.072289156626506	56	TRUE
NC_041863	"Escherichia
386 genomes"	265	42	24	0.158490566037736	0.0905660377358491	386	TRUE
NC_041864	"Escherichia
386 genomes"	246	42	24	0.170731707317073	0.0975609756097561	386	TRUE
NC_041865	"Pseudomonas
243 genomes"	93	13	5	0.139784946236559	0.0537634408602151	243	TRUE
NC_041866	"Acinetobacter
64 genomes"	76	8	3	0.105263157894737	0.0394736842105263	64	TRUE
NC_041869	"Escherichia
386 genomes"	217	24	7	0.110599078341014	0.032258064516129	386	TRUE
NC_041870	"Pseudomonas
243 genomes"	94	13	5	0.138297872340426	0.0531914893617021	243	TRUE
NC_041871	"Escherichia
386 genomes"	205	21	8	0.102439024390244	0.0390243902439024	386	TRUE
NC_041873	"Escherichia
386 genomes"	76	12	3	0.157894736842105	0.0394736842105263	386	TRUE
NC_041874	"Escherichia
386 genomes"	73	9	1	0.123287671232877	0.0136986301369863	386	TRUE
NC_041875	"Arthrobacter
76 genomes"	52	7	5	0.134615384615385	0.0961538461538462	76	TRUE
NC_041876	"Arthrobacter
76 genomes"	63	11	4	0.174603174603175	0.0634920634920635	76	TRUE
NC_041877	"Pseudomonas
243 genomes"	127	13	7	0.102362204724409	0.0551181102362205	243	TRUE
NC_041879	"Bacillus
155 genomes"	84	11	7	0.130952380952381	0.0833333333333333	155	TRUE
NC_041880	"Pseudomonas
243 genomes"	209	16	9	0.076555023923445	0.0430622009569378	243	TRUE
NC_041881	"Pseudomonas
243 genomes"	229	32	12	0.139737991266376	0.0524017467248908	243	TRUE
NC_041882	"Mycobacterium
660 genomes"	65	9	2	0.138461538461538	0.0307692307692308	660	TRUE
NC_041883	"Gordonia
207 genomes"	74	12	1	0.162162162162162	0.0135135135135135	207	TRUE
NC_041884	"Acinetobacter
64 genomes"	325	24	6	0.0738461538461539	0.0184615384615385	64	TRUE
NC_041885	"Pseudomonas
243 genomes"	47	8	6	0.170212765957447	0.127659574468085	243	TRUE
NC_041886	"Gordonia
207 genomes"	95	13	4	0.136842105263158	0.0421052631578947	207	TRUE
NC_041888	"Mycobacterium
660 genomes"	77	15	1	0.194805194805195	0.012987012987013	660	TRUE
NC_041889	"Streptomyces
98 genomes"	86	5	3	0.0581395348837209	0.0348837209302326	98	TRUE
NC_041890	"Propionibacterium
77 genomes"	54	10	3	0.185185185185185	0.0555555555555556	77	TRUE
NC_041891	"Propionibacterium
77 genomes"	63	7	1	0.111111111111111	0.0158730158730159	77	TRUE
NC_041892	"Propionibacterium
77 genomes"	57	9	3	0.157894736842105	0.0526315789473684	77	TRUE
NC_041893	"Propionibacterium
77 genomes"	63	6	1	0.0952380952380952	0.0158730158730159	77	TRUE
NC_041894	"Propionibacterium
77 genomes"	60	6	1	0.1	0.0166666666666667	77	TRUE
NC_041895	"Propionibacterium
77 genomes"	71	8	1	0.112676056338028	0.0140845070422535	77	TRUE
NC_041897	"Escherichia
386 genomes"	67	5	3	0.0746268656716418	0.0447761194029851	386	TRUE
NC_041898	"Escherichia
386 genomes"	65	5	3	0.0769230769230769	0.0461538461538462	386	TRUE
NC_041899	"Klebsiella
136 genomes"	166	20	9	0.120481927710843	0.0542168674698795	136	TRUE
NC_041900	"Klebsiella
136 genomes"	72	11	4	0.152777777777778	0.0555555555555556	136	TRUE
NC_041901	"Mycobacterium
660 genomes"	218	27	4	0.123853211009174	0.018348623853211	660	TRUE
NC_041902	"Pseudomonas
243 genomes"	103	14	4	0.135922330097087	0.0388349514563107	243	TRUE
NC_041903	"Pseudomonas
243 genomes"	162	16	7	0.0987654320987654	0.0432098765432099	243	TRUE
NC_041904	"Pseudomonas
243 genomes"	165	16	7	0.096969696969697	0.0424242424242424	243	TRUE
NC_041905	"Acinetobacter
64 genomes"	48	10	6	0.208333333333333	0.125	64	TRUE
NC_041906	"Escherichia
386 genomes"	78	12	6	0.153846153846154	0.0769230769230769	386	TRUE
NC_041907	"Pseudomonas
243 genomes"	90	8	4	0.0888888888888889	0.0444444444444444	243	TRUE
NC_041910	"Vibrio
119 genomes"	100	14	8	0.14	0.08	119	TRUE
NC_041911	"Ralstonia
53 genomes"	282	22	7	0.0780141843971631	0.024822695035461	53	TRUE
NC_041914	"Acinetobacter
64 genomes"	47	8	5	0.170212765957447	0.106382978723404	64	TRUE
NC_041915	"Acinetobacter
64 genomes"	49	8	5	0.163265306122449	0.102040816326531	64	TRUE
NC_041916	"Vibrio
119 genomes"	217	13	6	0.0599078341013825	0.0276497695852535	119	TRUE
NC_041919	"Escherichia
386 genomes"	266	41	23	0.154135338345865	0.0864661654135338	386	TRUE
NC_041922	"Salmonella
208 genomes"	119	20	7	0.168067226890756	0.0588235294117647	208	TRUE
NC_041923	"Salmonella
208 genomes"	123	21	7	0.170731707317073	0.0569105691056911	208	TRUE
NC_041924	"Acinetobacter
64 genomes"	89	11	3	0.123595505617978	0.0337078651685393	64	TRUE
NC_041926	"Escherichia
386 genomes"	55	11	4	0.2	0.0727272727272727	386	TRUE
NC_041928	"Staphylococcus
184 genomes"	199	30	7	0.150753768844221	0.0351758793969849	184	TRUE
NC_041930	"Arthrobacter
76 genomes"	71	9	1	0.126760563380282	0.0140845070422535	76	TRUE
NC_041931	"Arthrobacter
76 genomes"	69	10	1	0.144927536231884	0.0144927536231884	76	TRUE
NC_041932	"Arthrobacter
76 genomes"	76	9	1	0.118421052631579	0.0131578947368421	76	TRUE
NC_041933	"Arthrobacter
76 genomes"	76	9	1	0.118421052631579	0.0131578947368421	76	TRUE
NC_041934	"Pseudomonas
243 genomes"	87	13	5	0.149425287356322	0.0574712643678161	243	TRUE
NC_041935	"Escherichia
386 genomes"	84	16	6	0.19047619047619	0.0714285714285714	386	TRUE
NC_041936	"Escherichia
386 genomes"	267	41	23	0.153558052434457	0.0861423220973783	386	TRUE
NC_041937	"Escherichia
386 genomes"	216	27	7	0.125	0.0324074074074074	386	TRUE
NC_041938	"Arthrobacter
76 genomes"	62	12	3	0.193548387096774	0.0483870967741936	76	TRUE
NC_041939	"Arthrobacter
76 genomes"	59	14	3	0.23728813559322	0.0508474576271187	76	TRUE
NC_041940	"Arthrobacter
76 genomes"	63	14	4	0.222222222222222	0.0634920634920635	76	TRUE
NC_041941	"Arthrobacter
76 genomes"	60	13	3	0.216666666666667	0.05	76	TRUE
NC_041942	"Arthrobacter
76 genomes"	60	14	4	0.233333333333333	0.0666666666666667	76	TRUE
NC_041943	"Arthrobacter
76 genomes"	61	13	4	0.213114754098361	0.0655737704918033	76	TRUE
NC_041944	"Arthrobacter
76 genomes"	61	12	3	0.19672131147541	0.0491803278688525	76	TRUE
NC_041945	"Arthrobacter
76 genomes"	61	12	3	0.19672131147541	0.0491803278688525	76	TRUE
NC_041946	"Arthrobacter
76 genomes"	63	15	4	0.238095238095238	0.0634920634920635	76	TRUE
NC_041947	"Arthrobacter
76 genomes"	95	12	3	0.126315789473684	0.0315789473684211	76	TRUE
NC_041948	"Arthrobacter
76 genomes"	88	9	2	0.102272727272727	0.0227272727272727	76	TRUE
NC_041949	"Arthrobacter
76 genomes"	78	8	5	0.102564102564103	0.0641025641025641	76	TRUE
NC_041950	"Gordonia
207 genomes"	93	11	2	0.118279569892473	0.021505376344086	207	TRUE
NC_041951	"Arthrobacter
76 genomes"	77	13	2	0.168831168831169	0.025974025974026	76	TRUE
NC_041952	"Arthrobacter
76 genomes"	84	13	2	0.154761904761905	0.0238095238095238	76	TRUE
NC_041953	"Pseudomonas
243 genomes"	73	15	5	0.205479452054795	0.0684931506849315	243	TRUE
NC_041954	"Propionibacterium
77 genomes"	37	8	3	0.216216216216216	0.0810810810810811	77	TRUE
NC_041955	"Propionibacterium
77 genomes"	38	8	3	0.210526315789474	0.0789473684210526	77	TRUE
NC_041956	"Propionibacterium
77 genomes"	36	7	2	0.194444444444444	0.0555555555555556	77	TRUE
NC_041957	"Propionibacterium
77 genomes"	38	7	2	0.184210526315789	0.0526315789473684	77	TRUE
NC_041959	"Enterococcus
56 genomes"	97	14	6	0.144329896907216	0.0618556701030928	56	TRUE
NC_041960	"Enterococcus
56 genomes"	100	12	6	0.12	0.06	56	TRUE
NC_041961	"Arthrobacter
76 genomes"	105	10	2	0.0952380952380952	0.0190476190476191	76	TRUE
NC_041964	"Pseudomonas
243 genomes"	87	8	4	0.0919540229885057	0.0459770114942529	243	TRUE
NC_041965	"Mycobacterium
660 genomes"	102	20	3	0.196078431372549	0.0294117647058824	660	TRUE
NC_041966	"Acinetobacter
64 genomes"	90	11	3	0.122222222222222	0.0333333333333333	64	TRUE
NC_041967	"Acinetobacter
64 genomes"	46	10	6	0.217391304347826	0.130434782608696	64	TRUE
NC_041968	"Pseudomonas
243 genomes"	156	16	6	0.102564102564103	0.0384615384615385	243	TRUE
NC_041969	"Mycobacterium
660 genomes"	74	13	1	0.175675675675676	0.0135135135135135	660	TRUE
NC_041970	"Mycobacterium
660 genomes"	135	16	2	0.118518518518519	0.0148148148148148	660	TRUE
NC_041971	"Mycobacterium
660 genomes"	145	14	2	0.096551724137931	0.0137931034482759	660	TRUE
NC_041979	"Escherichia
386 genomes"	132	18	7	0.136363636363636	0.053030303030303	386	TRUE
NC_041981	"Klebsiella
136 genomes"	268	53	26	0.197761194029851	0.0970149253731343	136	TRUE
NC_041982	"Mycobacterium
660 genomes"	80	14	6	0.175	0.075	660	TRUE
NC_041983	"Mycobacterium
660 genomes"	81	15	4	0.185185185185185	0.0493827160493827	660	TRUE
NC_041984	"Mycobacterium
660 genomes"	78	14	5	0.17948717948718	0.0641025641025641	660	TRUE
NC_041985	"Mycobacterium
660 genomes"	88	13	3	0.147727272727273	0.0340909090909091	660	TRUE
NC_041986	"Mycobacterium
660 genomes"	106	18	2	0.169811320754717	0.0188679245283019	660	TRUE
NC_041987	"Mycobacterium
660 genomes"	140	15	5	0.107142857142857	0.0357142857142857	660	TRUE
NC_041988	"Mycobacterium
660 genomes"	100	18	1	0.18	0.01	660	TRUE
NC_041989	"Mycobacterium
660 genomes"	101	20	1	0.198019801980198	0.0099009900990099	660	TRUE
NC_041990	"Escherichia
386 genomes"	270	41	24	0.151851851851852	0.0888888888888889	386	TRUE
NC_041991	"Salmonella
208 genomes"	60	5	3	0.0833333333333333	0.05	208	TRUE
NC_041992	"Salmonella
208 genomes"	64	9	5	0.140625	0.078125	208	TRUE
NC_041993	"Mycobacterium
660 genomes"	228	29	5	0.12719298245614	0.0219298245614035	660	TRUE
NC_041994	"Pseudomonas
243 genomes"	325	18	4	0.0553846153846154	0.0123076923076923	243	TRUE
NC_041995	"Shigella
51 genomes"	74	9	1	0.121621621621622	0.0135135135135135	51	TRUE
NC_041998	"Acinetobacter
64 genomes"	84	10	3	0.119047619047619	0.0357142857142857	64	TRUE
NC_041999	"Arthrobacter
76 genomes"	74	10	1	0.135135135135135	0.0135135135135135	76	TRUE
NC_042000	"Arthrobacter
76 genomes"	113	13	2	0.115044247787611	0.0176991150442478	76	TRUE
NC_042001	"Arthrobacter
76 genomes"	77	8	5	0.103896103896104	0.0649350649350649	76	TRUE
NC_042002	"Arthrobacter
76 genomes"	67	14	4	0.208955223880597	0.0597014925373134	76	TRUE
NC_042003	"Acinetobacter
64 genomes"	47	10	6	0.212765957446809	0.127659574468085	64	TRUE
NC_042004	"Acinetobacter
64 genomes"	47	11	6	0.234042553191489	0.127659574468085	64	TRUE
NC_042005	"Acinetobacter
64 genomes"	51	8	5	0.156862745098039	0.0980392156862745	64	TRUE
NC_042006	"Acinetobacter
64 genomes"	49	7	5	0.142857142857143	0.102040816326531	64	TRUE
NC_042007	"Acinetobacter
64 genomes"	49	8	5	0.163265306122449	0.102040816326531	64	TRUE
NC_042008	"Streptomyces
98 genomes"	212	21	10	0.0990566037735849	0.0471698113207547	98	TRUE
NC_042009	"Streptomyces
98 genomes"	204	21	10	0.102941176470588	0.0490196078431373	98	TRUE
NC_042010	"Streptomyces
98 genomes"	208	24	11	0.115384615384615	0.0528846153846154	98	TRUE
NC_042011	"Streptomyces
98 genomes"	202	22	11	0.108910891089109	0.0544554455445545	98	TRUE
NC_042012	"Streptomyces
98 genomes"	202	24	11	0.118811881188119	0.0544554455445545	98	TRUE
NC_042014	"Arthrobacter
76 genomes"	73	10	1	0.136986301369863	0.0136986301369863	76	TRUE
NC_042015	"Arthrobacter
76 genomes"	76	10	1	0.131578947368421	0.0131578947368421	76	TRUE
NC_042016	"Streptomyces
98 genomes"	81	7	3	0.0864197530864198	0.037037037037037	98	TRUE
NC_042017	"Shigella
51 genomes"	133	16	7	0.120300751879699	0.0526315789473684	51	TRUE
NC_042020	"Arthrobacter
76 genomes"	53	6	5	0.113207547169811	0.0943396226415094	76	TRUE
NC_042021	"Enterococcus
56 genomes"	68	7	2	0.102941176470588	0.0294117647058824	56	TRUE
NC_042022	"Enterococcus
56 genomes"	64	8	2	0.125	0.03125	56	TRUE
NC_042023	"Enterococcus
56 genomes"	69	6	2	0.0869565217391304	0.0289855072463768	56	TRUE
NC_042024	"Lactococcus
178 genomes"	50	7	3	0.14	0.06	178	TRUE
NC_042025	"Salmonella
208 genomes"	89	18	5	0.202247191011236	0.0561797752808989	208	TRUE
NC_042027	"Mycobacterium
660 genomes"	139	18	5	0.129496402877698	0.0359712230215827	660	TRUE
NC_042028	"Acinetobacter
64 genomes"	85	9	3	0.105882352941176	0.0352941176470588	64	TRUE
NC_042030	"Mycobacterium
660 genomes"	111	18	3	0.162162162162162	0.027027027027027	660	TRUE
NC_042031	"Mycobacterium
660 genomes"	97	16	3	0.164948453608247	0.0309278350515464	660	TRUE
NC_042032	"Mycobacterium
660 genomes"	111	6	0	0.0540540540540541	0	660	TRUE
NC_042033	"Mycobacterium
660 genomes"	91	10	3	0.10989010989011	0.032967032967033	660	TRUE
NC_042034	"Mycobacterium
660 genomes"	97	21	2	0.216494845360825	0.0206185567010309	660	TRUE
NC_042035	"Mycobacterium
660 genomes"	95	20	2	0.210526315789474	0.0210526315789474	660	TRUE
NC_042036	"Mycobacterium
660 genomes"	73	13	6	0.178082191780822	0.0821917808219178	660	TRUE
NC_042038	"Escherichia
386 genomes"	71	9	1	0.126760563380282	0.0140845070422535	386	TRUE
NC_042039	"Shigella
51 genomes"	263	39	23	0.14828897338403	0.0874524714828897	51	TRUE
NC_042041	"Klebsiella
136 genomes"	69	11	3	0.159420289855072	0.0434782608695652	136	TRUE
NC_042042	"Streptomyces
98 genomes"	57	5	2	0.087719298245614	0.0350877192982456	98	TRUE
NC_042043	"Escherichia
386 genomes"	83	8	2	0.0963855421686747	0.0240963855421687	386	TRUE
NC_042044	"Salmonella
208 genomes"	256	41	23	0.16015625	0.08984375	208	TRUE
NC_042045	"Gordonia
207 genomes"	85	18	1	0.211764705882353	0.0117647058823529	207	TRUE
NC_042046	"Escherichia
386 genomes"	72	13	2	0.180555555555556	0.0277777777777778	386	TRUE
NC_042050	"Mycobacterium
660 genomes"	90	18	3	0.2	0.0333333333333333	660	TRUE
NC_042051	"Streptomyces
98 genomes"	74	12	6	0.162162162162162	0.0810810810810811	98	TRUE
NC_042052	"Streptomyces
98 genomes"	76	14	6	0.184210526315789	0.0789473684210526	98	TRUE
NC_042053	"Arthrobacter
76 genomes"	109	14	2	0.128440366972477	0.018348623853211	76	TRUE
NC_042054	"Pseudomonas
243 genomes"	150	26	6	0.173333333333333	0.04	243	TRUE
NC_042055	"Mycobacterium
660 genomes"	73	10	3	0.136986301369863	0.0410958904109589	660	TRUE
NC_042057	"Escherichia
386 genomes"	52	8	4	0.153846153846154	0.0769230769230769	386	TRUE
NC_042058	"Mycobacterium
660 genomes"	81	13	7	0.160493827160494	0.0864197530864198	660	TRUE
NC_042060	"Pseudomonas
243 genomes"	340	14	3	0.0411764705882353	0.00882352941176471	243	TRUE
NC_042061	"Salmonella
208 genomes"	200	29	10	0.145	0.05	208	TRUE
NC_042065	"Salmonella
208 genomes"	58	5	2	0.0862068965517242	0.0344827586206897	208	TRUE
NC_042066	"Salmonella
208 genomes"	80	14	3	0.175	0.0375	208	TRUE
NC_042074	"Vibrio
119 genomes"	151	19	9	0.125827814569536	0.0596026490066225	119	TRUE
NC_042075	"Shigella
51 genomes"	133	15	7	0.112781954887218	0.0526315789473684	51	TRUE
NC_042076	"Shigella
51 genomes"	138	15	7	0.108695652173913	0.0507246376811594	51	TRUE
NC_042077	"Shigella
51 genomes"	265	39	23	0.147169811320755	0.0867924528301887	51	TRUE
NC_042078	"Shigella
51 genomes"	267	39	23	0.146067415730337	0.0861423220973783	51	TRUE
NC_042079	"Pseudomonas
243 genomes"	94	13	5	0.138297872340426	0.0531914893617021	243	TRUE
NC_042080	"Pseudomonas
243 genomes"	96	13	5	0.135416666666667	0.0520833333333333	243	TRUE
NC_042081	"Pseudomonas
243 genomes"	351	17	4	0.0484330484330484	0.0113960113960114	243	TRUE
NC_042084	"Escherichia
386 genomes"	75	6	2	0.08	0.0266666666666667	386	TRUE
NC_042088	"Gordonia
207 genomes"	68	9	3	0.132352941176471	0.0441176470588235	207	TRUE
NC_042089	"Gordonia
207 genomes"	60	12	3	0.2	0.05	207	TRUE
NC_042091	"Pseudomonas
243 genomes"	166	25	11	0.150602409638554	0.0662650602409639	243	TRUE
NC_042092	"Pseudomonas
243 genomes"	89	11	5	0.123595505617978	0.0561797752808989	243	TRUE
NC_042093	"Klebsiella
136 genomes"	156	21	9	0.134615384615385	0.0576923076923077	136	TRUE
NC_042094	"Vibrio
119 genomes"	182	21	10	0.115384615384615	0.054945054945055	119	TRUE
NC_042095	"Vibrio
119 genomes"	182	22	9	0.120879120879121	0.0494505494505495	119	TRUE
NC_042096	"Salmonella
208 genomes"	118	18	7	0.152542372881356	0.0593220338983051	208	TRUE
NC_042097	"Salmonella
208 genomes"	121	17	7	0.140495867768595	0.0578512396694215	208	TRUE
NC_042100	"Vibrio
119 genomes"	212	12	5	0.0566037735849057	0.0235849056603774	119	TRUE
NC_042101	"Enterococcus
56 genomes"	67	6	2	0.0895522388059701	0.0298507462686567	56	TRUE
NC_042102	"Gordonia
207 genomes"	67	8	3	0.119402985074627	0.0447761194029851	207	TRUE
NC_042103	"Pseudomonas
243 genomes"	69	7	4	0.101449275362319	0.0579710144927536	243	TRUE
NC_042104	"Pseudomonas
243 genomes"	45	8	6	0.177777777777778	0.133333333333333	243	TRUE
NC_042105	"Streptomyces
98 genomes"	207	19	10	0.0917874396135266	0.0483091787439614	98	TRUE
NC_042106	"Streptomyces
98 genomes"	86	8	2	0.0930232558139535	0.0232558139534884	98	TRUE
NC_042107	"Pseudomonas
243 genomes"	73	6	3	0.0821917808219178	0.0410958904109589	243	TRUE
NC_042108	"Gordonia
207 genomes"	88	14	1	0.159090909090909	0.0113636363636364	207	TRUE
NC_042113	"Pseudomonas
243 genomes"	169	17	6	0.100591715976331	0.0355029585798817	243	TRUE
NC_042114	"Streptococcus
61 genomes"	29	7	3	0.241379310344828	0.103448275862069	61	TRUE
NC_042115	"Pseudomonas
243 genomes"	81	11	7	0.135802469135802	0.0864197530864198	243	TRUE
NC_042123	"Gordonia
207 genomes"	96	13	4	0.135416666666667	0.0416666666666667	207	TRUE
NC_042124	"Acinetobacter
64 genomes"	44	10	5	0.227272727272727	0.113636363636364	64	TRUE
NC_042125	"Enterococcus
56 genomes"	63	9	2	0.142857142857143	0.0317460317460317	56	TRUE
NC_042126	"Enterococcus
56 genomes"	64	9	2	0.140625	0.03125	56	TRUE
NC_042127	"Enterococcus
56 genomes"	62	10	2	0.161290322580645	0.032258064516129	56	TRUE
NC_042128	"Escherichia
386 genomes"	125	28	11	0.224	0.088	386	TRUE
NC_042129	"Escherichia
386 genomes"	272	40	23	0.147058823529412	0.0845588235294118	386	TRUE
NC_042130	"Escherichia
386 genomes"	266	40	23	0.150375939849624	0.0864661654135338	386	TRUE
NC_042132	"Gordonia
207 genomes"	78	17	3	0.217948717948718	0.0384615384615385	207	TRUE
NC_042133	"Bacillus
155 genomes"	225	25	5	0.111111111111111	0.0222222222222222	155	TRUE
NC_042134	"Enterococcus
56 genomes"	68	8	2	0.117647058823529	0.0294117647058824	56	TRUE
NC_042135	"Pseudomonas
243 genomes"	57	6	3	0.105263157894737	0.0526315789473684	243	TRUE
NC_042136	"Vibrio
119 genomes"	210	11	4	0.0523809523809524	0.0190476190476191	119	TRUE
NC_042137	"Acinetobacter
64 genomes"	49	6	2	0.122448979591837	0.0408163265306122	64	TRUE
NC_042138	"Klebsiella
136 genomes"	269	47	25	0.174721189591078	0.0929368029739777	136	TRUE
NC_042140	"Bacillus
155 genomes"	236	28	8	0.11864406779661	0.0338983050847458	155	TRUE
NC_042308	"Mycobacterium
660 genomes"	81	16	5	0.197530864197531	0.0617283950617284	660	TRUE
NC_042309	"Mycobacterium
660 genomes"	93	16	4	0.172043010752688	0.0430107526881721	660	TRUE
NC_042310	"Mycobacterium
660 genomes"	85	12	6	0.141176470588235	0.0705882352941176	660	TRUE
NC_042311	"Mycobacterium
660 genomes"	84	12	6	0.142857142857143	0.0714285714285714	660	TRUE
NC_042312	"Mycobacterium
660 genomes"	82	14	5	0.170731707317073	0.0609756097560976	660	TRUE
NC_042313	"Mycobacterium
660 genomes"	117	18	5	0.153846153846154	0.0427350427350427	660	TRUE
NC_042314	"Mycobacterium
660 genomes"	90	11	3	0.122222222222222	0.0333333333333333	660	TRUE
NC_042315	"Mycobacterium
660 genomes"	101	20	3	0.198019801980198	0.0297029702970297	660	TRUE
NC_042316	"Mycobacterium
660 genomes"	223	28	6	0.125560538116592	0.0269058295964126	660	TRUE
NC_042317	"Mycobacterium
660 genomes"	107	17	1	0.158878504672897	0.00934579439252336	660	TRUE
NC_042318	"Mycobacterium
660 genomes"	95	15	4	0.157894736842105	0.0421052631578947	660	TRUE
NC_042319	"Mycobacterium
660 genomes"	102	18	1	0.176470588235294	0.00980392156862745	660	TRUE
NC_042320	"Mycobacterium
660 genomes"	97	17	3	0.175257731958763	0.0309278350515464	660	TRUE
NC_042321	"Mycobacterium
660 genomes"	84	16	4	0.19047619047619	0.0476190476190476	660	TRUE
NC_042322	"Mycobacterium
660 genomes"	217	22	6	0.101382488479263	0.0276497695852535	660	TRUE
NC_042323	"Mycobacterium
660 genomes"	108	22	2	0.203703703703704	0.0185185185185185	660	TRUE
NC_042324	"Mycobacterium
660 genomes"	84	17	4	0.202380952380952	0.0476190476190476	660	TRUE
NC_042325	"Mycobacterium
660 genomes"	99	16	2	0.161616161616162	0.0202020202020202	660	TRUE
NC_042326	"Mycobacterium
660 genomes"	88	17	4	0.193181818181818	0.0454545454545455	660	TRUE
NC_042327	"Mycobacterium
660 genomes"	91	15	4	0.164835164835165	0.043956043956044	660	TRUE
NC_042328	"Mycobacterium
660 genomes"	86	14	6	0.162790697674419	0.0697674418604651	660	TRUE
NC_042329	"Mycobacterium
660 genomes"	88	16	4	0.181818181818182	0.0454545454545455	660	TRUE
NC_042330	"Mycobacterium
660 genomes"	91	16	4	0.175824175824176	0.043956043956044	660	TRUE
NC_042331	"Mycobacterium
660 genomes"	84	14	4	0.166666666666667	0.0476190476190476	660	TRUE
NC_042332	"Mycobacterium
660 genomes"	93	16	3	0.172043010752688	0.032258064516129	660	TRUE
NC_042333	"Mycobacterium
660 genomes"	82	13	4	0.158536585365854	0.0487804878048781	660	TRUE
NC_042334	"Mycobacterium
660 genomes"	83	16	4	0.192771084337349	0.0481927710843374	660	TRUE
NC_042335	"Mycobacterium
660 genomes"	91	10	4	0.10989010989011	0.043956043956044	660	TRUE
NC_042336	"Mycobacterium
660 genomes"	99	16	1	0.161616161616162	0.0101010101010101	660	TRUE
NC_042337	"Mycobacterium
660 genomes"	95	11	5	0.115789473684211	0.0526315789473684	660	TRUE
NC_042338	"Mycobacterium
660 genomes"	98	16	2	0.163265306122449	0.0204081632653061	660	TRUE
NC_042339	"Mycobacterium
660 genomes"	83	17	5	0.204819277108434	0.0602409638554217	660	TRUE
NC_042340	"Mycobacterium
660 genomes"	80	14	6	0.175	0.075	660	TRUE
NC_042341	"Mycobacterium
660 genomes"	81	15	6	0.185185185185185	0.0740740740740741	660	TRUE
NC_042342	"Pseudomonas
243 genomes"	73	12	4	0.164383561643836	0.0547945205479452	243	TRUE
NC_042343	"Pseudomonas
243 genomes"	67	4	3	0.0597014925373134	0.0447761194029851	243	TRUE
NC_042346	"Unspecified
129 genomes"	57	12	7	0.210526315789474	0.12280701754386	129	TRUE
NC_042564	"Escherichia
386 genomes"	23	2	0	0.0869565217391304	0	386	TRUE
NC_043027	"Bacillus
155 genomes"	303	34	15	0.112211221122112	0.0495049504950495	155	TRUE
NC_043767	"Mycobacterium
660 genomes"	91	17	3	0.186813186813187	0.032967032967033	660	TRUE
NC_047712	"Synechococcus
77 genomes"	257	52	12	0.202334630350195	0.0466926070038911	77	TRUE
NC_047713	"Synechococcus
77 genomes"	274	53	11	0.193430656934307	0.0401459854014599	77	TRUE
NC_047714	"Synechococcus
77 genomes"	255	47	12	0.184313725490196	0.0470588235294118	77	TRUE
NC_047715	"Synechococcus
77 genomes"	195	40	9	0.205128205128205	0.0461538461538462	77	TRUE
NC_047716	"Synechococcus
77 genomes"	202	42	10	0.207920792079208	0.0495049504950495	77	TRUE
NC_047717	"Synechococcus
77 genomes"	201	42	10	0.208955223880597	0.0497512437810945	77	TRUE
NC_047718	"Synechococcus
77 genomes"	201	39	8	0.194029850746269	0.0398009950248756	77	TRUE
NC_047719	"Synechococcus
77 genomes"	206	42	8	0.203883495145631	0.0388349514563107	77	TRUE
NC_047720	"Staphylococcus
184 genomes"	199	31	8	0.155778894472362	0.0402010050251256	184	TRUE
NC_047721	"Staphylococcus
184 genomes"	202	33	6	0.163366336633663	0.0297029702970297	184	TRUE
NC_047722	"Staphylococcus
184 genomes"	220	32	8	0.145454545454545	0.0363636363636364	184	TRUE
NC_047723	"Staphylococcus
184 genomes"	201	34	7	0.169154228855721	0.0348258706467662	184	TRUE
NC_047724	"Staphylococcus
184 genomes"	220	34	8	0.154545454545455	0.0363636363636364	184	TRUE
NC_047725	"Staphylococcus
184 genomes"	220	34	8	0.154545454545455	0.0363636363636364	184	TRUE
NC_047726	"Staphylococcus
184 genomes"	217	34	7	0.15668202764977	0.032258064516129	184	TRUE
NC_047727	"Staphylococcus
184 genomes"	220	33	8	0.15	0.0363636363636364	184	TRUE
NC_047728	"Staphylococcus
184 genomes"	220	32	8	0.145454545454545	0.0363636363636364	184	TRUE
NC_047729	"Staphylococcus
184 genomes"	207	32	7	0.154589371980676	0.0338164251207729	184	TRUE
NC_047730	"Staphylococcus
184 genomes"	204	33	6	0.161764705882353	0.0294117647058824	184	TRUE
NC_047731	"Staphylococcus
184 genomes"	200	33	7	0.165	0.035	184	TRUE
NC_047732	"Staphylococcus
184 genomes"	204	33	7	0.161764705882353	0.0343137254901961	184	TRUE
NC_047733	"Synechococcus
77 genomes"	197	38	8	0.192893401015228	0.0406091370558376	77	TRUE
NC_047734	"Synechococcus
77 genomes"	213	41	11	0.192488262910798	0.0516431924882629	77	TRUE
NC_047735	"Bacillus
155 genomes"	215	27	9	0.125581395348837	0.0418604651162791	155	TRUE
NC_047736	"Bacillus
155 genomes"	281	26	9	0.0925266903914591	0.0320284697508897	155	TRUE
NC_047737	"Vibrio
119 genomes"	45	9	6	0.2	0.133333333333333	119	TRUE
NC_047739	"Lactobacillus
62 genomes"	121	16	8	0.132231404958678	0.0661157024793388	62	TRUE
NC_047740	"Enterobacteria
60 genomes"	61	8	2	0.131147540983607	0.0327868852459016	60	TRUE
NC_047741	"Vibrio
119 genomes"	48	8	6	0.166666666666667	0.125	119	TRUE
NC_047742	"Enterobacteria
60 genomes"	62	8	3	0.129032258064516	0.0483870967741936	60	TRUE
NC_047744	"Bacillus
155 genomes"	223	22	8	0.0986547085201794	0.0358744394618834	155	TRUE
NC_047746	"Vibrio
119 genomes"	49	8	5	0.163265306122449	0.102040816326531	119	TRUE
NC_047747	"Pseudomonas
243 genomes"	49	10	6	0.204081632653061	0.122448979591837	243	TRUE
NC_047748	"Klebsiella
136 genomes"	55	9	4	0.163636363636364	0.0727272727272727	136	TRUE
NC_047749	"Escherichia
386 genomes"	142	21	9	0.147887323943662	0.0633802816901408	386	TRUE
NC_047751	"Ralstonia
53 genomes"	53	12	6	0.226415094339623	0.113207547169811	53	TRUE
NC_047753	"Salmonella
208 genomes"	46	9	6	0.195652173913043	0.130434782608696	208	TRUE
NC_047754	"Escherichia
386 genomes"	150	26	9	0.173333333333333	0.06	386	TRUE
NC_047760	"Lactobacillus
62 genomes"	118	17	7	0.14406779661017	0.0593220338983051	62	TRUE
NC_047761	"Klebsiella
136 genomes"	50	12	6	0.24	0.12	136	TRUE
NC_047763	"Streptococcus
61 genomes"	45	13	5	0.288888888888889	0.111111111111111	61	TRUE
NC_047764	"Lactobacillus
62 genomes"	96	22	8	0.229166666666667	0.0833333333333333	62	TRUE
NC_047765	"Ralstonia
53 genomes"	14	2	1	0.142857142857143	0.0714285714285714	53	TRUE
NC_047766	"Escherichia
386 genomes"	47	13	6	0.276595744680851	0.127659574468085	386	TRUE
NC_047767	"Staphylococcus
184 genomes"	192	32	6	0.166666666666667	0.03125	184	TRUE
NC_047769	"Escherichia
386 genomes"	51	11	8	0.215686274509804	0.156862745098039	386	TRUE
NC_047770	"Escherichia
386 genomes"	274	21	8	0.0766423357664234	0.0291970802919708	386	TRUE
NC_047771	"Klebsiella
136 genomes"	46	11	6	0.239130434782609	0.130434782608696	136	TRUE
NC_047772	"Klebsiella
136 genomes"	50	12	6	0.24	0.12	136	TRUE
NC_047773	"Klebsiella
136 genomes"	49	11	6	0.224489795918367	0.122448979591837	136	TRUE
NC_047776	"Escherichia
386 genomes"	263	22	9	0.0836501901140684	0.0342205323193916	386	TRUE
NC_047777	"Escherichia
386 genomes"	44	11	6	0.25	0.136363636363636	386	TRUE
NC_047779	"Klebsiella
136 genomes"	54	7	4	0.12962962962963	0.0740740740740741	136	TRUE
NC_047780	"Klebsiella
136 genomes"	48	12	6	0.25	0.125	136	TRUE
NC_047781	"Klebsiella
136 genomes"	53	14	6	0.264150943396226	0.113207547169811	136	TRUE
NC_047782	"Klebsiella
136 genomes"	50	13	6	0.26	0.12	136	TRUE
NC_047783	"Klebsiella
136 genomes"	55	10	4	0.181818181818182	0.0727272727272727	136	TRUE
NC_047784	"Klebsiella
136 genomes"	77	9	1	0.116883116883117	0.012987012987013	136	TRUE
NC_047785	"Shigella
51 genomes"	77	8	1	0.103896103896104	0.012987012987013	51	TRUE
NC_047786	"Salmonella
208 genomes"	80	10	3	0.125	0.0375	208	TRUE
NC_047787	"Klebsiella
136 genomes"	52	11	4	0.211538461538462	0.0769230769230769	136	TRUE
NC_047788	"Staphylococcus
184 genomes"	20	4	3	0.2	0.15	184	TRUE
NC_047792	"Streptomyces
98 genomes"	54	9	3	0.166666666666667	0.0555555555555556	98	TRUE
NC_047793	"Streptomyces
98 genomes"	54	10	3	0.185185185185185	0.0555555555555556	98	TRUE
NC_047794	"Streptomyces
98 genomes"	56	11	4	0.196428571428571	0.0714285714285714	98	TRUE
NC_047795	"Streptomyces
98 genomes"	52	11	4	0.211538461538462	0.0769230769230769	98	TRUE
NC_047796	"Enterococcus
56 genomes"	196	40	3	0.204081632653061	0.0153061224489796	56	TRUE
NC_047798	"Klebsiella
136 genomes"	47	13	6	0.276595744680851	0.127659574468085	136	TRUE
NC_047799	"Klebsiella
136 genomes"	45	12	6	0.266666666666667	0.133333333333333	136	TRUE
NC_047800	"Ralstonia
53 genomes"	55	7	5	0.127272727272727	0.0909090909090909	53	TRUE
NC_047803	"Vibrio
119 genomes"	46	9	6	0.195652173913043	0.130434782608696	119	TRUE
NC_047804	"Ralstonia
53 genomes"	46	10	6	0.217391304347826	0.130434782608696	53	TRUE
NC_047806	"Escherichia
386 genomes"	55	12	6	0.218181818181818	0.109090909090909	386	TRUE
NC_047807	"Escherichia
386 genomes"	59	13	6	0.220338983050847	0.101694915254237	386	TRUE
NC_047808	"Escherichia
386 genomes"	49	10	7	0.204081632653061	0.142857142857143	386	TRUE
NC_047809	"Escherichia
386 genomes"	47	11	6	0.234042553191489	0.127659574468085	386	TRUE
NC_047810	"Escherichia
386 genomes"	71	10	2	0.140845070422535	0.028169014084507	386	TRUE
NC_047811	"Klebsiella
136 genomes"	52	11	5	0.211538461538462	0.0961538461538462	136	TRUE
NC_047812	"Escherichia
386 genomes"	67	7	2	0.104477611940299	0.0298507462686567	386	TRUE
NC_047813	"Staphylococcus
184 genomes"	20	5	3	0.25	0.15	184	TRUE
NC_047814	"Staphylococcus
184 genomes"	20	5	3	0.25	0.15	184	TRUE
NC_047816	"Ralstonia
53 genomes"	49	9	7	0.183673469387755	0.142857142857143	53	TRUE
NC_047817	"Klebsiella
136 genomes"	45	8	4	0.177777777777778	0.0888888888888889	136	TRUE
NC_047818	"Klebsiella
136 genomes"	42	8	4	0.19047619047619	0.0952380952380952	136	TRUE
NC_047820	"Escherichia
386 genomes"	77	14	4	0.181818181818182	0.051948051948052	386	TRUE
NC_047822	"Escherichia
386 genomes"	156	26	9	0.166666666666667	0.0576923076923077	386	TRUE
NC_047825	"Klebsiella
136 genomes"	76	9	1	0.118421052631579	0.0131578947368421	136	TRUE
NC_047826	"Pseudomonas
243 genomes"	47	10	6	0.212765957446809	0.127659574468085	243	TRUE
NC_047827	"Pseudomonas
243 genomes"	48	10	6	0.208333333333333	0.125	243	TRUE
NC_047828	"Escherichia
386 genomes"	75	9	1	0.12	0.0133333333333333	386	TRUE
NC_047829	"Escherichia
386 genomes"	47	11	6	0.234042553191489	0.127659574468085	386	TRUE
NC_047830	"Escherichia
386 genomes"	76	12	5	0.157894736842105	0.0657894736842105	386	TRUE
NC_047835	"Escherichia
386 genomes"	167	21	9	0.125748502994012	0.0538922155688623	386	TRUE
NC_047838	"Synechococcus
77 genomes"	248	45	14	0.181451612903226	0.0564516129032258	77	TRUE
NC_047841	"Klebsiella
136 genomes"	78	9	1	0.115384615384615	0.0128205128205128	136	TRUE
NC_047842	"Klebsiella
136 genomes"	47	12	6	0.25531914893617	0.127659574468085	136	TRUE
NC_047847	"Shigella
51 genomes"	75	10	1	0.133333333333333	0.0133333333333333	51	TRUE
NC_047848	"Shigella
51 genomes"	75	10	3	0.133333333333333	0.04	51	TRUE
NC_047849	"Klebsiella
136 genomes"	53	8	4	0.150943396226415	0.0754716981132076	136	TRUE
NC_047850	"Klebsiella
136 genomes"	77	10	2	0.12987012987013	0.025974025974026	136	TRUE
NC_047852	"Pseudomonas
243 genomes"	51	7	5	0.137254901960784	0.0980392156862745	243	TRUE
NC_047853	"Enterococcus
56 genomes"	214	28	5	0.130841121495327	0.0233644859813084	56	TRUE
NC_047855	"Staphylococcus
184 genomes"	19	4	3	0.210526315789474	0.157894736842105	184	TRUE
NC_047857	"Klebsiella
136 genomes"	51	6	5	0.117647058823529	0.0980392156862745	136	TRUE
NC_047859	"Salmonella
208 genomes"	164	28	10	0.170731707317073	0.0609756097560976	208	TRUE
NC_047862	"Klebsiella
136 genomes"	60	7	3	0.116666666666667	0.05	136	TRUE
NC_047863	"Shigella
51 genomes"	75	11	1	0.146666666666667	0.0133333333333333	51	TRUE
NC_047864	"Enterobacteria
60 genomes"	44	11	7	0.25	0.159090909090909	60	TRUE
NC_047867	"Enterobacteria
60 genomes"	43	11	7	0.255813953488372	0.162790697674419	60	TRUE
NC_047873	"Pseudomonas
243 genomes"	47	10	6	0.212765957446809	0.127659574468085	243	TRUE
NC_047874	"Pseudomonas
243 genomes"	47	12	5	0.25531914893617	0.106382978723404	243	TRUE
NC_047875	"Salmonella
208 genomes"	69	17	6	0.246376811594203	0.0869565217391304	208	TRUE
NC_047881	"Shigella
51 genomes"	166	28	9	0.168674698795181	0.0542168674698795	51	TRUE
NC_047882	"Vibrio
119 genomes"	152	19	9	0.125	0.0592105263157895	119	TRUE
NC_047883	"Acinetobacter
64 genomes"	51	12	7	0.235294117647059	0.137254901960784	64	TRUE
NC_047884	"Escherichia
386 genomes"	185	29	10	0.156756756756757	0.0540540540540541	386	TRUE
NC_047885	"Escherichia
386 genomes"	177	23	9	0.129943502824859	0.0508474576271187	386	TRUE
NC_047888	"Ralstonia
53 genomes"	48	12	7	0.25	0.145833333333333	53	TRUE
NC_047889	"Escherichia
386 genomes"	55	11	7	0.2	0.127272727272727	386	TRUE
NC_047890	"Escherichia
386 genomes"	47	10	6	0.212765957446809	0.127659574468085	386	TRUE
NC_047891	"Gordonia
207 genomes"	100	15	2	0.15	0.02	207	TRUE
NC_047892	"Gordonia
207 genomes"	99	11	2	0.111111111111111	0.0202020202020202	207	TRUE
NC_047893	"Escherichia
386 genomes"	71	12	5	0.169014084507042	0.0704225352112676	386	TRUE
NC_047894	"Pseudomonas
243 genomes"	46	10	6	0.217391304347826	0.130434782608696	243	TRUE
NC_047895	"Escherichia
386 genomes"	51	11	6	0.215686274509804	0.117647058823529	386	TRUE
NC_047896	"Acinetobacter
64 genomes"	49	11	6	0.224489795918367	0.122448979591837	64	TRUE
NC_047897	"Lactobacillus
62 genomes"	132	18	7	0.136363636363636	0.053030303030303	62	TRUE
NC_047898	"Salmonella
208 genomes"	82	9	1	0.109756097560976	0.0121951219512195	208	TRUE
NC_047899	"Escherichia
386 genomes"	56	13	7	0.232142857142857	0.125	386	TRUE
NC_047900	"Klebsiella
136 genomes"	203	27	11	0.133004926108374	0.0541871921182266	136	TRUE
NC_047901	"Klebsiella
136 genomes"	197	31	10	0.157360406091371	0.050761421319797	136	TRUE
NC_047902	"Pseudomonas
243 genomes"	117	11	2	0.094017094017094	0.0170940170940171	243	TRUE
NC_047903	"Vibrio
119 genomes"	53	11	5	0.207547169811321	0.0943396226415094	119	TRUE
NC_047904	"Streptomyces
98 genomes"	58	11	5	0.189655172413793	0.0862068965517242	98	TRUE
NC_047905	"Streptomyces
98 genomes"	57	18	6	0.315789473684211	0.105263157894737	98	TRUE
NC_047906	"Streptomyces
98 genomes"	59	10	4	0.169491525423729	0.0677966101694915	98	TRUE
NC_047907	"Klebsiella
136 genomes"	79	9	1	0.113924050632911	0.0126582278481013	136	TRUE
NC_047908	"Klebsiella
136 genomes"	48	15	6	0.3125	0.125	136	TRUE
NC_047918	"Lactobacillus
62 genomes"	118	19	8	0.161016949152542	0.0677966101694915	62	TRUE
NC_047919	"Staphylococcus
184 genomes"	19	4	3	0.210526315789474	0.157894736842105	184	TRUE
NC_047921	"Gordonia
207 genomes"	104	10	2	0.0961538461538462	0.0192307692307692	207	TRUE
NC_047922	"Pseudomonas
243 genomes"	52	10	6	0.192307692307692	0.115384615384615	243	TRUE
NC_047923	"Escherichia
386 genomes"	49	14	7	0.285714285714286	0.142857142857143	386	TRUE
NC_047924	"Lactobacillus
62 genomes"	180	21	6	0.116666666666667	0.0333333333333333	62	TRUE
NC_047925	"Lactobacillus
62 genomes"	126	18	7	0.142857142857143	0.0555555555555556	62	TRUE
NC_047926	"Lactobacillus
62 genomes"	178	26	7	0.146067415730337	0.0393258426966292	62	TRUE
NC_047927	"Escherichia
386 genomes"	46	11	6	0.239130434782609	0.130434782608696	386	TRUE
NC_047929	"Shigella
51 genomes"	47	10	6	0.212765957446809	0.127659574468085	51	TRUE
NC_047930	"Ralstonia
53 genomes"	44	10	6	0.227272727272727	0.136363636363636	53	TRUE
NC_047931	"Lactobacillus
62 genomes"	112	18	8	0.160714285714286	0.0714285714285714	62	TRUE
NC_047932	"Klebsiella
136 genomes"	192	36	9	0.1875	0.046875	136	TRUE
NC_047933	"Pseudomonas
243 genomes"	54	8	5	0.148148148148148	0.0925925925925926	243	TRUE
NC_047938	"Escherichia
386 genomes"	85	13	1	0.152941176470588	0.0117647058823529	386	TRUE
NC_047941	"Salmonella
208 genomes"	47	8	5	0.170212765957447	0.106382978723404	208	TRUE
NC_047942	"Escherichia
386 genomes"	47	11	6	0.234042553191489	0.127659574468085	386	TRUE
NC_047944	"Klebsiella
136 genomes"	59	11	4	0.186440677966102	0.0677966101694915	136	TRUE
NC_047945	"Staphylococcus
184 genomes"	193	28	4	0.145077720207254	0.0207253886010363	184	TRUE
NC_047946	"Ralstonia
53 genomes"	52	12	7	0.230769230769231	0.134615384615385	53	TRUE
NC_047947	"Salmonella
208 genomes"	86	11	1	0.127906976744186	0.0116279069767442	208	TRUE
NC_047948	"Staphylococcus
184 genomes"	202	27	4	0.133663366336634	0.0198019801980198	184	TRUE
NC_047952	"Pseudomonas
243 genomes"	55	7	5	0.127272727272727	0.0909090909090909	243	TRUE
NC_047953	"Pseudomonas
243 genomes"	57	7	5	0.12280701754386	0.087719298245614	243	TRUE
NC_047954	"Pseudomonas
243 genomes"	47	9	6	0.191489361702128	0.127659574468085	243	TRUE
NC_047955	"Pseudomonas
243 genomes"	47	9	6	0.191489361702128	0.127659574468085	243	TRUE
NC_047956	"Pseudomonas
243 genomes"	49	9	6	0.183673469387755	0.122448979591837	243	TRUE
NC_047957	"Pseudomonas
243 genomes"	48	9	6	0.1875	0.125	243	TRUE
NC_047959	"Enterobacteria
60 genomes"	79	9	1	0.113924050632911	0.0126582278481013	60	TRUE
NC_047960	"Escherichia
386 genomes"	87	8	2	0.0919540229885057	0.0229885057471264	386	TRUE
NC_047965	"Pseudomonas
243 genomes"	51	10	6	0.196078431372549	0.117647058823529	243	TRUE
NC_047967	"Pseudomonas
243 genomes"	57	7	4	0.12280701754386	0.0701754385964912	243	TRUE
NC_047968	"Klebsiella
136 genomes"	48	11	6	0.229166666666667	0.125	136	TRUE
NC_047969	"Klebsiella
136 genomes"	47	12	6	0.25531914893617	0.127659574468085	136	TRUE
NC_047970	"Klebsiella
136 genomes"	48	11	6	0.229166666666667	0.125	136	TRUE
NC_047971	"Klebsiella
136 genomes"	45	11	6	0.244444444444444	0.133333333333333	136	TRUE
NC_047974	"Gordonia
207 genomes"	91	9	2	0.0989010989010989	0.021978021978022	207	TRUE
NC_047979	"Escherichia
386 genomes"	126	24	10	0.19047619047619	0.0793650793650794	386	TRUE
NC_047980	"Klebsiella
136 genomes"	49	11	6	0.224489795918367	0.122448979591837	136	TRUE
NC_047981	"Pseudomonas
243 genomes"	50	10	6	0.2	0.12	243	TRUE
NC_047982	"Ralstonia
53 genomes"	45	12	6	0.266666666666667	0.133333333333333	53	TRUE
NC_047983	"Lactobacillus
62 genomes"	63	12	4	0.19047619047619	0.0634920634920635	62	TRUE
NC_047984	"Escherichia
386 genomes"	46	12	6	0.260869565217391	0.130434782608696	386	TRUE
NC_047985	"Escherichia
386 genomes"	80	9	1	0.1125	0.0125	386	TRUE
NC_047990	"Gordonia
207 genomes"	90	10	3	0.111111111111111	0.0333333333333333	207	TRUE
NC_047991	"Gordonia
207 genomes"	68	9	3	0.132352941176471	0.0441176470588235	207	TRUE
NC_047994	"Klebsiella
136 genomes"	272	21	8	0.0772058823529412	0.0294117647058824	136	TRUE
NC_047996	"Escherichia
386 genomes"	74	10	2	0.135135135135135	0.027027027027027	386	TRUE
NC_047997	"Pseudomonas
243 genomes"	51	11	6	0.215686274509804	0.117647058823529	243	TRUE
NC_047998	"Shigella
51 genomes"	75	9	1	0.12	0.0133333333333333	51	TRUE
NC_047999	"Salmonella
208 genomes"	164	24	10	0.146341463414634	0.0609756097560976	208	TRUE
NC_048000	"Salmonella
208 genomes"	159	26	9	0.163522012578616	0.0566037735849057	208	TRUE
NC_048001	"Salmonella
208 genomes"	158	26	10	0.164556962025316	0.0632911392405063	208	TRUE
NC_048002	"Escherichia
386 genomes"	48	11	6	0.229166666666667	0.125	386	TRUE
NC_048003	"Pseudomonas
243 genomes"	100	8	4	0.08	0.04	243	TRUE
NC_048004	"Salmonella
208 genomes"	48	12	6	0.25	0.125	208	TRUE
NC_048005	"Salmonella
208 genomes"	161	27	10	0.167701863354037	0.062111801242236	208	TRUE
NC_048006	"Salmonella
208 genomes"	159	23	10	0.144654088050314	0.0628930817610063	208	TRUE
NC_048007	"Salmonella
208 genomes"	161	22	10	0.136645962732919	0.062111801242236	208	TRUE
NC_048008	"Salmonella
208 genomes"	159	23	10	0.144654088050314	0.0628930817610063	208	TRUE
NC_048009	"Salmonella
208 genomes"	156	23	9	0.147435897435897	0.0576923076923077	208	TRUE
NC_048010	"Salmonella
208 genomes"	160	27	10	0.16875	0.0625	208	TRUE
NC_048011	"Salmonella
208 genomes"	159	23	10	0.144654088050314	0.0628930817610063	208	TRUE
NC_048012	"Salmonella
208 genomes"	162	25	10	0.154320987654321	0.0617283950617284	208	TRUE
NC_048013	"Salmonella
208 genomes"	159	30	9	0.188679245283019	0.0566037735849057	208	TRUE
NC_048014	"Klebsiella
136 genomes"	50	13	6	0.26	0.12	136	TRUE
NC_048015	"Synechococcus
77 genomes"	224	42	9	0.1875	0.0401785714285714	77	TRUE
NC_048018	"Gordonia
207 genomes"	97	19	1	0.195876288659794	0.0103092783505155	207	TRUE
NC_048019	"Gordonia
207 genomes"	73	11	1	0.150684931506849	0.0136986301369863	207	TRUE
NC_048021	"Gordonia
207 genomes"	161	19	4	0.118012422360248	0.0248447204968944	207	TRUE
NC_048023	"Escherichia
386 genomes"	53	10	6	0.188679245283019	0.113207547169811	386	TRUE
NC_048024	"Klebsiella
136 genomes"	74	9	1	0.121621621621622	0.0135135135135135	136	TRUE
NC_048025	"Shigella
51 genomes"	51	9	7	0.176470588235294	0.137254901960784	51	TRUE
NC_048026	"Synechococcus
77 genomes"	53	14	8	0.264150943396226	0.150943396226415	77	TRUE
NC_048027	"Gordonia
207 genomes"	116	9	3	0.0775862068965517	0.0258620689655172	207	TRUE
NC_048028	"Gordonia
207 genomes"	116	9	3	0.0775862068965517	0.0258620689655172	207	TRUE
NC_048035	"Vibrio
119 genomes"	49	7	4	0.142857142857143	0.0816326530612245	119	TRUE
NC_048036	"Vibrio
119 genomes"	51	6	4	0.117647058823529	0.0784313725490196	119	TRUE
NC_048039	"Gordonia
207 genomes"	99	15	2	0.151515151515152	0.0202020202020202	207	TRUE
NC_048040	"Gordonia
207 genomes"	102	17	2	0.166666666666667	0.0196078431372549	207	TRUE
NC_048041	"Vibrio
119 genomes"	158	18	11	0.113924050632911	0.069620253164557	119	TRUE
NC_048042	"Klebsiella
136 genomes"	76	8	1	0.105263157894737	0.0131578947368421	136	TRUE
NC_048043	"Klebsiella
136 genomes"	79	8	1	0.10126582278481	0.0126582278481013	136	TRUE
NC_048044	"Klebsiella
136 genomes"	76	9	1	0.118421052631579	0.0131578947368421	136	TRUE
NC_048049	"Synechococcus
77 genomes"	222	38	11	0.171171171171171	0.0495495495495496	77	TRUE
NC_048062	"Salmonella
208 genomes"	161	25	10	0.15527950310559	0.062111801242236	208	TRUE
NC_048063	"Escherichia
386 genomes"	47	14	7	0.297872340425532	0.148936170212766	386	TRUE
NC_048064	"Escherichia
386 genomes"	52	14	7	0.269230769230769	0.134615384615385	386	TRUE
NC_048066	"Vibrio
119 genomes"	42	6	3	0.142857142857143	0.0714285714285714	119	TRUE
NC_048067	"Escherichia
386 genomes"	57	6	3	0.105263157894737	0.0526315789473684	386	TRUE
NC_048071	"Escherichia
386 genomes"	50	11	6	0.22	0.12	386	TRUE
NC_048072	"Streptomyces
98 genomes"	58	12	4	0.206896551724138	0.0689655172413793	98	TRUE
NC_048073	"Escherichia
386 genomes"	101	15	5	0.148514851485149	0.0495049504950495	386	TRUE
NC_048074	"Acinetobacter
64 genomes"	165	15	8	0.0909090909090909	0.0484848484848485	64	TRUE
NC_048075	"Acinetobacter
64 genomes"	169	14	8	0.0828402366863906	0.0473372781065089	64	TRUE
NC_048076	"Acinetobacter
64 genomes"	50	10	5	0.2	0.1	64	TRUE
NC_048078	"Escherichia
386 genomes"	49	13	6	0.26530612244898	0.122448979591837	386	TRUE
NC_048079	"Escherichia
386 genomes"	51	13	6	0.254901960784314	0.117647058823529	386	TRUE
NC_048080	"Acinetobacter
64 genomes"	164	16	8	0.0975609756097561	0.0487804878048781	64	TRUE
NC_048081	"Acinetobacter
64 genomes"	50	7	5	0.14	0.1	64	TRUE
NC_048082	"Enterobacteria
60 genomes"	46	11	6	0.239130434782609	0.130434782608696	60	TRUE
NC_048083	"Gordonia
207 genomes"	101	16	2	0.158415841584158	0.0198019801980198	207	TRUE
NC_048084	"Lactobacillus
62 genomes"	169	23	6	0.136094674556213	0.0355029585798817	62	TRUE
NC_048085	"Lactobacillus
62 genomes"	172	23	6	0.133720930232558	0.0348837209302326	62	TRUE
NC_048087	"Enterococcus
56 genomes"	196	30	6	0.153061224489796	0.0306122448979592	56	TRUE
NC_048089	"Salmonella
208 genomes"	165	22	10	0.133333333333333	0.0606060606060606	208	TRUE
NC_048091	"Arthrobacter
76 genomes"	69	11	5	0.159420289855072	0.072463768115942	76	TRUE
NC_048092	"Arthrobacter
76 genomes"	66	13	5	0.196969696969697	0.0757575757575758	76	TRUE
NC_048093	"Arthrobacter
76 genomes"	69	13	6	0.188405797101449	0.0869565217391304	76	TRUE
NC_048094	"Arthrobacter
76 genomes"	61	11	4	0.180327868852459	0.0655737704918033	76	TRUE
NC_048095	"Arthrobacter
76 genomes"	69	11	5	0.159420289855072	0.072463768115942	76	TRUE
NC_048096	"Arthrobacter
76 genomes"	67	11	3	0.164179104477612	0.0447761194029851	76	TRUE
NC_048097	"Arthrobacter
76 genomes"	67	9	5	0.134328358208955	0.0746268656716418	76	TRUE
NC_048098	"Arthrobacter
76 genomes"	68	9	2	0.132352941176471	0.0294117647058824	76	TRUE
NC_048099	"Arthrobacter
76 genomes"	70	9	2	0.128571428571429	0.0285714285714286	76	TRUE
NC_048100	"Arthrobacter
76 genomes"	71	10	2	0.140845070422535	0.028169014084507	76	TRUE
NC_048102	"Synechococcus
77 genomes"	174	33	10	0.189655172413793	0.0574712643678161	77	TRUE
NC_048105	"Salmonella
208 genomes"	43	11	6	0.255813953488372	0.13953488372093	208	TRUE
NC_048106	"Synechococcus
77 genomes"	171	23	6	0.134502923976608	0.0350877192982456	77	TRUE
NC_048107	"Staphylococcus
184 genomes"	20	4	3	0.2	0.15	184	TRUE
NC_048109	"Pseudomonas
243 genomes"	48	9	3	0.1875	0.0625	243	TRUE
NC_048110	"Salmonella
208 genomes"	164	25	10	0.152439024390244	0.0609756097560976	208	TRUE
NC_048112	"Escherichia
386 genomes"	61	4	3	0.0655737704918033	0.0491803278688525	386	TRUE
NC_048113	"Salmonella
208 genomes"	59	8	3	0.135593220338983	0.0508474576271187	208	TRUE
NC_048114	"Klebsiella
136 genomes"	48	13	6	0.270833333333333	0.125	136	TRUE
NC_048115	"Arthrobacter
76 genomes"	68	10	5	0.147058823529412	0.0735294117647059	76	TRUE
NC_048121	"Vibrio
119 genomes"	83	8	3	0.0963855421686747	0.036144578313253	119	TRUE
NC_048122	"Vibrio
119 genomes"	83	8	3	0.0963855421686747	0.036144578313253	119	TRUE
NC_048123	"Vibrio
119 genomes"	54	9	6	0.166666666666667	0.111111111111111	119	TRUE
NC_048124	"Vibrio
119 genomes"	84	8	3	0.0952380952380952	0.0357142857142857	119	TRUE
NC_048125	"Vibrio
119 genomes"	80	8	3	0.1	0.0375	119	TRUE
NC_048126	"Klebsiella
136 genomes"	72	8	1	0.111111111111111	0.0138888888888889	136	TRUE
NC_048129	"Klebsiella
136 genomes"	46	12	6	0.260869565217391	0.130434782608696	136	TRUE
NC_048130	"Klebsiella
136 genomes"	51	15	6	0.294117647058824	0.117647058823529	136	TRUE
NC_048131	"Klebsiella
136 genomes"	45	11	6	0.244444444444444	0.133333333333333	136	TRUE
NC_048132	"Escherichia
386 genomes"	82	10	1	0.121951219512195	0.0121951219512195	386	TRUE
NC_048134	"Lactobacillus
62 genomes"	177	22	6	0.124293785310734	0.0338983050847458	62	TRUE
NC_048136	"Escherichia
386 genomes"	50	14	6	0.28	0.12	386	TRUE
NC_048138	"Klebsiella
136 genomes"	48	12	6	0.25	0.125	136	TRUE
NC_048139	"Streptomyces
98 genomes"	122	12	4	0.0983606557377049	0.0327868852459016	98	TRUE
NC_048140	"Arthrobacter
76 genomes"	56	10	5	0.178571428571429	0.0892857142857143	76	TRUE
NC_048141	"Gordonia
207 genomes"	95	14	2	0.147368421052632	0.0210526315789474	207	TRUE
NC_048142	"Acinetobacter
64 genomes"	47	8	5	0.170212765957447	0.106382978723404	64	TRUE
NC_048143	"Klebsiella
136 genomes"	78	9	1	0.115384615384615	0.0128205128205128	136	TRUE
NC_048145	"Salmonella
208 genomes"	162	21	10	0.12962962962963	0.0617283950617284	208	TRUE
NC_048146	"Gordonia
207 genomes"	99	16	3	0.161616161616162	0.0303030303030303	207	TRUE
NC_048149	"Salmonella
208 genomes"	167	29	10	0.173652694610778	0.0598802395209581	208	TRUE
NC_048150	"Shigella
51 genomes"	75	10	1	0.133333333333333	0.0133333333333333	51	TRUE
NC_048151	"Vibrio
119 genomes"	156	17	11	0.108974358974359	0.0705128205128205	119	TRUE
NC_048152	"Arthrobacter
76 genomes"	99	12	4	0.121212121212121	0.0404040404040404	76	TRUE
NC_048153	"Streptomyces
98 genomes"	53	10	2	0.188679245283019	0.0377358490566038	98	TRUE
NC_048154	"Streptomyces
98 genomes"	55	14	7	0.254545454545455	0.127272727272727	98	TRUE
NC_048155	"Streptomyces
98 genomes"	56	13	6	0.232142857142857	0.107142857142857	98	TRUE
NC_048159	"Staphylococcus
184 genomes"	18	4	3	0.222222222222222	0.166666666666667	184	TRUE
NC_048162	"Klebsiella
136 genomes"	75	9	1	0.12	0.0133333333333333	136	TRUE
NC_048163	"Escherichia
386 genomes"	48	11	7	0.229166666666667	0.145833333333333	386	TRUE
NC_048164	"Escherichia
386 genomes"	48	12	6	0.25	0.125	386	TRUE
NC_048166	"Pseudomonas
243 genomes"	132	9	2	0.0681818181818182	0.0151515151515152	243	TRUE
NC_048167	"Vibrio
119 genomes"	48	7	4	0.145833333333333	0.0833333333333333	119	TRUE
NC_048168	"Pseudomonas
243 genomes"	56	7	5	0.125	0.0892857142857143	243	TRUE
NC_048169	"Gordonia
207 genomes"	159	19	4	0.119496855345912	0.0251572327044025	207	TRUE
NC_048170	"Escherichia
386 genomes"	244	17	5	0.069672131147541	0.0204918032786885	386	TRUE
NC_048171	"Synechococcus
77 genomes"	57	17	7	0.298245614035088	0.12280701754386	77	TRUE
NC_048172	"Escherichia
386 genomes"	53	8	4	0.150943396226415	0.0754716981132076	386	TRUE
NC_048174	"Shigella
51 genomes"	55	8	5	0.145454545454545	0.0909090909090909	51	TRUE
NC_048175	"Klebsiella
136 genomes"	45	11	6	0.244444444444444	0.133333333333333	136	TRUE
NC_048176	"Gordonia
207 genomes"	179	11	2	0.0614525139664804	0.0111731843575419	207	TRUE
NC_048177	"Escherichia
386 genomes"	52	7	4	0.134615384615385	0.0769230769230769	386	TRUE
NC_048178	"Escherichia
386 genomes"	61	7	3	0.114754098360656	0.0491803278688525	386	TRUE
NC_048179	"Salmonella
208 genomes"	75	9	3	0.12	0.04	208	TRUE
NC_048180	"Shigella
51 genomes"	45	9	7	0.2	0.155555555555556	51	TRUE
NC_048183	"Synechococcus
77 genomes"	53	14	7	0.264150943396226	0.132075471698113	77	TRUE
NC_048185	"Gordonia
207 genomes"	82	10	1	0.121951219512195	0.0121951219512195	207	TRUE
NC_048186	"Escherichia
386 genomes"	209	27	9	0.129186602870813	0.0430622009569378	386	TRUE
NC_048192	"Staphylococcus
184 genomes"	55	7	3	0.127272727272727	0.0545454545454545	184	TRUE
NC_048193	"Escherichia
386 genomes"	89	8	3	0.0898876404494382	0.0337078651685393	386	TRUE
NC_048194	"Escherichia
386 genomes"	101	15	5	0.148514851485149	0.0495049504950495	386	TRUE
NC_048195	"Escherichia
386 genomes"	108	14	5	0.12962962962963	0.0462962962962963	386	TRUE
NC_048196	"Escherichia
386 genomes"	279	19	8	0.0681003584229391	0.028673835125448	386	TRUE
NC_048200	"Pseudomonas
243 genomes"	50	10	6	0.2	0.12	243	TRUE
NC_048201	"Pseudomonas
243 genomes"	49	10	6	0.204081632653061	0.122448979591837	243	TRUE
NC_048202	"Escherichia
386 genomes"	83	11	1	0.132530120481928	0.0120481927710843	386	TRUE
NC_048203	"Escherichia
386 genomes"	166	34	10	0.204819277108434	0.0602409638554217	386	TRUE
NC_048204	"Escherichia
386 genomes"	79	14	3	0.177215189873418	0.0379746835443038	386	TRUE
NC_048205	"Escherichia
386 genomes"	160	23	8	0.14375	0.05	386	TRUE
NC_048206	"Escherichia
386 genomes"	79	14	4	0.177215189873418	0.0506329113924051	386	TRUE
NC_048207	"Gordonia
207 genomes"	100	11	2	0.11	0.02	207	TRUE
NC_048208	"Escherichia
386 genomes"	75	11	6	0.146666666666667	0.08	386	TRUE
NC_048624	"Staphylococcus
184 genomes"	73	8	4	0.10958904109589	0.0547945205479452	184	TRUE
NC_048625	"Lactobacillus
62 genomes"	53	8	1	0.150943396226415	0.0188679245283019	62	TRUE
NC_048626	"Pseudomonas
243 genomes"	95	13	5	0.136842105263158	0.0526315789473684	243	TRUE
NC_048627	"Escherichia
386 genomes"	161	28	9	0.173913043478261	0.0559006211180124	386	TRUE
NC_048628	"Bacillus
155 genomes"	65	11	6	0.169230769230769	0.0923076923076923	155	TRUE
NC_048631	"Bacillus
155 genomes"	53	11	5	0.207547169811321	0.0943396226415094	155	TRUE
NC_048632	"Salmonella
208 genomes"	84	11	1	0.130952380952381	0.0119047619047619	208	TRUE
NC_048633	"Bacillus
155 genomes"	64	5	3	0.078125	0.046875	155	TRUE
NC_048634	"Staphylococcus
184 genomes"	65	7	3	0.107692307692308	0.0461538461538462	184	TRUE
NC_048635	"Staphylococcus
184 genomes"	63	13	4	0.206349206349206	0.0634920634920635	184	TRUE
NC_048636	"Staphylococcus
184 genomes"	69	10	5	0.144927536231884	0.072463768115942	184	TRUE
NC_048638	"Pseudomonas
243 genomes"	84	9	5	0.107142857142857	0.0595238095238095	243	TRUE
NC_048639	"Pseudomonas
243 genomes"	81	10	5	0.123456790123457	0.0617283950617284	243	TRUE
NC_048640	"Bacillus
155 genomes"	73	14	5	0.191780821917808	0.0684931506849315	155	TRUE
NC_048641	"Bacillus
155 genomes"	66	5	2	0.0757575757575758	0.0303030303030303	155	TRUE
NC_048644	"Staphylococcus
184 genomes"	61	12	3	0.19672131147541	0.0491803278688525	184	TRUE
NC_048647	"Klebsiella
136 genomes"	210	25	12	0.119047619047619	0.0571428571428571	136	TRUE
NC_048648	"Salmonella
208 genomes"	74	7	1	0.0945945945945946	0.0135135135135135	208	TRUE
NC_048649	"Salmonella
208 genomes"	75	9	3	0.12	0.04	208	TRUE
NC_048650	"Streptomyces
98 genomes"	171	21	11	0.12280701754386	0.064327485380117	98	TRUE
NC_048652	"Bacillus
155 genomes"	242	26	7	0.107438016528926	0.0289256198347107	155	TRUE
NC_048655	"Salmonella
208 genomes"	73	4	1	0.0547945205479452	0.0136986301369863	208	TRUE
NC_048656	"Klebsiella
136 genomes"	255	30	12	0.117647058823529	0.0470588235294118	136	TRUE
NC_048657	"Staphylococcus
184 genomes"	64	8	2	0.125	0.03125	184	TRUE
NC_048658	"Staphylococcus
184 genomes"	51	10	1	0.196078431372549	0.0196078431372549	184	TRUE
NC_048662	"Pseudomonas
243 genomes"	91	12	5	0.131868131868132	0.054945054945055	243	TRUE
NC_048663	"Pseudomonas
243 genomes"	92	12	5	0.130434782608696	0.0543478260869565	243	TRUE
NC_048666	"Salmonella
208 genomes"	71	5	1	0.0704225352112676	0.0140845070422535	208	TRUE
NC_048667	"Bacillus
155 genomes"	38	4	1	0.105263157894737	0.0263157894736842	155	TRUE
NC_048670	"Klebsiella
136 genomes"	79	7	1	0.0886075949367089	0.0126582278481013	136	TRUE
NC_048675	"Pseudomonas
243 genomes"	90	13	5	0.144444444444444	0.0555555555555556	243	TRUE
NC_048676	"Pseudomonas
243 genomes"	92	12	5	0.130434782608696	0.0543478260869565	243	TRUE
NC_048677	"Lactobacillus
62 genomes"	185	23	6	0.124324324324324	0.0324324324324324	62	TRUE
NC_048680	"Lactobacillus
62 genomes"	63	16	5	0.253968253968254	0.0793650793650794	62	TRUE
NC_048681	"Staphylococcus
184 genomes"	52	9	3	0.173076923076923	0.0576923076923077	184	TRUE
NC_048683	"Salmonella
208 genomes"	72	6	1	0.0833333333333333	0.0138888888888889	208	TRUE
NC_048684	"Streptomyces
98 genomes"	60	9	2	0.15	0.0333333333333333	98	TRUE
NC_048685	"Streptomyces
98 genomes"	62	8	2	0.129032258064516	0.032258064516129	98	TRUE
NC_048686	"Streptomyces
98 genomes"	61	8	2	0.131147540983607	0.0327868852459016	98	TRUE
NC_048687	"Pseudomonas
243 genomes"	73	9	5	0.123287671232877	0.0684931506849315	243	TRUE
NC_048694	"Klebsiella
136 genomes"	289	37	24	0.1280276816609	0.0830449826989619	136	TRUE
NC_048695	"Gordonia
207 genomes"	102	10	2	0.0980392156862745	0.0196078431372549	207	TRUE
NC_048696	"Mycobacterium
660 genomes"	99	7	4	0.0707070707070707	0.0404040404040404	660	TRUE
NC_048697	"Pseudomonas
243 genomes"	89	12	5	0.134831460674157	0.0561797752808989	243	TRUE
NC_048698	"Bacillus
155 genomes"	53	6	3	0.113207547169811	0.0566037735849057	155	TRUE
NC_048699	"Pseudomonas
243 genomes"	95	13	5	0.136842105263158	0.0526315789473684	243	TRUE
NC_048700	"Klebsiella
136 genomes"	95	11	4	0.115789473684211	0.0421052631578947	136	TRUE
NC_048705	"Mycobacterium
660 genomes"	96	11	2	0.114583333333333	0.0208333333333333	660	TRUE
NC_048706	"Streptomyces
98 genomes"	65	8	2	0.123076923076923	0.0307692307692308	98	TRUE
NC_048709	"Vibrio
119 genomes"	198	23	10	0.116161616161616	0.0505050505050505	119	TRUE
NC_048710	"Staphylococcus
184 genomes"	62	9	3	0.145161290322581	0.0483870967741936	184	TRUE
NC_048711	"Staphylococcus
184 genomes"	62	12	3	0.193548387096774	0.0483870967741936	184	TRUE
NC_048713	"Staphylococcus
184 genomes"	61	10	2	0.163934426229508	0.0327868852459016	184	TRUE
NC_048719	"Streptomyces
98 genomes"	204	21	11	0.102941176470588	0.053921568627451	98	TRUE
NC_048720	"Streptomyces
98 genomes"	210	21	10	0.1	0.0476190476190476	98	TRUE
NC_048721	"Streptomyces
98 genomes"	213	21	10	0.0985915492957746	0.0469483568075117	98	TRUE
NC_048722	"Streptomyces
98 genomes"	225	20	10	0.0888888888888889	0.0444444444444444	98	TRUE
NC_048723	"Streptomyces
98 genomes"	224	19	10	0.0848214285714286	0.0446428571428571	98	TRUE
NC_048724	"Streptomyces
98 genomes"	217	21	9	0.0967741935483871	0.0414746543778802	98	TRUE
NC_048725	"Bacillus
155 genomes"	55	5	3	0.0909090909090909	0.0545454545454545	155	TRUE
NC_048726	"Bacillus
155 genomes"	248	27	7	0.108870967741935	0.0282258064516129	155	TRUE
NC_048727	"Salmonella
208 genomes"	72	4	1	0.0555555555555556	0.0138888888888889	208	TRUE
NC_048728	"Streptomyces
98 genomes"	211	25	10	0.118483412322275	0.04739336492891	98	TRUE
NC_048729	"Mycobacterium
660 genomes"	110	16	1	0.145454545454545	0.00909090909090909	660	TRUE
NC_048730	"Streptomyces
98 genomes"	218	20	9	0.091743119266055	0.0412844036697248	98	TRUE
NC_048731	"Escherichia
386 genomes"	155	25	10	0.161290322580645	0.0645161290322581	386	TRUE
NC_048732	"Klebsiella
136 genomes"	80	10	1	0.125	0.0125	136	TRUE
NC_048734	"Mycobacterium
660 genomes"	103	8	4	0.0776699029126214	0.0388349514563107	660	TRUE
NC_048735	"Bacillus
155 genomes"	82	12	6	0.146341463414634	0.0731707317073171	155	TRUE
NC_048737	"Lactobacillus
62 genomes"	57	11	4	0.192982456140351	0.0701754385964912	62	TRUE
NC_048739	"Arthrobacter
76 genomes"	27	5	3	0.185185185185185	0.111111111111111	76	TRUE
NC_048740	"Arthrobacter
76 genomes"	27	5	3	0.185185185185185	0.111111111111111	76	TRUE
NC_048742	"Streptomyces
98 genomes"	218	22	9	0.100917431192661	0.0412844036697248	98	TRUE
NC_048743	"Mycobacterium
660 genomes"	104	7	3	0.0673076923076923	0.0288461538461538	660	TRUE
NC_048744	"Pseudomonas
243 genomes"	92	13	5	0.141304347826087	0.0543478260869565	243	TRUE
NC_048745	"Pseudomonas
243 genomes"	92	13	5	0.141304347826087	0.0543478260869565	243	TRUE
NC_048746	"Gordonia
207 genomes"	103	10	2	0.0970873786407767	0.0194174757281553	207	TRUE
NC_048747	"Vibrio
119 genomes"	214	12	4	0.0560747663551402	0.0186915887850467	119	TRUE
NC_048748	"Escherichia
386 genomes"	172	29	9	0.168604651162791	0.0523255813953488	386	TRUE
NC_048749	"Gordonia
207 genomes"	85	13	3	0.152941176470588	0.0352941176470588	207	TRUE
NC_048750	"Gordonia
207 genomes"	87	12	4	0.137931034482759	0.0459770114942529	207	TRUE
NC_048752	"Lactobacillus
62 genomes"	198	23	7	0.116161616161616	0.0353535353535354	62	TRUE
NC_048753	"Lactobacillus
62 genomes"	158	26	10	0.164556962025316	0.0632911392405063	62	TRUE
NC_048754	"Lactobacillus
62 genomes"	190	21	5	0.110526315789474	0.0263157894736842	62	TRUE
NC_048760	"Salmonella
208 genomes"	161	23	10	0.142857142857143	0.062111801242236	208	TRUE
NC_048762	"Bacillus
155 genomes"	68	12	7	0.176470588235294	0.102941176470588	155	TRUE
NC_048763	"Salmonella
208 genomes"	72	7	3	0.0972222222222222	0.0416666666666667	208	TRUE
NC_048764	"Salmonella
208 genomes"	70	7	3	0.1	0.0428571428571429	208	TRUE
NC_048765	"Vibrio
119 genomes"	197	23	12	0.116751269035533	0.0609137055837564	119	TRUE
NC_048768	"Gordonia
207 genomes"	98	10	2	0.102040816326531	0.0204081632653061	207	TRUE
NC_048779	"Vibrio
119 genomes"	213	13	5	0.0610328638497653	0.0234741784037559	119	TRUE
NC_048781	"Salmonella
208 genomes"	159	24	10	0.150943396226415	0.0628930817610063	208	TRUE
NC_048783	"Gordonia
207 genomes"	105	10	2	0.0952380952380952	0.0190476190476191	207	TRUE
NC_048785	"Salmonella
208 genomes"	165	25	10	0.151515151515152	0.0606060606060606	208	TRUE
NC_048786	"Salmonella
208 genomes"	153	22	9	0.143790849673203	0.0588235294117647	208	TRUE
NC_048788	"Mycobacterium
660 genomes"	99	15	2	0.151515151515152	0.0202020202020202	660	TRUE
NC_048793	"Gordonia
207 genomes"	82	11	3	0.134146341463415	0.0365853658536585	207	TRUE
NC_048794	"Salmonella
208 genomes"	160	26	9	0.1625	0.05625	208	TRUE
NC_048795	"Salmonella
208 genomes"	156	26	9	0.166666666666667	0.0576923076923077	208	TRUE
NC_048797	"Bacillus
155 genomes"	232	29	8	0.125	0.0344827586206897	155	TRUE
NC_048798	"Klebsiella
136 genomes"	268	39	24	0.145522388059702	0.0895522388059701	136	TRUE
NC_048799	"Escherichia
386 genomes"	75	12	5	0.16	0.0666666666666667	386	TRUE
NC_048805	"Klebsiella
136 genomes"	81	8	1	0.0987654320987654	0.0123456790123457	136	TRUE
NC_048806	"Pseudomonas
243 genomes"	90	13	5	0.144444444444444	0.0555555555555556	243	TRUE
NC_048808	"Salmonella
208 genomes"	163	24	10	0.147239263803681	0.0613496932515337	208	TRUE
NC_048809	"Salmonella
208 genomes"	166	27	10	0.162650602409639	0.0602409638554217	208	TRUE
NC_048810	"Gordonia
207 genomes"	90	12	4	0.133333333333333	0.0444444444444444	207	TRUE
NC_048811	"Salmonella
208 genomes"	163	23	10	0.141104294478528	0.0613496932515337	208	TRUE
NC_048812	"Gordonia
207 genomes"	91	10	3	0.10989010989011	0.032967032967033	207	TRUE
NC_048813	"Gordonia
207 genomes"	89	10	3	0.112359550561798	0.0337078651685393	207	TRUE
NC_048814	"Gordonia
207 genomes"	86	11	3	0.127906976744186	0.0348837209302326	207	TRUE
NC_048815	"Gordonia
207 genomes"	89	11	3	0.123595505617978	0.0337078651685393	207	TRUE
NC_048816	"Gordonia
207 genomes"	83	13	4	0.156626506024096	0.0481927710843374	207	TRUE
NC_048817	"Gordonia
207 genomes"	84	10	3	0.119047619047619	0.0357142857142857	207	TRUE
NC_048818	"Escherichia
386 genomes"	159	25	9	0.157232704402516	0.0566037735849057	386	TRUE
NC_048819	"Salmonella
208 genomes"	158	23	10	0.145569620253165	0.0632911392405063	208	TRUE
NC_048820	"Gordonia
207 genomes"	105	11	2	0.104761904761905	0.0190476190476191	207	TRUE
NC_048822	"Gordonia
207 genomes"	85	10	3	0.117647058823529	0.0352941176470588	207	TRUE
NC_048823	"Gordonia
207 genomes"	84	12	3	0.142857142857143	0.0357142857142857	207	TRUE
NC_048824	"Mycobacterium
660 genomes"	98	8	4	0.0816326530612245	0.0408163265306122	660	TRUE
NC_048825	"Gordonia
207 genomes"	85	12	3	0.141176470588235	0.0352941176470588	207	TRUE
NC_048826	"Gordonia
207 genomes"	90	11	3	0.122222222222222	0.0333333333333333	207	TRUE
NC_048827	"Vibrio
119 genomes"	184	24	10	0.130434782608696	0.0543478260869565	119	TRUE
NC_048845	"Escherichia
386 genomes"	72	12	5	0.166666666666667	0.0694444444444445	386	TRUE
NC_048850	"Mycobacterium
660 genomes"	98	17	3	0.173469387755102	0.0306122448979592	660	TRUE
NC_048851	"Gordonia
207 genomes"	104	10	2	0.0961538461538462	0.0192307692307692	207	TRUE
NC_048852	"Salmonella
208 genomes"	174	24	9	0.137931034482759	0.0517241379310345	208	TRUE
NC_048853	"Unspecified
129 genomes"	170	23	9	0.135294117647059	0.0529411764705882	129	TRUE
NC_048854	"Streptomyces
98 genomes"	70	7	1	0.1	0.0142857142857143	98	TRUE
NC_048855	"Unspecified
129 genomes"	173	26	9	0.15028901734104	0.0520231213872832	129	TRUE
NC_048856	"Unspecified
129 genomes"	169	23	9	0.136094674556213	0.0532544378698225	129	TRUE
NC_048857	"Unspecified
129 genomes"	175	26	9	0.148571428571429	0.0514285714285714	129	TRUE
NC_048862	"Salmonella
208 genomes"	15	2	2	0.133333333333333	0.133333333333333	208	TRUE
NC_048863	"Salmonella
208 genomes"	70	7	3	0.1	0.0428571428571429	208	TRUE
NC_048864	"Salmonella
208 genomes"	72	8	3	0.111111111111111	0.0416666666666667	208	TRUE
NC_048865	"Salmonella
208 genomes"	154	22	9	0.142857142857143	0.0584415584415584	208	TRUE
NC_048866	"Salmonella
208 genomes"	157	22	10	0.140127388535032	0.0636942675159236	208	TRUE
NC_048867	"Salmonella
208 genomes"	157	23	10	0.146496815286624	0.0636942675159236	208	TRUE
NC_048868	"Salmonella
208 genomes"	161	23	10	0.142857142857143	0.062111801242236	208	TRUE
NC_048869	"Salmonella
208 genomes"	162	24	10	0.148148148148148	0.0617283950617284	208	TRUE
NC_048870	"Salmonella
208 genomes"	164	25	10	0.152439024390244	0.0609756097560976	208	TRUE
NC_048871	"Salmonella
208 genomes"	166	24	10	0.144578313253012	0.0602409638554217	208	TRUE
NC_048872	"Salmonella
208 genomes"	164	29	10	0.176829268292683	0.0609756097560976	208	TRUE
NC_048873	"Klebsiella
136 genomes"	251	26	13	0.103585657370518	0.051792828685259	136	TRUE
NC_048874	"Escherichia
386 genomes"	6	1	0	0.166666666666667	0	386	TRUE
NC_048876	"Gordonia
207 genomes"	78	8	2	0.102564102564103	0.0256410256410256	207	TRUE
NC_049341	"Escherichia
386 genomes"	48	9	2	0.1875	0.0416666666666667	386	TRUE
NC_049342	"Escherichia
386 genomes"	53	9	5	0.169811320754717	0.0943396226415094	386	TRUE
NC_049343	"Escherichia
386 genomes"	41	9	3	0.219512195121951	0.0731707317073171	386	TRUE
NC_049344	"Escherichia
386 genomes"	51	12	4	0.235294117647059	0.0784313725490196	386	TRUE
NC_049345	"Unspecified
129 genomes"	86	11	5	0.127906976744186	0.0581395348837209	129	TRUE
NC_049346	"Lactococcus
178 genomes"	50	9	3	0.18	0.06	178	TRUE
NC_049347	"Lactococcus
178 genomes"	55	8	3	0.145454545454545	0.0545454545454545	178	TRUE
NC_049348	"Lactococcus
178 genomes"	60	13	3	0.216666666666667	0.05	178	TRUE
NC_049349	"Lactococcus
178 genomes"	57	12	3	0.210526315789474	0.0526315789473684	178	TRUE
NC_049350	"Vibrio
119 genomes"	102	13	3	0.127450980392157	0.0294117647058824	119	TRUE
NC_049351	"Lactococcus
178 genomes"	51	9	4	0.176470588235294	0.0784313725490196	178	TRUE
NC_049352	"Lactococcus
178 genomes"	56	12	4	0.214285714285714	0.0714285714285714	178	TRUE
NC_049353	"Lactococcus
178 genomes"	55	9	3	0.163636363636364	0.0545454545454545	178	TRUE
NC_049354	"Lactococcus
178 genomes"	47	9	3	0.191489361702128	0.0638297872340426	178	TRUE
NC_049355	"Lactococcus
178 genomes"	53	9	3	0.169811320754717	0.0566037735849057	178	TRUE
NC_049356	"Lactococcus
178 genomes"	54	8	4	0.148148148148148	0.0740740740740741	178	TRUE
NC_049357	"Lactococcus
178 genomes"	52	10	3	0.192307692307692	0.0576923076923077	178	TRUE
NC_049358	"Lactococcus
178 genomes"	54	8	3	0.148148148148148	0.0555555555555556	178	TRUE
NC_049359	"Lactococcus
178 genomes"	55	9	3	0.163636363636364	0.0545454545454545	178	TRUE
NC_049360	"Lactococcus
178 genomes"	56	9	3	0.160714285714286	0.0535714285714286	178	TRUE
NC_049361	"Lactococcus
178 genomes"	58	7	3	0.120689655172414	0.0517241379310345	178	TRUE
NC_049362	"Lactococcus
178 genomes"	57	14	4	0.245614035087719	0.0701754385964912	178	TRUE
NC_049363	"Lactococcus
178 genomes"	54	11	4	0.203703703703704	0.0740740740740741	178	TRUE
NC_049364	"Lactococcus
178 genomes"	56	9	3	0.160714285714286	0.0535714285714286	178	TRUE
NC_049365	"Lactococcus
178 genomes"	59	10	3	0.169491525423729	0.0508474576271187	178	TRUE
NC_049366	"Lactococcus
178 genomes"	55	8	3	0.145454545454545	0.0545454545454545	178	TRUE
NC_049367	"Lactococcus
178 genomes"	60	11	3	0.183333333333333	0.05	178	TRUE
NC_049368	"Lactococcus
178 genomes"	59	9	3	0.152542372881356	0.0508474576271187	178	TRUE
NC_049369	"Lactococcus
178 genomes"	49	10	3	0.204081632653061	0.0612244897959184	178	TRUE
NC_049370	"Lactococcus
178 genomes"	53	7	3	0.132075471698113	0.0566037735849057	178	TRUE
NC_049373	"Lactococcus
178 genomes"	56	8	3	0.142857142857143	0.0535714285714286	178	TRUE
NC_049374	"Lactococcus
178 genomes"	58	6	3	0.103448275862069	0.0517241379310345	178	TRUE
NC_049375	"Lactococcus
178 genomes"	51	11	3	0.215686274509804	0.0588235294117647	178	TRUE
NC_049376	"Lactococcus
178 genomes"	58	5	3	0.0862068965517242	0.0517241379310345	178	TRUE
NC_049377	"Lactococcus
178 genomes"	54	9	4	0.166666666666667	0.0740740740740741	178	TRUE
NC_049378	"Salmonella
208 genomes"	207	28	10	0.135265700483092	0.0483091787439614	208	TRUE
NC_049379	"Vibrio
119 genomes"	108	17	5	0.157407407407407	0.0462962962962963	119	TRUE
NC_049380	"Vibrio
119 genomes"	104	13	3	0.125	0.0288461538461538	119	TRUE
NC_049381	"Lactococcus
178 genomes"	52	8	3	0.153846153846154	0.0576923076923077	178	TRUE
NC_049382	"Salmonella
208 genomes"	201	26	11	0.129353233830846	0.054726368159204	208	TRUE
NC_049385	"Unspecified
129 genomes"	42	8	4	0.19047619047619	0.0952380952380952	129	TRUE
NC_049386	"Unspecified
129 genomes"	43	7	4	0.162790697674419	0.0930232558139535	129	TRUE
NC_049387	"Unspecified
129 genomes"	42	7	4	0.166666666666667	0.0952380952380952	129	TRUE
NC_049388	"Unspecified
129 genomes"	42	8	5	0.19047619047619	0.119047619047619	129	TRUE
NC_049389	"Unspecified
129 genomes"	38	7	4	0.184210526315789	0.105263157894737	129	TRUE
NC_049390	"Unspecified
129 genomes"	41	9	4	0.219512195121951	0.0975609756097561	129	TRUE
NC_049391	"Unspecified
129 genomes"	52	9	5	0.173076923076923	0.0961538461538462	129	TRUE
NC_049392	"Escherichia
386 genomes"	35	5	2	0.142857142857143	0.0571428571428571	386	TRUE
NC_049393	"Escherichia
386 genomes"	40	7	3	0.175	0.075	386	TRUE
NC_049394	"Escherichia
386 genomes"	40	7	3	0.175	0.075	386	TRUE
NC_049395	"Escherichia
386 genomes"	40	7	3	0.175	0.075	386	TRUE
NC_049396	"Salmonella
208 genomes"	200	28	11	0.14	0.055	208	TRUE
NC_049397	"Lactococcus
178 genomes"	63	10	3	0.158730158730159	0.0476190476190476	178	TRUE
NC_049398	"Lactococcus
178 genomes"	52	8	3	0.153846153846154	0.0576923076923077	178	TRUE
NC_049399	"Lactococcus
178 genomes"	62	10	3	0.161290322580645	0.0483870967741936	178	TRUE
NC_049400	"Lactococcus
178 genomes"	54	11	3	0.203703703703704	0.0555555555555556	178	TRUE
NC_049401	"Lactococcus
178 genomes"	56	6	3	0.107142857142857	0.0535714285714286	178	TRUE
NC_049402	"Lactococcus
178 genomes"	63	8	3	0.126984126984127	0.0476190476190476	178	TRUE
NC_049403	"Lactococcus
178 genomes"	58	12	2	0.206896551724138	0.0344827586206897	178	TRUE
NC_049404	"Lactococcus
178 genomes"	58	12	3	0.206896551724138	0.0517241379310345	178	TRUE
NC_049405	"Lactococcus
178 genomes"	63	8	3	0.126984126984127	0.0476190476190476	178	TRUE
NC_049406	"Lactococcus
178 genomes"	54	11	5	0.203703703703704	0.0925925925925926	178	TRUE
NC_049407	"Lactococcus
178 genomes"	57	9	3	0.157894736842105	0.0526315789473684	178	TRUE
NC_049408	"Lactococcus
178 genomes"	59	9	3	0.152542372881356	0.0508474576271187	178	TRUE
NC_049409	"Lactococcus
178 genomes"	52	10	3	0.192307692307692	0.0576923076923077	178	TRUE
NC_049410	"Lactococcus
178 genomes"	48	9	3	0.1875	0.0625	178	TRUE
NC_049411	"Lactococcus
178 genomes"	54	8	2	0.148148148148148	0.037037037037037	178	TRUE
NC_049412	"Lactococcus
178 genomes"	56	10	3	0.178571428571429	0.0535714285714286	178	TRUE
NC_049413	"Lactococcus
178 genomes"	56	10	3	0.178571428571429	0.0535714285714286	178	TRUE
NC_049414	"Lactococcus
178 genomes"	50	7	3	0.14	0.06	178	TRUE
NC_049415	"Lactococcus
178 genomes"	53	8	4	0.150943396226415	0.0754716981132076	178	TRUE
NC_049416	"Lactococcus
178 genomes"	51	10	3	0.196078431372549	0.0588235294117647	178	TRUE
NC_049417	"Lactococcus
178 genomes"	51	9	3	0.176470588235294	0.0588235294117647	178	TRUE
NC_049418	"Lactococcus
178 genomes"	52	9	3	0.173076923076923	0.0576923076923077	178	TRUE
NC_049419	"Lactococcus
178 genomes"	53	11	3	0.207547169811321	0.0566037735849057	178	TRUE
NC_049420	"Lactococcus
178 genomes"	53	10	3	0.188679245283019	0.0566037735849057	178	TRUE
NC_049421	"Lactococcus
178 genomes"	53	10	3	0.188679245283019	0.0566037735849057	178	TRUE
NC_049422	"Lactococcus
178 genomes"	52	10	3	0.192307692307692	0.0576923076923077	178	TRUE
NC_049423	"Lactococcus
178 genomes"	53	8	3	0.150943396226415	0.0566037735849057	178	TRUE
NC_049424	"Lactococcus
178 genomes"	51	9	3	0.176470588235294	0.0588235294117647	178	TRUE
NC_049425	"Lactococcus
178 genomes"	55	10	3	0.181818181818182	0.0545454545454545	178	TRUE
NC_049426	"Lactococcus
178 genomes"	54	9	3	0.166666666666667	0.0555555555555556	178	TRUE
NC_049427	"Escherichia
386 genomes"	203	25	12	0.123152709359606	0.0591133004926108	386	TRUE
NC_049428	"Salmonella
208 genomes"	201	32	10	0.159203980099502	0.0497512437810945	208	TRUE
NC_049430	"Vibrio
119 genomes"	107	20	5	0.186915887850467	0.0467289719626168	119	TRUE
NC_049431	"Vibrio
119 genomes"	96	16	5	0.166666666666667	0.0520833333333333	119	TRUE
NC_049432	"Ralstonia
53 genomes"	57	13	5	0.228070175438597	0.087719298245614	53	TRUE
NC_049433	"Escherichia
386 genomes"	199	30	11	0.150753768844221	0.0552763819095477	386	TRUE
NC_049434	"Lactococcus
178 genomes"	55	9	3	0.163636363636364	0.0545454545454545	178	TRUE
NC_049437	"Salmonella
208 genomes"	194	29	11	0.149484536082474	0.0567010309278351	208	TRUE
NC_049438	"Acinetobacter
64 genomes"	245	45	22	0.183673469387755	0.0897959183673469	64	TRUE
NC_049439	"Salmonella
208 genomes"	197	26	11	0.131979695431472	0.0558375634517767	208	TRUE
NC_049440	"Salmonella
208 genomes"	189	28	11	0.148148148148148	0.0582010582010582	208	TRUE
NC_049441	"Acinetobacter
64 genomes"	246	45	23	0.182926829268293	0.0934959349593496	64	TRUE
NC_049442	"Arthrobacter
76 genomes"	105	13	2	0.123809523809524	0.0190476190476191	76	TRUE
NC_049443	"Salmonella
208 genomes"	198	28	11	0.141414141414141	0.0555555555555556	208	TRUE
NC_049444	"Klebsiella
136 genomes"	85	15	7	0.176470588235294	0.0823529411764706	136	TRUE
NC_049445	"Acinetobacter
64 genomes"	249	43	22	0.172690763052209	0.0883534136546185	64	TRUE
NC_049446	"Lactococcus
178 genomes"	54	9	3	0.166666666666667	0.0555555555555556	178	TRUE
NC_049447	"Lactococcus
178 genomes"	57	8	3	0.140350877192982	0.0526315789473684	178	TRUE
NC_049448	"Klebsiella
136 genomes"	49	10	7	0.204081632653061	0.142857142857143	136	TRUE
NC_049449	"Klebsiella
136 genomes"	25	2	1	0.08	0.04	136	TRUE
NC_049450	"Klebsiella
136 genomes"	40	10	5	0.25	0.125	136	TRUE
NC_049451	"Klebsiella
136 genomes"	40	8	5	0.2	0.125	136	TRUE
NC_049452	"Klebsiella
136 genomes"	42	6	3	0.142857142857143	0.0714285714285714	136	TRUE
NC_049453	"Klebsiella
136 genomes"	48	10	7	0.208333333333333	0.145833333333333	136	TRUE
NC_049454	"Klebsiella
136 genomes"	46	9	5	0.195652173913043	0.108695652173913	136	TRUE
NC_049455	"Shigella
51 genomes"	204	29	10	0.142156862745098	0.0490196078431373	51	TRUE
NC_049456	"Pseudomonas
243 genomes"	95	12	5	0.126315789473684	0.0526315789473684	243	TRUE
NC_049457	"Escherichia
386 genomes"	46	9	4	0.195652173913043	0.0869565217391304	386	TRUE
NC_049458	"Salmonella
208 genomes"	194	31	11	0.15979381443299	0.0567010309278351	208	TRUE
NC_049459	"Salmonella
208 genomes"	43	10	5	0.232558139534884	0.116279069767442	208	TRUE
NC_049460	"Salmonella
208 genomes"	38	5	2	0.131578947368421	0.0526315789473684	208	TRUE
NC_049461	"Unspecified
129 genomes"	43	7	4	0.162790697674419	0.0930232558139535	129	TRUE
NC_049462	"Klebsiella
136 genomes"	197	30	10	0.152284263959391	0.050761421319797	136	TRUE
NC_049465	"Arthrobacter
76 genomes"	78	13	1	0.166666666666667	0.0128205128205128	76	TRUE
NC_049466	"Escherichia
386 genomes"	73	15	6	0.205479452054795	0.0821917808219178	386	TRUE
NC_049467	"Klebsiella
136 genomes"	82	12	5	0.146341463414634	0.0609756097560976	136	TRUE
NC_049468	"Arthrobacter
76 genomes"	77	10	1	0.12987012987013	0.012987012987013	76	TRUE
NC_049470	"Arthrobacter
76 genomes"	82	13	3	0.158536585365854	0.0365853658536585	76	TRUE
NC_049471	"Arthrobacter
76 genomes"	106	14	2	0.132075471698113	0.0188679245283019	76	TRUE
NC_049472	"Klebsiella
136 genomes"	205	31	10	0.151219512195122	0.0487804878048781	136	TRUE
NC_049473	"Arthrobacter
76 genomes"	69	9	3	0.130434782608696	0.0434782608695652	76	TRUE
NC_049474	"Lactococcus
178 genomes"	48	7	3	0.145833333333333	0.0625	178	TRUE
NC_049475	"Lactococcus
178 genomes"	50	8	3	0.16	0.06	178	TRUE
NC_049476	"Lactococcus
178 genomes"	57	10	4	0.175438596491228	0.0701754385964912	178	TRUE
NC_049477	"Vibrio
119 genomes"	48	7	3	0.145833333333333	0.0625	119	TRUE
NC_049478	"Arthrobacter
76 genomes"	101	9	3	0.0891089108910891	0.0297029702970297	76	TRUE
NC_049479	"Acinetobacter
64 genomes"	243	43	22	0.176954732510288	0.0905349794238683	64	TRUE
NC_049480	"Lactococcus
178 genomes"	57	10	3	0.175438596491228	0.0526315789473684	178	TRUE
NC_049481	"Lactococcus
178 genomes"	54	10	3	0.185185185185185	0.0555555555555556	178	TRUE
NC_049482	"Lactococcus
178 genomes"	47	8	3	0.170212765957447	0.0638297872340426	178	TRUE
NC_049483	"Lactococcus
178 genomes"	54	7	2	0.12962962962963	0.037037037037037	178	TRUE
NC_049484	"Lactococcus
178 genomes"	55	9	2	0.163636363636364	0.0363636363636364	178	TRUE
NC_049485	"Lactococcus
178 genomes"	60	11	3	0.183333333333333	0.05	178	TRUE
NC_049486	"Lactococcus
178 genomes"	55	9	3	0.163636363636364	0.0545454545454545	178	TRUE
NC_049487	"Lactococcus
178 genomes"	58	9	2	0.155172413793103	0.0344827586206897	178	TRUE
NC_049488	"Lactococcus
178 genomes"	46	10	2	0.217391304347826	0.0434782608695652	178	TRUE
NC_049489	"Arthrobacter
76 genomes"	101	13	2	0.128712871287129	0.0198019801980198	76	TRUE
NC_049490	"Acinetobacter
64 genomes"	243	43	22	0.176954732510288	0.0905349794238683	64	TRUE
NC_049491	"Acinetobacter
64 genomes"	233	45	23	0.1931330472103	0.0987124463519313	64	TRUE
NC_049492	"Acinetobacter
64 genomes"	242	44	23	0.181818181818182	0.0950413223140496	64	TRUE
NC_049493	"Acinetobacter
64 genomes"	238	44	22	0.184873949579832	0.092436974789916	64	TRUE
NC_049494	"Acinetobacter
64 genomes"	245	42	22	0.171428571428571	0.0897959183673469	64	TRUE
NC_049495	"Salmonella
208 genomes"	200	28	10	0.14	0.05	208	TRUE
NC_049496	"Salmonella
208 genomes"	201	27	12	0.134328358208955	0.0597014925373134	208	TRUE
NC_049497	"Salmonella
208 genomes"	208	30	10	0.144230769230769	0.0480769230769231	208	TRUE
NC_049498	"Arthrobacter
76 genomes"	69	11	1	0.159420289855072	0.0144927536231884	76	TRUE
NC_049499	"Salmonella
208 genomes"	181	29	9	0.160220994475138	0.0497237569060774	208	TRUE
NC_049500	"Salmonella
208 genomes"	181	25	9	0.138121546961326	0.0497237569060774	208	TRUE
NC_049501	"Salmonella
208 genomes"	193	31	13	0.160621761658031	0.0673575129533679	208	TRUE
NC_049502	"Salmonella
208 genomes"	199	28	12	0.14070351758794	0.0603015075376884	208	TRUE
NC_049503	"Salmonella
208 genomes"	202	26	12	0.128712871287129	0.0594059405940594	208	TRUE
NC_049504	"Salmonella
208 genomes"	201	26	11	0.129353233830846	0.054726368159204	208	TRUE
NC_049505	"Salmonella
208 genomes"	196	32	11	0.163265306122449	0.0561224489795918	208	TRUE
NC_049506	"Salmonella
208 genomes"	205	25	10	0.121951219512195	0.0487804878048781	208	TRUE
NC_049507	"Salmonella
208 genomes"	195	31	12	0.158974358974359	0.0615384615384615	208	TRUE
NC_049508	"Salmonella
208 genomes"	199	31	13	0.155778894472362	0.0653266331658292	208	TRUE
NC_049509	"Salmonella
208 genomes"	209	29	11	0.138755980861244	0.0526315789473684	208	TRUE
NC_049511	"Acinetobacter
64 genomes"	240	42	22	0.175	0.0916666666666667	64	TRUE
NC_049512	"Salmonella
208 genomes"	197	24	10	0.121827411167513	0.050761421319797	208	TRUE
NC_049805	"Lactococcus
178 genomes"	86	9	2	0.104651162790698	0.0232558139534884	178	TRUE
NC_049806	"Lactococcus
178 genomes"	85	8	2	0.0941176470588235	0.0235294117647059	178	TRUE
NC_049807	"Lactococcus
178 genomes"	91	11	2	0.120879120879121	0.021978021978022	178	TRUE
NC_049808	"Lactococcus
178 genomes"	81	8	2	0.0987654320987654	0.0246913580246914	178	TRUE
NC_049809	"Lactococcus
178 genomes"	52	12	4	0.230769230769231	0.0769230769230769	178	TRUE
NC_049810	"Lactococcus
178 genomes"	48	14	6	0.291666666666667	0.125	178	TRUE
NC_049811	"Lactococcus
178 genomes"	51	15	6	0.294117647058824	0.117647058823529	178	TRUE
NC_049812	"Lactococcus
178 genomes"	51	14	6	0.274509803921569	0.117647058823529	178	TRUE
NC_049813	"Escherichia
386 genomes"	66	8	1	0.121212121212121	0.0151515151515152	386	TRUE
NC_049814	"Shigella
51 genomes"	84	13	2	0.154761904761905	0.0238095238095238	51	TRUE
NC_049815	"Escherichia
386 genomes"	86	13	2	0.151162790697674	0.0232558139534884	386	TRUE
NC_049816	"Escherichia
386 genomes"	85	12	1	0.141176470588235	0.0117647058823529	386	TRUE
NC_049817	"Escherichia
386 genomes"	83	13	2	0.156626506024096	0.0240963855421687	386	TRUE
NC_049818	"Escherichia
386 genomes"	84	11	1	0.130952380952381	0.0119047619047619	386	TRUE
NC_049819	"Escherichia
386 genomes"	86	12	2	0.13953488372093	0.0232558139534884	386	TRUE
NC_049820	"Shigella
51 genomes"	71	12	1	0.169014084507042	0.0140845070422535	51	TRUE
NC_049821	"Salmonella
208 genomes"	80	12	1	0.15	0.0125	208	TRUE
NC_049822	"Escherichia
386 genomes"	83	11	1	0.132530120481928	0.0120481927710843	386	TRUE
NC_049823	"Escherichia
386 genomes"	82	10	1	0.121951219512195	0.0121951219512195	386	TRUE
NC_049824	"Escherichia
386 genomes"	80	12	1	0.15	0.0125	386	TRUE
NC_049825	"Escherichia
386 genomes"	75	12	1	0.16	0.0133333333333333	386	TRUE
NC_049826	"Escherichia
386 genomes"	82	11	1	0.134146341463415	0.0121951219512195	386	TRUE
NC_049827	"Escherichia
386 genomes"	79	14	1	0.177215189873418	0.0126582278481013	386	TRUE
NC_049828	"Escherichia
386 genomes"	74	10	1	0.135135135135135	0.0135135135135135	386	TRUE
NC_049829	"Escherichia
386 genomes"	70	8	1	0.114285714285714	0.0142857142857143	386	TRUE
NC_049830	"Escherichia
386 genomes"	76	9	1	0.118421052631579	0.0131578947368421	386	TRUE
NC_049831	"Shigella
51 genomes"	80	9	1	0.1125	0.0125	51	TRUE
NC_049832	"Escherichia
386 genomes"	77	9	1	0.116883116883117	0.012987012987013	386	TRUE
NC_049833	"Klebsiella
136 genomes"	79	8	1	0.10126582278481	0.0126582278481013	136	TRUE
NC_049834	"Klebsiella
136 genomes"	83	10	1	0.120481927710843	0.0120481927710843	136	TRUE
NC_049835	"Klebsiella
136 genomes"	87	9	1	0.103448275862069	0.0114942528735632	136	TRUE
NC_049836	"Klebsiella
136 genomes"	79	9	1	0.113924050632911	0.0126582278481013	136	TRUE
NC_049837	"Klebsiella
136 genomes"	79	9	1	0.113924050632911	0.0126582278481013	136	TRUE
NC_049838	"Klebsiella
136 genomes"	77	10	1	0.12987012987013	0.012987012987013	136	TRUE
NC_049839	"Klebsiella
136 genomes"	77	9	2	0.116883116883117	0.025974025974026	136	TRUE
NC_049840	"Klebsiella
136 genomes"	78	8	1	0.102564102564103	0.0128205128205128	136	TRUE
NC_049841	"Klebsiella
136 genomes"	77	8	1	0.103896103896104	0.012987012987013	136	TRUE
NC_049842	"Klebsiella
136 genomes"	77	9	1	0.116883116883117	0.012987012987013	136	TRUE
NC_049843	"Klebsiella
136 genomes"	43	7	1	0.162790697674419	0.0232558139534884	136	TRUE
NC_049844	"Klebsiella
136 genomes"	73	8	1	0.10958904109589	0.0136986301369863	136	TRUE
NC_049845	"Klebsiella
136 genomes"	78	11	3	0.141025641025641	0.0384615384615385	136	TRUE
NC_049846	"Klebsiella
136 genomes"	76	8	1	0.105263157894737	0.0131578947368421	136	TRUE
NC_049847	"Klebsiella
136 genomes"	78	10	2	0.128205128205128	0.0256410256410256	136	TRUE
NC_049848	"Klebsiella
136 genomes"	77	8	1	0.103896103896104	0.012987012987013	136	TRUE
NC_049852	"Escherichia
386 genomes"	80	12	1	0.15	0.0125	386	TRUE
NC_049853	"Escherichia
386 genomes"	76	11	2	0.144736842105263	0.0263157894736842	386	TRUE
NC_049854	"Lactococcus
178 genomes"	178	33	14	0.185393258426966	0.0786516853932584	178	TRUE
NC_049855	"Lactococcus
178 genomes"	178	29	14	0.162921348314607	0.0786516853932584	178	TRUE
NC_049856	"Lactococcus
178 genomes"	187	30	15	0.160427807486631	0.0802139037433155	178	TRUE
NC_049857	"Lactococcus
178 genomes"	166	29	14	0.174698795180723	0.0843373493975904	178	TRUE
NC_049917	"Escherichia
386 genomes"	72	13	5	0.180555555555556	0.0694444444444445	386	TRUE
NC_049918	"Escherichia
386 genomes"	76	10	4	0.131578947368421	0.0526315789473684	386	TRUE
NC_049919	"Escherichia
386 genomes"	72	10	5	0.138888888888889	0.0694444444444445	386	TRUE
NC_049920	"Unspecified
129 genomes"	74	11	4	0.148648648648649	0.0540540540540541	129	TRUE
NC_049921	"Unspecified
129 genomes"	69	8	4	0.115942028985507	0.0579710144927536	129	TRUE
NC_049922	"Unspecified
129 genomes"	82	12	5	0.146341463414634	0.0609756097560976	129	TRUE
NC_049923	"Unspecified
129 genomes"	68	9	4	0.132352941176471	0.0588235294117647	129	TRUE
NC_049924	"Unspecified
129 genomes"	85	14	5	0.164705882352941	0.0588235294117647	129	TRUE
NC_049925	"Unspecified
129 genomes"	80	13	4	0.1625	0.05	129	TRUE
NC_049926	"Escherichia
386 genomes"	60	10	6	0.166666666666667	0.1	386	TRUE
NC_049930	"Enterococcus
56 genomes"	22	7	3	0.318181818181818	0.136363636363636	56	TRUE
NC_049931	"Enterococcus
56 genomes"	22	7	3	0.318181818181818	0.136363636363636	56	TRUE
NC_049932	"Enterococcus
56 genomes"	24	5	4	0.208333333333333	0.166666666666667	56	TRUE
NC_049933	"Enterococcus
56 genomes"	25	5	4	0.2	0.16	56	TRUE
NC_049934	"Enterococcus
56 genomes"	30	5	4	0.166666666666667	0.133333333333333	56	TRUE
NC_049935	"Enterococcus
56 genomes"	24	7	4	0.291666666666667	0.166666666666667	56	TRUE
NC_049936	"Enterococcus
56 genomes"	28	6	4	0.214285714285714	0.142857142857143	56	TRUE
NC_049937	"Enterococcus
56 genomes"	24	6	4	0.25	0.166666666666667	56	TRUE
NC_049938	"Enterococcus
56 genomes"	24	6	4	0.25	0.166666666666667	56	TRUE
NC_049939	"Enterococcus
56 genomes"	28	7	4	0.25	0.142857142857143	56	TRUE
NC_049940	"Enterococcus
56 genomes"	25	7	4	0.28	0.16	56	TRUE
NC_049941	"Unspecified
129 genomes"	69	17	6	0.246376811594203	0.0869565217391304	129	TRUE
NC_049942	"Escherichia
386 genomes"	78	20	5	0.256410256410256	0.0641025641025641	386	TRUE
NC_049943	"Enterobacteria
60 genomes"	74	19	6	0.256756756756757	0.0810810810810811	60	TRUE
NC_049944	"Unspecified
129 genomes"	74	17	5	0.22972972972973	0.0675675675675676	129	TRUE
NC_049945	"Unspecified
129 genomes"	74	20	6	0.27027027027027	0.0810810810810811	129	TRUE
NC_049946	"Escherichia
386 genomes"	63	9	5	0.142857142857143	0.0793650793650794	386	TRUE
NC_049947	"Escherichia
386 genomes"	64	8	3	0.125	0.046875	386	TRUE
NC_049948	"Escherichia
386 genomes"	69	9	3	0.130434782608696	0.0434782608695652	386	TRUE
NC_049949	"Escherichia
386 genomes"	60	7	3	0.116666666666667	0.05	386	TRUE
NC_049950	"Escherichia
386 genomes"	55	9	4	0.163636363636364	0.0727272727272727	386	TRUE
NC_049951	"Enterobacteria
60 genomes"	50	8	3	0.16	0.06	60	TRUE
NC_049952	"Escherichia
386 genomes"	59	8	3	0.135593220338983	0.0508474576271187	386	TRUE
NC_049953	"Escherichia
386 genomes"	61	9	3	0.147540983606557	0.0491803278688525	386	TRUE
NC_049954	"Escherichia
386 genomes"	59	7	3	0.11864406779661	0.0508474576271187	386	TRUE
NC_049955	"Escherichia
386 genomes"	58	6	3	0.103448275862069	0.0517241379310345	386	TRUE
NC_049959	"Bacillus
155 genomes"	42	7	5	0.166666666666667	0.119047619047619	155	TRUE
NC_049960	"Bacillus
155 genomes"	31	7	5	0.225806451612903	0.161290322580645	155	TRUE
NC_049961	"Bacillus
155 genomes"	28	7	5	0.25	0.178571428571429	155	TRUE
NC_049962	"Bacillus
155 genomes"	45	8	5	0.177777777777778	0.111111111111111	155	TRUE
NC_049963	"Bacillus
155 genomes"	35	7	5	0.2	0.142857142857143	155	TRUE
NC_049964	"Bacillus
155 genomes"	42	7	5	0.166666666666667	0.119047619047619	155	TRUE
NC_049965	"Bacillus
155 genomes"	25	7	6	0.28	0.24	155	TRUE
NC_049966	"Bacillus
155 genomes"	40	7	5	0.175	0.125	155	TRUE
NC_049967	"Bacillus
155 genomes"	49	7	5	0.142857142857143	0.102040816326531	155	TRUE
NC_049968	"Bacillus
155 genomes"	45	8	5	0.177777777777778	0.111111111111111	155	TRUE
NC_049969	"Bacillus
155 genomes"	45	8	5	0.177777777777778	0.111111111111111	155	TRUE
NC_049970	"Bacillus
155 genomes"	28	7	4	0.25	0.142857142857143	155	TRUE
NC_049971	"Bacillus
155 genomes"	27	6	5	0.222222222222222	0.185185185185185	155	TRUE
NC_049972	"Bacillus
155 genomes"	28	6	5	0.214285714285714	0.178571428571429	155	TRUE
NC_049973	"Bacillus
155 genomes"	32	6	5	0.1875	0.15625	155	TRUE
NC_049974	"Bacillus
155 genomes"	29	7	6	0.241379310344828	0.206896551724138	155	TRUE
NC_049975	"Bacillus
155 genomes"	23	7	6	0.304347826086957	0.260869565217391	155	TRUE
NC_049976	"Bacillus
155 genomes"	24	7	6	0.291666666666667	0.25	155	TRUE
NC_049978	"Unspecified
129 genomes"	100	8	3	0.08	0.03	129	TRUE
NC_050143	"Pseudomonas
243 genomes"	89	12	5	0.134831460674157	0.0561797752808989	243	TRUE
NC_050144	"Pseudomonas
243 genomes"	94	14	5	0.148936170212766	0.0531914893617021	243	TRUE
NC_050145	"Pseudomonas
243 genomes"	90	13	5	0.144444444444444	0.0555555555555556	243	TRUE
NC_050146	"Pseudomonas
243 genomes"	93	13	5	0.139784946236559	0.0537634408602151	243	TRUE
NC_050147	"Pseudomonas
243 genomes"	89	14	5	0.157303370786517	0.0561797752808989	243	TRUE
NC_050148	"Pseudomonas
243 genomes"	93	14	5	0.150537634408602	0.0537634408602151	243	TRUE
NC_050149	"Pseudomonas
243 genomes"	89	13	5	0.146067415730337	0.0561797752808989	243	TRUE
NC_050150	"Pseudomonas
243 genomes"	92	13	5	0.141304347826087	0.0543478260869565	243	TRUE
NC_050151	"Pseudomonas
243 genomes"	90	13	5	0.144444444444444	0.0555555555555556	243	TRUE
NC_050152	"Enterobacteria
60 genomes"	101	22	9	0.217821782178218	0.0891089108910891	60	TRUE
NC_050153	"Escherichia
386 genomes"	86	18	4	0.209302325581395	0.0465116279069768	386	TRUE
NC_050154	"Escherichia
386 genomes"	109	19	6	0.174311926605505	0.055045871559633	386	TRUE
NC_051580	"Mycobacterium
660 genomes"	107	15	3	0.14018691588785	0.0280373831775701	660	TRUE
NC_051581	"Mycobacterium
660 genomes"	107	20	2	0.186915887850467	0.0186915887850467	660	TRUE
NC_051582	"Mycobacterium
660 genomes"	98	19	2	0.193877551020408	0.0204081632653061	660	TRUE
NC_051583	"Mycobacterium
660 genomes"	91	18	2	0.197802197802198	0.021978021978022	660	TRUE
NC_051584	"Mycobacterium
660 genomes"	99	18	2	0.181818181818182	0.0202020202020202	660	TRUE
NC_051585	"Mycobacterium
660 genomes"	98	18	2	0.183673469387755	0.0204081632653061	660	TRUE
NC_051586	"Mycobacterium
660 genomes"	103	19	2	0.184466019417476	0.0194174757281553	660	TRUE
NC_051587	"Mycobacterium
660 genomes"	98	17	3	0.173469387755102	0.0306122448979592	660	TRUE
NC_051588	"Mycobacterium
660 genomes"	101	12	2	0.118811881188119	0.0198019801980198	660	TRUE
NC_051589	"Mycobacterium
660 genomes"	95	13	2	0.136842105263158	0.0210526315789474	660	TRUE
NC_051590	"Mycobacterium
660 genomes"	96	13	2	0.135416666666667	0.0208333333333333	660	TRUE
NC_051591	"Mycobacterium
660 genomes"	92	14	2	0.152173913043478	0.0217391304347826	660	TRUE
NC_051592	"Mycobacterium
660 genomes"	88	13	2	0.147727272727273	0.0227272727272727	660	TRUE
NC_051593	"Mycobacterium
660 genomes"	96	17	3	0.177083333333333	0.03125	660	TRUE
NC_051594	"Mycobacterium
660 genomes"	95	14	3	0.147368421052632	0.0315789473684211	660	TRUE
NC_051595	"Mycobacterium
660 genomes"	92	15	3	0.16304347826087	0.0326086956521739	660	TRUE
NC_051596	"Mycobacterium
660 genomes"	91	15	4	0.164835164835165	0.043956043956044	660	TRUE
NC_051597	"Mycobacterium
660 genomes"	94	16	3	0.170212765957447	0.0319148936170213	660	TRUE
NC_051598	"Mycobacterium
660 genomes"	94	15	3	0.159574468085106	0.0319148936170213	660	TRUE
NC_051599	"Mycobacterium
660 genomes"	99	14	2	0.141414141414141	0.0202020202020202	660	TRUE
NC_051600	"Mycobacterium
660 genomes"	90	14	2	0.155555555555556	0.0222222222222222	660	TRUE
NC_051601	"Mycobacterium
660 genomes"	98	17	2	0.173469387755102	0.0204081632653061	660	TRUE
NC_051602	"Mycobacterium
660 genomes"	98	14	2	0.142857142857143	0.0204081632653061	660	TRUE
NC_051603	"Mycobacterium
660 genomes"	98	17	2	0.173469387755102	0.0204081632653061	660	TRUE
NC_051604	"Mycobacterium
660 genomes"	96	16	2	0.166666666666667	0.0208333333333333	660	TRUE
NC_051605	"Mycobacterium
660 genomes"	94	18	3	0.191489361702128	0.0319148936170213	660	TRUE
NC_051606	"Mycobacterium
660 genomes"	95	16	3	0.168421052631579	0.0315789473684211	660	TRUE
NC_051607	"Mycobacterium
660 genomes"	93	16	3	0.172043010752688	0.032258064516129	660	TRUE
NC_051608	"Mycobacterium
660 genomes"	91	16	3	0.175824175824176	0.032967032967033	660	TRUE
NC_051609	"Mycobacterium
660 genomes"	96	17	3	0.177083333333333	0.03125	660	TRUE
NC_051610	"Mycobacterium
660 genomes"	94	16	3	0.170212765957447	0.0319148936170213	660	TRUE
NC_051611	"Mycobacterium
660 genomes"	96	18	3	0.1875	0.03125	660	TRUE
NC_051612	"Mycobacterium
660 genomes"	88	15	3	0.170454545454545	0.0340909090909091	660	TRUE
NC_051613	"Mycobacterium
660 genomes"	76	16	2	0.210526315789474	0.0263157894736842	660	TRUE
NC_051614	"Mycobacterium
660 genomes"	93	16	3	0.172043010752688	0.032258064516129	660	TRUE
NC_051615	"Mycobacterium
660 genomes"	97	16	3	0.164948453608247	0.0309278350515464	660	TRUE
NC_051616	"Mycobacterium
660 genomes"	94	15	3	0.159574468085106	0.0319148936170213	660	TRUE
NC_051617	"Mycobacterium
660 genomes"	98	14	2	0.142857142857143	0.0204081632653061	660	TRUE
NC_051618	"Mycobacterium
660 genomes"	98	15	3	0.153061224489796	0.0306122448979592	660	TRUE
NC_051619	"Mycobacterium
660 genomes"	103	16	2	0.155339805825243	0.0194174757281553	660	TRUE
NC_051620	"Mycobacterium
660 genomes"	98	15	3	0.153061224489796	0.0306122448979592	660	TRUE
NC_051621	"Mycobacterium
660 genomes"	96	15	3	0.15625	0.03125	660	TRUE
NC_051622	"Mycobacterium
660 genomes"	100	16	2	0.16	0.02	660	TRUE
NC_051623	"Mycobacterium
660 genomes"	94	15	3	0.159574468085106	0.0319148936170213	660	TRUE
NC_051624	"Mycobacterium
660 genomes"	101	16	2	0.158415841584158	0.0198019801980198	660	TRUE
NC_051625	"Mycobacterium
660 genomes"	97	15	3	0.154639175257732	0.0309278350515464	660	TRUE
NC_051626	"Mycobacterium
660 genomes"	96	15	3	0.15625	0.03125	660	TRUE
NC_051627	"Mycobacterium
660 genomes"	96	15	2	0.15625	0.0208333333333333	660	TRUE
NC_051628	"Mycobacterium
660 genomes"	94	14	3	0.148936170212766	0.0319148936170213	660	TRUE
NC_051629	"Mycobacterium
660 genomes"	98	16	2	0.163265306122449	0.0204081632653061	660	TRUE
NC_051630	"Mycobacterium
660 genomes"	99	15	3	0.151515151515152	0.0303030303030303	660	TRUE
NC_051631	"Mycobacterium
660 genomes"	93	15	3	0.161290322580645	0.032258064516129	660	TRUE
NC_051633	"Mycobacterium
660 genomes"	99	18	1	0.181818181818182	0.0101010101010101	660	TRUE
NC_051634	"Mycobacterium
660 genomes"	99	20	1	0.202020202020202	0.0101010101010101	660	TRUE
NC_051635	"Mycobacterium
660 genomes"	98	23	2	0.23469387755102	0.0204081632653061	660	TRUE
NC_051636	"Mycobacterium
660 genomes"	102	20	1	0.196078431372549	0.00980392156862745	660	TRUE
NC_051637	"Mycobacterium
660 genomes"	103	22	2	0.213592233009709	0.0194174757281553	660	TRUE
NC_051638	"Mycobacterium
660 genomes"	99	20	1	0.202020202020202	0.0101010101010101	660	TRUE
NC_051639	"Mycobacterium
660 genomes"	99	19	1	0.191919191919192	0.0101010101010101	660	TRUE
NC_051641	"Mycobacterium
660 genomes"	98	17	1	0.173469387755102	0.0102040816326531	660	TRUE
NC_051642	"Mycobacterium
660 genomes"	96	18	1	0.1875	0.0104166666666667	660	TRUE
NC_051647	"Mycobacterium
660 genomes"	102	22	1	0.215686274509804	0.00980392156862745	660	TRUE
NC_051648	"Mycobacterium
660 genomes"	100	21	1	0.21	0.01	660	TRUE
NC_051649	"Mycobacterium
660 genomes"	99	19	1	0.191919191919192	0.0101010101010101	660	TRUE
NC_051650	"Mycobacterium
660 genomes"	97	19	1	0.195876288659794	0.0103092783505155	660	TRUE
NC_051651	"Mycobacterium
660 genomes"	101	21	2	0.207920792079208	0.0198019801980198	660	TRUE
NC_051652	"Mycobacterium
660 genomes"	106	21	1	0.19811320754717	0.00943396226415094	660	TRUE
NC_051653	"Mycobacterium
660 genomes"	101	15	1	0.148514851485149	0.0099009900990099	660	TRUE
NC_051654	"Mycobacterium
660 genomes"	99	20	1	0.202020202020202	0.0101010101010101	660	TRUE
NC_051656	"Mycobacterium
660 genomes"	105	21	1	0.2	0.00952380952380953	660	TRUE
NC_051657	"Mycobacterium
660 genomes"	100	20	1	0.2	0.01	660	TRUE
NC_051658	"Mycobacterium
660 genomes"	98	21	1	0.214285714285714	0.0102040816326531	660	TRUE
NC_051661	"Mycobacterium
660 genomes"	104	16	2	0.153846153846154	0.0192307692307692	660	TRUE
NC_051662	"Mycobacterium
660 genomes"	96	17	1	0.177083333333333	0.0104166666666667	660	TRUE
NC_051663	"Mycobacterium
660 genomes"	97	20	2	0.206185567010309	0.0206185567010309	660	TRUE
NC_051664	"Mycobacterium
660 genomes"	96	20	2	0.208333333333333	0.0208333333333333	660	TRUE
NC_051665	"Mycobacterium
660 genomes"	104	20	1	0.192307692307692	0.00961538461538462	660	TRUE
NC_051668	"Mycobacterium
660 genomes"	90	20	2	0.222222222222222	0.0222222222222222	660	TRUE
NC_051669	"Mycobacterium
660 genomes"	102	19	1	0.186274509803922	0.00980392156862745	660	TRUE
NC_051672	"Mycobacterium
660 genomes"	101	19	1	0.188118811881188	0.0099009900990099	660	TRUE
NC_051675	"Mycobacterium
660 genomes"	89	17	1	0.191011235955056	0.0112359550561798	660	TRUE
NC_051676	"Mycobacterium
660 genomes"	106	23	1	0.216981132075472	0.00943396226415094	660	TRUE
NC_051678	"Mycobacterium
660 genomes"	99	19	2	0.191919191919192	0.0202020202020202	660	TRUE
NC_051679	"Mycobacterium
660 genomes"	95	20	1	0.210526315789474	0.0105263157894737	660	TRUE
NC_051680	"Mycobacterium
660 genomes"	95	19	1	0.2	0.0105263157894737	660	TRUE
NC_051681	"Mycobacterium
660 genomes"	98	20	2	0.204081632653061	0.0204081632653061	660	TRUE
NC_051682	"Mycobacterium
660 genomes"	91	15	1	0.164835164835165	0.010989010989011	660	TRUE
NC_051683	"Mycobacterium
660 genomes"	102	18	1	0.176470588235294	0.00980392156862745	660	TRUE
NC_051684	"Mycobacterium
660 genomes"	100	18	1	0.18	0.01	660	TRUE
NC_051685	"Mycobacterium
660 genomes"	93	15	1	0.161290322580645	0.010752688172043	660	TRUE
NC_051687	"Mycobacterium
660 genomes"	99	19	1	0.191919191919192	0.0101010101010101	660	TRUE
NC_051690	"Mycobacterium
660 genomes"	95	16	1	0.168421052631579	0.0105263157894737	660	TRUE
NC_051691	"Mycobacterium
660 genomes"	97	18	2	0.185567010309278	0.0206185567010309	660	TRUE
NC_051693	"Mycobacterium
660 genomes"	99	18	1	0.181818181818182	0.0101010101010101	660	TRUE
NC_051694	"Mycobacterium
660 genomes"	97	20	2	0.206185567010309	0.0206185567010309	660	TRUE
NC_051695	"Mycobacterium
660 genomes"	100	20	2	0.2	0.02	660	TRUE
NC_051696	"Mycobacterium
660 genomes"	96	20	1	0.208333333333333	0.0104166666666667	660	TRUE
NC_051699	"Mycobacterium
660 genomes"	104	20	1	0.192307692307692	0.00961538461538462	660	TRUE
NC_051700	"Mycobacterium
660 genomes"	103	20	1	0.194174757281553	0.00970873786407767	660	TRUE
NC_051702	"Mycobacterium
660 genomes"	98	22	1	0.224489795918367	0.0102040816326531	660	TRUE
NC_051703	"Mycobacterium
660 genomes"	102	18	1	0.176470588235294	0.00980392156862745	660	TRUE
NC_051704	"Mycobacterium
660 genomes"	99	18	1	0.181818181818182	0.0101010101010101	660	TRUE
NC_051705	"Mycobacterium
660 genomes"	100	19	1	0.19	0.01	660	TRUE
NC_051706	"Mycobacterium
660 genomes"	100	19	2	0.19	0.02	660	TRUE
NC_051710	"Mycobacterium
660 genomes"	103	20	2	0.194174757281553	0.0194174757281553	660	TRUE
NC_051711	"Mycobacterium
660 genomes"	95	19	1	0.2	0.0105263157894737	660	TRUE
NC_051713	"Mycobacterium
660 genomes"	96	23	2	0.239583333333333	0.0208333333333333	660	TRUE
NC_051714	"Mycobacterium
660 genomes"	96	22	1	0.229166666666667	0.0104166666666667	660	TRUE
NC_051716	"Mycobacterium
660 genomes"	90	15	1	0.166666666666667	0.0111111111111111	660	TRUE
NC_051717	"Mycobacterium
660 genomes"	94	17	1	0.180851063829787	0.0106382978723404	660	TRUE
NC_051718	"Mycobacterium
660 genomes"	100	20	1	0.2	0.01	660	TRUE
NC_051719	"Mycobacterium
660 genomes"	96	20	2	0.208333333333333	0.0208333333333333	660	TRUE
NC_051720	"Mycobacterium
660 genomes"	100	20	2	0.2	0.02	660	TRUE
NC_051721	"Mycobacterium
660 genomes"	96	14	1	0.145833333333333	0.0104166666666667	660	TRUE
NC_051722	"Mycobacterium
660 genomes"	110	18	4	0.163636363636364	0.0363636363636364	660	TRUE
NC_051723	"Mycobacterium
660 genomes"	99	19	3	0.191919191919192	0.0303030303030303	660	TRUE
NC_051724	"Mycobacterium
660 genomes"	101	22	4	0.217821782178218	0.0396039603960396	660	TRUE
NC_051725	"Mycobacterium
660 genomes"	84	11	2	0.130952380952381	0.0238095238095238	660	TRUE
NC_051726	"Mycobacterium
660 genomes"	65	9	1	0.138461538461538	0.0153846153846154	660	TRUE
NC_051727	"Mycobacterium
660 genomes"	80	14	1	0.175	0.0125	660	TRUE
NC_051728	"Mycobacterium
660 genomes"	78	16	1	0.205128205128205	0.0128205128205128	660	TRUE
NC_051729	"Mycobacterium
660 genomes"	78	14	1	0.17948717948718	0.0128205128205128	660	TRUE
NC_051730	"Mycobacterium
660 genomes"	75	14	1	0.186666666666667	0.0133333333333333	660	TRUE
NC_051731	"Mycobacterium
660 genomes"	80	14	1	0.175	0.0125	660	TRUE
NC_051732	"Mycobacterium
660 genomes"	82	15	1	0.182926829268293	0.0121951219512195	660	TRUE
NC_051733	"Mycobacterium
660 genomes"	78	13	1	0.166666666666667	0.0128205128205128	660	TRUE
NC_051734	"Mycobacterium
660 genomes"	77	13	1	0.168831168831169	0.012987012987013	660	TRUE
NC_051735	"Mycobacterium
660 genomes"	77	13	1	0.168831168831169	0.012987012987013	660	TRUE
NC_051736	"Mycobacterium
660 genomes"	77	13	1	0.168831168831169	0.012987012987013	660	TRUE
NC_051737	"Mycobacterium
660 genomes"	80	13	1	0.1625	0.0125	660	TRUE
NC_051738	"Mycobacterium
660 genomes"	81	16	1	0.197530864197531	0.0123456790123457	660	TRUE
NC_051739	"Mycobacterium
660 genomes"	83	13	1	0.156626506024096	0.0120481927710843	660	TRUE
NC_051740	"Mycobacterium
660 genomes"	73	13	1	0.178082191780822	0.0136986301369863	660	TRUE
NC_052652	"Escherichia
386 genomes"	240	24	10	0.1	0.0416666666666667	386	TRUE
NC_052653	"Escherichia
386 genomes"	243	24	10	0.0987654320987654	0.0411522633744856	386	TRUE
NC_052654	"Escherichia
386 genomes"	272	22	8	0.0808823529411765	0.0294117647058824	386	TRUE
NC_052655	"Escherichia
386 genomes"	244	22	9	0.0901639344262295	0.0368852459016393	386	TRUE
NC_052656	"Escherichia
386 genomes"	270	18	8	0.0666666666666667	0.0296296296296296	386	TRUE
NC_052657	"Escherichia
386 genomes"	239	23	9	0.096234309623431	0.0376569037656904	386	TRUE
NC_052658	"Escherichia
386 genomes"	267	27	8	0.101123595505618	0.0299625468164794	386	TRUE
NC_052659	"Escherichia
386 genomes"	249	23	8	0.0923694779116466	0.0321285140562249	386	TRUE
NC_052660	"Escherichia
386 genomes"	275	19	8	0.0690909090909091	0.0290909090909091	386	TRUE
NC_052661	"Escherichia
386 genomes"	270	19	9	0.0703703703703704	0.0333333333333333	386	TRUE
NC_052662	"Escherichia
386 genomes"	279	22	8	0.0788530465949821	0.028673835125448	386	TRUE
NC_052663	"Escherichia
386 genomes"	239	30	9	0.125523012552301	0.0376569037656904	386	TRUE
NC_052964	"Pseudomonas
243 genomes"	94	18	7	0.191489361702128	0.074468085106383	243	TRUE
NC_052965	"Pseudomonas
243 genomes"	78	12	7	0.153846153846154	0.0897435897435897	243	TRUE
NC_052968	"Synechococcus
77 genomes"	89	12	2	0.134831460674157	0.0224719101123596	77	TRUE
NC_052975	"Klebsiella
136 genomes"	74	8	2	0.108108108108108	0.027027027027027	136	TRUE
NC_052976	"Pseudomonas
243 genomes"	67	7	1	0.104477611940299	0.0149253731343284	243	TRUE
NC_052977	"Unspecified
129 genomes"	64	6	1	0.09375	0.015625	129	TRUE
NC_052983	"Escherichia
386 genomes"	63	4	1	0.0634920634920635	0.0158730158730159	386	TRUE
NC_052987	"Klebsiella
136 genomes"	79	6	1	0.0759493670886076	0.0126582278481013	136	TRUE
NC_052988	"Klebsiella
136 genomes"	79	7	1	0.0886075949367089	0.0126582278481013	136	TRUE
NC_052999	"Salmonella
208 genomes"	76	6	1	0.0789473684210526	0.0131578947368421	208	TRUE
NC_053000	"Salmonella
208 genomes"	75	5	1	0.0666666666666667	0.0133333333333333	208	TRUE
NC_053008	"Salmonella
208 genomes"	72	7	1	0.0972222222222222	0.0138888888888889	208	TRUE
NC_053013	"Pseudomonas
243 genomes"	80	8	2	0.1	0.025	243	TRUE
NC_053172	"Gordonia
207 genomes"	74	13	1	0.175675675675676	0.0135135135135135	207	TRUE
NC_053173	"Gordonia
207 genomes"	81	10	1	0.123456790123457	0.0123456790123457	207	TRUE
NC_053174	"Gordonia
207 genomes"	81	11	1	0.135802469135802	0.0123456790123457	207	TRUE
NC_053209	"Mycobacterium
660 genomes"	80	15	1	0.1875	0.0125	660	TRUE
NC_053210	"Gordonia
207 genomes"	81	11	1	0.135802469135802	0.0123456790123457	207	TRUE
NC_053211	"Gordonia
207 genomes"	80	14	1	0.175	0.0125	207	TRUE
NC_053234	"Gordonia
207 genomes"	84	13	1	0.154761904761905	0.0119047619047619	207	TRUE
NC_053235	"Gordonia
207 genomes"	82	14	1	0.170731707317073	0.0121951219512195	207	TRUE
NC_053236	"Gordonia
207 genomes"	83	14	1	0.168674698795181	0.0120481927710843	207	TRUE
NC_053237	"Gordonia
207 genomes"	85	13	1	0.152941176470588	0.0117647058823529	207	TRUE
NC_053238	"Gordonia
207 genomes"	86	12	1	0.13953488372093	0.0116279069767442	207	TRUE
NC_053239	"Gordonia
207 genomes"	84	12	1	0.142857142857143	0.0119047619047619	207	TRUE
NC_053240	"Gordonia
207 genomes"	84	13	1	0.154761904761905	0.0119047619047619	207	TRUE
NC_053241	"Gordonia
207 genomes"	84	11	1	0.130952380952381	0.0119047619047619	207	TRUE
NC_053242	"Gordonia
207 genomes"	86	15	1	0.174418604651163	0.0116279069767442	207	TRUE
NC_053243	"Gordonia
207 genomes"	84	16	1	0.19047619047619	0.0119047619047619	207	TRUE
NC_053244	"Gordonia
207 genomes"	89	15	1	0.168539325842697	0.0112359550561798	207	TRUE
NC_053245	"Gordonia
207 genomes"	84	13	1	0.154761904761905	0.0119047619047619	207	TRUE
NC_053246	"Gordonia
207 genomes"	97	10	1	0.103092783505155	0.0103092783505155	207	TRUE
NC_053247	"Gordonia
207 genomes"	91	16	1	0.175824175824176	0.010989010989011	207	TRUE
NC_053248	"Gordonia
207 genomes"	86	13	0	0.151162790697674	0	207	TRUE
NC_053249	"Gordonia
207 genomes"	87	15	0	0.172413793103448	0	207	TRUE
NC_053503	"Mycobacterium
660 genomes"	92	17	3	0.184782608695652	0.0326086956521739	660	TRUE
NC_053504	"Mycobacterium
660 genomes"	117	19	5	0.162393162393162	0.0427350427350427	660	TRUE
NC_053505	"Mycobacterium
660 genomes"	120	18	5	0.15	0.0416666666666667	660	TRUE
NC_053506	"Mycobacterium
660 genomes"	124	15	5	0.120967741935484	0.0403225806451613	660	TRUE
NC_053507	"Mycobacterium
660 genomes"	125	15	5	0.12	0.04	660	TRUE
NC_053508	"Mycobacterium
660 genomes"	125	17	5	0.136	0.04	660	TRUE
NC_053509	"Mycobacterium
660 genomes"	130	16	5	0.123076923076923	0.0384615384615385	660	TRUE
NC_053510	"Mycobacterium
660 genomes"	108	17	4	0.157407407407407	0.037037037037037	660	TRUE
NC_053511	"Mycobacterium
660 genomes"	126	14	5	0.111111111111111	0.0396825396825397	660	TRUE
NC_053512	"Mycobacterium
660 genomes"	113	17	4	0.150442477876106	0.0353982300884956	660	TRUE
NC_053513	"Mycobacterium
660 genomes"	141	12	1	0.0851063829787234	0.00709219858156028	660	TRUE
NC_053514	"Mycobacterium
660 genomes"	144	12	1	0.0833333333333333	0.00694444444444444	660	TRUE
NC_053515	"Mycobacterium
660 genomes"	146	12	1	0.0821917808219178	0.00684931506849315	660	TRUE
NC_053516	"Mycobacterium
660 genomes"	136	14	1	0.102941176470588	0.00735294117647059	660	TRUE
NC_054146	"Ralstonia
53 genomes"	66	12	4	0.181818181818182	0.0606060606060606	53	TRUE
NC_054149	"Pseudomonas
243 genomes"	67	11	4	0.164179104477612	0.0597014925373134	243	TRUE
NC_054392	"Gordonia
207 genomes"	58	14	2	0.241379310344828	0.0344827586206897	207	TRUE
NC_054393	"Mycobacterium
660 genomes"	126	17	3	0.134920634920635	0.0238095238095238	660	TRUE
NC_054418	"Arthrobacter
76 genomes"	61	13	3	0.213114754098361	0.0491803278688525	76	TRUE
NC_054419	"Arthrobacter
76 genomes"	61	12	3	0.19672131147541	0.0491803278688525	76	TRUE
NC_054420	"Arthrobacter
76 genomes"	63	14	4	0.222222222222222	0.0634920634920635	76	TRUE
NC_054421	"Arthrobacter
76 genomes"	59	13	3	0.220338983050847	0.0508474576271187	76	TRUE
NC_054422	"Arthrobacter
76 genomes"	61	15	4	0.245901639344262	0.0655737704918033	76	TRUE
NC_054423	"Arthrobacter
76 genomes"	63	14	3	0.222222222222222	0.0476190476190476	76	TRUE
NC_054424	"Arthrobacter
76 genomes"	61	14	4	0.229508196721311	0.0655737704918033	76	TRUE
NC_054425	"Arthrobacter
76 genomes"	61	13	3	0.213114754098361	0.0491803278688525	76	TRUE
NC_054426	"Arthrobacter
76 genomes"	61	14	3	0.229508196721311	0.0491803278688525	76	TRUE
NC_054427	"Arthrobacter
76 genomes"	62	15	4	0.241935483870968	0.0645161290322581	76	TRUE
NC_054428	"Arthrobacter
76 genomes"	60	13	3	0.216666666666667	0.05	76	TRUE
NC_054429	"Arthrobacter
76 genomes"	61	12	3	0.19672131147541	0.0491803278688525	76	TRUE
NC_054430	"Arthrobacter
76 genomes"	62	14	4	0.225806451612903	0.0645161290322581	76	TRUE
NC_054432	"Mycobacterium
660 genomes"	79	12	1	0.151898734177215	0.0126582278481013	660	TRUE
NC_054433	"Mycobacterium
660 genomes"	87	13	1	0.149425287356322	0.0114942528735632	660	TRUE
NC_054434	"Gordonia
207 genomes"	75	11	4	0.146666666666667	0.0533333333333333	207	TRUE
NC_054435	"Gordonia
207 genomes"	72	11	3	0.152777777777778	0.0416666666666667	207	TRUE
NC_054436	"Gordonia
207 genomes"	75	9	4	0.12	0.0533333333333333	207	TRUE
NC_054437	"Gordonia
207 genomes"	72	12	4	0.166666666666667	0.0555555555555556	207	TRUE
NC_054438	"Gordonia
207 genomes"	80	11	4	0.1375	0.05	207	TRUE
NC_054439	"Mycobacterium
660 genomes"	66	10	3	0.151515151515152	0.0454545454545455	660	TRUE
NC_054440	"Mycobacterium
660 genomes"	61	10	3	0.163934426229508	0.0491803278688525	660	TRUE
NC_054441	"Mycobacterium
660 genomes"	66	10	3	0.151515151515152	0.0454545454545455	660	TRUE
NC_054442	"Mycobacterium
660 genomes"	62	9	3	0.145161290322581	0.0483870967741936	660	TRUE
NC_054443	"Mycobacterium
660 genomes"	67	9	1	0.134328358208955	0.0149253731343284	660	TRUE
NC_054444	"Mycobacterium
660 genomes"	67	9	2	0.134328358208955	0.0298507462686567	660	TRUE
NC_054445	"Mycobacterium
660 genomes"	63	11	2	0.174603174603175	0.0317460317460317	660	TRUE
NC_054446	"Mycobacterium
660 genomes"	63	10	2	0.158730158730159	0.0317460317460317	660	TRUE
NC_054447	"Mycobacterium
660 genomes"	67	11	2	0.164179104477612	0.0298507462686567	660	TRUE
NC_054448	"Mycobacterium
660 genomes"	61	12	4	0.19672131147541	0.0655737704918033	660	TRUE
NC_054449	"Mycobacterium
660 genomes"	70	12	3	0.171428571428571	0.0428571428571429	660	TRUE
NC_054450	"Mycobacterium
660 genomes"	70	13	3	0.185714285714286	0.0428571428571429	660	TRUE
NC_054451	"Mycobacterium
660 genomes"	69	12	3	0.173913043478261	0.0434782608695652	660	TRUE
NC_054452	"Mycobacterium
660 genomes"	63	10	4	0.158730158730159	0.0634920634920635	660	TRUE
NC_054453	"Mycobacterium
660 genomes"	70	10	2	0.142857142857143	0.0285714285714286	660	TRUE
NC_054454	"Mycobacterium
660 genomes"	62	10	2	0.161290322580645	0.032258064516129	660	TRUE
NC_054455	"Mycobacterium
660 genomes"	68	10	4	0.147058823529412	0.0588235294117647	660	TRUE
NC_054456	"Mycobacterium
660 genomes"	64	8	3	0.125	0.046875	660	TRUE
NC_054462	"Ralstonia
53 genomes"	62	11	4	0.17741935483871	0.0645161290322581	53	TRUE
NC_054463	"Ralstonia
53 genomes"	64	10	4	0.15625	0.0625	53	TRUE
NC_054636	"Shigella
51 genomes"	77	10	1	0.12987012987013	0.012987012987013	51	TRUE
NC_054637	"Escherichia
386 genomes"	84	10	1	0.119047619047619	0.0119047619047619	386	TRUE
NC_054638	"Salmonella
208 genomes"	66	6	2	0.0909090909090909	0.0303030303030303	208	TRUE
NC_054639	"Salmonella
208 genomes"	77	12	3	0.155844155844156	0.038961038961039	208	TRUE
NC_054640	"Salmonella
208 genomes"	76	10	2	0.131578947368421	0.0263157894736842	208	TRUE
NC_054641	"Salmonella
208 genomes"	82	9	3	0.109756097560976	0.0365853658536585	208	TRUE
NC_054642	"Salmonella
208 genomes"	74	11	3	0.148648648648649	0.0405405405405405	208	TRUE
NC_054643	"Salmonella
208 genomes"	78	7	3	0.0897435897435897	0.0384615384615385	208	TRUE
NC_054644	"Salmonella
208 genomes"	74	10	3	0.135135135135135	0.0405405405405405	208	TRUE
NC_054645	"Salmonella
208 genomes"	79	9	3	0.113924050632911	0.0379746835443038	208	TRUE
NC_054646	"Salmonella
208 genomes"	78	10	3	0.128205128205128	0.0384615384615385	208	TRUE
NC_054647	"Salmonella
208 genomes"	84	8	2	0.0952380952380952	0.0238095238095238	208	TRUE
NC_054648	"Salmonella
208 genomes"	82	6	2	0.0731707317073171	0.024390243902439	208	TRUE
NC_054649	"Escherichia
386 genomes"	80	9	1	0.1125	0.0125	386	TRUE
NC_054650	"Shigella
51 genomes"	75	7	2	0.0933333333333333	0.0266666666666667	51	TRUE
NC_054651	"Escherichia
386 genomes"	78	12	2	0.153846153846154	0.0256410256410256	386	TRUE
NC_054652	"Klebsiella
136 genomes"	76	14	2	0.184210526315789	0.0263157894736842	136	TRUE
NC_054653	"Klebsiella
136 genomes"	78	11	1	0.141025641025641	0.0128205128205128	136	TRUE
NC_054654	"Klebsiella
136 genomes"	70	11	2	0.157142857142857	0.0285714285714286	136	TRUE
NC_054655	"Streptomyces
98 genomes"	79	13	5	0.164556962025316	0.0632911392405063	98	TRUE
NC_054656	"Streptomyces
98 genomes"	75	14	5	0.186666666666667	0.0666666666666667	98	TRUE
NC_054657	"Streptomyces
98 genomes"	87	12	5	0.137931034482759	0.0574712643678161	98	TRUE
NC_054658	"Streptomyces
98 genomes"	79	11	5	0.139240506329114	0.0632911392405063	98	TRUE
NC_054659	"Streptomyces
98 genomes"	79	12	5	0.151898734177215	0.0632911392405063	98	TRUE
NC_054660	"Streptomyces
98 genomes"	76	12	6	0.157894736842105	0.0789473684210526	98	TRUE
NC_054661	"Streptomyces
98 genomes"	78	14	6	0.17948717948718	0.0769230769230769	98	TRUE
NC_054662	"Streptomyces
98 genomes"	82	11	5	0.134146341463415	0.0609756097560976	98	TRUE
NC_054663	"Streptomyces
98 genomes"	75	12	6	0.16	0.08	98	TRUE
NC_054664	"Streptomyces
98 genomes"	78	11	6	0.141025641025641	0.0769230769230769	98	TRUE
NC_054665	"Streptomyces
98 genomes"	82	10	6	0.121951219512195	0.0731707317073171	98	TRUE
NC_054666	"Streptomyces
98 genomes"	80	12	6	0.15	0.075	98	TRUE
NC_054667	"Streptomyces
98 genomes"	79	12	6	0.151898734177215	0.0759493670886076	98	TRUE
NC_054668	"Streptomyces
98 genomes"	82	11	6	0.134146341463415	0.0731707317073171	98	TRUE
NC_054669	"Streptomyces
98 genomes"	82	12	6	0.146341463414634	0.0731707317073171	98	TRUE
NC_054670	"Streptomyces
98 genomes"	82	11	6	0.134146341463415	0.0731707317073171	98	TRUE
NC_054671	"Streptomyces
98 genomes"	85	14	6	0.164705882352941	0.0705882352941176	98	TRUE
NC_054672	"Streptomyces
98 genomes"	76	13	5	0.171052631578947	0.0657894736842105	98	TRUE
NC_054673	"Streptomyces
98 genomes"	73	14	5	0.191780821917808	0.0684931506849315	98	TRUE
NC_054674	"Streptomyces
98 genomes"	77	14	5	0.181818181818182	0.0649350649350649	98	TRUE
NC_054675	"Streptomyces
98 genomes"	76	13	4	0.171052631578947	0.0526315789473684	98	TRUE
NC_054676	"Streptomyces
98 genomes"	76	15	5	0.197368421052632	0.0657894736842105	98	TRUE
NC_054677	"Streptomyces
98 genomes"	77	14	5	0.181818181818182	0.0649350649350649	98	TRUE
NC_054678	"Streptomyces
98 genomes"	70	13	6	0.185714285714286	0.0857142857142857	98	TRUE
NC_054679	"Streptomyces
98 genomes"	71	14	6	0.197183098591549	0.0845070422535211	98	TRUE
NC_054680	"Streptomyces
98 genomes"	77	12	6	0.155844155844156	0.0779220779220779	98	TRUE
NC_054681	"Streptomyces
98 genomes"	76	13	6	0.171052631578947	0.0789473684210526	98	TRUE
NC_054714	"Mycobacterium
660 genomes"	245	27	7	0.110204081632653	0.0285714285714286	660	TRUE
NC_054715	"Mycobacterium
660 genomes"	238	25	5	0.105042016806723	0.0210084033613445	660	TRUE
NC_054716	"Mycobacterium
660 genomes"	222	32	5	0.144144144144144	0.0225225225225225	660	TRUE
NC_054717	"Mycobacterium
660 genomes"	224	29	4	0.129464285714286	0.0178571428571429	660	TRUE
NC_054718	"Mycobacterium
660 genomes"	230	27	4	0.117391304347826	0.0173913043478261	660	TRUE
NC_054719	"Mycobacterium
660 genomes"	221	27	4	0.122171945701357	0.0180995475113122	660	TRUE
NC_054720	"Mycobacterium
660 genomes"	221	26	4	0.117647058823529	0.0180995475113122	660	TRUE
NC_054721	"Mycobacterium
660 genomes"	230	30	4	0.130434782608696	0.0173913043478261	660	TRUE
NC_054722	"Mycobacterium
660 genomes"	228	30	4	0.131578947368421	0.0175438596491228	660	TRUE
NC_054723	"Gordonia
207 genomes"	228	23	5	0.100877192982456	0.0219298245614035	207	TRUE
NC_054725	"Gordonia
207 genomes"	233	26	5	0.111587982832618	0.0214592274678112	207	TRUE
NC_054726	"Gordonia
207 genomes"	209	24	8	0.114832535885167	0.0382775119617225	207	TRUE
NC_054727	"Mycobacterium
660 genomes"	197	21	6	0.106598984771574	0.0304568527918782	660	TRUE
NC_054759	"Mycobacterium
660 genomes"	80	12	6	0.15	0.075	660	TRUE
NC_054760	"Mycobacterium
660 genomes"	83	12	6	0.144578313253012	0.072289156626506	660	TRUE
NC_054761	"Mycobacterium
660 genomes"	79	13	6	0.164556962025316	0.0759493670886076	660	TRUE
NC_054770	"Mycobacterium
660 genomes"	83	13	6	0.156626506024096	0.072289156626506	660	TRUE
NC_054771	"Mycobacterium
660 genomes"	76	13	6	0.171052631578947	0.0789473684210526	660	TRUE
NC_054772	"Mycobacterium
660 genomes"	86	13	6	0.151162790697674	0.0697674418604651	660	TRUE
NC_054773	"Mycobacterium
660 genomes"	90	14	6	0.155555555555556	0.0666666666666667	660	TRUE
NC_054774	"Mycobacterium
660 genomes"	77	13	5	0.168831168831169	0.0649350649350649	660	TRUE
NC_054775	"Mycobacterium
660 genomes"	82	14	5	0.170731707317073	0.0609756097560976	660	TRUE
NC_054776	"Mycobacterium
660 genomes"	81	14	5	0.17283950617284	0.0617283950617284	660	TRUE
NC_054777	"Mycobacterium
660 genomes"	80	15	5	0.1875	0.0625	660	TRUE
NC_054778	"Mycobacterium
660 genomes"	70	14	5	0.2	0.0714285714285714	660	TRUE
NC_054779	"Mycobacterium
660 genomes"	94	15	4	0.159574468085106	0.0425531914893617	660	TRUE
NC_054780	"Mycobacterium
660 genomes"	84	15	4	0.178571428571429	0.0476190476190476	660	TRUE
NC_054781	"Mycobacterium
660 genomes"	92	16	4	0.173913043478261	0.0434782608695652	660	TRUE
NC_054782	"Mycobacterium
660 genomes"	96	18	4	0.1875	0.0416666666666667	660	TRUE
NC_054783	"Mycobacterium
660 genomes"	97	16	5	0.164948453608247	0.0515463917525773	660	TRUE
NC_054784	"Mycobacterium
660 genomes"	80	15	5	0.1875	0.0625	660	TRUE
NC_054785	"Mycobacterium
660 genomes"	85	15	5	0.176470588235294	0.0588235294117647	660	TRUE
NC_054786	"Mycobacterium
660 genomes"	86	12	4	0.13953488372093	0.0465116279069768	660	TRUE
NC_054787	"Mycobacterium
660 genomes"	89	14	3	0.157303370786517	0.0337078651685393	660	TRUE
NC_054788	"Mycobacterium
660 genomes"	73	17	5	0.232876712328767	0.0684931506849315	660	TRUE
NC_054789	"Mycobacterium
660 genomes"	80	14	4	0.175	0.05	660	TRUE
NC_054790	"Mycobacterium
660 genomes"	83	15	5	0.180722891566265	0.0602409638554217	660	TRUE
NC_054791	"Mycobacterium
660 genomes"	88	14	5	0.159090909090909	0.0568181818181818	660	TRUE
NC_054792	"Mycobacterium
660 genomes"	76	15	5	0.197368421052632	0.0657894736842105	660	TRUE
NC_054793	"Mycobacterium
660 genomes"	85	14	6	0.164705882352941	0.0705882352941176	660	TRUE
NC_054794	"Mycobacterium
660 genomes"	81	15	5	0.185185185185185	0.0617283950617284	660	TRUE
NC_054795	"Mycobacterium
660 genomes"	81	15	5	0.185185185185185	0.0617283950617284	660	TRUE
NC_054796	"Mycobacterium
660 genomes"	69	14	5	0.202898550724638	0.072463768115942	660	TRUE
NC_054797	"Mycobacterium
660 genomes"	83	15	5	0.180722891566265	0.0602409638554217	660	TRUE
NC_054798	"Mycobacterium
660 genomes"	82	16	5	0.195121951219512	0.0609756097560976	660	TRUE
NC_054799	"Mycobacterium
660 genomes"	81	16	5	0.197530864197531	0.0617283950617284	660	TRUE
NC_054800	"Mycobacterium
660 genomes"	80	16	5	0.2	0.0625	660	TRUE
NC_054801	"Mycobacterium
660 genomes"	84	17	5	0.202380952380952	0.0595238095238095	660	TRUE
NC_054802	"Mycobacterium
660 genomes"	85	16	5	0.188235294117647	0.0588235294117647	660	TRUE
NC_054803	"Mycobacterium
660 genomes"	80	16	5	0.2	0.0625	660	TRUE
NC_054804	"Mycobacterium
660 genomes"	80	15	5	0.1875	0.0625	660	TRUE
NC_054805	"Mycobacterium
660 genomes"	95	13	5	0.136842105263158	0.0526315789473684	660	TRUE
NC_054806	"Mycobacterium
660 genomes"	95	11	4	0.115789473684211	0.0421052631578947	660	TRUE
NC_054807	"Mycobacterium
660 genomes"	81	13	5	0.160493827160494	0.0617283950617284	660	TRUE
NC_054808	"Mycobacterium
660 genomes"	93	12	5	0.129032258064516	0.0537634408602151	660	TRUE
NC_054809	"Mycobacterium
660 genomes"	91	15	5	0.164835164835165	0.054945054945055	660	TRUE
NC_054810	"Mycobacterium
660 genomes"	92	14	5	0.152173913043478	0.0543478260869565	660	TRUE
NC_054811	"Mycobacterium
660 genomes"	90	17	5	0.188888888888889	0.0555555555555556	660	TRUE
NC_054812	"Mycobacterium
660 genomes"	94	15	5	0.159574468085106	0.0531914893617021	660	TRUE
NC_054813	"Mycobacterium
660 genomes"	90	17	5	0.188888888888889	0.0555555555555556	660	TRUE
NC_054814	"Mycobacterium
660 genomes"	89	16	4	0.179775280898876	0.0449438202247191	660	TRUE
NC_054815	"Mycobacterium
660 genomes"	88	18	5	0.204545454545455	0.0568181818181818	660	TRUE
NC_054890	"Pseudomonas
243 genomes"	46	11	7	0.239130434782609	0.152173913043478	243	TRUE
NC_054891	"Ralstonia
53 genomes"	54	10	7	0.185185185185185	0.12962962962963	53	TRUE
NC_054892	"Escherichia
386 genomes"	77	11	1	0.142857142857143	0.012987012987013	386	TRUE
NC_054893	"Escherichia
386 genomes"	80	11	1	0.1375	0.0125	386	TRUE
NC_054894	"Escherichia
386 genomes"	85	10	1	0.117647058823529	0.0117647058823529	386	TRUE
NC_054895	"Escherichia
386 genomes"	76	11	1	0.144736842105263	0.0131578947368421	386	TRUE
NC_054896	"Escherichia
386 genomes"	83	13	1	0.156626506024096	0.0120481927710843	386	TRUE
NC_054898	"Vibrio
119 genomes"	63	14	1	0.222222222222222	0.0158730158730159	119	TRUE
NC_054902	"Enterobacteria
60 genomes"	270	44	23	0.162962962962963	0.0851851851851852	60	TRUE
NC_054903	"Enterobacteria
60 genomes"	267	39	23	0.146067415730337	0.0861423220973783	60	TRUE
NC_054904	"Enterobacteria
60 genomes"	260	41	24	0.157692307692308	0.0923076923076923	60	TRUE
NC_054905	"Enterobacteria
60 genomes"	266	40	23	0.150375939849624	0.0864661654135338	60	TRUE
NC_054906	"Enterobacteria
60 genomes"	265	39	23	0.147169811320755	0.0867924528301887	60	TRUE
NC_054907	"Enterobacteria
60 genomes"	264	48	25	0.181818181818182	0.0946969696969697	60	TRUE
NC_054908	"Escherichia
386 genomes"	269	38	22	0.141263940520446	0.0817843866171004	386	TRUE
NC_054909	"Escherichia
386 genomes"	266	45	25	0.169172932330827	0.093984962406015	386	TRUE
NC_054910	"Escherichia
386 genomes"	266	39	23	0.146616541353383	0.0864661654135338	386	TRUE
NC_054911	"Escherichia
386 genomes"	271	44	24	0.162361623616236	0.0885608856088561	386	TRUE
NC_054912	"Escherichia
386 genomes"	273	44	23	0.161172161172161	0.0842490842490843	386	TRUE
NC_054913	"Escherichia
386 genomes"	257	50	26	0.194552529182879	0.101167315175097	386	TRUE
NC_054914	"Escherichia
386 genomes"	266	41	24	0.154135338345865	0.0902255639097744	386	TRUE
NC_054915	"Escherichia
386 genomes"	263	44	24	0.167300380228137	0.091254752851711	386	TRUE
NC_054916	"Escherichia
386 genomes"	263	47	23	0.178707224334601	0.0874524714828897	386	TRUE
NC_054917	"Escherichia
386 genomes"	264	40	23	0.151515151515152	0.0871212121212121	386	TRUE
NC_054918	"Escherichia
386 genomes"	266	40	23	0.150375939849624	0.0864661654135338	386	TRUE
NC_054919	"Escherichia
386 genomes"	269	44	24	0.163568773234201	0.0892193308550186	386	TRUE
NC_054920	"Escherichia
386 genomes"	270	40	23	0.148148148148148	0.0851851851851852	386	TRUE
NC_054921	"Escherichia
386 genomes"	274	46	23	0.167883211678832	0.0839416058394161	386	TRUE
NC_054922	"Escherichia
386 genomes"	266	40	23	0.150375939849624	0.0864661654135338	386	TRUE
NC_054923	"Escherichia
386 genomes"	265	40	22	0.150943396226415	0.0830188679245283	386	TRUE
NC_054924	"Escherichia
386 genomes"	272	43	24	0.158088235294118	0.0882352941176471	386	TRUE
NC_054925	"Escherichia
386 genomes"	264	42	24	0.159090909090909	0.0909090909090909	386	TRUE
NC_054926	"Escherichia
386 genomes"	273	41	23	0.15018315018315	0.0842490842490843	386	TRUE
NC_054927	"Escherichia
386 genomes"	266	43	24	0.161654135338346	0.0902255639097744	386	TRUE
NC_054928	"Escherichia
386 genomes"	270	45	22	0.166666666666667	0.0814814814814815	386	TRUE
NC_054929	"Escherichia
386 genomes"	261	39	23	0.149425287356322	0.0881226053639847	386	TRUE
NC_054930	"Escherichia
386 genomes"	268	42	24	0.156716417910448	0.0895522388059701	386	TRUE
NC_054931	"Escherichia
386 genomes"	258	39	24	0.151162790697674	0.0930232558139535	386	TRUE
NC_054932	"Escherichia
386 genomes"	267	39	23	0.146067415730337	0.0861423220973783	386	TRUE
NC_054933	"Escherichia
386 genomes"	271	40	23	0.14760147601476	0.0848708487084871	386	TRUE
NC_054934	"Escherichia
386 genomes"	263	39	23	0.14828897338403	0.0874524714828897	386	TRUE
NC_054935	"Escherichia
386 genomes"	266	42	24	0.157894736842105	0.0902255639097744	386	TRUE
NC_054936	"Salmonella
208 genomes"	264	45	23	0.170454545454545	0.0871212121212121	208	TRUE
NC_054937	"Salmonella
208 genomes"	274	56	22	0.204379562043796	0.0802919708029197	208	TRUE
NC_054939	"Shigella
51 genomes"	267	41	23	0.153558052434457	0.0861423220973783	51	TRUE
NC_054940	"Shigella
51 genomes"	269	43	25	0.159851301115242	0.0929368029739777	51	TRUE
NC_054941	"Shigella
51 genomes"	267	42	23	0.157303370786517	0.0861423220973783	51	TRUE
NC_054942	"Shigella
51 genomes"	263	39	23	0.14828897338403	0.0874524714828897	51	TRUE
NC_054946	"Ralstonia
53 genomes"	62	11	4	0.17741935483871	0.0645161290322581	53	TRUE
NC_054955	"Ralstonia
53 genomes"	79	14	5	0.177215189873418	0.0632911392405063	53	TRUE
NC_054956	"Ralstonia
53 genomes"	66	11	3	0.166666666666667	0.0454545454545455	53	TRUE
NC_054957	"Ralstonia
53 genomes"	69	11	3	0.159420289855072	0.0434782608695652	53	TRUE
NC_054958	"Ralstonia
53 genomes"	70	11	3	0.157142857142857	0.0428571428571429	53	TRUE
NC_054959	"Ralstonia
53 genomes"	78	14	4	0.17948717948718	0.0512820512820513	53	TRUE
NC_054960	"Ralstonia
53 genomes"	69	14	3	0.202898550724638	0.0434782608695652	53	TRUE
NC_054961	"Ralstonia
53 genomes"	55	10	3	0.181818181818182	0.0545454545454545	53	TRUE
NC_054962	"Ralstonia
53 genomes"	72	13	2	0.180555555555556	0.0277777777777778	53	TRUE
NC_054963	"Ralstonia
53 genomes"	75	14	5	0.186666666666667	0.0666666666666667	53	TRUE
NC_054964	"Ralstonia
53 genomes"	84	21	5	0.25	0.0595238095238095	53	TRUE
NC_054965	"Klebsiella
136 genomes"	75	14	4	0.186666666666667	0.0533333333333333	136	TRUE
NC_054966	"Klebsiella
136 genomes"	74	17	6	0.22972972972973	0.0810810810810811	136	TRUE
NC_054970	"Pseudomonas
243 genomes"	77	13	4	0.168831168831169	0.051948051948052	243	TRUE
NC_054973	"Staphylococcus
184 genomes"	68	16	8	0.235294117647059	0.117647058823529	184	TRUE
NC_054974	"Staphylococcus
184 genomes"	59	16	9	0.271186440677966	0.152542372881356	184	TRUE
NC_054975	"Staphylococcus
184 genomes"	64	17	9	0.265625	0.140625	184	TRUE
NC_054976	"Staphylococcus
184 genomes"	64	15	6	0.234375	0.09375	184	TRUE
NC_054977	"Staphylococcus
184 genomes"	64	16	9	0.25	0.140625	184	TRUE
NC_054978	"Staphylococcus
184 genomes"	60	17	10	0.283333333333333	0.166666666666667	184	TRUE
NC_054979	"Staphylococcus
184 genomes"	66	17	9	0.257575757575758	0.136363636363636	184	TRUE
NC_054980	"Staphylococcus
184 genomes"	61	14	7	0.229508196721311	0.114754098360656	184	TRUE
NC_054981	"Staphylococcus
184 genomes"	68	14	9	0.205882352941176	0.132352941176471	184	TRUE
NC_054982	"Staphylococcus
184 genomes"	66	15	11	0.227272727272727	0.166666666666667	184	TRUE
NC_054983	"Staphylococcus
184 genomes"	63	15	9	0.238095238095238	0.142857142857143	184	TRUE
NC_054990	"Lactococcus
178 genomes"	38	2	0	0.0526315789473684	0	178	TRUE
NC_054991	"Lactococcus
178 genomes"	35	2	0	0.0571428571428571	0	178	TRUE
NC_054992	"Lactococcus
178 genomes"	37	2	0	0.0540540540540541	0	178	TRUE
NC_054993	"Lactococcus
178 genomes"	37	2	0	0.0540540540540541	0	178	TRUE
NC_054994	"Lactococcus
178 genomes"	37	1	0	0.027027027027027	0	178	TRUE
NC_054995	"Lactococcus
178 genomes"	38	2	0	0.0526315789473684	0	178	TRUE
NC_054996	"Lactococcus
178 genomes"	36	1	0	0.0277777777777778	0	178	TRUE
NC_054997	"Lactococcus
178 genomes"	37	1	0	0.027027027027027	0	178	TRUE
NC_054998	"Lactococcus
178 genomes"	36	2	0	0.0555555555555556	0	178	TRUE
NC_054999	"Lactococcus
178 genomes"	35	2	0	0.0571428571428571	0	178	TRUE
NC_055000	"Lactococcus
178 genomes"	37	1	0	0.027027027027027	0	178	TRUE
NC_055001	"Lactococcus
178 genomes"	38	2	0	0.0526315789473684	0	178	TRUE
NC_055002	"Lactococcus
178 genomes"	35	2	0	0.0571428571428571	0	178	TRUE
NC_055003	"Lactococcus
178 genomes"	35	1	0	0.0285714285714286	0	178	TRUE
NC_055004	"Lactococcus
178 genomes"	36	1	0	0.0277777777777778	0	178	TRUE
NC_055005	"Lactococcus
178 genomes"	36	1	0	0.0277777777777778	0	178	TRUE
NC_055006	"Lactococcus
178 genomes"	37	2	0	0.0540540540540541	0	178	TRUE
NC_055007	"Lactococcus
178 genomes"	40	1	0	0.025	0	178	TRUE
NC_055008	"Lactococcus
178 genomes"	36	3	1	0.0833333333333333	0.0277777777777778	178	TRUE
NC_055009	"Lactococcus
178 genomes"	42	2	0	0.0476190476190476	0	178	TRUE
NC_055010	"Lactococcus
178 genomes"	39	2	0	0.0512820512820513	0	178	TRUE
NC_055011	"Lactococcus
178 genomes"	37	2	0	0.0540540540540541	0	178	TRUE
NC_055012	"Lactococcus
178 genomes"	38	1	0	0.0263157894736842	0	178	TRUE
NC_055013	"Lactococcus
178 genomes"	35	2	0	0.0571428571428571	0	178	TRUE
NC_055014	"Lactococcus
178 genomes"	39	3	0	0.0769230769230769	0	178	TRUE
NC_055015	"Lactococcus
178 genomes"	36	4	1	0.111111111111111	0.0277777777777778	178	TRUE
NC_055016	"Lactococcus
178 genomes"	34	1	0	0.0294117647058824	0	178	TRUE
NC_055017	"Lactococcus
178 genomes"	37	4	0	0.108108108108108	0	178	TRUE
NC_055018	"Lactococcus
178 genomes"	36	0	0	0	0	178	TRUE
NC_055019	"Staphylococcus
184 genomes"	66	15	8	0.227272727272727	0.121212121212121	184	TRUE
NC_055020	"Staphylococcus
184 genomes"	68	14	8	0.205882352941176	0.117647058823529	184	TRUE
NC_055021	"Staphylococcus
184 genomes"	69	14	8	0.202898550724638	0.115942028985507	184	TRUE
NC_055022	"Staphylococcus
184 genomes"	69	16	8	0.231884057971015	0.115942028985507	184	TRUE
NC_055023	"Staphylococcus
184 genomes"	70	16	9	0.228571428571429	0.128571428571429	184	TRUE
NC_055024	"Staphylococcus
184 genomes"	71	16	9	0.225352112676056	0.126760563380282	184	TRUE
NC_055025	"Staphylococcus
184 genomes"	69	14	8	0.202898550724638	0.115942028985507	184	TRUE
NC_055026	"Ralstonia
53 genomes"	58	12	2	0.206896551724138	0.0344827586206897	53	TRUE
NC_055027	"Lactococcus
178 genomes"	72	5	1	0.0694444444444445	0.0138888888888889	178	TRUE
NC_055032	"Arthrobacter
76 genomes"	94	12	3	0.127659574468085	0.0319148936170213	76	TRUE
NC_055033	"Arthrobacter
76 genomes"	95	12	3	0.126315789473684	0.0315789473684211	76	TRUE
NC_055034	"Arthrobacter
76 genomes"	91	11	3	0.120879120879121	0.032967032967033	76	TRUE
NC_055036	"Staphylococcus
184 genomes"	65	14	9	0.215384615384615	0.138461538461538	184	TRUE
NC_055038	"Staphylococcus
184 genomes"	62	10	6	0.161290322580645	0.0967741935483871	184	TRUE
NC_055039	"Staphylococcus
184 genomes"	69	14	8	0.202898550724638	0.115942028985507	184	TRUE
NC_055040	"Staphylococcus
184 genomes"	65	7	4	0.107692307692308	0.0615384615384615	184	TRUE
NC_055041	"Staphylococcus
184 genomes"	61	14	7	0.229508196721311	0.114754098360656	184	TRUE
NC_055042	"Staphylococcus
184 genomes"	64	9	6	0.140625	0.09375	184	TRUE
NC_055043	"Staphylococcus
184 genomes"	62	11	7	0.17741935483871	0.112903225806452	184	TRUE
NC_055044	"Staphylococcus
184 genomes"	63	10	6	0.158730158730159	0.0952380952380952	184	TRUE
NC_055045	"Staphylococcus
184 genomes"	60	11	6	0.183333333333333	0.1	184	TRUE
NC_055046	"Staphylococcus
184 genomes"	72	12	6	0.166666666666667	0.0833333333333333	184	TRUE
NC_055047	"Staphylococcus
184 genomes"	60	11	6	0.183333333333333	0.1	184	TRUE
NC_055048	"Staphylococcus
184 genomes"	65	11	6	0.169230769230769	0.0923076923076923	184	TRUE
NC_055049	"Staphylococcus
184 genomes"	61	12	7	0.19672131147541	0.114754098360656	184	TRUE
NC_055050	"Lactococcus
178 genomes"	57	8	4	0.140350877192982	0.0701754385964912	178	TRUE
NC_055051	"Vibrio
119 genomes"	11	0	0	0	0	119	TRUE
NC_055052	"Ralstonia
53 genomes"	12	1	0	0.0833333333333333	0	53	TRUE
NC_055053	"Ralstonia
53 genomes"	11	2	0	0.181818181818182	0	53	TRUE
NC_055054	"Ralstonia
53 genomes"	11	2	0	0.181818181818182	0	53	TRUE
NC_055059	"Streptomyces
98 genomes"	33	4	1	0.121212121212121	0.0303030303030303	98	TRUE
NC_055060	"Streptomyces
98 genomes"	32	4	1	0.125	0.03125	98	TRUE
NC_055707	"Mycobacterium
660 genomes"	80	13	1	0.1625	0.0125	660	TRUE
NC_055708	"Enterobacteria
60 genomes"	267	42	25	0.157303370786517	0.0936329588014981	60	TRUE
NC_055709	"Escherichia
386 genomes"	190	36	19	0.189473684210526	0.1	386	TRUE
NC_055710	"Synechococcus
77 genomes"	191	38	10	0.198952879581152	0.0523560209424084	77	TRUE
NC_055711	"Pseudomonas
243 genomes"	52	3	2	0.0576923076923077	0.0384615384615385	243	TRUE
NC_055712	"Escherichia
386 genomes"	259	52	23	0.200772200772201	0.0888030888030888	386	TRUE
NC_055714	"Mycobacterium
660 genomes"	93	20	2	0.21505376344086	0.021505376344086	660	TRUE
NC_055715	"Klebsiella
136 genomes"	303	48	24	0.158415841584158	0.0792079207920792	136	TRUE
NC_055717	"Vibrio
119 genomes"	101	12	5	0.118811881188119	0.0495049504950495	119	TRUE
NC_055718	"Escherichia
386 genomes"	275	49	28	0.178181818181818	0.101818181818182	386	TRUE
NC_055719	"Synechococcus
77 genomes"	220	43	8	0.195454545454545	0.0363636363636364	77	TRUE
NC_055720	"Pseudomonas
243 genomes"	226	46	22	0.20353982300885	0.0973451327433628	243	TRUE
NC_055721	"Escherichia
386 genomes"	294	47	25	0.159863945578231	0.0850340136054422	386	TRUE
NC_055730	"Mycobacterium
660 genomes"	93	19	1	0.204301075268817	0.010752688172043	660	TRUE
NC_055731	"Gordonia
207 genomes"	93	14	2	0.150537634408602	0.021505376344086	207	TRUE
NC_055732	"Gordonia
207 genomes"	90	14	2	0.155555555555556	0.0222222222222222	207	TRUE
NC_055734	"Shigella
51 genomes"	264	40	25	0.151515151515152	0.0946969696969697	51	TRUE
NC_055735	"Vibrio
119 genomes"	92	10	3	0.108695652173913	0.0326086956521739	119	TRUE
NC_055736	"Vibrio
119 genomes"	94	11	3	0.117021276595745	0.0319148936170213	119	TRUE
NC_055738	"Gordonia
207 genomes"	94	10	2	0.106382978723404	0.0212765957446809	207	TRUE
NC_055740	"Enterobacteria
60 genomes"	273	40	24	0.146520146520147	0.0879120879120879	60	TRUE
NC_055741	"Enterobacteria
60 genomes"	259	37	23	0.142857142857143	0.0888030888030888	60	TRUE
NC_055742	"Enterobacteria
60 genomes"	280	40	25	0.142857142857143	0.0892857142857143	60	TRUE
NC_055744	"Synechococcus
77 genomes"	181	40	8	0.220994475138122	0.0441988950276243	77	TRUE
NC_055745	"Gordonia
207 genomes"	90	12	1	0.133333333333333	0.0111111111111111	207	TRUE
NC_055748	"Klebsiella
136 genomes"	263	35	23	0.133079847908745	0.0874524714828897	136	TRUE
NC_055749	"Escherichia
386 genomes"	264	40	24	0.151515151515152	0.0909090909090909	386	TRUE
NC_055750	"Mycobacterium
660 genomes"	91	20	3	0.21978021978022	0.032967032967033	660	TRUE
NC_055751	"Gordonia
207 genomes"	92	13	4	0.141304347826087	0.0434782608695652	207	TRUE
NC_055752	"Gordonia
207 genomes"	89	15	4	0.168539325842697	0.0449438202247191	207	TRUE
NC_055753	"Gordonia
207 genomes"	82	16	0	0.195121951219512	0	207	TRUE
NC_055754	"Gordonia
207 genomes"	85	14	1	0.164705882352941	0.0117647058823529	207	TRUE
NC_055755	"Gordonia
207 genomes"	92	14	2	0.152173913043478	0.0217391304347826	207	TRUE
NC_055757	"Escherichia
386 genomes"	270	42	22	0.155555555555556	0.0814814814814815	386	TRUE
NC_055758	"Gordonia
207 genomes"	95	9	2	0.0947368421052632	0.0210526315789474	207	TRUE
NC_055759	"Mycobacterium
660 genomes"	128	12	1	0.09375	0.0078125	660	TRUE
NC_055761	"Synechococcus
77 genomes"	200	31	11	0.155	0.055	77	TRUE
NC_055762	"Gordonia
207 genomes"	83	13	0	0.156626506024096	0	207	TRUE
NC_055763	"Gordonia
207 genomes"	89	11	2	0.123595505617978	0.0224719101123596	207	TRUE
NC_055764	"Gordonia
207 genomes"	93	12	2	0.129032258064516	0.021505376344086	207	TRUE
NC_055765	"Gordonia
207 genomes"	88	13	4	0.147727272727273	0.0454545454545455	207	TRUE
NC_055766	"Gordonia
207 genomes"	92	13	2	0.141304347826087	0.0217391304347826	207	TRUE
NC_055767	"Gordonia
207 genomes"	91	13	2	0.142857142857143	0.021978021978022	207	TRUE
NC_055768	"Klebsiella
136 genomes"	256	35	24	0.13671875	0.09375	136	TRUE
NC_055769	"Gordonia
207 genomes"	93	14	2	0.150537634408602	0.021505376344086	207	TRUE
NC_055770	"Gordonia
207 genomes"	95	14	2	0.147368421052632	0.0210526315789474	207	TRUE
NC_055771	"Gordonia
207 genomes"	92	13	2	0.141304347826087	0.0217391304347826	207	TRUE
NC_055773	"Gordonia
207 genomes"	83	15	1	0.180722891566265	0.0120481927710843	207	TRUE
NC_055774	"Gordonia
207 genomes"	84	15	1	0.178571428571429	0.0119047619047619	207	TRUE
NC_055775	"Gordonia
207 genomes"	85	16	0	0.188235294117647	0	207	TRUE
NC_055776	"Gordonia
207 genomes"	84	13	1	0.154761904761905	0.0119047619047619	207	TRUE
NC_055777	"Gordonia
207 genomes"	79	15	0	0.189873417721519	0	207	TRUE
NC_055778	"Gordonia
207 genomes"	81	15	1	0.185185185185185	0.0123456790123457	207	TRUE
NC_055779	"Gordonia
207 genomes"	85	15	0	0.176470588235294	0	207	TRUE
NC_055780	"Escherichia
386 genomes"	266	39	23	0.146616541353383	0.0864661654135338	386	TRUE
NC_055781	"Escherichia
386 genomes"	262	45	24	0.17175572519084	0.0916030534351145	386	TRUE
NC_055782	"Escherichia
386 genomes"	269	42	25	0.156133828996283	0.0929368029739777	386	TRUE
NC_055783	"Escherichia
386 genomes"	267	45	17	0.168539325842697	0.0636704119850187	386	TRUE
NC_055784	"Vibrio
119 genomes"	114	15	3	0.131578947368421	0.0263157894736842	119	TRUE
NC_055785	"Gordonia
207 genomes"	92	12	5	0.130434782608696	0.0543478260869565	207	TRUE
NC_055786	"Mycobacterium
660 genomes"	112	16	4	0.142857142857143	0.0357142857142857	660	TRUE
NC_055787	"Mycobacterium
660 genomes"	97	22	2	0.22680412371134	0.0206185567010309	660	TRUE
NC_055788	"Gordonia
207 genomes"	92	13	2	0.141304347826087	0.0217391304347826	207	TRUE
NC_055789	"Gordonia
207 genomes"	87	13	2	0.149425287356322	0.0229885057471264	207	TRUE
NC_055790	"Mycobacterium
660 genomes"	115	16	5	0.139130434782609	0.0434782608695652	660	TRUE
NC_055791	"Streptomyces
98 genomes"	207	24	11	0.115942028985507	0.0531400966183575	98	TRUE
NC_055792	"Gordonia
207 genomes"	84	14	1	0.166666666666667	0.0119047619047619	207	TRUE
NC_055793	"Pseudomonas
243 genomes"	44	10	3	0.227272727272727	0.0681818181818182	243	TRUE
NC_055794	"Vibrio
119 genomes"	167	21	10	0.125748502994012	0.0598802395209581	119	TRUE
NC_055795	"Gordonia
207 genomes"	91	14	4	0.153846153846154	0.043956043956044	207	TRUE
NC_055796	"Gordonia
207 genomes"	94	15	4	0.159574468085106	0.0425531914893617	207	TRUE
NC_055797	"Gordonia
207 genomes"	93	14	4	0.150537634408602	0.0430107526881721	207	TRUE
NC_055798	"Gordonia
207 genomes"	92	13	4	0.141304347826087	0.0434782608695652	207	TRUE
NC_055799	"Gordonia
207 genomes"	92	14	4	0.152173913043478	0.0434782608695652	207	TRUE
NC_055800	"Vibrio
119 genomes"	168	20	10	0.119047619047619	0.0595238095238095	119	TRUE
NC_055801	"Vibrio
119 genomes"	175	20	10	0.114285714285714	0.0571428571428571	119	TRUE
NC_055802	"Staphylococcus
184 genomes"	18	4	3	0.222222222222222	0.166666666666667	184	TRUE
NC_055803	"Gordonia
207 genomes"	83	14	1	0.168674698795181	0.0120481927710843	207	TRUE
NC_055804	"Gordonia
207 genomes"	94	14	4	0.148936170212766	0.0425531914893617	207	TRUE
NC_055805	"Gordonia
207 genomes"	95	14	4	0.147368421052632	0.0421052631578947	207	TRUE
NC_055806	"Gordonia
207 genomes"	94	13	2	0.138297872340426	0.0212765957446809	207	TRUE
NC_055808	"Gordonia
207 genomes"	89	18	1	0.202247191011236	0.0112359550561798	207	TRUE
NC_055809	"Streptomyces
98 genomes"	207	21	11	0.101449275362319	0.0531400966183575	98	TRUE
NC_055810	"Gordonia
207 genomes"	95	14	4	0.147368421052632	0.0421052631578947	207	TRUE
NC_055811	"Gordonia
207 genomes"	88	11	1	0.125	0.0113636363636364	207	TRUE
NC_055812	"Mycobacterium
660 genomes"	102	22	4	0.215686274509804	0.0392156862745098	660	TRUE
NC_055813	"Streptomyces
98 genomes"	204	23	10	0.112745098039216	0.0490196078431373	98	TRUE
NC_055814	"Staphylococcus
184 genomes"	18	4	3	0.222222222222222	0.166666666666667	184	TRUE
NC_055815	"Mycobacterium
660 genomes"	75	15	2	0.2	0.0266666666666667	660	TRUE
NC_055816	"Gordonia
207 genomes"	91	15	4	0.164835164835165	0.043956043956044	207	TRUE
NC_055817	"Mycobacterium
660 genomes"	98	12	4	0.122448979591837	0.0408163265306122	660	TRUE
NC_055818	"Gordonia
207 genomes"	86	13	1	0.151162790697674	0.0116279069767442	207	TRUE
NC_055819	"Gordonia
207 genomes"	83	16	0	0.192771084337349	0	207	TRUE
NC_055820	"Gordonia
207 genomes"	90	11	2	0.122222222222222	0.0222222222222222	207	TRUE
NC_055821	"Gordonia
207 genomes"	89	12	2	0.134831460674157	0.0224719101123596	207	TRUE
NC_055822	"Streptomyces
98 genomes"	219	23	10	0.105022831050228	0.045662100456621	98	TRUE
NC_055823	"Acinetobacter
64 genomes"	91	16	5	0.175824175824176	0.054945054945055	64	TRUE
NC_055824	"Vibrio
119 genomes"	101	8	5	0.0792079207920792	0.0495049504950495	119	TRUE
NC_055825	"Mycobacterium
660 genomes"	97	18	2	0.185567010309278	0.0206185567010309	660	TRUE
NC_055826	"Unspecified
129 genomes"	106	16	10	0.150943396226415	0.0943396226415094	129	TRUE
NC_055827	"Mycobacterium
660 genomes"	103	15	4	0.145631067961165	0.0388349514563107	660	TRUE
NC_055829	"Vibrio
119 genomes"	172	21	10	0.122093023255814	0.0581395348837209	119	TRUE
NC_055830	"Vibrio
119 genomes"	174	20	10	0.114942528735632	0.0574712643678161	119	TRUE
NC_055831	"Unspecified
129 genomes"	265	39	23	0.147169811320755	0.0867924528301887	129	TRUE
NC_055833	"Enterococcus
56 genomes"	131	21	13	0.16030534351145	0.099236641221374	56	TRUE
NC_055834	"Enterococcus
56 genomes"	116	22	13	0.189655172413793	0.112068965517241	56	TRUE
NC_055842	"Streptomyces
98 genomes"	206	24	10	0.116504854368932	0.0485436893203884	98	TRUE
NC_055843	"Gordonia
207 genomes"	92	13	4	0.141304347826087	0.0434782608695652	207	TRUE
NC_055847	"Vibrio
119 genomes"	184	20	9	0.108695652173913	0.0489130434782609	119	TRUE
NC_055848	"Vibrio
119 genomes"	171	22	10	0.128654970760234	0.0584795321637427	119	TRUE
NC_055849	"Vibrio
119 genomes"	170	21	10	0.123529411764706	0.0588235294117647	119	TRUE
NC_055850	"Vibrio
119 genomes"	183	21	10	0.114754098360656	0.0546448087431694	119	TRUE
NC_055851	"Vibrio
119 genomes"	170	21	10	0.123529411764706	0.0588235294117647	119	TRUE
NC_055856	"Gordonia
207 genomes"	88	12	1	0.136363636363636	0.0113636363636364	207	TRUE
NC_055857	"Gordonia
207 genomes"	89	15	4	0.168539325842697	0.0449438202247191	207	TRUE
NC_055858	"Mycobacterium
660 genomes"	98	12	4	0.122448979591837	0.0408163265306122	660	TRUE
NC_055859	"Gordonia
207 genomes"	89	16	1	0.179775280898876	0.0112359550561798	207	TRUE
NC_055860	"Mycobacterium
660 genomes"	86	21	2	0.244186046511628	0.0232558139534884	660	TRUE
NC_055861	"Gordonia
207 genomes"	92	15	4	0.16304347826087	0.0434782608695652	207	TRUE
NC_055862	"Vibrio
119 genomes"	46	8	3	0.173913043478261	0.0652173913043478	119	TRUE
NC_055864	"Gordonia
207 genomes"	91	17	1	0.186813186813187	0.010989010989011	207	TRUE
NC_055865	"Gordonia
207 genomes"	85	15	1	0.176470588235294	0.0117647058823529	207	TRUE
NC_055866	"Enterococcus
56 genomes"	25	6	4	0.24	0.16	56	TRUE
NC_055867	"Gordonia
207 genomes"	92	18	2	0.195652173913043	0.0217391304347826	207	TRUE
NC_055868	"Unspecified
129 genomes"	100	18	4	0.18	0.04	129	TRUE
NC_055869	"Unspecified
129 genomes"	100	16	3	0.16	0.03	129	TRUE
NC_055870	"Unspecified
129 genomes"	76	7	3	0.0921052631578947	0.0394736842105263	129	TRUE
NC_055871	"Unspecified
129 genomes"	112	9	3	0.0803571428571429	0.0267857142857143	129	TRUE
NC_055872	"Unspecified
129 genomes"	93	14	3	0.150537634408602	0.032258064516129	129	TRUE
NC_055873	"Unspecified
129 genomes"	103	20	4	0.194174757281553	0.0388349514563107	129	TRUE
NC_055874	"Unspecified
129 genomes"	92	12	1	0.130434782608696	0.0108695652173913	129	TRUE
NC_055875	"Unspecified
129 genomes"	95	13	4	0.136842105263158	0.0421052631578947	129	TRUE
NC_055876	"Unspecified
129 genomes"	91	9	2	0.0989010989010989	0.021978021978022	129	TRUE
NC_055877	"Unspecified
129 genomes"	92	9	2	0.0978260869565217	0.0217391304347826	129	TRUE
NC_055878	"Unspecified
129 genomes"	113	9	4	0.079646017699115	0.0353982300884956	129	TRUE
NC_055879	"Unspecified
129 genomes"	82	8	2	0.0975609756097561	0.024390243902439	129	TRUE
NC_055880	"Unspecified
129 genomes"	105	13	5	0.123809523809524	0.0476190476190476	129	TRUE
NC_055881	"Unspecified
129 genomes"	106	18	7	0.169811320754717	0.0660377358490566	129	TRUE
NC_055882	"Unspecified
129 genomes"	117	11	1	0.094017094017094	0.00854700854700855	129	TRUE
NC_055883	"Unspecified
129 genomes"	104	13	3	0.125	0.0288461538461538	129	TRUE
NC_055884	"Unspecified
129 genomes"	106	16	6	0.150943396226415	0.0566037735849057	129	TRUE
NC_055885	"Unspecified
129 genomes"	106	9	4	0.0849056603773585	0.0377358490566038	129	TRUE
NC_055886	"Unspecified
129 genomes"	83	7	2	0.0843373493975904	0.0240963855421687	129	TRUE
NC_055887	"Unspecified
129 genomes"	92	9	1	0.0978260869565217	0.0108695652173913	129	TRUE
NC_055888	"Unspecified
129 genomes"	140	21	4	0.15	0.0285714285714286	129	TRUE
NC_055889	"Unspecified
129 genomes"	157	24	3	0.152866242038217	0.0191082802547771	129	TRUE
NC_055890	"Unspecified
129 genomes"	161	18	4	0.111801242236025	0.0248447204968944	129	TRUE
NC_055891	"Unspecified
129 genomes"	165	20	3	0.121212121212121	0.0181818181818182	129	TRUE
NC_055892	"Unspecified
129 genomes"	172	15	5	0.0872093023255814	0.0290697674418605	129	TRUE
NC_055893	"Unspecified
129 genomes"	153	17	4	0.111111111111111	0.0261437908496732	129	TRUE
NC_055894	"Unspecified
129 genomes"	164	21	5	0.128048780487805	0.0304878048780488	129	TRUE
NC_055895	"Unspecified
129 genomes"	147	9	3	0.0612244897959184	0.0204081632653061	129	TRUE
NC_055896	"Unspecified
129 genomes"	165	16	4	0.096969696969697	0.0242424242424242	129	TRUE
NC_055897	"Unspecified
129 genomes"	151	15	4	0.0993377483443709	0.0264900662251656	129	TRUE
NC_055898	"Unspecified
129 genomes"	158	16	4	0.10126582278481	0.0253164556962025	129	TRUE
NC_055899	"Unspecified
129 genomes"	148	10	3	0.0675675675675676	0.0202702702702703	129	TRUE
NC_055900	"Unspecified
129 genomes"	167	18	4	0.107784431137725	0.0239520958083832	129	TRUE
NC_055901	"Unspecified
129 genomes"	154	11	3	0.0714285714285714	0.0194805194805195	129	TRUE
NC_055902	"Unspecified
129 genomes"	155	17	3	0.109677419354839	0.0193548387096774	129	TRUE
NC_055903	"Unspecified
129 genomes"	137	10	3	0.072992700729927	0.0218978102189781	129	TRUE
NC_055904	"Unspecified
129 genomes"	140	12	3	0.0857142857142857	0.0214285714285714	129	TRUE
NC_055905	"Bacillus
155 genomes"	45	7	5	0.155555555555556	0.111111111111111	155	TRUE
NC_055906	"Staphylococcus
184 genomes"	19	4	3	0.210526315789474	0.157894736842105	184	TRUE
NC_055907	"Enterococcus
56 genomes"	107	23	15	0.214953271028037	0.14018691588785	56	TRUE
NC_055908	"Bacillus
155 genomes"	50	8	5	0.16	0.1	155	TRUE
NC_055909	"Mycobacterium
660 genomes"	95	20	2	0.210526315789474	0.0210526315789474	660	TRUE
NC_055912	"Gordonia
207 genomes"	79	10	1	0.126582278481013	0.0126582278481013	207	TRUE
NC_055913	"Vibrio
119 genomes"	178	20	10	0.112359550561798	0.0561797752808989	119	TRUE
NC_055914	"Bacillus
155 genomes"	42	7	5	0.166666666666667	0.119047619047619	155	TRUE
NC_055916	"Staphylococcus
184 genomes"	19	4	3	0.210526315789474	0.157894736842105	184	TRUE
NC_055917	"Bacillus
155 genomes"	27	6	5	0.222222222222222	0.185185185185185	155	TRUE
NC_055918	"Mycobacterium
660 genomes"	110	17	5	0.154545454545455	0.0454545454545455	660	TRUE
NC_055919	"Klebsiella
136 genomes"	98	11	5	0.112244897959184	0.0510204081632653	136	TRUE
NC_055920	"Gordonia
207 genomes"	89	14	4	0.157303370786517	0.0449438202247191	207	TRUE
NC_055921	"Salmonella
208 genomes"	94	10	5	0.106382978723404	0.0531914893617021	208	TRUE
NC_055956	"Klebsiella
136 genomes"	76	8	1	0.105263157894737	0.0131578947368421	136	TRUE
NC_056724	"Lactococcus
178 genomes"	50	11	3	0.22	0.06	178	TRUE
