# Supplementary material for: Ongoing shuffling of protein fragments diversifies core viral functions linked to interactions with bacterial hosts
Source: Nat Commun. 2023 Nov 28;14:7460. doi: 10.1038/s41467-023-43236-9 (PMC10684548; doi:10.1038/s41467-023-43236-9)
Supplement: Supplementary file 8 — Source Data [file 41467_2023_43236_MOESM8_ESM.zip › Source_Data/FigureS13.txt]

from	to	num.prot.pairs	Figure
5	10000	1	Fig_S13_A
14	10000	2	Fig_S13_A
15	110	2	Fig_S13_A
15	10000	2	Fig_S13_A
19	19	2	Fig_S13_A
19	10000	6	Fig_S13_A
22	10000	1	Fig_S13_A
23	10000	1	Fig_S13_A
110	110	7	Fig_S13_A
110	10000	9	Fig_S13_A
121	122	1	Fig_S13_A
122	10000	1	Fig_S13_A
143	10000	13	Fig_S13_A
158	167	1	Fig_S13_A
158	173	1	Fig_S13_A
158	517	1	Fig_S13_A
158	10000	2	Fig_S13_A
163	10000	1	Fig_S13_A
167	173	2	Fig_S13_A
167	10000	9	Fig_S13_A
168	10000	1	Fig_S13_A
173	173	1	Fig_S13_A
173	10000	21	Fig_S13_A
175	175	2	Fig_S13_A
175	10000	3	Fig_S13_A
184	184	6	Fig_S13_A
184	10000	12	Fig_S13_A
286	10000	1	Fig_S13_A
346	10000	15	Fig_S13_A
395	10000	1	Fig_S13_A
433	10000	3	Fig_S13_A
452	10000	1	Fig_S13_A
510	510	13	Fig_S13_A
510	512	1	Fig_S13_A
510	10000	18	Fig_S13_A
512	512	8	Fig_S13_A
512	516	1	Fig_S13_A
512	517	27	Fig_S13_A
512	525	9	Fig_S13_A
512	10000	61	Fig_S13_A
517	517	27	Fig_S13_A
517	525	3	Fig_S13_A
517	10000	133	Fig_S13_A
520	520	1	Fig_S13_A
525	525	10	Fig_S13_A
525	10000	31	Fig_S13_A
539	10000	2	Fig_S13_A
550	551	1	Fig_S13_A
550	10000	1	Fig_S13_A
10000	10000	562	Fig_S13_A
14	10000	1	Fig_S13_B
15	110	1	Fig_S13_B
19	10000	4	Fig_S13_B
22	10000	1	Fig_S13_B
110	110	3	Fig_S13_B
110	10000	2	Fig_S13_B
121	122	1	Fig_S13_B
158	517	1	Fig_S13_B
173	10000	1	Fig_S13_B
175	10000	1	Fig_S13_B
184	10000	2	Fig_S13_B
346	10000	4	Fig_S13_B
433	10000	1	Fig_S13_B
510	510	2	Fig_S13_B
510	10000	7	Fig_S13_B
512	512	2	Fig_S13_B
512	517	6	Fig_S13_B
512	10000	11	Fig_S13_B
517	517	2	Fig_S13_B
517	525	1	Fig_S13_B
517	10000	9	Fig_S13_B
520	520	1	Fig_S13_B
525	525	1	Fig_S13_B
525	10000	1	Fig_S13_B
10000	10000	107	Fig_S13_B
