# Supplementary material for: Ongoing shuffling of protein fragments diversifies core viral functions linked to interactions with bacterial hosts
Source: Nat Commun. 2023 Nov 28;14:7460. doi: 10.1038/s41467-023-43236-9 (PMC10684548; doi:10.1038/s41467-023-43236-9)
Supplement: Supplementary file 8 — Source Data [file 41467_2023_43236_MOESM8_ESM.zip › Source_Data/FigureS11.txt]

annotation.index	num.families	num.proteins	num.topologies	num.topology.combinations	prop.proteins.with.ecod.hit	mean.no.of.folds.per.fold.type	poorly.ecod.annotated	annotation	category	mean.length	median.nun.h	max.num.h	mean.num.t	prop.ecod.annotated.positions	num.with.multi.x.domains	num.with.multi.h.domains	prop.with.multi.x.domains	threshold.num.fam	top.quantile	diverse.for.label	data.type	label
5	25	109	3	3	0.577981651376147	0.0275229357798165	FALSE	DNA annealing protein	DNA, RNA and nucleotide metabolism	267.825688073394	1	1	1	0.397869352241976	0	0	0	20	TRUE	FALSE	top.diversity
6	119	465	18	20	0.453763440860215	0.0430107526881721	FALSE	DNA binding protein	DNA, RNA and nucleotide metabolism	133.036559139785	1	2	1.66666666666667	0.246273964630953	3	4	0.00645161290322581	20	TRUE	TRUE	top.diversity	DNA binding protein
7	4	54	1	1	0.981481481481481	0.0185185185185185	FALSE	DNA binding/annealing protein	DNA, RNA and nucleotide metabolism	219.37037037037	1	1	1	0.825510720918454	0	0	0	20	FALSE	FALSE	low.diversity
14	33	403	15	13	0.947890818858561	0.032258064516129	FALSE	DNA helicase	DNA, RNA and nucleotide metabolism	469.570719602978	1	6	2.92307692307692	0.703287412081147	114	114	0.28287841191067	20	TRUE	TRUE	top.diversity	DNA helicase
15	14	113	5	5	0.628318584070796	0.0442477876106195	FALSE	DNA helicase loader	DNA, RNA and nucleotide metabolism	253.442477876106	1	2	1.33333333333333	0.455637417507595	1	1	0.00884955752212389	20	FALSE	FALSE	low.diversity
17	17	97	5	5	0.690721649484536	0.0515463917525773	FALSE	DNA ligase	DNA, RNA and nucleotide metabolism	275.659793814433	2	3	2	0.741164591046786	62	62	0.639175257731959	20	FALSE	FALSE	low.diversity
19	58	263	17	34	0.832699619771863	0.129277566539924	FALSE	DNA polymerase	DNA, RNA and nucleotide metabolism	446.319391634981	2	5	3	0.6790819716822	127	127	0.482889733840304	20	TRUE	TRUE	top.diversity	DNA polymerase
20	3	45	1	1	0.977777777777778	0.0222222222222222	FALSE	DNA polymerase processivity factor	DNA, RNA and nucleotide metabolism	310.444444444445	1	1	1	0.871152469577666	0	0	0	20	FALSE	FALSE	low.diversity
21	12	30	3	4	0.633333333333333	0.133333333333333	FALSE	DNA polymerase/primase	DNA, RNA and nucleotide metabolism	432.7	1	2	1.66666666666667	0.300978352977429	5	5	0.166666666666667	20	FALSE	FALSE	low.diversity
22	35	240	6	15	0.783333333333333	0.0625	FALSE	DNA primase	DNA, RNA and nucleotide metabolism	456.708333333333	2	4	2.37931034482759	0.319240945169236	101	101	0.420833333333333	20	TRUE	TRUE	top.diversity	DNA primase
23	5	34	5	5	0.941176470588235	0.147058823529412	FALSE	DNA primase/helicase	DNA, RNA and nucleotide metabolism	577.911764705882	3	4	3	0.703038322560945	30	30	0.882352941176471	20	FALSE	FALSE	low.diversity
28	8	15	2	2	0.133333333333333	0.133333333333333	TRUE	DNA topoisomerase	DNA, RNA and nucleotide metabolism	214.733333333333	1	1	1	0.11921763427507	0	0	0	20	FALSE	FALSE	low.diversity
35	24	286	5	6	0.884615384615385	0.020979020979021	FALSE	Holliday junction resolvase	DNA, RNA and nucleotide metabolism	169.132867132867	1	2	1.28571428571429	0.77424956586455	1	1	0.0034965034965035	20	TRUE	FALSE	top.diversity
38	4	23			0		TRUE	Mu Gam-like end protection	DNA, RNA and nucleotide metabolism	166.521739130435				0	0	0	0	20	FALSE	FALSE	low.diversity
46	14	81	6	6	0.888888888888889	0.0740740740740741	FALSE	RNA ligase	DNA, RNA and nucleotide metabolism	317.37037037037	2	3	2	0.784688995215311	39	39	0.481481481481482	20	FALSE	FALSE	low.diversity
47	30	206	16	21	0.723300970873786	0.101941747572816	FALSE	RNA polymerase	DNA, RNA and nucleotide metabolism	402.320388349515	2	4	2.28205128205128	0.396679456550592	96	96	0.466019417475728	20	TRUE	TRUE	top.diversity	RNA polymerase
66	6	37	3	4	0.702702702702703	0.108108108108108	FALSE	clamp loader of DNA polymerase	DNA, RNA and nucleotide metabolism	199.675675675676	1	3	2.14285714285714	0.492555495397943	3	3	0.0810810810810811	20	FALSE	FALSE	low.diversity
69	4	47	1	1	1	0.0212765957446809	FALSE	dCMP deaminase	DNA, RNA and nucleotide metabolism	153.744680851064	1	1	1	0.913506781068364	0	0	0	20	FALSE	FALSE	low.diversity
72	3	65	3	2	0.969230769230769	0.0307692307692308	FALSE	dUTPase	DNA, RNA and nucleotide metabolism	173.8	1	1	1.66666666666667	0.918208373904576	0	0	0	20	FALSE	FALSE	low.diversity
74	191	1694	15	19	0.565525383707202	0.0112160566706021	FALSE	endonuclease	DNA, RNA and nucleotide metabolism	183.31759149941	1	2	1.41666666666667	0.32532685000322	74	74	0.0436835891381346	20	TRUE	TRUE	top.diversity	endonuclease
76	38	404	13	13	0.745049504950495	0.0321782178217822	FALSE	exonuclease	DNA, RNA and nucleotide metabolism	335.361386138614	1	4	2.14285714285714	0.510864591175472	34	34	0.0841584158415842	20	TRUE	TRUE	top.diversity	exonuclease
93	4	31	2	2	0.516129032258065	0.0645161290322581	FALSE	nucleoside triphosphate pyrophosphohydrolase	DNA, RNA and nucleotide metabolism	142.709677419355	1	1	1	0.607368896925859	0	0	0	20	FALSE	FALSE	low.diversity
98	3	36	1	1	0.333333333333333	0.0277777777777778	FALSE	palindrome specific endonuclease	DNA, RNA and nucleotide metabolism	585.722222222222	1	1	1	0.146542729773309	0	0	0	20	FALSE	FALSE	low.diversity
99	16	89	7	8	0.97752808988764	0.0898876404494382	FALSE	partition protein	DNA, RNA and nucleotide metabolism	286.696629213483	1	3	2.14285714285714	0.658488791346606	11	11	0.123595505617978	20	FALSE	FALSE	low.diversity
105	3	30	1	1	0.866666666666667	0.0333333333333333	FALSE	recombination mediator	DNA, RNA and nucleotide metabolism	156.766666666667	1	1	1	0.758239421645758	0	0	0	20	FALSE	FALSE	low.diversity
110	51	207	7	7	0.202898550724638	0.0338164251207729	FALSE	replication initiation protein	DNA, RNA and nucleotide metabolism	251.275362318841	1	2	1.90909090909091	0.0764986349828892	1	1	0.00483091787439614	20	TRUE	TRUE	top.diversity	replication initiation protein
121	9	76	5	4	0.68421052631579	0.0526315789473684	FALSE	ribonucleoside reductase	DNA, RNA and nucleotide metabolism	360.684210526316	1	3	2.14285714285714	0.73128556836422	3	3	0.0394736842105263	20	FALSE	FALSE	low.diversity
122	20	62	8	13	0.564516129032258	0.209677419354839	FALSE	ribonucleotide reductase	DNA, RNA and nucleotide metabolism	392.806451612903	2	5	2.86206896551724	0.566642030056664	23	23	0.370967741935484	20	TRUE	FALSE	top.diversity
124	33	149	1	1	0.577181208053691	0.00671140939597315	FALSE	single strand DNA binding protein	DNA, RNA and nucleotide metabolism	191.322147651007	1	1	1	0.426246185147508	0	0	0	20	TRUE	TRUE	top.diversity	single strand DNA binding protein
131	4	75	1	1	0.92	0.0133333333333333	FALSE	thioredoxin domain	DNA, RNA and nucleotide metabolism	102.48	1	1	1	0.824225865209472	0	0	0	20	FALSE	FALSE	low.diversity
132	16	55	3	3	0.490909090909091	0.0545454545454545	FALSE	thymidylate synthase	DNA, RNA and nucleotide metabolism	240.963636363636	1	1	1	0.521391383083076	0	0	0	20	FALSE	FALSE	low.diversity
139	27	70	5	5	0.185714285714286	0.0714285714285714	TRUE	CRISPR system inhibited	antidefense	122.671428571429	1	1	1	0.152556189588913	0	0	0	20	TRUE	FALSE	top.diversity
140	3	30	2	2	1	0.0666666666666667	FALSE	CRISPR–Cas evasion	antidefense	316.233333333333	1	1	1	0.605460103299252	0	0	0	20	FALSE	FALSE	low.diversity
143	4	188	1	1	0.941489361702128	0.00531914893617021	FALSE	Type II R-M system	antidefense	314.148936170213	1	1	1	0.838029122925838	0	0	0	20	FALSE	FALSE	low.diversity
144	20	98	23	20	0.969387755102041	0.204081632653061	FALSE	Type II TA system	antidefense	253.234693877551	1	4	2.38888888888889	0.914332916952089	28	35	0.285714285714286	20	TRUE	FALSE	top.diversity
149	6	58	2	2	0.931034482758621	0.0344827586206897	FALSE	anti-CRISPR-associated gene	antidefense	73.5	1	1	1.66666666666667	0.870513722730471	0	0	0	20	FALSE	FALSE	low.diversity
150	13	34	8	7	0.647058823529412	0.205882352941176	FALSE	antirestriction protein	antidefense	319.147058823529	1	2	1.44444444444444	0.363468804718459	4	4	0.117647058823529	20	FALSE	FALSE	low.diversity
151	32	97	1	1	0.0412371134020619	0.0103092783505155	TRUE	HTJ	connector	127.484536082474	1	1	1	0.0341258288856542	0	0	0	20	TRUE	TRUE	top.diversity	HTJ
152	22	344	5	4	0.622093023255814	0.0116279069767442	FALSE	adaptor	connector	177.142441860465	1	2	1.4	0.536143886308811	18	18	0.0523255813953488	20	TRUE	FALSE	top.diversity
154	18	120	1	1	0.366666666666667	0.00833333333333333	FALSE	head closure	connector	194.7	1	1	1	0.229840780688238	0	0	0	20	FALSE	FALSE	low.diversity
158	15	322	3	2	0.0062111801242236	0.0062111801242236	TRUE	tail completion	connector	148.760869565217	2	2	2	0.0121918122794931	2	2	0.0062111801242236	20	FALSE	FALSE	low.diversity
159	10	181	1	1	0.580110497237569	0.00552486187845304	FALSE	tail terminator	connector	143.767955801105	1	1	1	0.536815002690032	0	0	0	20	FALSE	FALSE	low.diversity
162	20	100	5	5	0.15	0.05	TRUE	capsid	head and packaging	151.42	1	1	1	0.109826971338	0	0	0	20	TRUE	FALSE	top.diversity
163	80	374	11	10	0.147058823529412	0.0267379679144385	TRUE	capsid assembly	head and packaging	332.949197860963	1	2	1.18181818181818	0.0696899367988243	3	3	0.00802139037433155	20	TRUE	TRUE	top.diversity	capsid assembly
164	30	97	7	7	0.247422680412371	0.0721649484536082	FALSE	capsid decoration	head and packaging	209.752577319588	1	2	1.25	0.189078934434287	1	1	0.0103092783505155	20	TRUE	TRUE	top.diversity	capsid decoration
165	31	237	3	3	0.0717299578059072	0.0126582278481013	TRUE	internal virion protein	head and packaging	588.53164556962	1	1	1	0.0148764715160379	0	0	0	20	TRUE	TRUE	top.diversity	internal virion protein
166	39	396	5	6	0.73989898989899	0.0151515151515152	FALSE	major capsid	head and packaging	389.290404040404	1	2	1.66666666666667	0.599244935423816	67	67	0.169191919191919	20	TRUE	TRUE	top.diversity	major capsid
167	50	183	13	11	0.136612021857924	0.0601092896174863	TRUE	minor capsid	head and packaging	276.96174863388	1	4	2.22222222222222	0.104589219477547	5	5	0.0273224043715847	20	TRUE	TRUE	top.diversity	minor capsid
168	41	410	6	7	0.5	0.0170731707317073	FALSE	portal	head and packaging	493.734146341464	1	2	1.25	0.302720433135241	47	47	0.114634146341463	20	TRUE	TRUE	top.diversity	portal
171	44	202			0		TRUE	scaffolding	head and packaging	219.128712871287				0	0	0	0	20	TRUE	TRUE	top.diversity	scaffolding
175	43	484	3	5	0.857438016528926	0.0103305785123967	FALSE	terminase large	head and packaging	475.144628099174	2	3	2	0.683176066443449	258	258	0.533057851239669	20	TRUE	TRUE	top.diversity	terminase large
176	55	367	6	7	0.329700272479564	0.0190735694822888	FALSE	terminase small	head and packaging	172.220708446867	1	2	1.25	0.208385412546476	0	40	0	20	TRUE	TRUE	top.diversity	terminase small
178	28	113	2	2	0.486725663716814	0.0176991150442478	FALSE	excisionase	integration and excision	87.0973451327434	1	1	1.66666666666667	0.338244259296891	0	0	0	20	TRUE	FALSE	top.diversity
179	10	104	4	4	0.894230769230769	0.0384615384615385	FALSE	integrase	integration and excision	297.086538461538	2	2	1.66666666666667	0.777098100139172	70	70	0.673076923076923	20	FALSE	FALSE	low.diversity
180	7	39	2	2	0.0512820512820513	0.0512820512820513	TRUE	recombination directionality factor	integration and excision	105.051282051282	1	1	1.66666666666667	0.0256285086648767	0	0	0	20	FALSE	FALSE	low.diversity
181	28	105	4	6	0.323809523809524	0.0571428571428571	FALSE	transposase	integration and excision	298.304761904762	1	2	2	0.138241491603346	4	4	0.0380952380952381	20	TRUE	FALSE	top.diversity
184	116	525	16	37	0.76952380952381	0.0704761904761905	FALSE	endolysin	lysis	306.586666666667	1	3	2.04477611940299	0.457970402216727	50	50	0.0952380952380952	20	TRUE	TRUE	top.diversity	endolysin
185	85	530			0		TRUE	holin/anti-holin	lysis	107.543396226415				0	0	0	0	20	TRUE	TRUE	top.diversity	holin/anti-holin
187	14	81	1	1	0.407407407407407	0.0123456790123457	FALSE	lysis inhibition	lysis	496.395061728395	1	1	1	0.150890370075607	0	0	0	20	FALSE	FALSE	low.diversity
189	47	325			0		TRUE	spanin	lysis	118.24				0	0	0	0	20	TRUE	TRUE	top.diversity	spanin
190	4	128	2	2	0.984375	0.015625	FALSE	2OG-Fe(II) oxygenase	moron, auxiliary metabolic gene and host takeover	203.171875	1	2	1.66666666666667	0.910597554410521	6	6	0.046875	20	FALSE	FALSE	low.diversity
286	21	60	3	3	0.616666666666667	0.05	FALSE	glycosyltransferase	moron, auxiliary metabolic gene and host takeover	290.933333333333	1	2	1.5	0.517930797433547	3	3	0.05	20	TRUE	FALSE	top.diversity
296	154	404	2	1	0.00247524752475248	0.00247524752475248	TRUE	membrane protein	moron, auxiliary metabolic gene and host takeover	119.975247524752	2	2	2	0.00546729936042913	1	1	0.00247524752475248	20	TRUE	TRUE	top.diversity	membrane protein
329	11	39	2	2	0.205128205128205	0.0512820512820513	FALSE	superinfection exclusion	moron, auxiliary metabolic gene and host takeover	118.230769230769	1	1	1	0.175666883539362	0	0	0	20	FALSE	FALSE	low.diversity
346	43	262	5	4	0.33206106870229	0.0152671755725191	FALSE	DNA methyltransferase	other	224.297709923664	1	2	1.85714285714286	0.286185889800225	11	11	0.0419847328244275	20	TRUE	TRUE	top.diversity	DNA methyltransferase
348	1	36	1	1	0.861111111111111	0.0277777777777778	FALSE	DksA-like zinc-finger protein	other	71.6944444444444	1	1	1	0.770244091437427	0	0	0	20	FALSE	FALSE	low.diversity
361	10	88	5	8	0.795454545454545	0.0909090909090909	FALSE	MazG-like pyrophosphatase	other	162.420454545455	1	2	2.66666666666667	0.551318827398027	2	2	0.0227272727272727	20	FALSE	FALSE	low.diversity
370	3	66	2	2	1	0.0303030303030303	FALSE	PhoH-like phosphate starvation-inducible	other	285.19696969697	1	2	1.66666666666667	0.820379323168464	9	9	0.136363636363636	20	FALSE	FALSE	low.diversity
379	7	48	1	1	0.8125	0.0208333333333333	FALSE	acetyltransferase	other	147.770833333333	1	1	1	0.815874806146906	0	0	0	20	FALSE	FALSE	low.diversity
395	4	21	2	2	0.761904761904762	0.0952380952380952	FALSE	cytidyltransferase	other	258.095238095238	1	2	1.66666666666667	0.712915129151292	6	6	0.285714285714286	20	FALSE	FALSE	low.diversity
399	3	128	1	1	0.9609375	0.0078125	FALSE	deoxynucleoside monophosphate kinase	other	211.375	1	1	1	0.924194263749261	0	0	0	20	FALSE	FALSE	low.diversity
420	19	81	2	2	0.506172839506173	0.0246913580246914	FALSE	lipoprotein	other	199.296296296296	1	1	1	0.365731276714365	0	0	0	20	FALSE	FALSE	low.diversity
427	4	33	1	1	0.909090909090909	0.0303030303030303	FALSE	metallo-phosphoesterase	other	373.606060606061	1	1	1	0.594127666477411	0	0	0	20	FALSE	FALSE	low.diversity
433	11	59	1	1	0.0169491525423729	0.0169491525423729	TRUE	nucleotide kinase	other	147.542372881356	1	1	1	0.00631820792647904	0	0	0	20	FALSE	FALSE	low.diversity
438	24	48	13	9	0.625	0.1875	FALSE	peptidase	other	350.895833333333	1	3	2.33333333333333	0.329988719349285	2	2	0.0416666666666667	20	TRUE	FALSE	top.diversity
452	4	20	2	3	1	0.15	FALSE	polynucleotide kinase	other	239.55	1	2	1.5	0.87622625756627	7	7	0.35	20	FALSE	FALSE	low.diversity
501	20	58	3	3	0.258620689655172	0.0517241379310345	FALSE	baseplate	tail	338.465517241379	1	1	1	0.0726911517497835	0	0	0	20	TRUE	FALSE	top.diversity
503	19	211	8	11	0.355450236966825	0.052132701421801	FALSE	baseplate hub	tail	366.611374407583	1	3	2	0.170564281559046	33	33	0.156398104265403	20	FALSE	FALSE	low.diversity
504	1	35	3	4	1	0.114285714285714	FALSE	baseplate spike	tail	235.171428571429	2	3	2.25	0.853359251609768	29	29	0.828571428571429	20	FALSE	FALSE	low.diversity
506	31	222	6	6	0.454954954954955	0.027027027027027	FALSE	baseplate wedge	tail	485.626126126126	1	2	1.5	0.105733287573394	3	3	0.0135135135135135	20	TRUE	TRUE	top.diversity	baseplate wedge
507	3	31	1	1	0.903225806451613	0.032258064516129	FALSE	distal tail	tail	494.354838709678	1	1	1	0.22584013050571	0	0	0	20	FALSE	FALSE	low.diversity
509	23	212	4	6	0.471698113207547	0.0283018867924528	FALSE	major tail	tail	203.146226415094	1	2	1.66666666666667	0.35537650637379	5	5	0.0235849056603774	20	TRUE	FALSE	top.diversity
510	141	751	21	22	0.233022636484687	0.0292942743009321	FALSE	minor tail	tail	334.509986684421	1	3	1.5	0.126388739615552	77	77	0.102529960053262	20	TRUE	TRUE	top.diversity	minor tail
514	90	431	6	6	0.0603248259860789	0.0139211136890951	TRUE	tail assembly	tail	161.962877030162	1	1	1	0.0422170014038908	0	0	0	20	TRUE	TRUE	top.diversity	tail assembly
516	12	24	1	1	0.0833333333333333	0.0416666666666667	TRUE	tail collar	tail	362.875	1	1	1	0.0305431163164542	0	0	0	20	FALSE	FALSE	low.diversity
517	300	705	26	31	0.260992907801418	0.0439716312056738	FALSE	tail fiber	tail	626.205673758865	1	3	1.57142857142857	0.0724910810351662	14	14	0.0198581560283688	20	TRUE	TRUE	top.diversity	tail fiber
518	14	88	1	1	0.0340909090909091	0.0113636363636364	TRUE	tail fiber assembly	tail	151.420454545455	1	1	1	0.0144090056285178	0	0	0	20	FALSE	FALSE	low.diversity
519	6	26	3	2	0.5	0.0769230769230769	FALSE	tail fiber connector	tail	445.153846153846	1	2	1.66666666666667	0.238811128391222	6	6	0.230769230769231	20	FALSE	FALSE	low.diversity
520	148	331	3	2	0.00906344410876133	0.00604229607250755	TRUE	tail length tape measure	tail	1015.52567975831	1	2	2.6	0.00157375371498101	1	1	0.00302114803625378	20	TRUE	TRUE	top.diversity	tail length tape measure
523	14	123	7	8	0.747967479674797	0.0650406504065041	FALSE	tail sheath	tail	507.788617886179	1	3	1.72727272727273	0.433523327676198	35	35	0.284552845528455	20	FALSE	FALSE	low.diversity
525	40	79	10	17	0.784810126582278	0.215189873417722	FALSE	tail spike	tail	632.037974683544	1	6	3.19512195121951	0.510003805251247	22	22	0.278481012658228	20	TRUE	TRUE	top.diversity	tail spike
527	13	118			0		TRUE	tail tube	tail	214.78813559322				0	0	0	0	20	FALSE	FALSE	low.diversity
529	15	81	2	2	0.740740740740741	0.0246913580246914	FALSE	Arc-like repressor	transcription regulation	67.8024691358025	1	1	1	0.526402039329935	0	0	0	20	FALSE	FALSE	low.diversity
539	27	172	1	1	0.00581395348837209	0.00581395348837209	TRUE	anti-repressor	transcription regulation	234.889534883721	1	1	1	0.00183163783074676	0	0	0	20	TRUE	FALSE	top.diversity
540	9	52	2	3	0.115384615384615	0.0576923076923077	TRUE	anti-termination protein	transcription regulation	131.923076923077	1	2	1.5	0.0705539358600583	2	2	0.0384615384615385	20	FALSE	FALSE	low.diversity
548	13	75	4	4	0.173333333333333	0.0533333333333333	TRUE	transcriptional activator	transcription regulation	129.746666666667	1	1	1	0.0903298735998356	0	0	0	20	FALSE	FALSE	low.diversity
549	19	59			0		TRUE	transcriptional factor	transcription regulation	147				0	0	0	0	20	FALSE	FALSE	low.diversity
550	119	403	21	24	0.464019851116625	0.0595533498759305	FALSE	transcriptional regulator	transcription regulation	141.692307692308	1	3	1.86486486486487	0.288851528843123	8	14	0.0198511166253102	20	TRUE	TRUE	top.diversity	transcriptional regulator
551	41	327	6	9	0.828746177370031	0.0275229357798165	FALSE	transcriptional repressor	transcription regulation	147.782874617737	1	2	1.85714285714286	0.635530263838593	96	96	0.293577981651376	20	TRUE	TRUE	top.diversity	transcriptional repressor
