# Supplementary material for: Ongoing shuffling of protein fragments diversifies core viral functions linked to interactions with bacterial hosts
Source: Nat Commun. 2023 Nov 28;14:7460. doi: 10.1038/s41467-023-43236-9 (PMC10684548; doi:10.1038/s41467-023-43236-9)
Supplement: Supplementary file 8 — Source Data [file 41467_2023_43236_MOESM8_ESM.zip › Source_Data/FigureS10.txt]

annotation	category	value	proportion
DNA annealing protein	DNA, RNA and nucleotide metabolism	1	max.num.h
DNA binding protein	DNA, RNA and nucleotide metabolism	1	max.num.h
DNA binding protein	DNA, RNA and nucleotide metabolism	2	max.num.h
DNA helicase	DNA, RNA and nucleotide metabolism	2	max.num.h
DNA helicase	DNA, RNA and nucleotide metabolism	1	max.num.h
DNA helicase	DNA, RNA and nucleotide metabolism	3	max.num.h
DNA helicase	DNA, RNA and nucleotide metabolism	6	max.num.h
DNA helicase loader	DNA, RNA and nucleotide metabolism	1	max.num.h
DNA helicase loader	DNA, RNA and nucleotide metabolism	2	max.num.h
DNA ligase	DNA, RNA and nucleotide metabolism	1	max.num.h
DNA ligase	DNA, RNA and nucleotide metabolism	2	max.num.h
DNA ligase	DNA, RNA and nucleotide metabolism	3	max.num.h
DNA polymerase	DNA, RNA and nucleotide metabolism	2	max.num.h
DNA polymerase	DNA, RNA and nucleotide metabolism	1	max.num.h
DNA polymerase	DNA, RNA and nucleotide metabolism	4	max.num.h
DNA polymerase	DNA, RNA and nucleotide metabolism	3	max.num.h
DNA polymerase	DNA, RNA and nucleotide metabolism	5	max.num.h
DNA polymerase/primase	DNA, RNA and nucleotide metabolism	1	max.num.h
DNA polymerase/primase	DNA, RNA and nucleotide metabolism	2	max.num.h
DNA primase	DNA, RNA and nucleotide metabolism	1	max.num.h
DNA primase	DNA, RNA and nucleotide metabolism	2	max.num.h
DNA primase	DNA, RNA and nucleotide metabolism	3	max.num.h
DNA primase	DNA, RNA and nucleotide metabolism	4	max.num.h
DNA topoisomerase	DNA, RNA and nucleotide metabolism	1	max.num.h
Holliday junction resolvase	DNA, RNA and nucleotide metabolism	1	max.num.h
Holliday junction resolvase	DNA, RNA and nucleotide metabolism	2	max.num.h
RNA ligase	DNA, RNA and nucleotide metabolism	2	max.num.h
RNA ligase	DNA, RNA and nucleotide metabolism	1	max.num.h
RNA ligase	DNA, RNA and nucleotide metabolism	3	max.num.h
RNA polymerase	DNA, RNA and nucleotide metabolism	2	max.num.h
RNA polymerase	DNA, RNA and nucleotide metabolism	1	max.num.h
RNA polymerase	DNA, RNA and nucleotide metabolism	3	max.num.h
RNA polymerase	DNA, RNA and nucleotide metabolism	4	max.num.h
clamp loader of DNA polymerase	DNA, RNA and nucleotide metabolism	1	max.num.h
clamp loader of DNA polymerase	DNA, RNA and nucleotide metabolism	3	max.num.h
clamp loader of DNA polymerase	DNA, RNA and nucleotide metabolism	2	max.num.h
endonuclease	DNA, RNA and nucleotide metabolism	1	max.num.h
endonuclease	DNA, RNA and nucleotide metabolism	2	max.num.h
exonuclease	DNA, RNA and nucleotide metabolism	1	max.num.h
exonuclease	DNA, RNA and nucleotide metabolism	3	max.num.h
exonuclease	DNA, RNA and nucleotide metabolism	2	max.num.h
exonuclease	DNA, RNA and nucleotide metabolism	4	max.num.h
partition protein	DNA, RNA and nucleotide metabolism	1	max.num.h
partition protein	DNA, RNA and nucleotide metabolism	2	max.num.h
partition protein	DNA, RNA and nucleotide metabolism	3	max.num.h
replication initiation protein	DNA, RNA and nucleotide metabolism	1	max.num.h
replication initiation protein	DNA, RNA and nucleotide metabolism	2	max.num.h
ribonucleoside reductase	DNA, RNA and nucleotide metabolism	1	max.num.h
ribonucleoside reductase	DNA, RNA and nucleotide metabolism	2	max.num.h
ribonucleoside reductase	DNA, RNA and nucleotide metabolism	3	max.num.h
ribonucleotide reductase	DNA, RNA and nucleotide metabolism	4	max.num.h
ribonucleotide reductase	DNA, RNA and nucleotide metabolism	2	max.num.h
ribonucleotide reductase	DNA, RNA and nucleotide metabolism	3	max.num.h
ribonucleotide reductase	DNA, RNA and nucleotide metabolism	1	max.num.h
ribonucleotide reductase	DNA, RNA and nucleotide metabolism	5	max.num.h
single strand DNA binding protein	DNA, RNA and nucleotide metabolism	1	max.num.h
thymidylate synthase	DNA, RNA and nucleotide metabolism	1	max.num.h
CRISPR system inhibited	antidefense	1	max.num.h
Type II TA system	antidefense	3	max.num.h
Type II TA system	antidefense	1	max.num.h
Type II TA system	antidefense	2	max.num.h
Type II TA system	antidefense	4	max.num.h
anti-CRISPR-associated gene	antidefense	1	max.num.h
antirestriction protein	antidefense	1	max.num.h
antirestriction protein	antidefense	2	max.num.h
HTJ	connector	1	max.num.h
adaptor	connector	1	max.num.h
adaptor	connector	2	max.num.h
head closure	connector	1	max.num.h
tail completion	connector	2	max.num.h
tail terminator	connector	1	max.num.h
capsid	head and packaging	1	max.num.h
capsid assembly	head and packaging	1	max.num.h
capsid assembly	head and packaging	2	max.num.h
capsid decoration	head and packaging	1	max.num.h
capsid decoration	head and packaging	2	max.num.h
internal virion protein	head and packaging	1	max.num.h
major capsid	head and packaging	1	max.num.h
major capsid	head and packaging	2	max.num.h
minor capsid	head and packaging	1	max.num.h
minor capsid	head and packaging	3	max.num.h
minor capsid	head and packaging	4	max.num.h
minor capsid	head and packaging	2	max.num.h
portal	head and packaging	1	max.num.h
portal	head and packaging	2	max.num.h
terminase large	head and packaging	1	max.num.h
terminase large	head and packaging	2	max.num.h
terminase large	head and packaging	3	max.num.h
terminase small	head and packaging	1	max.num.h
terminase small	head and packaging	2	max.num.h
excisionase	integration and excision	1	max.num.h
integrase	integration and excision	2	max.num.h
integrase	integration and excision	1	max.num.h
recombination directionality factor	integration and excision	1	max.num.h
transposase	integration and excision	1	max.num.h
transposase	integration and excision	2	max.num.h
endolysin	lysis	1	max.num.h
endolysin	lysis	2	max.num.h
endolysin	lysis	3	max.num.h
lysis inhibition	lysis	1	max.num.h
glycosyltransferase	moron, auxiliary metabolic gene and host takeover	1	max.num.h
glycosyltransferase	moron, auxiliary metabolic gene and host takeover	2	max.num.h
membrane protein	moron, auxiliary metabolic gene and host takeover	2	max.num.h
superinfection exclusion	moron, auxiliary metabolic gene and host takeover	1	max.num.h
DNA methyltransferase	other	1	max.num.h
DNA methyltransferase	other	2	max.num.h
MazG-like pyrophosphatase	other	1	max.num.h
MazG-like pyrophosphatase	other	2	max.num.h
acetyltransferase	other	1	max.num.h
lipoprotein	other	1	max.num.h
nucleotide kinase	other	1	max.num.h
peptidase	other	1	max.num.h
peptidase	other	3	max.num.h
baseplate	tail	1	max.num.h
baseplate hub	tail	1	max.num.h
baseplate hub	tail	2	max.num.h
baseplate hub	tail	3	max.num.h
baseplate wedge	tail	1	max.num.h
baseplate wedge	tail	2	max.num.h
major tail	tail	1	max.num.h
major tail	tail	2	max.num.h
minor tail	tail	1	max.num.h
minor tail	tail	3	max.num.h
minor tail	tail	2	max.num.h
tail assembly	tail	1	max.num.h
tail collar	tail	1	max.num.h
tail fiber	tail	2	max.num.h
tail fiber	tail	1	max.num.h
tail fiber	tail	3	max.num.h
tail fiber assembly	tail	1	max.num.h
tail fiber connector	tail	1	max.num.h
tail fiber connector	tail	2	max.num.h
tail length tape measure	tail	1	max.num.h
tail length tape measure	tail	2	max.num.h
tail sheath	tail	1	max.num.h
tail sheath	tail	2	max.num.h
tail sheath	tail	3	max.num.h
tail spike	tail	1	max.num.h
tail spike	tail	2	max.num.h
tail spike	tail	5	max.num.h
tail spike	tail	6	max.num.h
tail spike	tail	3	max.num.h
Arc-like repressor	transcription regulation	1	max.num.h
anti-repressor	transcription regulation	1	max.num.h
anti-termination protein	transcription regulation	1	max.num.h
anti-termination protein	transcription regulation	2	max.num.h
transcriptional activator	transcription regulation	1	max.num.h
transcriptional regulator	transcription regulation	1	max.num.h
transcriptional regulator	transcription regulation	2	max.num.h
transcriptional regulator	transcription regulation	3	max.num.h
transcriptional repressor	transcription regulation	2	max.num.h
transcriptional repressor	transcription regulation	1	max.num.h
major capsid	head and packaging	437	mean.length
endonuclease	DNA, RNA and nucleotide metabolism	197	mean.length
tail completion	connector	82	mean.length
superinfection exclusion	moron, auxiliary metabolic gene and host takeover	221	mean.length
minor tail	tail	288	mean.length
internal virion protein	head and packaging	448	mean.length
peptidase	other	101	mean.length
terminase small	head and packaging	184	mean.length
exonuclease	DNA, RNA and nucleotide metabolism	69	mean.length
DNA polymerase	DNA, RNA and nucleotide metabolism	480	mean.length
endonuclease	DNA, RNA and nucleotide metabolism	104	mean.length
portal	head and packaging	479	mean.length
capsid assembly	head and packaging	260	mean.length
replication initiation protein	DNA, RNA and nucleotide metabolism	348	mean.length
DNA binding protein	DNA, RNA and nucleotide metabolism	126	mean.length
endonuclease	DNA, RNA and nucleotide metabolism	493	mean.length
DNA methyltransferase	other	365	mean.length
DNA helicase loader	DNA, RNA and nucleotide metabolism	295	mean.length
tail fiber	tail	536	mean.length
RNA ligase	DNA, RNA and nucleotide metabolism	325	mean.length
tail assembly	tail	215	mean.length
HTJ	connector	104	mean.length
thymidylate synthase	DNA, RNA and nucleotide metabolism	333	mean.length
anti-repressor	transcription regulation	295	mean.length
holin/anti-holin	lysis	118	mean.length
terminase large	head and packaging	670	mean.length
spanin	lysis	141	mean.length
transcriptional regulator	transcription regulation	69	mean.length
portal	head and packaging	417	mean.length
anti-repressor	transcription regulation	209	mean.length
tail length tape measure	tail	1128	mean.length
DNA polymerase	DNA, RNA and nucleotide metabolism	286	mean.length
excisionase	integration and excision	76	mean.length
tail fiber assembly	tail	144	mean.length
DNA helicase loader	DNA, RNA and nucleotide metabolism	256	mean.length
minor tail	tail	163	mean.length
adaptor	connector	549	mean.length
transcriptional repressor	transcription regulation	95	mean.length
holin/anti-holin	lysis	91	mean.length
single strand DNA binding protein	DNA, RNA and nucleotide metabolism	74	mean.length
baseplate	tail	204	mean.length
endolysin	lysis	279	mean.length
DNA helicase	DNA, RNA and nucleotide metabolism	148	mean.length
RNA polymerase	DNA, RNA and nucleotide metabolism	478	mean.length
major capsid	head and packaging	400	mean.length
endolysin	lysis	249	mean.length
terminase small	head and packaging	247	mean.length
replication initiation protein	DNA, RNA and nucleotide metabolism	566	mean.length
spanin	lysis	147	mean.length
DNA helicase	DNA, RNA and nucleotide metabolism	595	mean.length
major capsid	head and packaging	322	mean.length
tail completion	connector	148	mean.length
scaffolding	head and packaging	131	mean.length
terminase small	head and packaging	483	mean.length
tail completion	connector	171	mean.length
baseplate hub	tail	69	mean.length
minor capsid	head and packaging	77	mean.length
anti-repressor	transcription regulation	253	mean.length
tail assembly	tail	202	mean.length
holin/anti-holin	lysis	105	mean.length
membrane protein	moron, auxiliary metabolic gene and host takeover	107	mean.length
endonuclease	DNA, RNA and nucleotide metabolism	137	mean.length
tail length tape measure	tail	711	mean.length
holin/anti-holin	lysis	86	mean.length
Holliday junction resolvase	DNA, RNA and nucleotide metabolism	117	mean.length
membrane protein	moron, auxiliary metabolic gene and host takeover	62	mean.length
ribonucleoside reductase	DNA, RNA and nucleotide metabolism	289	mean.length
DNA methyltransferase	other	168	mean.length
DNA helicase	DNA, RNA and nucleotide metabolism	527	mean.length
endolysin	lysis	166	mean.length
Holliday junction resolvase	DNA, RNA and nucleotide metabolism	212	mean.length
Arc-like repressor	transcription regulation	78	mean.length
minor tail	tail	156	mean.length
terminase small	head and packaging	89	mean.length
endonuclease	DNA, RNA and nucleotide metabolism	206	mean.length
endonuclease	DNA, RNA and nucleotide metabolism	178	mean.length
tail collar	tail	537	mean.length
tail assembly	tail	113	mean.length
endolysin	lysis	256	mean.length
scaffolding	head and packaging	345	mean.length
endonuclease	DNA, RNA and nucleotide metabolism	154	mean.length
DNA binding protein	DNA, RNA and nucleotide metabolism	149	mean.length
DNA helicase	DNA, RNA and nucleotide metabolism	269	mean.length
endolysin	lysis	235	mean.length
endonuclease	DNA, RNA and nucleotide metabolism	236	mean.length
endonuclease	DNA, RNA and nucleotide metabolism	166	mean.length
transcriptional activator	transcription regulation	62	mean.length
tail tube	tail	281	mean.length
portal	head and packaging	419	mean.length
holin/anti-holin	lysis	73	mean.length
tail completion	connector	137	mean.length
tail tube	tail	354	mean.length
membrane protein	moron, auxiliary metabolic gene and host takeover	58	mean.length
holin/anti-holin	lysis	112	mean.length
tail fiber	tail	165	mean.length
baseplate wedge	tail	214	mean.length
peptidase	other	103	mean.length
capsid assembly	head and packaging	657	mean.length
exonuclease	DNA, RNA and nucleotide metabolism	173	mean.length
exonuclease	DNA, RNA and nucleotide metabolism	318	mean.length
ribonucleoside reductase	DNA, RNA and nucleotide metabolism	400	mean.length
tail assembly	tail	165	mean.length
RNA polymerase	DNA, RNA and nucleotide metabolism	244	mean.length
DNA polymerase	DNA, RNA and nucleotide metabolism	883	mean.length
spanin	lysis	96	mean.length
endonuclease	DNA, RNA and nucleotide metabolism	152	mean.length
endolysin	lysis	128	mean.length
endonuclease	DNA, RNA and nucleotide metabolism	171	mean.length
portal	head and packaging	158	mean.length
endonuclease	DNA, RNA and nucleotide metabolism	177	mean.length
scaffolding	head and packaging	286	mean.length
DNA polymerase	DNA, RNA and nucleotide metabolism	282	mean.length
endonuclease	DNA, RNA and nucleotide metabolism	230	mean.length
internal virion protein	head and packaging	1310	mean.length
DNA topoisomerase	DNA, RNA and nucleotide metabolism	71	mean.length
capsid assembly	head and packaging	211	mean.length
DNA binding protein	DNA, RNA and nucleotide metabolism	171	mean.length
capsid	head and packaging	48	mean.length
DNA ligase	DNA, RNA and nucleotide metabolism	362	mean.length
endonuclease	DNA, RNA and nucleotide metabolism	149	mean.length
tail terminator	connector	155	mean.length
endonuclease	DNA, RNA and nucleotide metabolism	240	mean.length
tail length tape measure	tail	348	mean.length
endonuclease	DNA, RNA and nucleotide metabolism	264	mean.length
terminase small	head and packaging	164	mean.length
tail completion	connector	126	mean.length
terminase large	head and packaging	215	mean.length
minor tail	tail	553	mean.length
endonuclease	DNA, RNA and nucleotide metabolism	57	mean.length
holin/anti-holin	lysis	157	mean.length
adaptor	connector	124	mean.length
tail collar	tail	593	mean.length
tail assembly	tail	112	mean.length
endonuclease	DNA, RNA and nucleotide metabolism	140	mean.length
partition protein	DNA, RNA and nucleotide metabolism	256	mean.length
DNA binding protein	DNA, RNA and nucleotide metabolism	88	mean.length
endonuclease	DNA, RNA and nucleotide metabolism	207	mean.length
DNA helicase	DNA, RNA and nucleotide metabolism	480	mean.length
endonuclease	DNA, RNA and nucleotide metabolism	114	mean.length
endonuclease	DNA, RNA and nucleotide metabolism	179	mean.length
exonuclease	DNA, RNA and nucleotide metabolism	267	mean.length
tail terminator	connector	180	mean.length
terminase large	head and packaging	71	mean.length
endonuclease	DNA, RNA and nucleotide metabolism	123	mean.length
membrane protein	moron, auxiliary metabolic gene and host takeover	87	mean.length
transcriptional repressor	transcription regulation	63	mean.length
terminase large	head and packaging	432	mean.length
DNA annealing protein	DNA, RNA and nucleotide metabolism	286	mean.length
baseplate wedge	tail	540	mean.length
endonuclease	DNA, RNA and nucleotide metabolism	147	mean.length
minor tail	tail	114	mean.length
membrane protein	moron, auxiliary metabolic gene and host takeover	61	mean.length
internal virion protein	head and packaging	271	mean.length
lipoprotein	other	81	mean.length
acetyltransferase	other	154	mean.length
tail fiber	tail	250	mean.length
membrane protein	moron, auxiliary metabolic gene and host takeover	172	mean.length
endonuclease	DNA, RNA and nucleotide metabolism	111	mean.length
minor capsid	head and packaging	153	mean.length
DNA binding protein	DNA, RNA and nucleotide metabolism	259	mean.length
exonuclease	DNA, RNA and nucleotide metabolism	290	mean.length
tail tube	tail	175	mean.length
DNA binding protein	DNA, RNA and nucleotide metabolism	121	mean.length
endonuclease	DNA, RNA and nucleotide metabolism	569	mean.length
endonuclease	DNA, RNA and nucleotide metabolism	150	mean.length
scaffolding	head and packaging	263	mean.length
DNA helicase	DNA, RNA and nucleotide metabolism	326	mean.length
membrane protein	moron, auxiliary metabolic gene and host takeover	114	mean.length
tail spike	tail	149	mean.length
Holliday junction resolvase	DNA, RNA and nucleotide metabolism	144	mean.length
holin/anti-holin	lysis	117	mean.length
RNA polymerase	DNA, RNA and nucleotide metabolism	789	mean.length
tail sheath	tail	271	mean.length
replication initiation protein	DNA, RNA and nucleotide metabolism	103	mean.length
terminase large	head and packaging	485	mean.length
capsid decoration	head and packaging	91	mean.length
HTJ	connector	67	mean.length
scaffolding	head and packaging	198	mean.length
DNA polymerase	DNA, RNA and nucleotide metabolism	164	mean.length
adaptor	connector	91	mean.length
spanin	lysis	152	mean.length
exonuclease	DNA, RNA and nucleotide metabolism	362	mean.length
terminase large	head and packaging	615	mean.length
major capsid	head and packaging	330	mean.length
DNA polymerase	DNA, RNA and nucleotide metabolism	614	mean.length
replication initiation protein	DNA, RNA and nucleotide metabolism	327	mean.length
holin/anti-holin	lysis	110	mean.length
endolysin	lysis	233	mean.length
exonuclease	DNA, RNA and nucleotide metabolism	276	mean.length
lipoprotein	other	78	mean.length
tail assembly	tail	153	mean.length
anti-repressor	transcription regulation	233	mean.length
major capsid	head and packaging	66	mean.length
portal	head and packaging	416	mean.length
terminase large	head and packaging	431	mean.length
exonuclease	DNA, RNA and nucleotide metabolism	411	mean.length
Holliday junction resolvase	DNA, RNA and nucleotide metabolism	182	mean.length
tail fiber	tail	485	mean.length
DNA helicase	DNA, RNA and nucleotide metabolism	563	mean.length
spanin	lysis	104	mean.length
tail completion	connector	191	mean.length
major capsid	head and packaging	324	mean.length
DNA polymerase	DNA, RNA and nucleotide metabolism	880	mean.length
DNA polymerase	DNA, RNA and nucleotide metabolism	836	mean.length
minor tail	tail	513	mean.length
minor tail	tail	154	mean.length
internal virion protein	head and packaging	92	mean.length
major capsid	head and packaging	289	mean.length
spanin	lysis	112	mean.length
tail completion	connector	152	mean.length
integrase	integration and excision	105	mean.length
MazG-like pyrophosphatase	other	218	mean.length
endonuclease	DNA, RNA and nucleotide metabolism	65	mean.length
DNA helicase	DNA, RNA and nucleotide metabolism	448	mean.length
tail terminator	connector	119	mean.length
endonuclease	DNA, RNA and nucleotide metabolism	344	mean.length
endonuclease	DNA, RNA and nucleotide metabolism	167	mean.length
capsid assembly	head and packaging	209	mean.length
tail assembly	tail	217	mean.length
DNA helicase	DNA, RNA and nucleotide metabolism	522	mean.length
baseplate	tail	261	mean.length
major capsid	head and packaging	1117	mean.length
endonuclease	DNA, RNA and nucleotide metabolism	103	mean.length
replication initiation protein	DNA, RNA and nucleotide metabolism	311	mean.length
endonuclease	DNA, RNA and nucleotide metabolism	168	mean.length
tail sheath	tail	472	mean.length
terminase small	head and packaging	133	mean.length
tail fiber	tail	133	mean.length
tail fiber assembly	tail	165	mean.length
baseplate hub	tail	401	mean.length
excisionase	integration and excision	77	mean.length
major tail	tail	115	mean.length
tail assembly	tail	154	mean.length
tail length tape measure	tail	1241	mean.length
endonuclease	DNA, RNA and nucleotide metabolism	164	mean.length
endonuclease	DNA, RNA and nucleotide metabolism	213	mean.length
transcriptional repressor	transcription regulation	78	mean.length
transcriptional regulator	transcription regulation	93	mean.length
endolysin	lysis	291	mean.length
DNA annealing protein	DNA, RNA and nucleotide metabolism	191	mean.length
DNA binding protein	DNA, RNA and nucleotide metabolism	77	mean.length
DNA helicase loader	DNA, RNA and nucleotide metabolism	126	mean.length
HTJ	connector	165	mean.length
holin/anti-holin	lysis	126	mean.length
endonuclease	DNA, RNA and nucleotide metabolism	317	mean.length
major tail	tail	240	mean.length
DNA binding protein	DNA, RNA and nucleotide metabolism	116	mean.length
endonuclease	DNA, RNA and nucleotide metabolism	155	mean.length
tail assembly	tail	134	mean.length
tail fiber	tail	759	mean.length
excisionase	integration and excision	93	mean.length
baseplate wedge	tail	142	mean.length
ribonucleoside reductase	DNA, RNA and nucleotide metabolism	369	mean.length
membrane protein	moron, auxiliary metabolic gene and host takeover	163	mean.length
HTJ	connector	87	mean.length
transcriptional repressor	transcription regulation	83	mean.length
tail tube	tail	250	mean.length
minor tail	tail	242	mean.length
exonuclease	DNA, RNA and nucleotide metabolism	298	mean.length
single strand DNA binding protein	DNA, RNA and nucleotide metabolism	125	mean.length
DNA binding protein	DNA, RNA and nucleotide metabolism	167	mean.length
DNA polymerase	DNA, RNA and nucleotide metabolism	616	mean.length
tail length tape measure	tail	766	mean.length
major tail	tail	218	mean.length
membrane protein	moron, auxiliary metabolic gene and host takeover	105	mean.length
endonuclease	DNA, RNA and nucleotide metabolism	223	mean.length
endonuclease	DNA, RNA and nucleotide metabolism	182	mean.length
endonuclease	DNA, RNA and nucleotide metabolism	235	mean.length
endonuclease	DNA, RNA and nucleotide metabolism	165	mean.length
spanin	lysis	83	mean.length
endonuclease	DNA, RNA and nucleotide metabolism	231	mean.length
endonuclease	DNA, RNA and nucleotide metabolism	122	mean.length
head closure	connector	127	mean.length
Holliday junction resolvase	DNA, RNA and nucleotide metabolism	110	mean.length
spanin	lysis	123	mean.length
holin/anti-holin	lysis	108	mean.length
DNA polymerase	DNA, RNA and nucleotide metabolism	605	mean.length
holin/anti-holin	lysis	106	mean.length
endonuclease	DNA, RNA and nucleotide metabolism	190	mean.length
major tail	tail	105	mean.length
Holliday junction resolvase	DNA, RNA and nucleotide metabolism	124	mean.length
holin/anti-holin	lysis	102	mean.length
partition protein	DNA, RNA and nucleotide metabolism	201	mean.length
tail assembly	tail	145	mean.length
adaptor	connector	109	mean.length
adaptor	connector	135	mean.length
capsid assembly	head and packaging	420	mean.length
tail completion	connector	125	mean.length
minor tail	tail	256	mean.length
DNA helicase	DNA, RNA and nucleotide metabolism	310	mean.length
lysis inhibition	lysis	530	mean.length
endonuclease	DNA, RNA and nucleotide metabolism	151	mean.length
anti-repressor	transcription regulation	220	mean.length
transcriptional factor	transcription regulation	127	mean.length
minor tail	tail	117	mean.length
minor tail	tail	274	mean.length
tail fiber connector	tail	377	mean.length
major capsid	head and packaging	312	mean.length
transcriptional activator	transcription regulation	43	mean.length
tail fiber assembly	tail	90	mean.length
terminase small	head and packaging	129	mean.length
tail sheath	tail	713	mean.length
minor capsid	head and packaging	104	mean.length
DNA methyltransferase	other	200	mean.length
tail completion	connector	199	mean.length
capsid assembly	head and packaging	950	mean.length
RNA polymerase	DNA, RNA and nucleotide metabolism	227	mean.length
endonuclease	DNA, RNA and nucleotide metabolism	198	mean.length
endolysin	lysis	283	mean.length
endonuclease	DNA, RNA and nucleotide metabolism	218	mean.length
transcriptional regulator	transcription regulation	61	mean.length
integrase	integration and excision	312	mean.length
adaptor	connector	106	mean.length
capsid	head and packaging	154	mean.length
capsid	head and packaging	196	mean.length
minor tail	tail	169	mean.length
internal virion protein	head and packaging	172	mean.length
minor tail	tail	214	mean.length
DNA annealing protein	DNA, RNA and nucleotide metabolism	262	mean.length
tail terminator	connector	168	mean.length
terminase large	head and packaging	601	mean.length
transcriptional regulator	transcription regulation	144	mean.length
endonuclease	DNA, RNA and nucleotide metabolism	135	mean.length
nucleotide kinase	other	129	mean.length
transcriptional regulator	transcription regulation	223	mean.length
endonuclease	DNA, RNA and nucleotide metabolism	95	mean.length
adaptor	connector	294	mean.length
endolysin	lysis	193	mean.length
endonuclease	DNA, RNA and nucleotide metabolism	141	mean.length
major capsid	head and packaging	361	mean.length
major tail	tail	166	mean.length
DNA helicase	DNA, RNA and nucleotide metabolism	543	mean.length
tail fiber	tail	1001	mean.length
tail terminator	connector	135	mean.length
tail terminator	connector	169	mean.length
terminase large	head and packaging	427	mean.length
minor tail	tail	86	mean.length
transcriptional repressor	transcription regulation	252	mean.length
endolysin	lysis	363	mean.length
DNA helicase	DNA, RNA and nucleotide metabolism	451	mean.length
transcriptional regulator	transcription regulation	397	mean.length
lipoprotein	other	113	mean.length
terminase small	head and packaging	118	mean.length
baseplate wedge	tail	104	mean.length
membrane protein	moron, auxiliary metabolic gene and host takeover	76	mean.length
minor tail	tail	338	mean.length
tail length tape measure	tail	125	mean.length
transposase	integration and excision	421	mean.length
endonuclease	DNA, RNA and nucleotide metabolism	216	mean.length
spanin	lysis	68	mean.length
endolysin	lysis	203	mean.length
endolysin	lysis	865	mean.length
baseplate wedge	tail	385	mean.length
scaffolding	head and packaging	192	mean.length
DNA primase	DNA, RNA and nucleotide metabolism	342	mean.length
acetyltransferase	other	179	mean.length
transcriptional regulator	transcription regulation	135	mean.length
DNA binding protein	DNA, RNA and nucleotide metabolism	84	mean.length
partition protein	DNA, RNA and nucleotide metabolism	287	mean.length
holin/anti-holin	lysis	143	mean.length
endonuclease	DNA, RNA and nucleotide metabolism	211	mean.length
partition protein	DNA, RNA and nucleotide metabolism	326	mean.length
single strand DNA binding protein	DNA, RNA and nucleotide metabolism	120	mean.length
tail length tape measure	tail	435	mean.length
single strand DNA binding protein	DNA, RNA and nucleotide metabolism	326	mean.length
tail tube	tail	174	mean.length
endonuclease	DNA, RNA and nucleotide metabolism	172	mean.length
terminase large	head and packaging	467	mean.length
tail completion	connector	90	mean.length
single strand DNA binding protein	DNA, RNA and nucleotide metabolism	127	mean.length
minor tail	tail	88	mean.length
transcriptional regulator	transcription regulation	88	mean.length
terminase large	head and packaging	518	mean.length
major capsid	head and packaging	691	mean.length
major capsid	head and packaging	317	mean.length
Holliday junction resolvase	DNA, RNA and nucleotide metabolism	156	mean.length
ribonucleotide reductase	DNA, RNA and nucleotide metabolism	198	mean.length
DNA polymerase	DNA, RNA and nucleotide metabolism	757	mean.length
portal	head and packaging	117	mean.length
DNA helicase loader	DNA, RNA and nucleotide metabolism	270	mean.length
endolysin	lysis	456	mean.length
holin/anti-holin	lysis	119	mean.length
endonuclease	DNA, RNA and nucleotide metabolism	173	mean.length
major capsid	head and packaging	343	mean.length
transcriptional activator	transcription regulation	210	mean.length
endonuclease	DNA, RNA and nucleotide metabolism	194	mean.length
minor tail	tail	559	mean.length
tail fiber	tail	762	mean.length
transposase	integration and excision	141	mean.length
portal	head and packaging	492	mean.length
baseplate hub	tail	217	mean.length
tail length tape measure	tail	1192	mean.length
terminase large	head and packaging	132	mean.length
excisionase	integration and excision	73	mean.length
minor tail	tail	276	mean.length
scaffolding	head and packaging	214	mean.length
glycosyltransferase	moron, auxiliary metabolic gene and host takeover	388	mean.length
terminase large	head and packaging	889	mean.length
membrane protein	moron, auxiliary metabolic gene and host takeover	67	mean.length
spanin	lysis	95	mean.length
baseplate hub	tail	225	mean.length
endolysin	lysis	245	mean.length
DNA binding protein	DNA, RNA and nucleotide metabolism	105	mean.length
endolysin	lysis	347	mean.length
endonuclease	DNA, RNA and nucleotide metabolism	203	mean.length
terminase large	head and packaging	598	mean.length
endonuclease	DNA, RNA and nucleotide metabolism	142	mean.length
transposase	integration and excision	78	mean.length
DNA primase	DNA, RNA and nucleotide metabolism	348	mean.length
replication initiation protein	DNA, RNA and nucleotide metabolism	330	mean.length
ribonucleotide reductase	DNA, RNA and nucleotide metabolism	216	mean.length
DNA helicase loader	DNA, RNA and nucleotide metabolism	288	mean.length
scaffolding	head and packaging	210	mean.length
internal virion protein	head and packaging	169	mean.length
holin/anti-holin	lysis	138	mean.length
DNA binding protein	DNA, RNA and nucleotide metabolism	83	mean.length
capsid assembly	head and packaging	93	mean.length
portal	head and packaging	441	mean.length
peptidase	other	351	mean.length
endolysin	lysis	255	mean.length
Holliday junction resolvase	DNA, RNA and nucleotide metabolism	108	mean.length
holin/anti-holin	lysis	131	mean.length
transcriptional repressor	transcription regulation	127	mean.length
DNA methyltransferase	other	445	mean.length
internal virion protein	head and packaging	233	mean.length
transcriptional regulator	transcription regulation	113	mean.length
DNA helicase	DNA, RNA and nucleotide metabolism	547	mean.length
major capsid	head and packaging	393	mean.length
adaptor	connector	145	mean.length
MazG-like pyrophosphatase	other	112	mean.length
DNA polymerase	DNA, RNA and nucleotide metabolism	146	mean.length
lipoprotein	other	156	mean.length
exonuclease	DNA, RNA and nucleotide metabolism	405	mean.length
spanin	lysis	133	mean.length
membrane protein	moron, auxiliary metabolic gene and host takeover	228	mean.length
tail sheath	tail	441	mean.length
membrane protein	moron, auxiliary metabolic gene and host takeover	136	mean.length
minor tail	tail	741	mean.length
tail fiber assembly	tail	163	mean.length
major tail	tail	161	mean.length
holin/anti-holin	lysis	71	mean.length
DNA helicase	DNA, RNA and nucleotide metabolism	588	mean.length
minor tail	tail	342	mean.length
exonuclease	DNA, RNA and nucleotide metabolism	326	mean.length
tail terminator	connector	134	mean.length
adaptor	connector	114	mean.length
tail tube	tail	185	mean.length
membrane protein	moron, auxiliary metabolic gene and host takeover	128	mean.length
tail completion	connector	158	mean.length
tail assembly	tail	69	mean.length
minor tail	tail	179	mean.length
portal	head and packaging	505	mean.length
adaptor	connector	136	mean.length
anti-repressor	transcription regulation	267	mean.length
single strand DNA binding protein	DNA, RNA and nucleotide metabolism	153	mean.length
baseplate hub	tail	276	mean.length
terminase large	head and packaging	645	mean.length
DNA helicase	DNA, RNA and nucleotide metabolism	468	mean.length
baseplate hub	tail	246	mean.length
tail fiber assembly	tail	78	mean.length
transposase	integration and excision	134	mean.length
minor tail	tail	806	mean.length
terminase large	head and packaging	487	mean.length
transcriptional regulator	transcription regulation	89	mean.length
partition protein	DNA, RNA and nucleotide metabolism	197	mean.length
endonuclease	DNA, RNA and nucleotide metabolism	260	mean.length
Holliday junction resolvase	DNA, RNA and nucleotide metabolism	230	mean.length
tail fiber	tail	189	mean.length
head closure	connector	213	mean.length
tail assembly	tail	76	mean.length
endonuclease	DNA, RNA and nucleotide metabolism	531	mean.length
superinfection exclusion	moron, auxiliary metabolic gene and host takeover	104	mean.length
spanin	lysis	164	mean.length
capsid assembly	head and packaging	423	mean.length
DNA binding protein	DNA, RNA and nucleotide metabolism	514	mean.length
thymidylate synthase	DNA, RNA and nucleotide metabolism	408	mean.length
MazG-like pyrophosphatase	other	94	mean.length
RNA polymerase	DNA, RNA and nucleotide metabolism	178	mean.length
endonuclease	DNA, RNA and nucleotide metabolism	209	mean.length
holin/anti-holin	lysis	85	mean.length
anti-repressor	transcription regulation	294	mean.length
superinfection exclusion	moron, auxiliary metabolic gene and host takeover	157	mean.length
major tail	tail	204	mean.length
capsid	head and packaging	74	mean.length
tail fiber	tail	2039	mean.length
internal virion protein	head and packaging	1006	mean.length
major capsid	head and packaging	275	mean.length
DNA helicase loader	DNA, RNA and nucleotide metabolism	265	mean.length
terminase large	head and packaging	422	mean.length
tail collar	tail	301	mean.length
portal	head and packaging	96	mean.length
DNA helicase	DNA, RNA and nucleotide metabolism	496	mean.length
endonuclease	DNA, RNA and nucleotide metabolism	193	mean.length
transposase	integration and excision	988	mean.length
anti-repressor	transcription regulation	244	mean.length
capsid assembly	head and packaging	518	mean.length
baseplate wedge	tail	121	mean.length
tail completion	connector	162	mean.length
DNA primase	DNA, RNA and nucleotide metabolism	300	mean.length
minor tail	tail	293	mean.length
major capsid	head and packaging	720	mean.length
minor tail	tail	153	mean.length
tail fiber	tail	352	mean.length
membrane protein	moron, auxiliary metabolic gene and host takeover	343	mean.length
baseplate wedge	tail	125	mean.length
tail fiber	tail	137	mean.length
major capsid	head and packaging	404	mean.length
tail completion	connector	134	mean.length
endolysin	lysis	384	mean.length
RNA ligase	DNA, RNA and nucleotide metabolism	359	mean.length
tail fiber	tail	803	mean.length
holin/anti-holin	lysis	135	mean.length
DNA binding protein	DNA, RNA and nucleotide metabolism	152	mean.length
ribonucleoside reductase	DNA, RNA and nucleotide metabolism	359	mean.length
major tail	tail	146	mean.length
portal	head and packaging	449	mean.length
major capsid	head and packaging	773	mean.length
transcriptional repressor	transcription regulation	79	mean.length
DNA binding protein	DNA, RNA and nucleotide metabolism	80	mean.length
exonuclease	DNA, RNA and nucleotide metabolism	424	mean.length
DNA methyltransferase	other	247	mean.length
DNA annealing protein	DNA, RNA and nucleotide metabolism	311	mean.length
tail fiber connector	tail	335	mean.length
minor tail	tail	914	mean.length
glycosyltransferase	moron, auxiliary metabolic gene and host takeover	252	mean.length
tail length tape measure	tail	1587	mean.length
head closure	connector	109	mean.length
capsid	head and packaging	141	mean.length
minor capsid	head and packaging	366	mean.length
terminase small	head and packaging	144	mean.length
DNA helicase	DNA, RNA and nucleotide metabolism	512	mean.length
holin/anti-holin	lysis	66	mean.length
acetyltransferase	other	127	mean.length
RNA ligase	DNA, RNA and nucleotide metabolism	295	mean.length
tail length tape measure	tail	727	mean.length
exonuclease	DNA, RNA and nucleotide metabolism	454	mean.length
transposase	integration and excision	391	mean.length
DNA primase	DNA, RNA and nucleotide metabolism	336	mean.length
endonuclease	DNA, RNA and nucleotide metabolism	242	mean.length
endonuclease	DNA, RNA and nucleotide metabolism	145	mean.length
integrase	integration and excision	395	mean.length
internal virion protein	head and packaging	396	mean.length
DNA primase	DNA, RNA and nucleotide metabolism	223	mean.length
tail length tape measure	tail	1664	mean.length
endonuclease	DNA, RNA and nucleotide metabolism	126	mean.length
minor tail	tail	192	mean.length
major capsid	head and packaging	318	mean.length
tail fiber	tail	372	mean.length
baseplate hub	tail	202	mean.length
Holliday junction resolvase	DNA, RNA and nucleotide metabolism	206	mean.length
baseplate	tail	298	mean.length
tail assembly	tail	104	mean.length
baseplate hub	tail	230	mean.length
DNA helicase	DNA, RNA and nucleotide metabolism	393	mean.length
tail assembly	tail	142	mean.length
tail fiber connector	tail	491	mean.length
endonuclease	DNA, RNA and nucleotide metabolism	364	mean.length
transposase	integration and excision	263	mean.length
membrane protein	moron, auxiliary metabolic gene and host takeover	117	mean.length
terminase small	head and packaging	422	mean.length
endonuclease	DNA, RNA and nucleotide metabolism	250	mean.length
transcriptional regulator	transcription regulation	108	mean.length
minor tail	tail	149	mean.length
internal virion protein	head and packaging	136	mean.length
minor tail	tail	275	mean.length
Arc-like repressor	transcription regulation	56	mean.length
tail assembly	tail	192	mean.length
RNA polymerase	DNA, RNA and nucleotide metabolism	431	mean.length
anti-termination protein	transcription regulation	121	mean.length
DNA ligase	DNA, RNA and nucleotide metabolism	330	mean.length
exonuclease	DNA, RNA and nucleotide metabolism	67	mean.length
tail length tape measure	tail	1401	mean.length
endonuclease	DNA, RNA and nucleotide metabolism	265	mean.length
DNA binding protein	DNA, RNA and nucleotide metabolism	199	mean.length
endolysin	lysis	221	mean.length
minor tail	tail	708	mean.length
endonuclease	DNA, RNA and nucleotide metabolism	161	mean.length
MazG-like pyrophosphatase	other	225	mean.length
minor tail	tail	802	mean.length
internal virion protein	head and packaging	458	mean.length
spanin	lysis	171	mean.length
tail completion	connector	144	mean.length
anti-repressor	transcription regulation	186	mean.length
tail fiber	tail	120	mean.length
transcriptional regulator	transcription regulation	76	mean.length
tail assembly	tail	72	mean.length
membrane protein	moron, auxiliary metabolic gene and host takeover	146	mean.length
endolysin	lysis	226	mean.length
transcriptional factor	transcription regulation	193	mean.length
DNA polymerase	DNA, RNA and nucleotide metabolism	498	mean.length
exonuclease	DNA, RNA and nucleotide metabolism	296	mean.length
membrane protein	moron, auxiliary metabolic gene and host takeover	173	mean.length
integrase	integration and excision	333	mean.length
membrane protein	moron, auxiliary metabolic gene and host takeover	162	mean.length
major tail	tail	155	mean.length
endonuclease	DNA, RNA and nucleotide metabolism	234	mean.length
capsid assembly	head and packaging	274	mean.length
transcriptional repressor	transcription regulation	222	mean.length
capsid	head and packaging	140	mean.length
spanin	lysis	102	mean.length
major tail	tail	151	mean.length
capsid decoration	head and packaging	128	mean.length
tail fiber	tail	790	mean.length
terminase large	head and packaging	579	mean.length
transcriptional regulator	transcription regulation	100	mean.length
capsid assembly	head and packaging	297	mean.length
DNA helicase	DNA, RNA and nucleotide metabolism	464	mean.length
lysis inhibition	lysis	720	mean.length
major tail	tail	185	mean.length
baseplate wedge	tail	128	mean.length
endonuclease	DNA, RNA and nucleotide metabolism	176	mean.length
DNA helicase	DNA, RNA and nucleotide metabolism	443	mean.length
tail fiber	tail	401	mean.length
capsid assembly	head and packaging	131	mean.length
DNA methyltransferase	other	284	mean.length
replication initiation protein	DNA, RNA and nucleotide metabolism	92	mean.length
DNA helicase	DNA, RNA and nucleotide metabolism	498	mean.length
DNA binding protein	DNA, RNA and nucleotide metabolism	156	mean.length
integrase	integration and excision	317	mean.length
terminase small	head and packaging	302	mean.length
DNA binding protein	DNA, RNA and nucleotide metabolism	59	mean.length
Holliday junction resolvase	DNA, RNA and nucleotide metabolism	183	mean.length
capsid assembly	head and packaging	856	mean.length
nucleotide kinase	other	144	mean.length
DNA binding protein	DNA, RNA and nucleotide metabolism	245	mean.length
baseplate wedge	tail	93	mean.length
exonuclease	DNA, RNA and nucleotide metabolism	364	mean.length
transcriptional regulator	transcription regulation	138	mean.length
tail fiber	tail	135	mean.length
tail fiber	tail	129	mean.length
transcriptional repressor	transcription regulation	73	mean.length
lysis inhibition	lysis	100	mean.length
terminase small	head and packaging	168	mean.length
baseplate wedge	tail	116	mean.length
endonuclease	DNA, RNA and nucleotide metabolism	143	mean.length
terminase small	head and packaging	151	mean.length
HTJ	connector	117	mean.length
tail assembly	tail	79	mean.length
holin/anti-holin	lysis	144	mean.length
transcriptional regulator	transcription regulation	177	mean.length
DNA binding protein	DNA, RNA and nucleotide metabolism	106	mean.length
minor tail	tail	512	mean.length
terminase small	head and packaging	98	mean.length
portal	head and packaging	359	mean.length
portal	head and packaging	516	mean.length
partition protein	DNA, RNA and nucleotide metabolism	222	mean.length
internal virion protein	head and packaging	154	mean.length
transcriptional repressor	transcription regulation	65	mean.length
tail length tape measure	tail	1141	mean.length
baseplate hub	tail	581	mean.length
tail length tape measure	tail	917	mean.length
major tail	tail	197	mean.length
DNA binding protein	DNA, RNA and nucleotide metabolism	95	mean.length
endonuclease	DNA, RNA and nucleotide metabolism	354	mean.length
minor tail	tail	348	mean.length
capsid assembly	head and packaging	262	mean.length
transposase	integration and excision	427	mean.length
capsid assembly	head and packaging	315	mean.length
capsid	head and packaging	110	mean.length
tail assembly	tail	95	mean.length
terminase small	head and packaging	192	mean.length
holin/anti-holin	lysis	93	mean.length
transcriptional repressor	transcription regulation	257	mean.length
DNA ligase	DNA, RNA and nucleotide metabolism	380	mean.length
transcriptional regulator	transcription regulation	64	mean.length
transcriptional activator	transcription regulation	117	mean.length
exonuclease	DNA, RNA and nucleotide metabolism	427	mean.length
tail fiber	tail	195	mean.length
tail length tape measure	tail	706	mean.length
DNA binding protein	DNA, RNA and nucleotide metabolism	97	mean.length
tail fiber connector	tail	308	mean.length
baseplate wedge	tail	994	mean.length
tail assembly	tail	183	mean.length
DNA helicase	DNA, RNA and nucleotide metabolism	466	mean.length
transcriptional regulator	transcription regulation	67	mean.length
endonuclease	DNA, RNA and nucleotide metabolism	130	mean.length
ribonucleoside reductase	DNA, RNA and nucleotide metabolism	378	mean.length
endonuclease	DNA, RNA and nucleotide metabolism	184	mean.length
membrane protein	moron, auxiliary metabolic gene and host takeover	91	mean.length
Holliday junction resolvase	DNA, RNA and nucleotide metabolism	91	mean.length
scaffolding	head and packaging	135	mean.length
transposase	integration and excision	98	mean.length
capsid decoration	head and packaging	130	mean.length
capsid	head and packaging	120	mean.length
DNA polymerase	DNA, RNA and nucleotide metabolism	737	mean.length
tail assembly	tail	96	mean.length
DNA ligase	DNA, RNA and nucleotide metabolism	377	mean.length
tail sheath	tail	452	mean.length
tail tube	tail	260	mean.length
capsid	head and packaging	132	mean.length
baseplate wedge	tail	404	mean.length
adaptor	connector	71	mean.length
endonuclease	DNA, RNA and nucleotide metabolism	291	mean.length
tail length tape measure	tail	829	mean.length
exonuclease	DNA, RNA and nucleotide metabolism	421	mean.length
major capsid	head and packaging	269	mean.length
transcriptional repressor	transcription regulation	137	mean.length
exonuclease	DNA, RNA and nucleotide metabolism	253	mean.length
transposase	integration and excision	93	mean.length
DNA helicase	DNA, RNA and nucleotide metabolism	312	mean.length
terminase large	head and packaging	702	mean.length
ribonucleotide reductase	DNA, RNA and nucleotide metabolism	621	mean.length
minor capsid	head and packaging	373	mean.length
Holliday junction resolvase	DNA, RNA and nucleotide metabolism	133	mean.length
major tail	tail	308	mean.length
acetyltransferase	other	89	mean.length
membrane protein	moron, auxiliary metabolic gene and host takeover	130	mean.length
spanin	lysis	77	mean.length
terminase large	head and packaging	1099	mean.length
RNA polymerase	DNA, RNA and nucleotide metabolism	243	mean.length
tail fiber assembly	tail	86	mean.length
transposase	integration and excision	119	mean.length
exonuclease	DNA, RNA and nucleotide metabolism	317	mean.length
capsid	head and packaging	131	mean.length
Holliday junction resolvase	DNA, RNA and nucleotide metabolism	145	mean.length
DNA methyltransferase	other	261	mean.length
peptidase	other	118	mean.length
DNA binding protein	DNA, RNA and nucleotide metabolism	257	mean.length
peptidase	other	348	mean.length
transcriptional repressor	transcription regulation	232	mean.length
portal	head and packaging	434	mean.length
integrase	integration and excision	220	mean.length
major capsid	head and packaging	403	mean.length
integrase	integration and excision	282	mean.length
tail length tape measure	tail	491	mean.length
capsid assembly	head and packaging	241	mean.length
Holliday junction resolvase	DNA, RNA and nucleotide metabolism	128	mean.length
nucleotide kinase	other	155	mean.length
replication initiation protein	DNA, RNA and nucleotide metabolism	93	mean.length
baseplate	tail	267	mean.length
tail fiber assembly	tail	77	mean.length
membrane protein	moron, auxiliary metabolic gene and host takeover	157	mean.length
DNA polymerase	DNA, RNA and nucleotide metabolism	760	mean.length
capsid	head and packaging	138	mean.length
portal	head and packaging	685	mean.length
adaptor	connector	274	mean.length
tail sheath	tail	116	mean.length
transcriptional regulator	transcription regulation	449	mean.length
tail fiber	tail	688	mean.length
ribonucleoside reductase	DNA, RNA and nucleotide metabolism	56	mean.length
transcriptional repressor	transcription regulation	164	mean.length
endolysin	lysis	239	mean.length
terminase small	head and packaging	153	mean.length
tail fiber	tail	548	mean.length
DNA methyltransferase	other	245	mean.length
membrane protein	moron, auxiliary metabolic gene and host takeover	78	mean.length
capsid assembly	head and packaging	205	mean.length
DNA primase	DNA, RNA and nucleotide metabolism	806	mean.length
DNA polymerase	DNA, RNA and nucleotide metabolism	848	mean.length
exonuclease	DNA, RNA and nucleotide metabolism	201	mean.length
exonuclease	DNA, RNA and nucleotide metabolism	268	mean.length
excisionase	integration and excision	143	mean.length
minor tail	tail	130	mean.length
terminase large	head and packaging	581	mean.length
HTJ	connector	114	mean.length
tail length tape measure	tail	2045	mean.length
Holliday junction resolvase	DNA, RNA and nucleotide metabolism	184	mean.length
transcriptional repressor	transcription regulation	263	mean.length
terminase large	head and packaging	584	mean.length
membrane protein	moron, auxiliary metabolic gene and host takeover	72	mean.length
major tail	tail	212	mean.length
anti-repressor	transcription regulation	87	mean.length
tail length tape measure	tail	785	mean.length
exonuclease	DNA, RNA and nucleotide metabolism	403	mean.length
terminase small	head and packaging	220	mean.length
terminase large	head and packaging	942	mean.length
partition protein	DNA, RNA and nucleotide metabolism	233	mean.length
baseplate wedge	tail	225	mean.length
holin/anti-holin	lysis	84	mean.length
major capsid	head and packaging	363	mean.length
minor tail	tail	598	mean.length
portal	head and packaging	157	mean.length
endonuclease	DNA, RNA and nucleotide metabolism	312	mean.length
terminase large	head and packaging	214	mean.length
single strand DNA binding protein	DNA, RNA and nucleotide metabolism	163	mean.length
terminase large	head and packaging	425	mean.length
DNA binding protein	DNA, RNA and nucleotide metabolism	108	mean.length
peptidase	other	214	mean.length
excisionase	integration and excision	66	mean.length
major tail	tail	279	mean.length
DNA methyltransferase	other	345	mean.length
minor capsid	head and packaging	299	mean.length
holin/anti-holin	lysis	64	mean.length
tail fiber	tail	500	mean.length
HTJ	connector	115	mean.length
minor tail	tail	100	mean.length
superinfection exclusion	moron, auxiliary metabolic gene and host takeover	146	mean.length
membrane protein	moron, auxiliary metabolic gene and host takeover	120	mean.length
transcriptional regulator	transcription regulation	132	mean.length
DNA binding protein	DNA, RNA and nucleotide metabolism	50	mean.length
tail length tape measure	tail	2073	mean.length
terminase large	head and packaging	540	mean.length
tail fiber	tail	996	mean.length
major tail	tail	125	mean.length
tail fiber	tail	421	mean.length
portal	head and packaging	461	mean.length
tail spike	tail	695	mean.length
endolysin	lysis	196	mean.length
DNA binding protein	DNA, RNA and nucleotide metabolism	161	mean.length
DNA polymerase	DNA, RNA and nucleotide metabolism	576	mean.length
DNA binding protein	DNA, RNA and nucleotide metabolism	72	mean.length
DNA helicase	DNA, RNA and nucleotide metabolism	536	mean.length
portal	head and packaging	531	mean.length
lysis inhibition	lysis	755	mean.length
minor tail	tail	471	mean.length
single strand DNA binding protein	DNA, RNA and nucleotide metabolism	104	mean.length
DNA binding protein	DNA, RNA and nucleotide metabolism	64	mean.length
DNA helicase	DNA, RNA and nucleotide metabolism	109	mean.length
portal	head and packaging	512	mean.length
lysis inhibition	lysis	94	mean.length
DNA polymerase	DNA, RNA and nucleotide metabolism	1305	mean.length
DNA ligase	DNA, RNA and nucleotide metabolism	172	mean.length
tail fiber	tail	384	mean.length
replication initiation protein	DNA, RNA and nucleotide metabolism	260	mean.length
endolysin	lysis	331	mean.length
anti-repressor	transcription regulation	113	mean.length
internal virion protein	head and packaging	377	mean.length
tail fiber connector	tail	253	mean.length
transcriptional factor	transcription regulation	122	mean.length
transcriptional regulator	transcription regulation	72	mean.length
minor tail	tail	287	mean.length
DNA ligase	DNA, RNA and nucleotide metabolism	434	mean.length
baseplate wedge	tail	676	mean.length
DNA helicase loader	DNA, RNA and nucleotide metabolism	61	mean.length
tail length tape measure	tail	1418	mean.length
baseplate wedge	tail	1956	mean.length
endonuclease	DNA, RNA and nucleotide metabolism	156	mean.length
endonuclease	DNA, RNA and nucleotide metabolism	441	mean.length
adaptor	connector	163	mean.length
endolysin	lysis	1164	mean.length
spanin	lysis	70	mean.length
tail fiber	tail	1127	mean.length
portal	head and packaging	380	mean.length
baseplate hub	tail	326	mean.length
Arc-like repressor	transcription regulation	49	mean.length
endolysin	lysis	177	mean.length
tail fiber connector	tail	1246	mean.length
Holliday junction resolvase	DNA, RNA and nucleotide metabolism	213	mean.length
exonuclease	DNA, RNA and nucleotide metabolism	263	mean.length
Holliday junction resolvase	DNA, RNA and nucleotide metabolism	131	mean.length
minor capsid	head and packaging	286	mean.length
spanin	lysis	98	mean.length
DNA primase	DNA, RNA and nucleotide metabolism	785	mean.length
excisionase	integration and excision	139	mean.length
major capsid	head and packaging	480	mean.length
DNA helicase	DNA, RNA and nucleotide metabolism	508	mean.length
endonuclease	DNA, RNA and nucleotide metabolism	113	mean.length
terminase large	head and packaging	605	mean.length
DNA polymerase	DNA, RNA and nucleotide metabolism	274	mean.length
spanin	lysis	103	mean.length
endolysin	lysis	311	mean.length
DNA annealing protein	DNA, RNA and nucleotide metabolism	241	mean.length
transcriptional repressor	transcription regulation	80	mean.length
anti-repressor	transcription regulation	187	mean.length
major tail	tail	217	mean.length
replication initiation protein	DNA, RNA and nucleotide metabolism	386	mean.length
thymidylate synthase	DNA, RNA and nucleotide metabolism	305	mean.length
terminase large	head and packaging	447	mean.length
transcriptional regulator	transcription regulation	158	mean.length
tail fiber	tail	541	mean.length
transcriptional regulator	transcription regulation	163	mean.length
Holliday junction resolvase	DNA, RNA and nucleotide metabolism	208	mean.length
integrase	integration and excision	396	mean.length
anti-repressor	transcription regulation	245	mean.length
tail tube	tail	276	mean.length
DNA helicase loader	DNA, RNA and nucleotide metabolism	297	mean.length
endolysin	lysis	131	mean.length
baseplate	tail	545	mean.length
adaptor	connector	164	mean.length
capsid assembly	head and packaging	178	mean.length
tail fiber assembly	tail	223	mean.length
portal	head and packaging	245	mean.length
capsid decoration	head and packaging	141	mean.length
head closure	connector	656	mean.length
minor tail	tail	60	mean.length
holin/anti-holin	lysis	74	mean.length
tail length tape measure	tail	639	mean.length
acetyltransferase	other	123	mean.length
transcriptional regulator	transcription regulation	133	mean.length
terminase large	head and packaging	565	mean.length
capsid	head and packaging	139	mean.length
spanin	lysis	159	mean.length
DNA primase	DNA, RNA and nucleotide metabolism	277	mean.length
lysis inhibition	lysis	97	mean.length
terminase small	head and packaging	191	mean.length
tail length tape measure	tail	660	mean.length
transcriptional regulator	transcription regulation	148	mean.length
internal virion protein	head and packaging	85	mean.length
endonuclease	DNA, RNA and nucleotide metabolism	131	mean.length
tail tube	tail	162	mean.length
major capsid	head and packaging	458	mean.length
DNA polymerase	DNA, RNA and nucleotide metabolism	613	mean.length
Holliday junction resolvase	DNA, RNA and nucleotide metabolism	120	mean.length
DNA helicase	DNA, RNA and nucleotide metabolism	497	mean.length
DNA binding protein	DNA, RNA and nucleotide metabolism	74	mean.length
major tail	tail	152	mean.length
major capsid	head and packaging	278	mean.length
RNA ligase	DNA, RNA and nucleotide metabolism	164	mean.length
partition protein	DNA, RNA and nucleotide metabolism	502	mean.length
RNA polymerase	DNA, RNA and nucleotide metabolism	326	mean.length
endonuclease	DNA, RNA and nucleotide metabolism	180	mean.length
endonuclease	DNA, RNA and nucleotide metabolism	119	mean.length
DNA ligase	DNA, RNA and nucleotide metabolism	100	mean.length
capsid assembly	head and packaging	430	mean.length
ribonucleotide reductase	DNA, RNA and nucleotide metabolism	173	mean.length
lipoprotein	other	58	mean.length
tail fiber	tail	613	mean.length
DNA helicase loader	DNA, RNA and nucleotide metabolism	259	mean.length
transcriptional regulator	transcription regulation	401	mean.length
endonuclease	DNA, RNA and nucleotide metabolism	174	mean.length
adaptor	connector	160	mean.length
DNA helicase	DNA, RNA and nucleotide metabolism	383	mean.length
anti-termination protein	transcription regulation	162	mean.length
endonuclease	DNA, RNA and nucleotide metabolism	153	mean.length
RNA ligase	DNA, RNA and nucleotide metabolism	386	mean.length
DNA helicase	DNA, RNA and nucleotide metabolism	472	mean.length
endonuclease	DNA, RNA and nucleotide metabolism	225	mean.length
single strand DNA binding protein	DNA, RNA and nucleotide metabolism	260	mean.length
tail fiber	tail	516	mean.length
terminase large	head and packaging	379	mean.length
transcriptional repressor	transcription regulation	75	mean.length
baseplate	tail	110	mean.length
terminase small	head and packaging	295	mean.length
tail assembly	tail	71	mean.length
internal virion protein	head and packaging	1588	mean.length
endonuclease	DNA, RNA and nucleotide metabolism	363	mean.length
holin/anti-holin	lysis	96	mean.length
thymidylate synthase	DNA, RNA and nucleotide metabolism	355	mean.length
DNA helicase	DNA, RNA and nucleotide metabolism	423	mean.length
exonuclease	DNA, RNA and nucleotide metabolism	283	mean.length
tail fiber	tail	558	mean.length
tail fiber	tail	627	mean.length
ribonucleoside reductase	DNA, RNA and nucleotide metabolism	333	mean.length
terminase small	head and packaging	126	mean.length
endonuclease	DNA, RNA and nucleotide metabolism	185	mean.length
minor tail	tail	137	mean.length
minor tail	tail	56	mean.length
minor tail	tail	363	mean.length
holin/anti-holin	lysis	83	mean.length
endolysin	lysis	940	mean.length
tail length tape measure	tail	2183	mean.length
scaffolding	head and packaging	226	mean.length
endolysin	lysis	198	mean.length
terminase large	head and packaging	668	mean.length
tail completion	connector	135	mean.length
baseplate wedge	tail	159	mean.length
terminase small	head and packaging	84	mean.length
replication initiation protein	DNA, RNA and nucleotide metabolism	145	mean.length
endolysin	lysis	277	mean.length
transcriptional factor	transcription regulation	170	mean.length
DNA primase	DNA, RNA and nucleotide metabolism	368	mean.length
tail assembly	tail	141	mean.length
DNA primase	DNA, RNA and nucleotide metabolism	801	mean.length
tail assembly	tail	177	mean.length
tail completion	connector	159	mean.length
endonuclease	DNA, RNA and nucleotide metabolism	132	mean.length
DNA binding protein	DNA, RNA and nucleotide metabolism	66	mean.length
minor tail	tail	816	mean.length
minor tail	tail	231	mean.length
single strand DNA binding protein	DNA, RNA and nucleotide metabolism	134	mean.length
holin/anti-holin	lysis	82	mean.length
DNA methyltransferase	other	561	mean.length
lysis inhibition	lysis	387	mean.length
transcriptional repressor	transcription regulation	139	mean.length
DNA polymerase	DNA, RNA and nucleotide metabolism	653	mean.length
RNA polymerase	DNA, RNA and nucleotide metabolism	192	mean.length
lipoprotein	other	172	mean.length
recombination directionality factor	integration and excision	107	mean.length
capsid assembly	head and packaging	244	mean.length
DNA topoisomerase	DNA, RNA and nucleotide metabolism	168	mean.length
ribonucleoside reductase	DNA, RNA and nucleotide metabolism	725	mean.length
DNA methyltransferase	other	202	mean.length
capsid decoration	head and packaging	419	mean.length
spanin	lysis	119	mean.length
tail fiber assembly	tail	146	mean.length
head closure	connector	118	mean.length
tail completion	connector	151	mean.length
internal virion protein	head and packaging	90	mean.length
DNA binding protein	DNA, RNA and nucleotide metabolism	184	mean.length
baseplate wedge	tail	503	mean.length
baseplate wedge	tail	1550	mean.length
holin/anti-holin	lysis	45	mean.length
minor tail	tail	488	mean.length
endonuclease	DNA, RNA and nucleotide metabolism	210	mean.length
DNA binding protein	DNA, RNA and nucleotide metabolism	151	mean.length
endonuclease	DNA, RNA and nucleotide metabolism	186	mean.length
baseplate hub	tail	89	mean.length
minor tail	tail	304	mean.length
membrane protein	moron, auxiliary metabolic gene and host takeover	116	mean.length
capsid decoration	head and packaging	129	mean.length
baseplate	tail	244	mean.length
endolysin	lysis	136	mean.length
DNA primase	DNA, RNA and nucleotide metabolism	381	mean.length
DNA methyltransferase	other	198	mean.length
membrane protein	moron, auxiliary metabolic gene and host takeover	119	mean.length
spanin	lysis	139	mean.length
terminase small	head and packaging	237	mean.length
superinfection exclusion	moron, auxiliary metabolic gene and host takeover	180	mean.length
endonuclease	DNA, RNA and nucleotide metabolism	195	mean.length
excisionase	integration and excision	80	mean.length
Holliday junction resolvase	DNA, RNA and nucleotide metabolism	149	mean.length
DNA helicase	DNA, RNA and nucleotide metabolism	68	mean.length
partition protein	DNA, RNA and nucleotide metabolism	112	mean.length
DNA helicase	DNA, RNA and nucleotide metabolism	436	mean.length
baseplate	tail	213	mean.length
DNA helicase loader	DNA, RNA and nucleotide metabolism	211	mean.length
tail tube	tail	133	mean.length
minor capsid	head and packaging	262	mean.length
terminase large	head and packaging	527	mean.length
major capsid	head and packaging	282	mean.length
Holliday junction resolvase	DNA, RNA and nucleotide metabolism	123	mean.length
transcriptional repressor	transcription regulation	84	mean.length
membrane protein	moron, auxiliary metabolic gene and host takeover	147	mean.length
membrane protein	moron, auxiliary metabolic gene and host takeover	151	mean.length
DNA primase	DNA, RNA and nucleotide metabolism	349	mean.length
replication initiation protein	DNA, RNA and nucleotide metabolism	85	mean.length
endolysin	lysis	883	mean.length
minor tail	tail	378	mean.length
minor tail	tail	292	mean.length
terminase large	head and packaging	556	mean.length
endonuclease	DNA, RNA and nucleotide metabolism	158	mean.length
transcriptional factor	transcription regulation	79	mean.length
tail assembly	tail	188	mean.length
tail length tape measure	tail	869	mean.length
single strand DNA binding protein	DNA, RNA and nucleotide metabolism	114	mean.length
terminase large	head and packaging	475	mean.length
Holliday junction resolvase	DNA, RNA and nucleotide metabolism	126	mean.length
DNA polymerase	DNA, RNA and nucleotide metabolism	163	mean.length
major capsid	head and packaging	660	mean.length
tail fiber	tail	1331	mean.length
endonuclease	DNA, RNA and nucleotide metabolism	148	mean.length
major capsid	head and packaging	391	mean.length
transcriptional repressor	transcription regulation	210	mean.length
adaptor	connector	167	mean.length
major capsid	head and packaging	389	mean.length
tail fiber	tail	670	mean.length
tail terminator	connector	108	mean.length
membrane protein	moron, auxiliary metabolic gene and host takeover	144	mean.length
scaffolding	head and packaging	234	mean.length
capsid assembly	head and packaging	367	mean.length
tail fiber	tail	1419	mean.length
portal	head and packaging	586	mean.length
adaptor	connector	271	mean.length
adaptor	connector	216	mean.length
thymidylate synthase	DNA, RNA and nucleotide metabolism	404	mean.length
superinfection exclusion	moron, auxiliary metabolic gene and host takeover	77	mean.length
endolysin	lysis	155	mean.length
tail length tape measure	tail	101	mean.length
major tail	tail	301	mean.length
tail tube	tail	227	mean.length
minor tail	tail	108	mean.length
capsid decoration	head and packaging	67	mean.length
thymidylate synthase	DNA, RNA and nucleotide metabolism	354	mean.length
head closure	connector	123	mean.length
tail fiber	tail	130	mean.length
major tail	tail	352	mean.length
baseplate hub	tail	865	mean.length
terminase small	head and packaging	94	mean.length
MazG-like pyrophosphatase	other	119	mean.length
terminase large	head and packaging	476	mean.length
baseplate wedge	tail	591	mean.length
transcriptional factor	transcription regulation	180	mean.length
portal	head and packaging	945	mean.length
DNA polymerase	DNA, RNA and nucleotide metabolism	320	mean.length
spanin	lysis	110	mean.length
spanin	lysis	75	mean.length
major tail	tail	203	mean.length
minor tail	tail	121	mean.length
holin/anti-holin	lysis	202	mean.length
capsid assembly	head and packaging	302	mean.length
endonuclease	DNA, RNA and nucleotide metabolism	257	mean.length
anti-repressor	transcription regulation	298	mean.length
minor tail	tail	199	mean.length
minor tail	tail	423	mean.length
anti-repressor	transcription regulation	255	mean.length
Arc-like repressor	transcription regulation	47	mean.length
endolysin	lysis	202	mean.length
terminase large	head and packaging	471	mean.length
tail terminator	connector	150	mean.length
thymidylate synthase	DNA, RNA and nucleotide metabolism	255	mean.length
endonuclease	DNA, RNA and nucleotide metabolism	64	mean.length
DNA methyltransferase	other	529	mean.length
tail fiber	tail	573	mean.length
DNA binding protein	DNA, RNA and nucleotide metabolism	203	mean.length
ribonucleotide reductase	DNA, RNA and nucleotide metabolism	337	mean.length
Holliday junction resolvase	DNA, RNA and nucleotide metabolism	118	mean.length
minor tail	tail	139	mean.length
capsid decoration	head and packaging	618	mean.length
capsid assembly	head and packaging	359	mean.length
holin/anti-holin	lysis	78	mean.length
DNA helicase	DNA, RNA and nucleotide metabolism	379	mean.length
tail terminator	connector	149	mean.length
tail fiber	tail	744	mean.length
tail fiber	tail	234	mean.length
ribonucleoside reductase	DNA, RNA and nucleotide metabolism	188	mean.length
tail completion	connector	100	mean.length
capsid assembly	head and packaging	679	mean.length
transcriptional repressor	transcription regulation	177	mean.length
minor tail	tail	246	mean.length
transcriptional repressor	transcription regulation	68	mean.length
minor capsid	head and packaging	254	mean.length
single strand DNA binding protein	DNA, RNA and nucleotide metabolism	195	mean.length
DNA methyltransferase	other	169	mean.length
capsid assembly	head and packaging	251	mean.length
replication initiation protein	DNA, RNA and nucleotide metabolism	304	mean.length
capsid	head and packaging	73	mean.length
membrane protein	moron, auxiliary metabolic gene and host takeover	94	mean.length
tail length tape measure	tail	1738	mean.length
anti-termination protein	transcription regulation	237	mean.length
endonuclease	DNA, RNA and nucleotide metabolism	302	mean.length
internal virion protein	head and packaging	99	mean.length
recombination directionality factor	integration and excision	99	mean.length
replication initiation protein	DNA, RNA and nucleotide metabolism	387	mean.length
major capsid	head and packaging	410	mean.length
thymidylate synthase	DNA, RNA and nucleotide metabolism	382	mean.length
recombination directionality factor	integration and excision	59	mean.length
tail assembly	tail	89	mean.length
major capsid	head and packaging	82	mean.length
HTJ	connector	55	mean.length
membrane protein	moron, auxiliary metabolic gene and host takeover	124	mean.length
minor tail	tail	157	mean.length
endonuclease	DNA, RNA and nucleotide metabolism	301	mean.length
DNA polymerase	DNA, RNA and nucleotide metabolism	688	mean.length
transcriptional activator	transcription regulation	122	mean.length
DNA polymerase	DNA, RNA and nucleotide metabolism	241	mean.length
ribonucleotide reductase	DNA, RNA and nucleotide metabolism	229	mean.length
internal virion protein	head and packaging	1121	mean.length
tail completion	connector	116	mean.length
capsid assembly	head and packaging	322	mean.length
DNA helicase	DNA, RNA and nucleotide metabolism	153	mean.length
exonuclease	DNA, RNA and nucleotide metabolism	315	mean.length
baseplate wedge	tail	251	mean.length
partition protein	DNA, RNA and nucleotide metabolism	267	mean.length
baseplate wedge	tail	324	mean.length
capsid assembly	head and packaging	296	mean.length
tail fiber	tail	605	mean.length
spanin	lysis	165	mean.length
integrase	integration and excision	192	mean.length
capsid assembly	head and packaging	275	mean.length
glycosyltransferase	moron, auxiliary metabolic gene and host takeover	299	mean.length
terminase large	head and packaging	461	mean.length
superinfection exclusion	moron, auxiliary metabolic gene and host takeover	79	mean.length
MazG-like pyrophosphatase	other	243	mean.length
transcriptional repressor	transcription regulation	81	mean.length
transposase	integration and excision	155	mean.length
internal virion protein	head and packaging	188	mean.length
tail sheath	tail	402	mean.length
major capsid	head and packaging	504	mean.length
tail fiber	tail	245	mean.length
tail fiber	tail	255	mean.length
tail fiber	tail	1040	mean.length
portal	head and packaging	469	mean.length
major tail	tail	150	mean.length
DNA binding protein	DNA, RNA and nucleotide metabolism	87	mean.length
anti-repressor	transcription regulation	260	mean.length
endolysin	lysis	180	mean.length
tail assembly	tail	156	mean.length
tail fiber	tail	115	mean.length
internal virion protein	head and packaging	400	mean.length
single strand DNA binding protein	DNA, RNA and nucleotide metabolism	284	mean.length
terminase large	head and packaging	506	mean.length
transcriptional repressor	transcription regulation	85	mean.length
portal	head and packaging	450	mean.length
baseplate hub	tail	228	mean.length
holin/anti-holin	lysis	140	mean.length
transposase	integration and excision	330	mean.length
baseplate hub	tail	439	mean.length
single strand DNA binding protein	DNA, RNA and nucleotide metabolism	279	mean.length
capsid	head and packaging	114	mean.length
membrane protein	moron, auxiliary metabolic gene and host takeover	132	mean.length
terminase small	head and packaging	149	mean.length
MazG-like pyrophosphatase	other	117	mean.length
tail tube	tail	124	mean.length
minor tail	tail	173	mean.length
DNA helicase	DNA, RNA and nucleotide metabolism	574	mean.length
spanin	lysis	76	mean.length
adaptor	connector	140	mean.length
minor capsid	head and packaging	360	mean.length
transcriptional regulator	transcription regulation	114	mean.length
tail fiber assembly	tail	181	mean.length
DNA binding protein	DNA, RNA and nucleotide metabolism	63	mean.length
transcriptional repressor	transcription regulation	227	mean.length
exonuclease	DNA, RNA and nucleotide metabolism	274	mean.length
DNA binding protein	DNA, RNA and nucleotide metabolism	111	mean.length
DNA binding protein	DNA, RNA and nucleotide metabolism	258	mean.length
transcriptional factor	transcription regulation	104	mean.length
terminase small	head and packaging	194	mean.length
tail completion	connector	197	mean.length
membrane protein	moron, auxiliary metabolic gene and host takeover	46	mean.length
exonuclease	DNA, RNA and nucleotide metabolism	397	mean.length
capsid decoration	head and packaging	266	mean.length
tail fiber	tail	1039	mean.length
lipoprotein	other	115	mean.length
portal	head and packaging	747	mean.length
spanin	lysis	97	mean.length
endonuclease	DNA, RNA and nucleotide metabolism	276	mean.length
scaffolding	head and packaging	317	mean.length
minor tail	tail	94	mean.length
adaptor	connector	95	mean.length
minor tail	tail	286	mean.length
holin/anti-holin	lysis	65	mean.length
head closure	connector	390	mean.length
major capsid	head and packaging	442	mean.length
major capsid	head and packaging	516	mean.length
endonuclease	DNA, RNA and nucleotide metabolism	217	mean.length
holin/anti-holin	lysis	200	mean.length
spanin	lysis	86	mean.length
anti-termination protein	transcription regulation	265	mean.length
portal	head and packaging	426	mean.length
tail length tape measure	tail	151	mean.length
internal virion protein	head and packaging	1525	mean.length
tail fiber	tail	292	mean.length
holin/anti-holin	lysis	98	mean.length
internal virion protein	head and packaging	224	mean.length
transcriptional regulator	transcription regulation	319	mean.length
tail fiber	tail	390	mean.length
tail tube	tail	200	mean.length
RNA ligase	DNA, RNA and nucleotide metabolism	369	mean.length
lysis inhibition	lysis	428	mean.length
exonuclease	DNA, RNA and nucleotide metabolism	339	mean.length
holin/anti-holin	lysis	162	mean.length
DNA binding protein	DNA, RNA and nucleotide metabolism	57	mean.length
ribonucleoside reductase	DNA, RNA and nucleotide metabolism	348	mean.length
RNA polymerase	DNA, RNA and nucleotide metabolism	599	mean.length
DNA binding protein	DNA, RNA and nucleotide metabolism	113	mean.length
head closure	connector	169	mean.length
minor tail	tail	112	mean.length
tail terminator	connector	189	mean.length
tail completion	connector	153	mean.length
ribonucleoside reductase	DNA, RNA and nucleotide metabolism	284	mean.length
DNA polymerase	DNA, RNA and nucleotide metabolism	1655	mean.length
scaffolding	head and packaging	309	mean.length
adaptor	connector	77	mean.length
minor tail	tail	302	mean.length
endolysin	lysis	285	mean.length
holin/anti-holin	lysis	220	mean.length
endolysin	lysis	379	mean.length
replication initiation protein	DNA, RNA and nucleotide metabolism	89	mean.length
transcriptional repressor	transcription regulation	114	mean.length
exonuclease	DNA, RNA and nucleotide metabolism	314	mean.length
exonuclease	DNA, RNA and nucleotide metabolism	592	mean.length
endonuclease	DNA, RNA and nucleotide metabolism	247	mean.length
exonuclease	DNA, RNA and nucleotide metabolism	294	mean.length
portal	head and packaging	507	mean.length
terminase small	head and packaging	443	mean.length
head closure	connector	174	mean.length
tail fiber	tail	198	mean.length
DNA annealing protein	DNA, RNA and nucleotide metabolism	159	mean.length
terminase large	head and packaging	748	mean.length
DNA binding protein	DNA, RNA and nucleotide metabolism	300	mean.length
internal virion protein	head and packaging	496	mean.length
DNA binding protein	DNA, RNA and nucleotide metabolism	76	mean.length
capsid assembly	head and packaging	230	mean.length
integrase	integration and excision	414	mean.length
DNA binding protein	DNA, RNA and nucleotide metabolism	68	mean.length
tail fiber	tail	84	mean.length
DNA annealing protein	DNA, RNA and nucleotide metabolism	248	mean.length
single strand DNA binding protein	DNA, RNA and nucleotide metabolism	253	mean.length
minor tail	tail	194	mean.length
endolysin	lysis	359	mean.length
major capsid	head and packaging	379	mean.length
DNA ligase	DNA, RNA and nucleotide metabolism	429	mean.length
membrane protein	moron, auxiliary metabolic gene and host takeover	112	mean.length
anti-repressor	transcription regulation	69	mean.length
holin/anti-holin	lysis	121	mean.length
tail fiber	tail	259	mean.length
replication initiation protein	DNA, RNA and nucleotide metabolism	273	mean.length
DNA binding protein	DNA, RNA and nucleotide metabolism	138	mean.length
minor capsid	head and packaging	233	mean.length
major tail	tail	128	mean.length
terminase large	head and packaging	103	mean.length
capsid assembly	head and packaging	381	mean.length
endonuclease	DNA, RNA and nucleotide metabolism	102	mean.length
capsid assembly	head and packaging	378	mean.length
adaptor	connector	170	mean.length
Holliday junction resolvase	DNA, RNA and nucleotide metabolism	194	mean.length
spanin	lysis	51	mean.length
adaptor	connector	115	mean.length
lipoprotein	other	282	mean.length
tail spike	tail	178	mean.length
RNA ligase	DNA, RNA and nucleotide metabolism	119	mean.length
major capsid	head and packaging	392	mean.length
DNA helicase	DNA, RNA and nucleotide metabolism	849	mean.length
DNA helicase	DNA, RNA and nucleotide metabolism	548	mean.length
tail length tape measure	tail	1204	mean.length
ribonucleoside reductase	DNA, RNA and nucleotide metabolism	201	mean.length
tail fiber	tail	2217	mean.length
terminase large	head and packaging	568	mean.length
endonuclease	DNA, RNA and nucleotide metabolism	205	mean.length
DNA methyltransferase	other	190	mean.length
Holliday junction resolvase	DNA, RNA and nucleotide metabolism	195	mean.length
nucleotide kinase	other	145	mean.length
replication initiation protein	DNA, RNA and nucleotide metabolism	111	mean.length
adaptor	connector	182	mean.length
tail completion	connector	114	mean.length
DNA methyltransferase	other	218	mean.length
minor tail	tail	374	mean.length
transposase	integration and excision	387	mean.length
endolysin	lysis	165	mean.length
transcriptional repressor	transcription regulation	229	mean.length
tail length tape measure	tail	447	mean.length
endonuclease	DNA, RNA and nucleotide metabolism	256	mean.length
holin/anti-holin	lysis	173	mean.length
replication initiation protein	DNA, RNA and nucleotide metabolism	275	mean.length
transcriptional repressor	transcription regulation	168	mean.length
replication initiation protein	DNA, RNA and nucleotide metabolism	257	mean.length
exonuclease	DNA, RNA and nucleotide metabolism	275	mean.length
excisionase	integration and excision	87	mean.length
minor tail	tail	504	mean.length
DNA binding protein	DNA, RNA and nucleotide metabolism	123	mean.length
endolysin	lysis	258	mean.length
capsid assembly	head and packaging	873	mean.length
transcriptional repressor	transcription regulation	190	mean.length
anti-repressor	transcription regulation	246	mean.length
tail sheath	tail	510	mean.length
transcriptional repressor	transcription regulation	290	mean.length
holin/anti-holin	lysis	142	mean.length
portal	head and packaging	497	mean.length
transcriptional regulator	transcription regulation	60	mean.length
tail sheath	tail	751	mean.length
DNA methyltransferase	other	495	mean.length
DNA binding protein	DNA, RNA and nucleotide metabolism	221	mean.length
terminase small	head and packaging	96	mean.length
DNA methyltransferase	other	706	mean.length
transcriptional activator	transcription regulation	109	mean.length
exonuclease	DNA, RNA and nucleotide metabolism	531	mean.length
tail fiber assembly	tail	200	mean.length
DNA primase	DNA, RNA and nucleotide metabolism	756	mean.length
transcriptional regulator	transcription regulation	98	mean.length
minor tail	tail	1262	mean.length
baseplate hub	tail	229	mean.length
RNA polymerase	DNA, RNA and nucleotide metabolism	566	mean.length
DNA binding protein	DNA, RNA and nucleotide metabolism	115	mean.length
tail assembly	tail	86	mean.length
endonuclease	DNA, RNA and nucleotide metabolism	199	mean.length
transposase	integration and excision	229	mean.length
tail length tape measure	tail	1015	mean.length
DNA helicase	DNA, RNA and nucleotide metabolism	592	mean.length
endolysin	lysis	220	mean.length
terminase small	head and packaging	156	mean.length
transcriptional regulator	transcription regulation	118	mean.length
baseplate wedge	tail	218	mean.length
holin/anti-holin	lysis	69	mean.length
scaffolding	head and packaging	249	mean.length
transcriptional regulator	transcription regulation	172	mean.length
DNA polymerase/primase	DNA, RNA and nucleotide metabolism	193	mean.length
terminase large	head and packaging	806	mean.length
DNA binding protein	DNA, RNA and nucleotide metabolism	48	mean.length
transposase	integration and excision	592	mean.length
transcriptional repressor	transcription regulation	240	mean.length
DNA binding protein	DNA, RNA and nucleotide metabolism	86	mean.length
endonuclease	DNA, RNA and nucleotide metabolism	159	mean.length
RNA ligase	DNA, RNA and nucleotide metabolism	760	mean.length
transcriptional regulator	transcription regulation	146	mean.length
baseplate wedge	tail	412	mean.length
exonuclease	DNA, RNA and nucleotide metabolism	273	mean.length
spanin	lysis	108	mean.length
DNA ligase	DNA, RNA and nucleotide metabolism	119	mean.length
scaffolding	head and packaging	86	mean.length
DNA helicase	DNA, RNA and nucleotide metabolism	624	mean.length
single strand DNA binding protein	DNA, RNA and nucleotide metabolism	277	mean.length
DNA helicase	DNA, RNA and nucleotide metabolism	504	mean.length
terminase small	head and packaging	154	mean.length
RNA ligase	DNA, RNA and nucleotide metabolism	323	mean.length
Holliday junction resolvase	DNA, RNA and nucleotide metabolism	196	mean.length
minor tail	tail	251	mean.length
DNA helicase loader	DNA, RNA and nucleotide metabolism	208	mean.length
endonuclease	DNA, RNA and nucleotide metabolism	181	mean.length
endonuclease	DNA, RNA and nucleotide metabolism	163	mean.length
DNA binding protein	DNA, RNA and nucleotide metabolism	89	mean.length
ribonucleoside reductase	DNA, RNA and nucleotide metabolism	978	mean.length
tail fiber	tail	981	mean.length
endolysin	lysis	954	mean.length
tail completion	connector	164	mean.length
transcriptional regulator	transcription regulation	85	mean.length
membrane protein	moron, auxiliary metabolic gene and host takeover	123	mean.length
internal virion protein	head and packaging	181	mean.length
capsid assembly	head and packaging	398	mean.length
terminase small	head and packaging	378	mean.length
transcriptional activator	transcription regulation	164	mean.length
endonuclease	DNA, RNA and nucleotide metabolism	326	mean.length
exonuclease	DNA, RNA and nucleotide metabolism	248	mean.length
RNA polymerase	DNA, RNA and nucleotide metabolism	152	mean.length
capsid assembly	head and packaging	266	mean.length
tail fiber	tail	244	mean.length
tail fiber	tail	99	mean.length
replication initiation protein	DNA, RNA and nucleotide metabolism	359	mean.length
exonuclease	DNA, RNA and nucleotide metabolism	407	mean.length
thymidylate synthase	DNA, RNA and nucleotide metabolism	406	mean.length
endolysin	lysis	274	mean.length
tail assembly	tail	131	mean.length
DNA methyltransferase	other	193	mean.length
head closure	connector	130	mean.length
ribonucleotide reductase	DNA, RNA and nucleotide metabolism	709	mean.length
spanin	lysis	154	mean.length
integrase	integration and excision	385	mean.length
capsid assembly	head and packaging	428	mean.length
excisionase	integration and excision	103	mean.length
minor tail	tail	404	mean.length
DNA polymerase	DNA, RNA and nucleotide metabolism	491	mean.length
minor capsid	head and packaging	137	mean.length
terminase large	head and packaging	572	mean.length
internal virion protein	head and packaging	914	mean.length
tail assembly	tail	138	mean.length
endolysin	lysis	206	mean.length
HTJ	connector	105	mean.length
head closure	connector	121	mean.length
spanin	lysis	72	mean.length
glycosyltransferase	moron, auxiliary metabolic gene and host takeover	177	mean.length
HTJ	connector	153	mean.length
DNA helicase	DNA, RNA and nucleotide metabolism	446	mean.length
major capsid	head and packaging	319	mean.length
tail fiber	tail	65	mean.length
lysis inhibition	lysis	91	mean.length
glycosyltransferase	moron, auxiliary metabolic gene and host takeover	295	mean.length
transcriptional regulator	transcription regulation	396	mean.length
internal virion protein	head and packaging	1004	mean.length
endonuclease	DNA, RNA and nucleotide metabolism	108	mean.length
DNA polymerase	DNA, RNA and nucleotide metabolism	388	mean.length
minor tail	tail	146	mean.length
spanin	lysis	181	mean.length
endonuclease	DNA, RNA and nucleotide metabolism	200	mean.length
DNA helicase	DNA, RNA and nucleotide metabolism	435	mean.length
DNA helicase loader	DNA, RNA and nucleotide metabolism	262	mean.length
tail spike	tail	806	mean.length
exonuclease	DNA, RNA and nucleotide metabolism	343	mean.length
capsid assembly	head and packaging	280	mean.length
membrane protein	moron, auxiliary metabolic gene and host takeover	55	mean.length
anti-termination protein	transcription regulation	123	mean.length
anti-repressor	transcription regulation	313	mean.length
excisionase	integration and excision	78	mean.length
terminase small	head and packaging	167	mean.length
DNA annealing protein	DNA, RNA and nucleotide metabolism	238	mean.length
transcriptional repressor	transcription regulation	88	mean.length
terminase large	head and packaging	263	mean.length
peptidase	other	243	mean.length
transcriptional repressor	transcription regulation	122	mean.length
lipoprotein	other	153	mean.length
minor tail	tail	247	mean.length
transcriptional repressor	transcription regulation	86	mean.length
minor tail	tail	155	mean.length
Holliday junction resolvase	DNA, RNA and nucleotide metabolism	151	mean.length
exonuclease	DNA, RNA and nucleotide metabolism	392	mean.length
DNA binding protein	DNA, RNA and nucleotide metabolism	303	mean.length
endolysin	lysis	272	mean.length
anti-repressor	transcription regulation	243	mean.length
tail assembly	tail	102	mean.length
DNA binding protein	DNA, RNA and nucleotide metabolism	98	mean.length
terminase large	head and packaging	554	mean.length
replication initiation protein	DNA, RNA and nucleotide metabolism	202	mean.length
tail completion	connector	113	mean.length
spanin	lysis	188	mean.length
major capsid	head and packaging	390	mean.length
endonuclease	DNA, RNA and nucleotide metabolism	329	mean.length
spanin	lysis	166	mean.length
anti-repressor	transcription regulation	84	mean.length
terminase large	head and packaging	414	mean.length
exonuclease	DNA, RNA and nucleotide metabolism	251	mean.length
adaptor	connector	150	mean.length
RNA ligase	DNA, RNA and nucleotide metabolism	128	mean.length
endolysin	lysis	191	mean.length
DNA helicase loader	DNA, RNA and nucleotide metabolism	166	mean.length
transcriptional regulator	transcription regulation	124	mean.length
minor tail	tail	340	mean.length
DNA primase	DNA, RNA and nucleotide metabolism	798	mean.length
membrane protein	moron, auxiliary metabolic gene and host takeover	50	mean.length
membrane protein	moron, auxiliary metabolic gene and host takeover	240	mean.length
major capsid	head and packaging	639	mean.length
DNA polymerase	DNA, RNA and nucleotide metabolism	340	mean.length
MazG-like pyrophosphatase	other	177	mean.length
DNA binding protein	DNA, RNA and nucleotide metabolism	165	mean.length
scaffolding	head and packaging	334	mean.length
head closure	connector	131	mean.length
transposase	integration and excision	60	mean.length
capsid assembly	head and packaging	168	mean.length
DNA methyltransferase	other	176	mean.length
tail fiber	tail	2278	mean.length
tail length tape measure	tail	954	mean.length
tail completion	connector	140	mean.length
terminase small	head and packaging	161	mean.length
endonuclease	DNA, RNA and nucleotide metabolism	188	mean.length
DNA binding protein	DNA, RNA and nucleotide metabolism	141	mean.length
replication initiation protein	DNA, RNA and nucleotide metabolism	265	mean.length
tail completion	connector	142	mean.length
membrane protein	moron, auxiliary metabolic gene and host takeover	66	mean.length
tail completion	connector	122	mean.length
transcriptional factor	transcription regulation	115	mean.length
tail length tape measure	tail	1358	mean.length
tail length tape measure	tail	54	mean.length
endolysin	lysis	523	mean.length
endolysin	lysis	154	mean.length
adaptor	connector	559	mean.length
spanin	lysis	156	mean.length
tail length tape measure	tail	624	mean.length
DNA methyltransferase	other	467	mean.length
transcriptional regulator	transcription regulation	185	mean.length
exonuclease	DNA, RNA and nucleotide metabolism	289	mean.length
endonuclease	DNA, RNA and nucleotide metabolism	109	mean.length
tail fiber	tail	622	mean.length
spanin	lysis	153	mean.length
capsid assembly	head and packaging	395	mean.length
superinfection exclusion	moron, auxiliary metabolic gene and host takeover	75	mean.length
tail spike	tail	921	mean.length
tail sheath	tail	436	mean.length
DNA primase	DNA, RNA and nucleotide metabolism	374	mean.length
capsid	head and packaging	121	mean.length
baseplate	tail	315	mean.length
DNA binding protein	DNA, RNA and nucleotide metabolism	137	mean.length
exonuclease	DNA, RNA and nucleotide metabolism	374	mean.length
tail length tape measure	tail	135	mean.length
terminase small	head and packaging	75	mean.length
HTJ	connector	90	mean.length
head closure	connector	442	mean.length
replication initiation protein	DNA, RNA and nucleotide metabolism	104	mean.length
DNA helicase	DNA, RNA and nucleotide metabolism	568	mean.length
DNA primase	DNA, RNA and nucleotide metabolism	315	mean.length
membrane protein	moron, auxiliary metabolic gene and host takeover	177	mean.length
exonuclease	DNA, RNA and nucleotide metabolism	423	mean.length
tail fiber	tail	667	mean.length
portal	head and packaging	660	mean.length
DNA polymerase	DNA, RNA and nucleotide metabolism	102	mean.length
transcriptional repressor	transcription regulation	226	mean.length
tail assembly	tail	144	mean.length
tail fiber	tail	999	mean.length
terminase large	head and packaging	603	mean.length
tail terminator	connector	165	mean.length
exonuclease	DNA, RNA and nucleotide metabolism	431	mean.length
excisionase	integration and excision	70	mean.length
transcriptional regulator	transcription regulation	174	mean.length
tail assembly	tail	106	mean.length
major capsid	head and packaging	386	mean.length
tail length tape measure	tail	606	mean.length
terminase small	head and packaging	282	mean.length
DNA methyltransferase	other	195	mean.length
tail assembly	tail	110	mean.length
spanin	lysis	143	mean.length
tail assembly	tail	78	mean.length
DNA primase	DNA, RNA and nucleotide metabolism	257	mean.length
DNA binding protein	DNA, RNA and nucleotide metabolism	363	mean.length
baseplate wedge	tail	402	mean.length
major capsid	head and packaging	304	mean.length
DNA helicase	DNA, RNA and nucleotide metabolism	403	mean.length
baseplate hub	tail	553	mean.length
endonuclease	DNA, RNA and nucleotide metabolism	382	mean.length
DNA helicase	DNA, RNA and nucleotide metabolism	507	mean.length
minor tail	tail	253	mean.length
minor capsid	head and packaging	429	mean.length
major tail	tail	332	mean.length
DNA polymerase	DNA, RNA and nucleotide metabolism	621	mean.length
tail fiber	tail	152	mean.length
nucleotide kinase	other	179	mean.length
DNA binding protein	DNA, RNA and nucleotide metabolism	82	mean.length
portal	head and packaging	468	mean.length
DNA topoisomerase	DNA, RNA and nucleotide metabolism	74	mean.length
spanin	lysis	136	mean.length
tail spike	tail	570	mean.length
RNA polymerase	DNA, RNA and nucleotide metabolism	480	mean.length
tail completion	connector	132	mean.length
DNA methyltransferase	other	147	mean.length
transcriptional repressor	transcription regulation	223	mean.length
terminase small	head and packaging	155	mean.length
capsid assembly	head and packaging	963	mean.length
tail terminator	connector	162	mean.length
exonuclease	DNA, RNA and nucleotide metabolism	231	mean.length
capsid assembly	head and packaging	480	mean.length
holin/anti-holin	lysis	47	mean.length
endonuclease	DNA, RNA and nucleotide metabolism	254	mean.length
integrase	integration and excision	359	mean.length
capsid assembly	head and packaging	880	mean.length
spanin	lysis	149	mean.length
tail fiber	tail	482	mean.length
transcriptional regulator	transcription regulation	137	mean.length
tail completion	connector	190	mean.length
tail length tape measure	tail	1029	mean.length
holin/anti-holin	lysis	147	mean.length
endonuclease	DNA, RNA and nucleotide metabolism	253	mean.length
capsid assembly	head and packaging	353	mean.length
exonuclease	DNA, RNA and nucleotide metabolism	302	mean.length
major tail	tail	210	mean.length
endonuclease	DNA, RNA and nucleotide metabolism	118	mean.length
replication initiation protein	DNA, RNA and nucleotide metabolism	91	mean.length
capsid assembly	head and packaging	342	mean.length
endonuclease	DNA, RNA and nucleotide metabolism	72	mean.length
tail fiber	tail	1204	mean.length
RNA polymerase	DNA, RNA and nucleotide metabolism	333	mean.length
endonuclease	DNA, RNA and nucleotide metabolism	125	mean.length
tail length tape measure	tail	438	mean.length
endolysin	lysis	316	mean.length
terminase large	head and packaging	262	mean.length
minor capsid	head and packaging	350	mean.length
membrane protein	moron, auxiliary metabolic gene and host takeover	182	mean.length
portal	head and packaging	569	mean.length
terminase small	head and packaging	214	mean.length
Arc-like repressor	transcription regulation	108	mean.length
baseplate wedge	tail	712	mean.length
minor tail	tail	170	mean.length
head closure	connector	119	mean.length
endonuclease	DNA, RNA and nucleotide metabolism	115	mean.length
holin/anti-holin	lysis	100	mean.length
DNA annealing protein	DNA, RNA and nucleotide metabolism	268	mean.length
terminase small	head and packaging	172	mean.length
scaffolding	head and packaging	273	mean.length
Holliday junction resolvase	DNA, RNA and nucleotide metabolism	221	mean.length
RNA polymerase	DNA, RNA and nucleotide metabolism	691	mean.length
exonuclease	DNA, RNA and nucleotide metabolism	291	mean.length
transcriptional regulator	transcription regulation	101	mean.length
terminase large	head and packaging	594	mean.length
major capsid	head and packaging	414	mean.length
nucleotide kinase	other	159	mean.length
DNA binding protein	DNA, RNA and nucleotide metabolism	71	mean.length
tail fiber assembly	tail	224	mean.length
nucleotide kinase	other	163	mean.length
tail assembly	tail	136	mean.length
tail fiber assembly	tail	374	mean.length
endonuclease	DNA, RNA and nucleotide metabolism	144	mean.length
spanin	lysis	122	mean.length
tail fiber	tail	397	mean.length
endolysin	lysis	253	mean.length
internal virion protein	head and packaging	384	mean.length
endolysin	lysis	547	mean.length
DNA ligase	DNA, RNA and nucleotide metabolism	421	mean.length
transcriptional repressor	transcription regulation	123	mean.length
major tail	tail	221	mean.length
endolysin	lysis	259	mean.length
capsid assembly	head and packaging	113	mean.length
transcriptional repressor	transcription regulation	128	mean.length
Holliday junction resolvase	DNA, RNA and nucleotide metabolism	107	mean.length
endolysin	lysis	302	mean.length
spanin	lysis	170	mean.length
exonuclease	DNA, RNA and nucleotide metabolism	383	mean.length
DNA primase	DNA, RNA and nucleotide metabolism	308	mean.length
minor tail	tail	248	mean.length
spanin	lysis	137	mean.length
major capsid	head and packaging	444	mean.length
DNA methyltransferase	other	210	mean.length
holin/anti-holin	lysis	125	mean.length
endonuclease	DNA, RNA and nucleotide metabolism	263	mean.length
DNA binding protein	DNA, RNA and nucleotide metabolism	109	mean.length
DNA methyltransferase	other	216	mean.length
capsid assembly	head and packaging	153	mean.length
endonuclease	DNA, RNA and nucleotide metabolism	76	mean.length
capsid assembly	head and packaging	373	mean.length
recombination directionality factor	integration and excision	90	mean.length
terminase large	head and packaging	235	mean.length
internal virion protein	head and packaging	758	mean.length
DNA primase	DNA, RNA and nucleotide metabolism	271	mean.length
minor tail	tail	234	mean.length
baseplate	tail	227	mean.length
minor tail	tail	310	mean.length
tail sheath	tail	502	mean.length
tail completion	connector	172	mean.length
capsid assembly	head and packaging	254	mean.length
endonuclease	DNA, RNA and nucleotide metabolism	105	mean.length
baseplate	tail	269	mean.length
tail sheath	tail	369	mean.length
tail fiber assembly	tail	180	mean.length
exonuclease	DNA, RNA and nucleotide metabolism	416	mean.length
transcriptional factor	transcription regulation	141	mean.length
minor tail	tail	269	mean.length
scaffolding	head and packaging	218	mean.length
tail length tape measure	tail	839	mean.length
Holliday junction resolvase	DNA, RNA and nucleotide metabolism	130	mean.length
portal	head and packaging	718	mean.length
thymidylate synthase	DNA, RNA and nucleotide metabolism	129	mean.length
minor tail	tail	762	mean.length
DNA binding protein	DNA, RNA and nucleotide metabolism	67	mean.length
terminase small	head and packaging	188	mean.length
DNA polymerase	DNA, RNA and nucleotide metabolism	324	mean.length
DNA polymerase	DNA, RNA and nucleotide metabolism	376	mean.length
baseplate wedge	tail	118	mean.length
RNA polymerase	DNA, RNA and nucleotide metabolism	437	mean.length
terminase large	head and packaging	561	mean.length
glycosyltransferase	moron, auxiliary metabolic gene and host takeover	231	mean.length
DNA binding protein	DNA, RNA and nucleotide metabolism	101	mean.length
internal virion protein	head and packaging	1257	mean.length
peptidase	other	725	mean.length
DNA binding protein	DNA, RNA and nucleotide metabolism	96	mean.length
DNA annealing protein	DNA, RNA and nucleotide metabolism	272	mean.length
portal	head and packaging	694	mean.length
integrase	integration and excision	325	mean.length
minor tail	tail	97	mean.length
DNA primase	DNA, RNA and nucleotide metabolism	982	mean.length
DNA polymerase/primase	DNA, RNA and nucleotide metabolism	1014	mean.length
transcriptional repressor	transcription regulation	89	mean.length
transcriptional regulator	transcription regulation	63	mean.length
head closure	connector	236	mean.length
portal	head and packaging	540	mean.length
tail spike	tail	673	mean.length
adaptor	connector	199	mean.length
terminase large	head and packaging	537	mean.length
capsid assembly	head and packaging	257	mean.length
RNA polymerase	DNA, RNA and nucleotide metabolism	631	mean.length
RNA polymerase	DNA, RNA and nucleotide metabolism	149	mean.length
minor tail	tail	132	mean.length
DNA helicase	DNA, RNA and nucleotide metabolism	476	mean.length
tail fiber	tail	1236	mean.length
tail terminator	connector	145	mean.length
DNA polymerase	DNA, RNA and nucleotide metabolism	517	mean.length
membrane protein	moron, auxiliary metabolic gene and host takeover	148	mean.length
terminase large	head and packaging	124	mean.length
DNA methyltransferase	other	178	mean.length
minor tail	tail	300	mean.length
anti-termination protein	transcription regulation	103	mean.length
DNA polymerase	DNA, RNA and nucleotide metabolism	712	mean.length
endonuclease	DNA, RNA and nucleotide metabolism	189	mean.length
RNA polymerase	DNA, RNA and nucleotide metabolism	424	mean.length
capsid	head and packaging	128	mean.length
internal virion protein	head and packaging	425	mean.length
DNA annealing protein	DNA, RNA and nucleotide metabolism	251	mean.length
holin/anti-holin	lysis	111	mean.length
glycosyltransferase	moron, auxiliary metabolic gene and host takeover	187	mean.length
baseplate hub	tail	851	mean.length
capsid assembly	head and packaging	307	mean.length
tail length tape measure	tail	112	mean.length
partition protein	DNA, RNA and nucleotide metabolism	323	mean.length
endolysin	lysis	208	mean.length
nucleotide kinase	other	123	mean.length
endonuclease	DNA, RNA and nucleotide metabolism	220	mean.length
DNA helicase loader	DNA, RNA and nucleotide metabolism	296	mean.length
lipoprotein	other	100	mean.length
adaptor	connector	151	mean.length
minor capsid	head and packaging	229	mean.length
minor tail	tail	769	mean.length
capsid assembly	head and packaging	350	mean.length
tail fiber	tail	565	mean.length
tail spike	tail	601	mean.length
tail length tape measure	tail	646	mean.length
adaptor	connector	277	mean.length
minor capsid	head and packaging	441	mean.length
major capsid	head and packaging	46	mean.length
DNA methyltransferase	other	143	mean.length
portal	head and packaging	524	mean.length
minor tail	tail	106	mean.length
DNA polymerase	DNA, RNA and nucleotide metabolism	770	mean.length
RNA polymerase	DNA, RNA and nucleotide metabolism	703	mean.length
RNA polymerase	DNA, RNA and nucleotide metabolism	495	mean.length
tail length tape measure	tail	1430	mean.length
holin/anti-holin	lysis	141	mean.length
endonuclease	DNA, RNA and nucleotide metabolism	258	mean.length
DNA helicase	DNA, RNA and nucleotide metabolism	495	mean.length
single strand DNA binding protein	DNA, RNA and nucleotide metabolism	124	mean.length
transcriptional regulator	transcription regulation	122	mean.length
ribonucleotide reductase	DNA, RNA and nucleotide metabolism	120	mean.length
tail spike	tail	757	mean.length
lysis inhibition	lysis	794	mean.length
Holliday junction resolvase	DNA, RNA and nucleotide metabolism	218	mean.length
terminase large	head and packaging	472	mean.length
tail assembly	tail	196	mean.length
anti-repressor	transcription regulation	271	mean.length
tail spike	tail	814	mean.length
tail fiber assembly	tail	182	mean.length
membrane protein	moron, auxiliary metabolic gene and host takeover	166	mean.length
transcriptional regulator	transcription regulation	116	mean.length
DNA helicase loader	DNA, RNA and nucleotide metabolism	293	mean.length
DNA helicase	DNA, RNA and nucleotide metabolism	396	mean.length
minor tail	tail	351	mean.length
major capsid	head and packaging	417	mean.length
capsid assembly	head and packaging	290	mean.length
holin/anti-holin	lysis	107	mean.length
Holliday junction resolvase	DNA, RNA and nucleotide metabolism	235	mean.length
adaptor	connector	194	mean.length
tail fiber	tail	765	mean.length
terminase small	head and packaging	152	mean.length
tail length tape measure	tail	1084	mean.length
terminase small	head and packaging	246	mean.length
partition protein	DNA, RNA and nucleotide metabolism	368	mean.length
DNA binding protein	DNA, RNA and nucleotide metabolism	85	mean.length
terminase large	head and packaging	260	mean.length
tail sheath	tail	489	mean.length
transcriptional regulator	transcription regulation	90	mean.length
tail terminator	connector	125	mean.length
single strand DNA binding protein	DNA, RNA and nucleotide metabolism	155	mean.length
lysis inhibition	lysis	829	mean.length
endolysin	lysis	260	mean.length
adaptor	connector	520	mean.length
excisionase	integration and excision	52	mean.length
thymidylate synthase	DNA, RNA and nucleotide metabolism	345	mean.length
adaptor	connector	191	mean.length
Arc-like repressor	transcription regulation	62	mean.length
DNA helicase	DNA, RNA and nucleotide metabolism	442	mean.length
terminase large	head and packaging	72	mean.length
tail fiber	tail	1028	mean.length
replication initiation protein	DNA, RNA and nucleotide metabolism	250	mean.length
capsid assembly	head and packaging	301	mean.length
portal	head and packaging	342	mean.length
DNA methyltransferase	other	145	mean.length
transcriptional regulator	transcription regulation	65	mean.length
portal	head and packaging	600	mean.length
tail sheath	tail	358	mean.length
single strand DNA binding protein	DNA, RNA and nucleotide metabolism	189	mean.length
DNA topoisomerase	DNA, RNA and nucleotide metabolism	295	mean.length
baseplate wedge	tail	115	mean.length
tail completion	connector	185	mean.length
terminase large	head and packaging	500	mean.length
DNA primase	DNA, RNA and nucleotide metabolism	365	mean.length
Holliday junction resolvase	DNA, RNA and nucleotide metabolism	141	mean.length
major tail	tail	188	mean.length
peptidase	other	1007	mean.length
tail terminator	connector	175	mean.length
tail assembly	tail	127	mean.length
spanin	lysis	82	mean.length
endonuclease	DNA, RNA and nucleotide metabolism	202	mean.length
spanin	lysis	163	mean.length
terminase large	head and packaging	223	mean.length
holin/anti-holin	lysis	124	mean.length
baseplate wedge	tail	180	mean.length
DNA helicase	DNA, RNA and nucleotide metabolism	499	mean.length
transcriptional regulator	transcription regulation	386	mean.length
DNA binding protein	DNA, RNA and nucleotide metabolism	94	mean.length
tail completion	connector	206	mean.length
RNA polymerase	DNA, RNA and nucleotide metabolism	442	mean.length
spanin	lysis	81	mean.length
tail fiber assembly	tail	84	mean.length
capsid assembly	head and packaging	308	mean.length
Arc-like repressor	transcription regulation	84	mean.length
transcriptional regulator	transcription regulation	49	mean.length
DNA polymerase	DNA, RNA and nucleotide metabolism	820	mean.length
minor capsid	head and packaging	116	mean.length
tail fiber	tail	1598	mean.length
DNA polymerase	DNA, RNA and nucleotide metabolism	262	mean.length
transcriptional factor	transcription regulation	162	mean.length
terminase large	head and packaging	547	mean.length
exonuclease	DNA, RNA and nucleotide metabolism	232	mean.length
superinfection exclusion	moron, auxiliary metabolic gene and host takeover	173	mean.length
tail fiber	tail	349	mean.length
Holliday junction resolvase	DNA, RNA and nucleotide metabolism	197	mean.length
minor capsid	head and packaging	144	mean.length
minor tail	tail	267	mean.length
major capsid	head and packaging	228	mean.length
endolysin	lysis	700	mean.length
major capsid	head and packaging	212	mean.length
tail fiber	tail	347	mean.length
adaptor	connector	126	mean.length
minor capsid	head and packaging	275	mean.length
endolysin	lysis	868	mean.length
Holliday junction resolvase	DNA, RNA and nucleotide metabolism	138	mean.length
holin/anti-holin	lysis	80	mean.length
HTJ	connector	92	mean.length
terminase large	head and packaging	848	mean.length
tail length tape measure	tail	912	mean.length
minor tail	tail	181	mean.length
DNA primase	DNA, RNA and nucleotide metabolism	327	mean.length
capsid assembly	head and packaging	896	mean.length
tail fiber	tail	188	mean.length
endonuclease	DNA, RNA and nucleotide metabolism	295	mean.length
portal	head and packaging	766	mean.length
ribonucleotide reductase	DNA, RNA and nucleotide metabolism	306	mean.length
[truncated: 7,983 more rows]
