# Supplementary material for: Ongoing shuffling of protein fragments diversifies core viral functions linked to interactions with bacterial hosts
Source: Nat Commun. 2023 Nov 28;14:7460. doi: 10.1038/s41467-023-43236-9 (PMC10684548; doi:10.1038/s41467-023-43236-9)
Supplement: Supplementary file 8 — Source Data [file 41467_2023_43236_MOESM8_ESM.zip › Source_Data/Figure2B_nodes_attributes.txt]

node	color	size	label
5	#377EB8	4.2188758248682	"DNA
annealing
protein"
6	#377EB8	5.77912349311153	"DNA
binding
protein"
7	#377EB8	2.38629436111989	"DNA
binding/annealing
protein"
14	#377EB8	4.49650756146648	"DNA
helicase"
15	#377EB8	3.63905732961526	"DNA
helicase
loader"
17	#377EB8	3.83321334405622	"DNA
ligase"
19	#377EB8	5.06044301054642	"DNA
polymerase"
20	#377EB8	2.09861228866811	"DNA
polymerase
processivity
factor"
21	#377EB8	3.484906649788	"DNA
polymerase/primase"
22	#377EB8	4.55534806148941	"DNA
primase"
23	#377EB8	2.6094379124341	"DNA
primase/helicase"
28	#377EB8	3.07944154167984	"DNA
topoisomerase"
35	#377EB8	4.17805383034795	"Holliday
junction
resolvase"
38	#377EB8	2.38629436111989	"Mu
Gam-like
end
protection"
46	#377EB8	3.63905732961526	"RNA
ligase"
47	#377EB8	4.40119738166216	"RNA
polymerase"
66	#377EB8	2.79175946922806	"clamp
loader
of
DNA
polymerase"
69	#377EB8	2.38629436111989	"dCMP
deaminase"
72	#377EB8	2.09861228866811	dUTPase
74	#377EB8	6.25227342804663	endonuclease
76	#377EB8	4.63758615972639	exonuclease
93	#377EB8	2.38629436111989	"nucleoside
triphosphate
pyrophosphohydrolase"
98	#377EB8	2.09861228866811	"palindrome
specific
endonuclease"
99	#377EB8	3.77258872223978	"partition
protein"
105	#377EB8	2.09861228866811	"recombination
mediator"
110	#377EB8	4.93182563272433	"replication
initiation
protein"
121	#377EB8	3.19722457733622	"ribonucleoside
reductase"
122	#377EB8	3.99573227355399	"ribonucleotide
reductase"
124	#377EB8	4.49650756146648	"single
strand
DNA
binding
protein"
131	#377EB8	2.38629436111989	"thioredoxin
domain"
132	#377EB8	3.77258872223978	"thymidylate
synthase"
139	#3A243B	4.29583686600433	"CRISPR
system
inhibited"
140	#3A243B	2.09861228866811	"CRISPR–Cas
evasion"
143	#3A243B	2.38629436111989	"Type
II
R-M
system"
144	#3A243B	3.99573227355399	"Type
II
TA
system"
149	#3A243B	2.79175946922806	"anti-CRISPR-associated
gene"
150	#3A243B	3.56494935746154	"antirestriction
protein"
151	#41AB5D	4.46573590279973	HTJ
152	#41AB5D	4.09104245335832	adaptor
154	#41AB5D	3.89037175789616	"head
closure"
158	#41AB5D	3.70805020110221	"tail
completion"
159	#41AB5D	3.30258509299405	"tail
terminator"
162	#C7E9C0	3.99573227355399	capsid
163	#C7E9C0	5.38202663467388	"capsid
assembly"
164	#C7E9C0	4.40119738166216	"capsid
decoration"
165	#C7E9C0	4.43398720448515	"internal
virion
protein"
166	#C7E9C0	4.66356164612965	"major
capsid"
167	#C7E9C0	4.91202300542815	"minor
capsid"
168	#C7E9C0	4.71357206670431	portal
171	#C7E9C0	4.78418963391826	scaffolding
173	#C7E9C0	6.91889385427315	"structural
protein"
175	#C7E9C0	4.76120011569356	"terminase
large"
176	#C7E9C0	5.00733318523247	"terminase
small"
178	#FF7F00	4.3322045101752	excisionase
179	#FF7F00	3.30258509299405	integrase
180	#FF7F00	2.94591014905531	"recombination
directionality
factor"
181	#FF7F00	4.3322045101752	transposase
184	#E41A1C	5.75359019110636	endolysin
185	#E41A1C	5.44265125649032	holin/anti-holin
187	#E41A1C	3.63905732961526	"lysis
inhibition"
189	#E41A1C	4.85014760171006	spanin
190	#F781BF	2.38629436111989	"2OG-Fe(II)
oxygenase"
286	#F781BF	4.04452243772342	glycosyltransferase
296	#F781BF	6.03695260241363	"membrane
protein"
329	#F781BF	3.39789527279837	"superinfection
exclusion"
346	#999999	4.76120011569356	"DNA
methyltransferase"
348	#999999	1	"DksA-like
zinc-finger
protein"
361	#999999	3.30258509299405	"MazG-like
pyrophosphatase"
370	#999999	2.09861228866811	"PhoH-like
phosphate
starvation-inducible"
379	#999999	2.94591014905531	acetyltransferase
395	#999999	2.38629436111989	cytidyltransferase
399	#999999	2.09861228866811	"deoxynucleoside
monophosphate
kinase"
420	#999999	3.94443897916644	lipoprotein
427	#999999	2.38629436111989	metallo-phosphoesterase
433	#999999	3.39789527279837	"nucleotide
kinase"
438	#999999	4.17805383034795	peptidase
452	#999999	2.38629436111989	"polynucleotide
kinase"
501	#006D2C	3.99573227355399	baseplate
503	#006D2C	3.94443897916644	"baseplate
hub"
504	#006D2C	1	"baseplate
spike"
506	#006D2C	4.43398720448515	"baseplate
wedge"
507	#006D2C	2.09861228866811	"distal
tail"
509	#006D2C	4.13549421592915	"major
tail"
510	#006D2C	5.94875989037817	"minor
tail"
512	#006D2C	6.40717177146012	tail
514	#006D2C	5.49980967033027	"tail
assembly"
516	#006D2C	3.484906649788	"tail
collar"
517	#006D2C	6.7037824746562	"tail
fiber"
518	#006D2C	3.63905732961526	"tail
fiber
assembly"
519	#006D2C	2.79175946922806	"tail
fiber
connector"
520	#006D2C	5.99721227376412	"tail
length
tape
measure"
523	#006D2C	3.63905732961526	"tail
sheath"
525	#006D2C	4.68887945411394	"tail
spike"
527	#006D2C	3.56494935746154	"tail
tube"
529	#984EA3	3.70805020110221	"Arc-like
repressor"
539	#984EA3	4.29583686600433	anti-repressor
540	#984EA3	3.19722457733622	"anti-termination
protein"
548	#984EA3	3.56494935746154	"transcriptional
activator"
549	#984EA3	3.94443897916644	"transcriptional
factor"
550	#984EA3	5.77912349311153	"transcriptional
regulator"
551	#984EA3	4.71357206670431	"transcriptional
repressor"
10000	#808080	12.145651694236	unknown
