# Supplementary material for: Ongoing shuffling of protein fragments diversifies core viral functions linked to interactions with bacterial hosts
Source: Nat Commun. 2023 Nov 28;14:7460. doi: 10.1038/s41467-023-43236-9 (PMC10684548; doi:10.1038/s41467-023-43236-9)
Supplement: Supplementary file 8 — Source Data [file 41467_2023_43236_MOESM8_ESM.zip › Source_Data/Figure3.txt]

qname	pos.start	pos.end	domain	multi_domain	row	row.plus	annotation.index	domain.level	family	n.prot.in.reprseq	domain_name	x.index	x_name	annotation	category
reprseq126453	1	25	102.1.1	FALSE	0.5	1	19	T	fam12131	3	SAM domain-like	102	HhH/H2TH	DNA polymerase	DNA, RNA and nucleotide metabolism
reprseq126453	26	146	102.1.1	FALSE	0.5	1	19	T	fam12131	3	SAM domain-like	102	HhH/H2TH	DNA polymerase	DNA, RNA and nucleotide metabolism
reprseq126453	147	155	102.1.1	FALSE	0.5	1	19	T	fam12131	3	SAM domain-like	102	HhH/H2TH	DNA polymerase	DNA, RNA and nucleotide metabolism
reprseq126453	156	228	102.1.1	FALSE	0.5	1	19	T	fam12131	3	SAM domain-like	102	HhH/H2TH	DNA polymerase	DNA, RNA and nucleotide metabolism
reprseq126453	229	330	undetected	FALSE	0.5	1	19	T	fam12131	3	undetected	undetected	undetected	DNA polymerase	DNA, RNA and nucleotide metabolism
reprseq061340	1	52	undetected	FALSE	1.5	2	19	T	fam1206	2	undetected	undetected	undetected	DNA polymerase	DNA, RNA and nucleotide metabolism
reprseq061340	53	53	2.1.1	FALSE	1.5	2	19	T	fam1206	2	Nucleic acid-binding proteins	2	OB-fold	DNA polymerase	DNA, RNA and nucleotide metabolism
reprseq061340	54	54	multiple domains	TRUE	1.5	2	19	T	fam1206	2	multiple domains	multiple domains	multiple domains	DNA polymerase	DNA, RNA and nucleotide metabolism
reprseq061340	55	198	multiple domains	TRUE	1.5	2	19	T	fam1206	2	multiple domains	multiple domains	multiple domains	DNA polymerase	DNA, RNA and nucleotide metabolism
reprseq061340	199	223	2484.1.1	FALSE	1.5	2	19	T	fam1206	2	Ribonuclease H-like	2484	Ribonuclease H-like	DNA polymerase	DNA, RNA and nucleotide metabolism
reprseq061340	224	293	2484.1.1	FALSE	1.5	2	19	T	fam1206	2	Ribonuclease H-like	2484	Ribonuclease H-like	DNA polymerase	DNA, RNA and nucleotide metabolism
reprseq061340	294	294	2484.1.1	FALSE	1.5	2	19	T	fam1206	2	Ribonuclease H-like	2484	Ribonuclease H-like	DNA polymerase	DNA, RNA and nucleotide metabolism
reprseq061340	295	295	2484.1.1	FALSE	1.5	2	19	T	fam1206	2	Ribonuclease H-like	2484	Ribonuclease H-like	DNA polymerase	DNA, RNA and nucleotide metabolism
reprseq061340	296	296	2484.1.1	FALSE	1.5	2	19	T	fam1206	2	Ribonuclease H-like	2484	Ribonuclease H-like	DNA polymerase	DNA, RNA and nucleotide metabolism
reprseq061340	297	470	2484.1.1	FALSE	1.5	2	19	T	fam1206	2	Ribonuclease H-like	2484	Ribonuclease H-like	DNA polymerase	DNA, RNA and nucleotide metabolism
reprseq061340	471	483	2484.1.1	FALSE	1.5	2	19	T	fam1206	2	Ribonuclease H-like	2484	Ribonuclease H-like	DNA polymerase	DNA, RNA and nucleotide metabolism
reprseq061340	484	484	2484.1.1	FALSE	1.5	2	19	T	fam1206	2	Ribonuclease H-like	2484	Ribonuclease H-like	DNA polymerase	DNA, RNA and nucleotide metabolism
reprseq061340	485	485	2484.1.1	FALSE	1.5	2	19	T	fam1206	2	Ribonuclease H-like	2484	Ribonuclease H-like	DNA polymerase	DNA, RNA and nucleotide metabolism
reprseq061340	486	491	2484.1.1	FALSE	1.5	2	19	T	fam1206	2	Ribonuclease H-like	2484	Ribonuclease H-like	DNA polymerase	DNA, RNA and nucleotide metabolism
reprseq061340	492	493	2484.1.1	FALSE	1.5	2	19	T	fam1206	2	Ribonuclease H-like	2484	Ribonuclease H-like	DNA polymerase	DNA, RNA and nucleotide metabolism
reprseq061340	494	494	2484.1.1	FALSE	1.5	2	19	T	fam1206	2	Ribonuclease H-like	2484	Ribonuclease H-like	DNA polymerase	DNA, RNA and nucleotide metabolism
reprseq061340	495	530	undetected	FALSE	1.5	2	19	T	fam1206	2	undetected	undetected	undetected	DNA polymerase	DNA, RNA and nucleotide metabolism
reprseq023988	1	97	undetected	FALSE	2.5	3	19	T	fam20630	1	undetected	undetected	undetected	DNA polymerase	DNA, RNA and nucleotide metabolism
reprseq023988	98	103	2002.1.1	FALSE	2.5	3	19	T	fam20630	1	TIM barrels	2002	TIM beta/alpha-barrel	DNA polymerase	DNA, RNA and nucleotide metabolism
reprseq023988	104	296	2002.1.1	FALSE	2.5	3	19	T	fam20630	1	TIM barrels	2002	TIM beta/alpha-barrel	DNA polymerase	DNA, RNA and nucleotide metabolism
reprseq023988	297	297	2002.1.1	FALSE	2.5	3	19	T	fam20630	1	TIM barrels	2002	TIM beta/alpha-barrel	DNA polymerase	DNA, RNA and nucleotide metabolism
reprseq023988	298	316	2002.1.1	FALSE	2.5	3	19	T	fam20630	1	TIM barrels	2002	TIM beta/alpha-barrel	DNA polymerase	DNA, RNA and nucleotide metabolism
reprseq023988	317	349	2002.1.1	FALSE	2.5	3	19	T	fam20630	1	TIM barrels	2002	TIM beta/alpha-barrel	DNA polymerase	DNA, RNA and nucleotide metabolism
reprseq023988	350	350	2002.1.1	FALSE	2.5	3	19	T	fam20630	1	TIM barrels	2002	TIM beta/alpha-barrel	DNA polymerase	DNA, RNA and nucleotide metabolism
reprseq023988	351	525	undetected	FALSE	2.5	3	19	T	fam20630	1	undetected	undetected	undetected	DNA polymerase	DNA, RNA and nucleotide metabolism
reprseq072245	1	2	2002.1.1	FALSE	3.5	4	19	T	fam694	16	TIM barrels	2002	TIM beta/alpha-barrel	DNA polymerase	DNA, RNA and nucleotide metabolism
reprseq072245	3	246	2002.1.1	FALSE	3.5	4	19	T	fam694	16	TIM barrels	2002	TIM beta/alpha-barrel	DNA polymerase	DNA, RNA and nucleotide metabolism
reprseq072245	247	252	2002.1.1	FALSE	3.5	4	19	T	fam694	16	TIM barrels	2002	TIM beta/alpha-barrel	DNA polymerase	DNA, RNA and nucleotide metabolism
reprseq072245	253	256	2002.1.1	FALSE	3.5	4	19	T	fam694	16	TIM barrels	2002	TIM beta/alpha-barrel	DNA polymerase	DNA, RNA and nucleotide metabolism
reprseq072245	257	257	2002.1.1	FALSE	3.5	4	19	T	fam694	16	TIM barrels	2002	TIM beta/alpha-barrel	DNA polymerase	DNA, RNA and nucleotide metabolism
reprseq072245	258	272	2002.1.1	FALSE	3.5	4	19	T	fam694	16	TIM barrels	2002	TIM beta/alpha-barrel	DNA polymerase	DNA, RNA and nucleotide metabolism
reprseq072245	273	284	multiple domains	TRUE	3.5	4	19	T	fam694	16	multiple domains	multiple domains	multiple domains	DNA polymerase	DNA, RNA and nucleotide metabolism
reprseq072245	285	305	multiple domains	TRUE	3.5	4	19	T	fam694	16	multiple domains	multiple domains	multiple domains	DNA polymerase	DNA, RNA and nucleotide metabolism
reprseq072245	306	306	multiple domains	TRUE	3.5	4	19	T	fam694	16	multiple domains	multiple domains	multiple domains	DNA polymerase	DNA, RNA and nucleotide metabolism
reprseq072245	307	345	316.1.1	FALSE	3.5	4	19	T	fam694	16	Nucleotidyltransferase	316	Nucleotidyltransferase-like	DNA polymerase	DNA, RNA and nucleotide metabolism
reprseq072245	346	347	316.1.1	FALSE	3.5	4	19	T	fam694	16	Nucleotidyltransferase	316	Nucleotidyltransferase-like	DNA polymerase	DNA, RNA and nucleotide metabolism
reprseq072245	348	632	316.1.1	FALSE	3.5	4	19	T	fam694	16	Nucleotidyltransferase	316	Nucleotidyltransferase-like	DNA polymerase	DNA, RNA and nucleotide metabolism
reprseq072245	633	632	undetected	FALSE	3.5	4	19	T	fam694	16	undetected	undetected	undetected	DNA polymerase	DNA, RNA and nucleotide metabolism
reprseq072245	633	664	3584.1.1	FALSE	3.5	4	19	T	fam694	16	DNA polymerase III finger domain	3584	NO_X_NAME	DNA polymerase	DNA, RNA and nucleotide metabolism
reprseq072245	665	838	3584.1.1	FALSE	3.5	4	19	T	fam694	16	DNA polymerase III finger domain	3584	NO_X_NAME	DNA polymerase	DNA, RNA and nucleotide metabolism
reprseq072245	839	868	multiple domains	TRUE	3.5	4	19	T	fam694	16	multiple domains	multiple domains	multiple domains	DNA polymerase	DNA, RNA and nucleotide metabolism
reprseq072245	869	868	102.1.1	FALSE	3.5	4	19	T	fam694	16	SAM domain-like	102	HhH/H2TH	DNA polymerase	DNA, RNA and nucleotide metabolism
reprseq072245	869	1001	102.1.1	FALSE	3.5	4	19	T	fam694	16	SAM domain-like	102	HhH/H2TH	DNA polymerase	DNA, RNA and nucleotide metabolism
reprseq072245	1002	1006	102.1.1	FALSE	3.5	4	19	T	fam694	16	SAM domain-like	102	HhH/H2TH	DNA polymerase	DNA, RNA and nucleotide metabolism
reprseq072245	1007	1305	undetected	FALSE	3.5	4	19	T	fam694	16	undetected	undetected	undetected	DNA polymerase	DNA, RNA and nucleotide metabolism
reprseq036266	1	3	undetected	FALSE	4.5	5	19	T	fam694	52	undetected	undetected	undetected	DNA polymerase	DNA, RNA and nucleotide metabolism
reprseq036266	4	5	2002.1.1	FALSE	4.5	5	19	T	fam694	52	TIM barrels	2002	TIM beta/alpha-barrel	DNA polymerase	DNA, RNA and nucleotide metabolism
reprseq036266	6	7	2002.1.1	FALSE	4.5	5	19	T	fam694	52	TIM barrels	2002	TIM beta/alpha-barrel	DNA polymerase	DNA, RNA and nucleotide metabolism
reprseq036266	8	8	2002.1.1	FALSE	4.5	5	19	T	fam694	52	TIM barrels	2002	TIM beta/alpha-barrel	DNA polymerase	DNA, RNA and nucleotide metabolism
reprseq036266	9	9	2002.1.1	FALSE	4.5	5	19	T	fam694	52	TIM barrels	2002	TIM beta/alpha-barrel	DNA polymerase	DNA, RNA and nucleotide metabolism
reprseq036266	10	11	2002.1.1	FALSE	4.5	5	19	T	fam694	52	TIM barrels	2002	TIM beta/alpha-barrel	DNA polymerase	DNA, RNA and nucleotide metabolism
reprseq036266	12	241	2002.1.1	FALSE	4.5	5	19	T	fam694	52	TIM barrels	2002	TIM beta/alpha-barrel	DNA polymerase	DNA, RNA and nucleotide metabolism
reprseq036266	242	244	2002.1.1	FALSE	4.5	5	19	T	fam694	52	TIM barrels	2002	TIM beta/alpha-barrel	DNA polymerase	DNA, RNA and nucleotide metabolism
reprseq036266	245	245	2002.1.1	FALSE	4.5	5	19	T	fam694	52	TIM barrels	2002	TIM beta/alpha-barrel	DNA polymerase	DNA, RNA and nucleotide metabolism
reprseq036266	246	246	2002.1.1	FALSE	4.5	5	19	T	fam694	52	TIM barrels	2002	TIM beta/alpha-barrel	DNA polymerase	DNA, RNA and nucleotide metabolism
reprseq036266	247	284	2002.1.1	FALSE	4.5	5	19	T	fam694	52	TIM barrels	2002	TIM beta/alpha-barrel	DNA polymerase	DNA, RNA and nucleotide metabolism
reprseq036266	285	296	2002.1.1	FALSE	4.5	5	19	T	fam694	52	TIM barrels	2002	TIM beta/alpha-barrel	DNA polymerase	DNA, RNA and nucleotide metabolism
reprseq036266	297	301	undetected	FALSE	4.5	5	19	T	fam694	52	undetected	undetected	undetected	DNA polymerase	DNA, RNA and nucleotide metabolism
reprseq036266	302	303	316.1.1	FALSE	4.5	5	19	T	fam694	52	Nucleotidyltransferase	316	Nucleotidyltransferase-like	DNA polymerase	DNA, RNA and nucleotide metabolism
reprseq036266	304	311	316.1.1	FALSE	4.5	5	19	T	fam694	52	Nucleotidyltransferase	316	Nucleotidyltransferase-like	DNA polymerase	DNA, RNA and nucleotide metabolism
reprseq036266	312	589	316.1.1	FALSE	4.5	5	19	T	fam694	52	Nucleotidyltransferase	316	Nucleotidyltransferase-like	DNA polymerase	DNA, RNA and nucleotide metabolism
reprseq036266	590	589	undetected	FALSE	4.5	5	19	T	fam694	52	undetected	undetected	undetected	DNA polymerase	DNA, RNA and nucleotide metabolism
reprseq036266	590	597	3584.1.1	FALSE	4.5	5	19	T	fam694	52	DNA polymerase III finger domain	3584	NO_X_NAME	DNA polymerase	DNA, RNA and nucleotide metabolism
reprseq036266	598	773	3584.1.1	FALSE	4.5	5	19	T	fam694	52	DNA polymerase III finger domain	3584	NO_X_NAME	DNA polymerase	DNA, RNA and nucleotide metabolism
reprseq036266	774	803	multiple domains	TRUE	4.5	5	19	T	fam694	52	multiple domains	multiple domains	multiple domains	DNA polymerase	DNA, RNA and nucleotide metabolism
reprseq036266	804	803	102.1.1	FALSE	4.5	5	19	T	fam694	52	SAM domain-like	102	HhH/H2TH	DNA polymerase	DNA, RNA and nucleotide metabolism
reprseq036266	804	920	102.1.1	FALSE	4.5	5	19	T	fam694	52	SAM domain-like	102	HhH/H2TH	DNA polymerase	DNA, RNA and nucleotide metabolism
reprseq036266	921	932	102.1.1	FALSE	4.5	5	19	T	fam694	52	SAM domain-like	102	HhH/H2TH	DNA polymerase	DNA, RNA and nucleotide metabolism
reprseq036266	933	978	102.1.1	FALSE	4.5	5	19	T	fam694	52	SAM domain-like	102	HhH/H2TH	DNA polymerase	DNA, RNA and nucleotide metabolism
reprseq036266	979	978	undetected	FALSE	4.5	5	19	T	fam694	52	undetected	undetected	undetected	DNA polymerase	DNA, RNA and nucleotide metabolism
reprseq036266	979	1085	2.1.1	FALSE	4.5	5	19	T	fam694	52	Nucleic acid-binding proteins	2	OB-fold	DNA polymerase	DNA, RNA and nucleotide metabolism
reprseq036266	1086	1165	undetected	FALSE	4.5	5	19	T	fam694	52	undetected	undetected	undetected	DNA polymerase	DNA, RNA and nucleotide metabolism
reprseq031694	1	105	undetected	FALSE	5.5	6	19	T	fam3113	2	undetected	undetected	undetected	DNA polymerase	DNA, RNA and nucleotide metabolism
reprseq031694	106	107	227.1.1	FALSE	5.5	6	19	T	fam3113	2	DNA clamp	227	NO_X_NAME	DNA polymerase	DNA, RNA and nucleotide metabolism
reprseq031694	108	116	227.1.1	FALSE	5.5	6	19	T	fam3113	2	DNA clamp	227	NO_X_NAME	DNA polymerase	DNA, RNA and nucleotide metabolism
reprseq031694	117	237	227.1.1	FALSE	5.5	6	19	T	fam3113	2	DNA clamp	227	NO_X_NAME	DNA polymerase	DNA, RNA and nucleotide metabolism
reprseq031694	238	238	227.1.1	FALSE	5.5	6	19	T	fam3113	2	DNA clamp	227	NO_X_NAME	DNA polymerase	DNA, RNA and nucleotide metabolism
reprseq031694	239	239	227.1.1	FALSE	5.5	6	19	T	fam3113	2	DNA clamp	227	NO_X_NAME	DNA polymerase	DNA, RNA and nucleotide metabolism
reprseq031694	240	240	227.1.1	FALSE	5.5	6	19	T	fam3113	2	DNA clamp	227	NO_X_NAME	DNA polymerase	DNA, RNA and nucleotide metabolism
reprseq126120	1	38	undetected	FALSE	6.5	7	19	T	fam91	3	undetected	undetected	undetected	DNA polymerase	DNA, RNA and nucleotide metabolism
reprseq126120	39	40	227.1.1	FALSE	6.5	7	19	T	fam91	3	DNA clamp	227	NO_X_NAME	DNA polymerase	DNA, RNA and nucleotide metabolism
reprseq126120	41	43	227.1.1	FALSE	6.5	7	19	T	fam91	3	DNA clamp	227	NO_X_NAME	DNA polymerase	DNA, RNA and nucleotide metabolism
reprseq126120	44	46	227.1.1	FALSE	6.5	7	19	T	fam91	3	DNA clamp	227	NO_X_NAME	DNA polymerase	DNA, RNA and nucleotide metabolism
reprseq126120	47	47	227.1.1	FALSE	6.5	7	19	T	fam91	3	DNA clamp	227	NO_X_NAME	DNA polymerase	DNA, RNA and nucleotide metabolism
reprseq126120	48	163	227.1.1	FALSE	6.5	7	19	T	fam91	3	DNA clamp	227	NO_X_NAME	DNA polymerase	DNA, RNA and nucleotide metabolism
reprseq126120	164	164	227.1.1	FALSE	6.5	7	19	T	fam91	3	DNA clamp	227	NO_X_NAME	DNA polymerase	DNA, RNA and nucleotide metabolism
reprseq126120	165	165	227.1.1	FALSE	6.5	7	19	T	fam91	3	DNA clamp	227	NO_X_NAME	DNA polymerase	DNA, RNA and nucleotide metabolism
reprseq126120	166	166	227.1.1	FALSE	6.5	7	19	T	fam91	3	DNA clamp	227	NO_X_NAME	DNA polymerase	DNA, RNA and nucleotide metabolism
reprseq050924	1	88	2484.1.1	FALSE	7.5	8	19	T	fam1206	41	Ribonuclease H-like	2484	Ribonuclease H-like	DNA polymerase	DNA, RNA and nucleotide metabolism
reprseq050924	89	102	2484.1.1	FALSE	7.5	8	19	T	fam1206	41	Ribonuclease H-like	2484	Ribonuclease H-like	DNA polymerase	DNA, RNA and nucleotide metabolism
reprseq050924	103	103	2484.1.1	FALSE	7.5	8	19	T	fam1206	41	Ribonuclease H-like	2484	Ribonuclease H-like	DNA polymerase	DNA, RNA and nucleotide metabolism
reprseq050924	104	104	2484.1.1	FALSE	7.5	8	19	T	fam1206	41	Ribonuclease H-like	2484	Ribonuclease H-like	DNA polymerase	DNA, RNA and nucleotide metabolism
reprseq050924	105	105	2484.1.1	FALSE	7.5	8	19	T	fam1206	41	Ribonuclease H-like	2484	Ribonuclease H-like	DNA polymerase	DNA, RNA and nucleotide metabolism
reprseq050924	106	346	2484.1.1	FALSE	7.5	8	19	T	fam1206	41	Ribonuclease H-like	2484	Ribonuclease H-like	DNA polymerase	DNA, RNA and nucleotide metabolism
reprseq050924	347	359	2484.1.1	FALSE	7.5	8	19	T	fam1206	41	Ribonuclease H-like	2484	Ribonuclease H-like	DNA polymerase	DNA, RNA and nucleotide metabolism
reprseq050924	360	360	2484.1.1	FALSE	7.5	8	19	T	fam1206	41	Ribonuclease H-like	2484	Ribonuclease H-like	DNA polymerase	DNA, RNA and nucleotide metabolism
reprseq050924	361	361	2484.1.1	FALSE	7.5	8	19	T	fam1206	41	Ribonuclease H-like	2484	Ribonuclease H-like	DNA polymerase	DNA, RNA and nucleotide metabolism
reprseq050924	362	367	2484.1.1	FALSE	7.5	8	19	T	fam1206	41	Ribonuclease H-like	2484	Ribonuclease H-like	DNA polymerase	DNA, RNA and nucleotide metabolism
reprseq050924	368	369	2484.1.1	FALSE	7.5	8	19	T	fam1206	41	Ribonuclease H-like	2484	Ribonuclease H-like	DNA polymerase	DNA, RNA and nucleotide metabolism
reprseq050924	370	498	undetected	FALSE	7.5	8	19	T	fam1206	41	undetected	undetected	undetected	DNA polymerase	DNA, RNA and nucleotide metabolism
reprseq088169	1	1	2484.1.1	FALSE	8.5	9	19	T	fam1206	2	Ribonuclease H-like	2484	Ribonuclease H-like	DNA polymerase	DNA, RNA and nucleotide metabolism
reprseq088169	2	98	2484.1.1	FALSE	8.5	9	19	T	fam1206	2	Ribonuclease H-like	2484	Ribonuclease H-like	DNA polymerase	DNA, RNA and nucleotide metabolism
reprseq088169	99	102	2484.1.1	FALSE	8.5	9	19	T	fam1206	2	Ribonuclease H-like	2484	Ribonuclease H-like	DNA polymerase	DNA, RNA and nucleotide metabolism
reprseq088169	103	103	2484.1.1	FALSE	8.5	9	19	T	fam1206	2	Ribonuclease H-like	2484	Ribonuclease H-like	DNA polymerase	DNA, RNA and nucleotide metabolism
reprseq088169	104	104	2484.1.1	FALSE	8.5	9	19	T	fam1206	2	Ribonuclease H-like	2484	Ribonuclease H-like	DNA polymerase	DNA, RNA and nucleotide metabolism
reprseq088169	105	105	2484.1.1	FALSE	8.5	9	19	T	fam1206	2	Ribonuclease H-like	2484	Ribonuclease H-like	DNA polymerase	DNA, RNA and nucleotide metabolism
reprseq088169	106	334	2484.1.1	FALSE	8.5	9	19	T	fam1206	2	Ribonuclease H-like	2484	Ribonuclease H-like	DNA polymerase	DNA, RNA and nucleotide metabolism
reprseq088169	335	347	2484.1.1	FALSE	8.5	9	19	T	fam1206	2	Ribonuclease H-like	2484	Ribonuclease H-like	DNA polymerase	DNA, RNA and nucleotide metabolism
reprseq088169	348	348	2484.1.1	FALSE	8.5	9	19	T	fam1206	2	Ribonuclease H-like	2484	Ribonuclease H-like	DNA polymerase	DNA, RNA and nucleotide metabolism
reprseq088169	349	349	2484.1.1	FALSE	8.5	9	19	T	fam1206	2	Ribonuclease H-like	2484	Ribonuclease H-like	DNA polymerase	DNA, RNA and nucleotide metabolism
reprseq088169	350	355	2484.1.1	FALSE	8.5	9	19	T	fam1206	2	Ribonuclease H-like	2484	Ribonuclease H-like	DNA polymerase	DNA, RNA and nucleotide metabolism
reprseq088169	356	357	2484.1.1	FALSE	8.5	9	19	T	fam1206	2	Ribonuclease H-like	2484	Ribonuclease H-like	DNA polymerase	DNA, RNA and nucleotide metabolism
reprseq088169	358	358	2484.1.1	FALSE	8.5	9	19	T	fam1206	2	Ribonuclease H-like	2484	Ribonuclease H-like	DNA polymerase	DNA, RNA and nucleotide metabolism
reprseq088169	359	443	undetected	FALSE	8.5	9	19	T	fam1206	2	undetected	undetected	undetected	DNA polymerase	DNA, RNA and nucleotide metabolism
reprseq088169	444	444	4970.1.1	FALSE	8.5	9	19	T	fam1206	2	fingers domain in bacteriophage RB69-like DNA polymerase I	4970	NO_X_NAME	DNA polymerase	DNA, RNA and nucleotide metabolism
reprseq088169	445	492	4970.1.1	FALSE	8.5	9	19	T	fam1206	2	fingers domain in bacteriophage RB69-like DNA polymerase I	4970	NO_X_NAME	DNA polymerase	DNA, RNA and nucleotide metabolism
reprseq088169	493	493	4970.1.1	FALSE	8.5	9	19	T	fam1206	2	fingers domain in bacteriophage RB69-like DNA polymerase I	4970	NO_X_NAME	DNA polymerase	DNA, RNA and nucleotide metabolism
reprseq088169	494	538	undetected	FALSE	8.5	9	19	T	fam1206	2	undetected	undetected	undetected	DNA polymerase	DNA, RNA and nucleotide metabolism
reprseq091055	1	85	undetected	FALSE	9.5	10	19	T	fam13648	7	undetected	undetected	undetected	DNA polymerase	DNA, RNA and nucleotide metabolism
reprseq091055	86	88	2484.1.1	FALSE	9.5	10	19	T	fam13648	7	Ribonuclease H-like	2484	Ribonuclease H-like	DNA polymerase	DNA, RNA and nucleotide metabolism
reprseq091055	89	90	2484.1.1	FALSE	9.5	10	19	T	fam13648	7	Ribonuclease H-like	2484	Ribonuclease H-like	DNA polymerase	DNA, RNA and nucleotide metabolism
reprseq091055	91	91	2484.1.1	FALSE	9.5	10	19	T	fam13648	7	Ribonuclease H-like	2484	Ribonuclease H-like	DNA polymerase	DNA, RNA and nucleotide metabolism
reprseq091055	92	129	2484.1.1	FALSE	9.5	10	19	T	fam13648	7	Ribonuclease H-like	2484	Ribonuclease H-like	DNA polymerase	DNA, RNA and nucleotide metabolism
reprseq091055	130	130	2484.1.1	FALSE	9.5	10	19	T	fam13648	7	Ribonuclease H-like	2484	Ribonuclease H-like	DNA polymerase	DNA, RNA and nucleotide metabolism
reprseq091055	131	313	2484.1.1	FALSE	9.5	10	19	T	fam13648	7	Ribonuclease H-like	2484	Ribonuclease H-like	DNA polymerase	DNA, RNA and nucleotide metabolism
reprseq091055	314	316	2484.1.1	FALSE	9.5	10	19	T	fam13648	7	Ribonuclease H-like	2484	Ribonuclease H-like	DNA polymerase	DNA, RNA and nucleotide metabolism
reprseq091055	317	317	2484.1.1	FALSE	9.5	10	19	T	fam13648	7	Ribonuclease H-like	2484	Ribonuclease H-like	DNA polymerase	DNA, RNA and nucleotide metabolism
reprseq091055	318	318	2484.1.1	FALSE	9.5	10	19	T	fam13648	7	Ribonuclease H-like	2484	Ribonuclease H-like	DNA polymerase	DNA, RNA and nucleotide metabolism
reprseq091055	319	320	2484.1.1	FALSE	9.5	10	19	T	fam13648	7	Ribonuclease H-like	2484	Ribonuclease H-like	DNA polymerase	DNA, RNA and nucleotide metabolism
reprseq091055	321	328	multiple domains	TRUE	9.5	10	19	T	fam13648	7	multiple domains	multiple domains	multiple domains	DNA polymerase	DNA, RNA and nucleotide metabolism
reprseq091055	328	335	multiple domains	TRUE	9.5	10	19	T	fam13648	7	multiple domains	multiple domains	multiple domains	DNA polymerase	DNA, RNA and nucleotide metabolism
reprseq091055	336	363	multiple domains	TRUE	9.5	10	19	T	fam13648	7	multiple domains	multiple domains	multiple domains	DNA polymerase	DNA, RNA and nucleotide metabolism
reprseq091055	364	566	4970.1.1	FALSE	9.5	10	19	T	fam13648	7	fingers domain in bacteriophage RB69-like DNA polymerase I	4970	NO_X_NAME	DNA polymerase	DNA, RNA and nucleotide metabolism
reprseq091055	567	567	4970.1.1	FALSE	9.5	10	19	T	fam13648	7	fingers domain in bacteriophage RB69-like DNA polymerase I	4970	NO_X_NAME	DNA polymerase	DNA, RNA and nucleotide metabolism
reprseq091055	568	568	4970.1.1	FALSE	9.5	10	19	T	fam13648	7	fingers domain in bacteriophage RB69-like DNA polymerase I	4970	NO_X_NAME	DNA polymerase	DNA, RNA and nucleotide metabolism
reprseq091055	569	573	undetected	FALSE	9.5	10	19	T	fam13648	7	undetected	undetected	undetected	DNA polymerase	DNA, RNA and nucleotide metabolism
reprseq023300	1	1	undetected	FALSE	10.5	11	19	T	fam16	96	undetected	undetected	undetected	DNA polymerase	DNA, RNA and nucleotide metabolism
reprseq023300	2	2	2484.1.1	FALSE	10.5	11	19	T	fam16	96	Ribonuclease H-like	2484	Ribonuclease H-like	DNA polymerase	DNA, RNA and nucleotide metabolism
reprseq023300	3	3	2484.1.1	FALSE	10.5	11	19	T	fam16	96	Ribonuclease H-like	2484	Ribonuclease H-like	DNA polymerase	DNA, RNA and nucleotide metabolism
reprseq023300	4	4	2484.1.1	FALSE	10.5	11	19	T	fam16	96	Ribonuclease H-like	2484	Ribonuclease H-like	DNA polymerase	DNA, RNA and nucleotide metabolism
reprseq023300	5	5	2484.1.1	FALSE	10.5	11	19	T	fam16	96	Ribonuclease H-like	2484	Ribonuclease H-like	DNA polymerase	DNA, RNA and nucleotide metabolism
reprseq023300	6	167	2484.1.1	FALSE	10.5	11	19	T	fam16	96	Ribonuclease H-like	2484	Ribonuclease H-like	DNA polymerase	DNA, RNA and nucleotide metabolism
reprseq023300	168	169	2484.1.1	FALSE	10.5	11	19	T	fam16	96	Ribonuclease H-like	2484	Ribonuclease H-like	DNA polymerase	DNA, RNA and nucleotide metabolism
reprseq023300	170	170	2484.1.1	FALSE	10.5	11	19	T	fam16	96	Ribonuclease H-like	2484	Ribonuclease H-like	DNA polymerase	DNA, RNA and nucleotide metabolism
reprseq023300	171	172	2484.1.1	FALSE	10.5	11	19	T	fam16	96	Ribonuclease H-like	2484	Ribonuclease H-like	DNA polymerase	DNA, RNA and nucleotide metabolism
reprseq023300	173	173	2484.1.1	FALSE	10.5	11	19	T	fam16	96	Ribonuclease H-like	2484	Ribonuclease H-like	DNA polymerase	DNA, RNA and nucleotide metabolism
reprseq023300	174	174	2484.1.1	FALSE	10.5	11	19	T	fam16	96	Ribonuclease H-like	2484	Ribonuclease H-like	DNA polymerase	DNA, RNA and nucleotide metabolism
reprseq023300	175	177	undetected	FALSE	10.5	11	19	T	fam16	96	undetected	undetected	undetected	DNA polymerase	DNA, RNA and nucleotide metabolism
reprseq110173	1	6	undetected	FALSE	11.5	12	19	T	fam32	10	undetected	undetected	undetected	DNA polymerase	DNA, RNA and nucleotide metabolism
reprseq110173	7	8	2484.1.1	FALSE	11.5	12	19	T	fam32	10	Ribonuclease H-like	2484	Ribonuclease H-like	DNA polymerase	DNA, RNA and nucleotide metabolism
reprseq110173	9	186	2484.1.1	FALSE	11.5	12	19	T	fam32	10	Ribonuclease H-like	2484	Ribonuclease H-like	DNA polymerase	DNA, RNA and nucleotide metabolism
reprseq110173	187	189	2484.1.1	FALSE	11.5	12	19	T	fam32	10	Ribonuclease H-like	2484	Ribonuclease H-like	DNA polymerase	DNA, RNA and nucleotide metabolism
reprseq110173	190	199	undetected	FALSE	11.5	12	19	T	fam32	10	undetected	undetected	undetected	DNA polymerase	DNA, RNA and nucleotide metabolism
reprseq110173	200	201	4970.1.1	FALSE	11.5	12	19	T	fam32	10	fingers domain in bacteriophage RB69-like DNA polymerase I	4970	NO_X_NAME	DNA polymerase	DNA, RNA and nucleotide metabolism
reprseq110173	202	543	4970.1.1	FALSE	11.5	12	19	T	fam32	10	fingers domain in bacteriophage RB69-like DNA polymerase I	4970	NO_X_NAME	DNA polymerase	DNA, RNA and nucleotide metabolism
reprseq110173	544	544	4970.1.1	FALSE	11.5	12	19	T	fam32	10	fingers domain in bacteriophage RB69-like DNA polymerase I	4970	NO_X_NAME	DNA polymerase	DNA, RNA and nucleotide metabolism
reprseq110173	545	548	4970.1.1	FALSE	11.5	12	19	T	fam32	10	fingers domain in bacteriophage RB69-like DNA polymerase I	4970	NO_X_NAME	DNA polymerase	DNA, RNA and nucleotide metabolism
reprseq110173	549	549	undetected	FALSE	11.5	12	19	T	fam32	10	undetected	undetected	undetected	DNA polymerase	DNA, RNA and nucleotide metabolism
reprseq110173	550	566	4964.1.1	FALSE	11.5	12	19	T	fam32	10	helical bundle in Bacillus stearothermophilus-like DNA polymerase I	4964	NO_X_NAME	DNA polymerase	DNA, RNA and nucleotide metabolism
reprseq110173	567	567	4964.1.1	FALSE	11.5	12	19	T	fam32	10	helical bundle in Bacillus stearothermophilus-like DNA polymerase I	4964	NO_X_NAME	DNA polymerase	DNA, RNA and nucleotide metabolism
reprseq110173	568	603	4964.1.1	FALSE	11.5	12	19	T	fam32	10	helical bundle in Bacillus stearothermophilus-like DNA polymerase I	4964	NO_X_NAME	DNA polymerase	DNA, RNA and nucleotide metabolism
reprseq110173	604	639	4964.1.1	FALSE	11.5	12	19	T	fam32	10	helical bundle in Bacillus stearothermophilus-like DNA polymerase I	4964	NO_X_NAME	DNA polymerase	DNA, RNA and nucleotide metabolism
reprseq110173	640	719	4964.1.1	FALSE	11.5	12	19	T	fam32	10	helical bundle in Bacillus stearothermophilus-like DNA polymerase I	4964	NO_X_NAME	DNA polymerase	DNA, RNA and nucleotide metabolism
reprseq110173	720	721	4964.1.1	FALSE	11.5	12	19	T	fam32	10	helical bundle in Bacillus stearothermophilus-like DNA polymerase I	4964	NO_X_NAME	DNA polymerase	DNA, RNA and nucleotide metabolism
reprseq110173	722	726	4964.1.1	FALSE	11.5	12	19	T	fam32	10	helical bundle in Bacillus stearothermophilus-like DNA polymerase I	4964	NO_X_NAME	DNA polymerase	DNA, RNA and nucleotide metabolism
reprseq110173	727	728	4964.1.1	FALSE	11.5	12	19	T	fam32	10	helical bundle in Bacillus stearothermophilus-like DNA polymerase I	4964	NO_X_NAME	DNA polymerase	DNA, RNA and nucleotide metabolism
reprseq110173	729	729	4964.1.1	FALSE	11.5	12	19	T	fam32	10	helical bundle in Bacillus stearothermophilus-like DNA polymerase I	4964	NO_X_NAME	DNA polymerase	DNA, RNA and nucleotide metabolism
reprseq110173	730	730	4964.1.1	FALSE	11.5	12	19	T	fam32	10	helical bundle in Bacillus stearothermophilus-like DNA polymerase I	4964	NO_X_NAME	DNA polymerase	DNA, RNA and nucleotide metabolism
reprseq110173	731	732	4964.1.1	FALSE	11.5	12	19	T	fam32	10	helical bundle in Bacillus stearothermophilus-like DNA polymerase I	4964	NO_X_NAME	DNA polymerase	DNA, RNA and nucleotide metabolism
reprseq110173	733	737	4964.1.1	FALSE	11.5	12	19	T	fam32	10	helical bundle in Bacillus stearothermophilus-like DNA polymerase I	4964	NO_X_NAME	DNA polymerase	DNA, RNA and nucleotide metabolism
reprseq110173	738	760	undetected	FALSE	11.5	12	19	T	fam32	10	undetected	undetected	undetected	DNA polymerase	DNA, RNA and nucleotide metabolism
reprseq016359	1	5	undetected	FALSE	12.5	13	19	T	fam3674	1	undetected	undetected	undetected	DNA polymerase	DNA, RNA and nucleotide metabolism
reprseq016359	6	6	2484.1.1	FALSE	12.5	13	19	T	fam3674	1	Ribonuclease H-like	2484	Ribonuclease H-like	DNA polymerase	DNA, RNA and nucleotide metabolism
reprseq016359	7	7	2484.1.1	FALSE	12.5	13	19	T	fam3674	1	Ribonuclease H-like	2484	Ribonuclease H-like	DNA polymerase	DNA, RNA and nucleotide metabolism
reprseq016359	8	9	2484.1.1	FALSE	12.5	13	19	T	fam3674	1	Ribonuclease H-like	2484	Ribonuclease H-like	DNA polymerase	DNA, RNA and nucleotide metabolism
reprseq016359	10	181	2484.1.1	FALSE	12.5	13	19	T	fam3674	1	Ribonuclease H-like	2484	Ribonuclease H-like	DNA polymerase	DNA, RNA and nucleotide metabolism
reprseq016359	182	184	2484.1.1	FALSE	12.5	13	19	T	fam3674	1	Ribonuclease H-like	2484	Ribonuclease H-like	DNA polymerase	DNA, RNA and nucleotide metabolism
reprseq016359	185	187	2484.1.1	FALSE	12.5	13	19	T	fam3674	1	Ribonuclease H-like	2484	Ribonuclease H-like	DNA polymerase	DNA, RNA and nucleotide metabolism
reprseq016359	188	188	multiple domains	TRUE	12.5	13	19	T	fam3674	1	multiple domains	multiple domains	multiple domains	DNA polymerase	DNA, RNA and nucleotide metabolism
reprseq016359	189	192	multiple domains	TRUE	12.5	13	19	T	fam3674	1	multiple domains	multiple domains	multiple domains	DNA polymerase	DNA, RNA and nucleotide metabolism
reprseq016359	193	200	multiple domains	TRUE	12.5	13	19	T	fam3674	1	multiple domains	multiple domains	multiple domains	DNA polymerase	DNA, RNA and nucleotide metabolism
reprseq016359	201	363	4970.1.1	FALSE	12.5	13	19	T	fam3674	1	fingers domain in bacteriophage RB69-like DNA polymerase I	4970	NO_X_NAME	DNA polymerase	DNA, RNA and nucleotide metabolism
reprseq078773	1	3	undetected	FALSE	13.5	14	19	T	fam379	306	undetected	undetected	undetected	DNA polymerase	DNA, RNA and nucleotide metabolism
reprseq078773	4	86	2484.1.1	FALSE	13.5	14	19	T	fam379	306	Ribonuclease H-like	2484	Ribonuclease H-like	DNA polymerase	DNA, RNA and nucleotide metabolism
reprseq078773	87	89	2484.1.1	FALSE	13.5	14	19	T	fam379	306	Ribonuclease H-like	2484	Ribonuclease H-like	DNA polymerase	DNA, RNA and nucleotide metabolism
reprseq078773	90	213	2484.1.1	FALSE	13.5	14	19	T	fam379	306	Ribonuclease H-like	2484	Ribonuclease H-like	DNA polymerase	DNA, RNA and nucleotide metabolism
reprseq078773	214	214	2484.1.1	FALSE	13.5	14	19	T	fam379	306	Ribonuclease H-like	2484	Ribonuclease H-like	DNA polymerase	DNA, RNA and nucleotide metabolism
reprseq078773	215	219	2484.1.1	FALSE	13.5	14	19	T	fam379	306	Ribonuclease H-like	2484	Ribonuclease H-like	DNA polymerase	DNA, RNA and nucleotide metabolism
reprseq078773	220	286	undetected	FALSE	13.5	14	19	T	fam379	306	undetected	undetected	undetected	DNA polymerase	DNA, RNA and nucleotide metabolism
reprseq007050	1	79	undetected	FALSE	14.5	15	19	T	fam40591	3	undetected	undetected	undetected	DNA polymerase	DNA, RNA and nucleotide metabolism
reprseq007050	80	80	2484.1.1	FALSE	14.5	15	19	T	fam40591	3	Ribonuclease H-like	2484	Ribonuclease H-like	DNA polymerase	DNA, RNA and nucleotide metabolism
reprseq007050	81	81	2484.1.1	FALSE	14.5	15	19	T	fam40591	3	Ribonuclease H-like	2484	Ribonuclease H-like	DNA polymerase	DNA, RNA and nucleotide metabolism
reprseq007050	82	82	2484.1.1	FALSE	14.5	15	19	T	fam40591	3	Ribonuclease H-like	2484	Ribonuclease H-like	DNA polymerase	DNA, RNA and nucleotide metabolism
reprseq007050	83	83	2484.1.1	FALSE	14.5	15	19	T	fam40591	3	Ribonuclease H-like	2484	Ribonuclease H-like	DNA polymerase	DNA, RNA and nucleotide metabolism
reprseq007050	84	241	2484.1.1	FALSE	14.5	15	19	T	fam40591	3	Ribonuclease H-like	2484	Ribonuclease H-like	DNA polymerase	DNA, RNA and nucleotide metabolism
reprseq007050	242	242	2484.1.1	FALSE	14.5	15	19	T	fam40591	3	Ribonuclease H-like	2484	Ribonuclease H-like	DNA polymerase	DNA, RNA and nucleotide metabolism
reprseq007050	243	243	2484.1.1	FALSE	14.5	15	19	T	fam40591	3	Ribonuclease H-like	2484	Ribonuclease H-like	DNA polymerase	DNA, RNA and nucleotide metabolism
reprseq007050	244	245	2484.1.1	FALSE	14.5	15	19	T	fam40591	3	Ribonuclease H-like	2484	Ribonuclease H-like	DNA polymerase	DNA, RNA and nucleotide metabolism
reprseq007050	246	246	2484.1.1	FALSE	14.5	15	19	T	fam40591	3	Ribonuclease H-like	2484	Ribonuclease H-like	DNA polymerase	DNA, RNA and nucleotide metabolism
reprseq007050	247	247	2484.1.1	FALSE	14.5	15	19	T	fam40591	3	Ribonuclease H-like	2484	Ribonuclease H-like	DNA polymerase	DNA, RNA and nucleotide metabolism
reprseq007050	248	248	2484.1.1	FALSE	14.5	15	19	T	fam40591	3	Ribonuclease H-like	2484	Ribonuclease H-like	DNA polymerase	DNA, RNA and nucleotide metabolism
reprseq007050	249	380	undetected	FALSE	14.5	15	19	T	fam40591	3	undetected	undetected	undetected	DNA polymerase	DNA, RNA and nucleotide metabolism
reprseq009071	1	707	undetected	FALSE	15.5	16	19	T	fam44776	27	undetected	undetected	undetected	DNA polymerase	DNA, RNA and nucleotide metabolism
reprseq009071	708	866	2484.1.1	FALSE	15.5	16	19	T	fam44776	27	Ribonuclease H-like	2484	Ribonuclease H-like	DNA polymerase	DNA, RNA and nucleotide metabolism
reprseq009071	867	953	undetected	FALSE	15.5	16	19	T	fam44776	27	undetected	undetected	undetected	DNA polymerase	DNA, RNA and nucleotide metabolism
reprseq009071	954	954	304.48.1	FALSE	15.5	16	19	T	fam44776	27	Adenylyl and guanylyl cyclase catalytic domain-like	304	Alpha-beta plaits	DNA polymerase	DNA, RNA and nucleotide metabolism
reprseq009071	955	956	304.48.1	FALSE	15.5	16	19	T	fam44776	27	Adenylyl and guanylyl cyclase catalytic domain-like	304	Alpha-beta plaits	DNA polymerase	DNA, RNA and nucleotide metabolism
reprseq009071	957	1144	304.48.1	FALSE	15.5	16	19	T	fam44776	27	Adenylyl and guanylyl cyclase catalytic domain-like	304	Alpha-beta plaits	DNA polymerase	DNA, RNA and nucleotide metabolism
reprseq009071	1145	1145	304.48.1	FALSE	15.5	16	19	T	fam44776	27	Adenylyl and guanylyl cyclase catalytic domain-like	304	Alpha-beta plaits	DNA polymerase	DNA, RNA and nucleotide metabolism
reprseq009071	1146	1147	304.48.1	FALSE	15.5	16	19	T	fam44776	27	Adenylyl and guanylyl cyclase catalytic domain-like	304	Alpha-beta plaits	DNA polymerase	DNA, RNA and nucleotide metabolism
reprseq009071	1148	1337	undetected	FALSE	15.5	16	19	T	fam44776	27	undetected	undetected	undetected	DNA polymerase	DNA, RNA and nucleotide metabolism
reprseq111635	1	32	undetected	FALSE	16.5	17	19	T	fam492	26	undetected	undetected	undetected	DNA polymerase	DNA, RNA and nucleotide metabolism
reprseq111635	33	35	2484.1.1	FALSE	16.5	17	19	T	fam492	26	Ribonuclease H-like	2484	Ribonuclease H-like	DNA polymerase	DNA, RNA and nucleotide metabolism
reprseq111635	36	226	2484.1.1	FALSE	16.5	17	19	T	fam492	26	Ribonuclease H-like	2484	Ribonuclease H-like	DNA polymerase	DNA, RNA and nucleotide metabolism
reprseq111635	227	231	2484.1.1	FALSE	16.5	17	19	T	fam492	26	Ribonuclease H-like	2484	Ribonuclease H-like	DNA polymerase	DNA, RNA and nucleotide metabolism
reprseq111635	232	231	undetected	FALSE	16.5	17	19	T	fam492	26	undetected	undetected	undetected	DNA polymerase	DNA, RNA and nucleotide metabolism
reprseq111635	232	232	4970.1.1	FALSE	16.5	17	19	T	fam492	26	fingers domain in bacteriophage RB69-like DNA polymerase I	4970	NO_X_NAME	DNA polymerase	DNA, RNA and nucleotide metabolism
reprseq111635	233	234	4970.1.1	FALSE	16.5	17	19	T	fam492	26	fingers domain in bacteriophage RB69-like DNA polymerase I	4970	NO_X_NAME	DNA polymerase	DNA, RNA and nucleotide metabolism
reprseq111635	235	517	4970.1.1	FALSE	16.5	17	19	T	fam492	26	fingers domain in bacteriophage RB69-like DNA polymerase I	4970	NO_X_NAME	DNA polymerase	DNA, RNA and nucleotide metabolism
reprseq111635	518	518	4970.1.1	FALSE	16.5	17	19	T	fam492	26	fingers domain in bacteriophage RB69-like DNA polymerase I	4970	NO_X_NAME	DNA polymerase	DNA, RNA and nucleotide metabolism
reprseq111635	519	523	4970.1.1	FALSE	16.5	17	19	T	fam492	26	fingers domain in bacteriophage RB69-like DNA polymerase I	4970	NO_X_NAME	DNA polymerase	DNA, RNA and nucleotide metabolism
reprseq111635	524	524	4970.1.1	FALSE	16.5	17	19	T	fam492	26	fingers domain in bacteriophage RB69-like DNA polymerase I	4970	NO_X_NAME	DNA polymerase	DNA, RNA and nucleotide metabolism
reprseq111635	525	605	undetected	FALSE	16.5	17	19	T	fam492	26	undetected	undetected	undetected	DNA polymerase	DNA, RNA and nucleotide metabolism
reprseq036131	1	2	undetected	FALSE	17.5	18	19	T	fam492	2	undetected	undetected	undetected	DNA polymerase	DNA, RNA and nucleotide metabolism
reprseq036131	3	5	2484.1.1	FALSE	17.5	18	19	T	fam492	2	Ribonuclease H-like	2484	Ribonuclease H-like	DNA polymerase	DNA, RNA and nucleotide metabolism
reprseq036131	6	33	2484.1.1	FALSE	17.5	18	19	T	fam492	2	Ribonuclease H-like	2484	Ribonuclease H-like	DNA polymerase	DNA, RNA and nucleotide metabolism
reprseq036131	34	189	2484.1.1	FALSE	17.5	18	19	T	fam492	2	Ribonuclease H-like	2484	Ribonuclease H-like	DNA polymerase	DNA, RNA and nucleotide metabolism
reprseq036131	190	193	2484.1.1	FALSE	17.5	18	19	T	fam492	2	Ribonuclease H-like	2484	Ribonuclease H-like	DNA polymerase	DNA, RNA and nucleotide metabolism
reprseq036131	194	227	multiple domains	TRUE	17.5	18	19	T	fam492	2	multiple domains	multiple domains	multiple domains	DNA polymerase	DNA, RNA and nucleotide metabolism
reprseq036131	228	343	4970.1.1	FALSE	17.5	18	19	T	fam492	2	fingers domain in bacteriophage RB69-like DNA polymerase I	4970	NO_X_NAME	DNA polymerase	DNA, RNA and nucleotide metabolism
reprseq036131	344	408	undetected	FALSE	17.5	18	19	T	fam492	2	undetected	undetected	undetected	DNA polymerase	DNA, RNA and nucleotide metabolism
reprseq036131	409	425	4964.1.1	FALSE	17.5	18	19	T	fam492	2	helical bundle in Bacillus stearothermophilus-like DNA polymerase I	4964	NO_X_NAME	DNA polymerase	DNA, RNA and nucleotide metabolism
reprseq036131	426	426	4964.1.1	FALSE	17.5	18	19	T	fam492	2	helical bundle in Bacillus stearothermophilus-like DNA polymerase I	4964	NO_X_NAME	DNA polymerase	DNA, RNA and nucleotide metabolism
reprseq036131	427	427	4964.1.1	FALSE	17.5	18	19	T	fam492	2	helical bundle in Bacillus stearothermophilus-like DNA polymerase I	4964	NO_X_NAME	DNA polymerase	DNA, RNA and nucleotide metabolism
reprseq036131	428	576	4964.1.1	FALSE	17.5	18	19	T	fam492	2	helical bundle in Bacillus stearothermophilus-like DNA polymerase I	4964	NO_X_NAME	DNA polymerase	DNA, RNA and nucleotide metabolism
reprseq036131	577	577	4964.1.1	FALSE	17.5	18	19	T	fam492	2	helical bundle in Bacillus stearothermophilus-like DNA polymerase I	4964	NO_X_NAME	DNA polymerase	DNA, RNA and nucleotide metabolism
reprseq036131	578	585	undetected	FALSE	17.5	18	19	T	fam492	2	undetected	undetected	undetected	DNA polymerase	DNA, RNA and nucleotide metabolism
reprseq031649	1	5	undetected	FALSE	18.5	19	19	T	fam533	80	undetected	undetected	undetected	DNA polymerase	DNA, RNA and nucleotide metabolism
reprseq031649	6	182	2484.1.1	FALSE	18.5	19	19	T	fam533	80	Ribonuclease H-like	2484	Ribonuclease H-like	DNA polymerase	DNA, RNA and nucleotide metabolism
reprseq031649	183	290	undetected	FALSE	18.5	19	19	T	fam533	80	undetected	undetected	undetected	DNA polymerase	DNA, RNA and nucleotide metabolism
reprseq031649	291	291	304.48.1	FALSE	18.5	19	19	T	fam533	80	Adenylyl and guanylyl cyclase catalytic domain-like	304	Alpha-beta plaits	DNA polymerase	DNA, RNA and nucleotide metabolism
reprseq031649	292	469	304.48.1	FALSE	18.5	19	19	T	fam533	80	Adenylyl and guanylyl cyclase catalytic domain-like	304	Alpha-beta plaits	DNA polymerase	DNA, RNA and nucleotide metabolism
reprseq031649	470	471	304.48.1	FALSE	18.5	19	19	T	fam533	80	Adenylyl and guanylyl cyclase catalytic domain-like	304	Alpha-beta plaits	DNA polymerase	DNA, RNA and nucleotide metabolism
reprseq031649	472	483	304.48.1	FALSE	18.5	19	19	T	fam533	80	Adenylyl and guanylyl cyclase catalytic domain-like	304	Alpha-beta plaits	DNA polymerase	DNA, RNA and nucleotide metabolism
reprseq031649	484	653	undetected	FALSE	18.5	19	19	T	fam533	80	undetected	undetected	undetected	DNA polymerase	DNA, RNA and nucleotide metabolism
reprseq062150	1	116	undetected	FALSE	19.5	20	19	T	fam533	17	undetected	undetected	undetected	DNA polymerase	DNA, RNA and nucleotide metabolism
reprseq062150	117	117	2484.1.1	FALSE	19.5	20	19	T	fam533	17	Ribonuclease H-like	2484	Ribonuclease H-like	DNA polymerase	DNA, RNA and nucleotide metabolism
reprseq062150	118	289	2484.1.1	FALSE	19.5	20	19	T	fam533	17	Ribonuclease H-like	2484	Ribonuclease H-like	DNA polymerase	DNA, RNA and nucleotide metabolism
reprseq062150	290	305	2484.1.1	FALSE	19.5	20	19	T	fam533	17	Ribonuclease H-like	2484	Ribonuclease H-like	DNA polymerase	DNA, RNA and nucleotide metabolism
reprseq062150	306	322	2484.1.1	FALSE	19.5	20	19	T	fam533	17	Ribonuclease H-like	2484	Ribonuclease H-like	DNA polymerase	DNA, RNA and nucleotide metabolism
reprseq062150	323	412	undetected	FALSE	19.5	20	19	T	fam533	17	undetected	undetected	undetected	DNA polymerase	DNA, RNA and nucleotide metabolism
reprseq062150	413	443	304.48.1	FALSE	19.5	20	19	T	fam533	17	Adenylyl and guanylyl cyclase catalytic domain-like	304	Alpha-beta plaits	DNA polymerase	DNA, RNA and nucleotide metabolism
reprseq062150	444	484	multiple domains	TRUE	19.5	20	19	T	fam533	17	multiple domains	multiple domains	multiple domains	DNA polymerase	DNA, RNA and nucleotide metabolism
reprseq062150	485	594	304.48.1	FALSE	19.5	20	19	T	fam533	17	Adenylyl and guanylyl cyclase catalytic domain-like	304	Alpha-beta plaits	DNA polymerase	DNA, RNA and nucleotide metabolism
reprseq062150	595	722	undetected	FALSE	19.5	20	19	T	fam533	17	undetected	undetected	undetected	DNA polymerase	DNA, RNA and nucleotide metabolism
reprseq008360	1	54	undetected	FALSE	20.5	21	19	T	fam5466	2	undetected	undetected	undetected	DNA polymerase	DNA, RNA and nucleotide metabolism
reprseq008360	55	264	2484.1.1	FALSE	20.5	21	19	T	fam5466	2	Ribonuclease H-like	2484	Ribonuclease H-like	DNA polymerase	DNA, RNA and nucleotide metabolism
reprseq008360	265	310	undetected	FALSE	20.5	21	19	T	fam5466	2	undetected	undetected	undetected	DNA polymerase	DNA, RNA and nucleotide metabolism
reprseq008360	311	311	304.48.1	FALSE	20.5	21	19	T	fam5466	2	Adenylyl and guanylyl cyclase catalytic domain-like	304	Alpha-beta plaits	DNA polymerase	DNA, RNA and nucleotide metabolism
reprseq008360	312	312	304.48.1	FALSE	20.5	21	19	T	fam5466	2	Adenylyl and guanylyl cyclase catalytic domain-like	304	Alpha-beta plaits	DNA polymerase	DNA, RNA and nucleotide metabolism
reprseq008360	313	583	304.48.1	FALSE	20.5	21	19	T	fam5466	2	Adenylyl and guanylyl cyclase catalytic domain-like	304	Alpha-beta plaits	DNA polymerase	DNA, RNA and nucleotide metabolism
reprseq008360	584	584	304.48.1	FALSE	20.5	21	19	T	fam5466	2	Adenylyl and guanylyl cyclase catalytic domain-like	304	Alpha-beta plaits	DNA polymerase	DNA, RNA and nucleotide metabolism
reprseq008360	585	712	undetected	FALSE	20.5	21	19	T	fam5466	2	undetected	undetected	undetected	DNA polymerase	DNA, RNA and nucleotide metabolism
reprseq028051	1	78	undetected	FALSE	21.5	22	19	T	fam5466	1	undetected	undetected	undetected	DNA polymerase	DNA, RNA and nucleotide metabolism
reprseq028051	79	271	2484.1.1	FALSE	21.5	22	19	T	fam5466	1	Ribonuclease H-like	2484	Ribonuclease H-like	DNA polymerase	DNA, RNA and nucleotide metabolism
reprseq028051	272	685	undetected	FALSE	21.5	22	19	T	fam5466	1	undetected	undetected	undetected	DNA polymerase	DNA, RNA and nucleotide metabolism
reprseq061856	1	22	undetected	FALSE	22.5	23	19	T	fam5466	3	undetected	undetected	undetected	DNA polymerase	DNA, RNA and nucleotide metabolism
reprseq061856	23	205	2484.1.1	FALSE	22.5	23	19	T	fam5466	3	Ribonuclease H-like	2484	Ribonuclease H-like	DNA polymerase	DNA, RNA and nucleotide metabolism
reprseq061856	206	254	undetected	FALSE	22.5	23	19	T	fam5466	3	undetected	undetected	undetected	DNA polymerase	DNA, RNA and nucleotide metabolism
reprseq061856	255	385	304.48.1	FALSE	22.5	23	19	T	fam5466	3	Adenylyl and guanylyl cyclase catalytic domain-like	304	Alpha-beta plaits	DNA polymerase	DNA, RNA and nucleotide metabolism
reprseq061856	386	435	multiple domains	TRUE	22.5	23	19	T	fam5466	3	multiple domains	multiple domains	multiple domains	DNA polymerase	DNA, RNA and nucleotide metabolism
reprseq061856	436	563	304.48.1	FALSE	22.5	23	19	T	fam5466	3	Adenylyl and guanylyl cyclase catalytic domain-like	304	Alpha-beta plaits	DNA polymerase	DNA, RNA and nucleotide metabolism
reprseq061856	564	741	undetected	FALSE	22.5	23	19	T	fam5466	3	undetected	undetected	undetected	DNA polymerase	DNA, RNA and nucleotide metabolism
reprseq010302	1	42	undetected	FALSE	23.5	24	19	T	fam773	36	undetected	undetected	undetected	DNA polymerase	DNA, RNA and nucleotide metabolism
reprseq010302	43	284	2484.1.1	FALSE	23.5	24	19	T	fam773	36	Ribonuclease H-like	2484	Ribonuclease H-like	DNA polymerase	DNA, RNA and nucleotide metabolism
reprseq010302	285	380	undetected	FALSE	23.5	24	19	T	fam773	36	undetected	undetected	undetected	DNA polymerase	DNA, RNA and nucleotide metabolism
reprseq010302	381	493	4968.1.1	FALSE	23.5	24	19	T	fam773	36	insertion domain in bacteriophage phi29 DNA polymerase	4968	NO_X_NAME	DNA polymerase	DNA, RNA and nucleotide metabolism
reprseq010302	494	820	undetected	FALSE	23.5	24	19	T	fam773	36	undetected	undetected	undetected	DNA polymerase	DNA, RNA and nucleotide metabolism
reprseq065944	1	17	undetected	FALSE	24.5	25	19	T	fam773	37	undetected	undetected	undetected	DNA polymerase	DNA, RNA and nucleotide metabolism
reprseq065944	18	130	2484.1.1	FALSE	24.5	25	19	T	fam773	37	Ribonuclease H-like	2484	Ribonuclease H-like	DNA polymerase	DNA, RNA and nucleotide metabolism
reprseq065944	131	132	undetected	FALSE	24.5	25	19	T	fam773	37	undetected	undetected	undetected	DNA polymerase	DNA, RNA and nucleotide metabolism
reprseq065944	133	164	304.48.1	FALSE	24.5	25	19	T	fam773	37	Adenylyl and guanylyl cyclase catalytic domain-like	304	Alpha-beta plaits	DNA polymerase	DNA, RNA and nucleotide metabolism
reprseq065944	165	201	304.48.1	FALSE	24.5	25	19	T	fam773	37	Adenylyl and guanylyl cyclase catalytic domain-like	304	Alpha-beta plaits	DNA polymerase	DNA, RNA and nucleotide metabolism
reprseq065944	202	292	multiple domains	TRUE	24.5	25	19	T	fam773	37	multiple domains	multiple domains	multiple domains	DNA polymerase	DNA, RNA and nucleotide metabolism
reprseq065944	293	293	304.48.1	FALSE	24.5	25	19	T	fam773	37	Adenylyl and guanylyl cyclase catalytic domain-like	304	Alpha-beta plaits	DNA polymerase	DNA, RNA and nucleotide metabolism
reprseq065944	294	347	multiple domains	TRUE	24.5	25	19	T	fam773	37	multiple domains	multiple domains	multiple domains	DNA polymerase	DNA, RNA and nucleotide metabolism
reprseq065944	348	453	304.48.1	FALSE	24.5	25	19	T	fam773	37	Adenylyl and guanylyl cyclase catalytic domain-like	304	Alpha-beta plaits	DNA polymerase	DNA, RNA and nucleotide metabolism
reprseq065944	454	469	304.48.1	FALSE	24.5	25	19	T	fam773	37	Adenylyl and guanylyl cyclase catalytic domain-like	304	Alpha-beta plaits	DNA polymerase	DNA, RNA and nucleotide metabolism
reprseq065944	470	478	undetected	FALSE	24.5	25	19	T	fam773	37	undetected	undetected	undetected	DNA polymerase	DNA, RNA and nucleotide metabolism
reprseq002637	1	24	undetected	FALSE	25.5	26	19	T	fam773	8	undetected	undetected	undetected	DNA polymerase	DNA, RNA and nucleotide metabolism
reprseq002637	25	268	2484.1.1	FALSE	25.5	26	19	T	fam773	8	Ribonuclease H-like	2484	Ribonuclease H-like	DNA polymerase	DNA, RNA and nucleotide metabolism
reprseq002637	269	362	undetected	FALSE	25.5	26	19	T	fam773	8	undetected	undetected	undetected	DNA polymerase	DNA, RNA and nucleotide metabolism
reprseq002637	363	506	4968.1.1	FALSE	25.5	26	19	T	fam773	8	insertion domain in bacteriophage phi29 DNA polymerase	4968	NO_X_NAME	DNA polymerase	DNA, RNA and nucleotide metabolism
reprseq002637	507	506	undetected	FALSE	25.5	26	19	T	fam773	8	undetected	undetected	undetected	DNA polymerase	DNA, RNA and nucleotide metabolism
reprseq002637	507	568	4970.1.1	FALSE	25.5	26	19	T	fam773	8	fingers domain in bacteriophage RB69-like DNA polymerase I	4970	NO_X_NAME	DNA polymerase	DNA, RNA and nucleotide metabolism
reprseq002637	569	727	undetected	FALSE	25.5	26	19	T	fam773	8	undetected	undetected	undetected	DNA polymerase	DNA, RNA and nucleotide metabolism
reprseq069141	1	10	undetected	FALSE	26.5	27	19	T	fam773	3	undetected	undetected	undetected	DNA polymerase	DNA, RNA and nucleotide metabolism
reprseq069141	11	163	2484.1.1	FALSE	26.5	27	19	T	fam773	3	Ribonuclease H-like	2484	Ribonuclease H-like	DNA polymerase	DNA, RNA and nucleotide metabolism
reprseq069141	164	167	undetected	FALSE	26.5	27	19	T	fam773	3	undetected	undetected	undetected	DNA polymerase	DNA, RNA and nucleotide metabolism
reprseq069141	168	194	304.48.1	FALSE	26.5	27	19	T	fam773	3	Adenylyl and guanylyl cyclase catalytic domain-like	304	Alpha-beta plaits	DNA polymerase	DNA, RNA and nucleotide metabolism
reprseq069141	195	485	304.48.1	FALSE	26.5	27	19	T	fam773	3	Adenylyl and guanylyl cyclase catalytic domain-like	304	Alpha-beta plaits	DNA polymerase	DNA, RNA and nucleotide metabolism
reprseq069141	486	503	304.48.1	FALSE	26.5	27	19	T	fam773	3	Adenylyl and guanylyl cyclase catalytic domain-like	304	Alpha-beta plaits	DNA polymerase	DNA, RNA and nucleotide metabolism
reprseq069141	504	553	undetected	FALSE	26.5	27	19	T	fam773	3	undetected	undetected	undetected	DNA polymerase	DNA, RNA and nucleotide metabolism
reprseq070342	1	102	undetected	FALSE	27.5	28	19	T	fam773	1	undetected	undetected	undetected	DNA polymerase	DNA, RNA and nucleotide metabolism
reprseq070342	103	224	2484.1.1	FALSE	27.5	28	19	T	fam773	1	Ribonuclease H-like	2484	Ribonuclease H-like	DNA polymerase	DNA, RNA and nucleotide metabolism
reprseq070342	225	224	undetected	FALSE	27.5	28	19	T	fam773	1	undetected	undetected	undetected	DNA polymerase	DNA, RNA and nucleotide metabolism
reprseq070342	225	321	304.48.1	FALSE	27.5	28	19	T	fam773	1	Adenylyl and guanylyl cyclase catalytic domain-like	304	Alpha-beta plaits	DNA polymerase	DNA, RNA and nucleotide metabolism
reprseq070342	322	421	multiple domains	TRUE	27.5	28	19	T	fam773	1	multiple domains	multiple domains	multiple domains	DNA polymerase	DNA, RNA and nucleotide metabolism
reprseq070342	422	662	304.48.1	FALSE	27.5	28	19	T	fam773	1	Adenylyl and guanylyl cyclase catalytic domain-like	304	Alpha-beta plaits	DNA polymerase	DNA, RNA and nucleotide metabolism
reprseq070342	663	691	undetected	FALSE	27.5	28	19	T	fam773	1	undetected	undetected	undetected	DNA polymerase	DNA, RNA and nucleotide metabolism
reprseq027773	1	23	undetected	FALSE	28.5	29	19	T	fam783	42	undetected	undetected	undetected	DNA polymerase	DNA, RNA and nucleotide metabolism
reprseq027773	24	143	2484.1.1	FALSE	28.5	29	19	T	fam783	42	Ribonuclease H-like	2484	Ribonuclease H-like	DNA polymerase	DNA, RNA and nucleotide metabolism
reprseq027773	144	247	2484.1.1	FALSE	28.5	29	19	T	fam783	42	Ribonuclease H-like	2484	Ribonuclease H-like	DNA polymerase	DNA, RNA and nucleotide metabolism
reprseq027773	248	248	2484.1.1	FALSE	28.5	29	19	T	fam783	42	Ribonuclease H-like	2484	Ribonuclease H-like	DNA polymerase	DNA, RNA and nucleotide metabolism
reprseq027773	249	249	2484.1.1	FALSE	28.5	29	19	T	fam783	42	Ribonuclease H-like	2484	Ribonuclease H-like	DNA polymerase	DNA, RNA and nucleotide metabolism
reprseq027773	250	251	2484.1.1	FALSE	28.5	29	19	T	fam783	42	Ribonuclease H-like	2484	Ribonuclease H-like	DNA polymerase	DNA, RNA and nucleotide metabolism
reprseq027773	252	431	2484.1.1	FALSE	28.5	29	19	T	fam783	42	Ribonuclease H-like	2484	Ribonuclease H-like	DNA polymerase	DNA, RNA and nucleotide metabolism
reprseq027773	432	432	2484.1.1	FALSE	28.5	29	19	T	fam783	42	Ribonuclease H-like	2484	Ribonuclease H-like	DNA polymerase	DNA, RNA and nucleotide metabolism
reprseq027773	433	444	2484.1.1	FALSE	28.5	29	19	T	fam783	42	Ribonuclease H-like	2484	Ribonuclease H-like	DNA polymerase	DNA, RNA and nucleotide metabolism
reprseq027773	445	445	2484.1.1	FALSE	28.5	29	19	T	fam783	42	Ribonuclease H-like	2484	Ribonuclease H-like	DNA polymerase	DNA, RNA and nucleotide metabolism
reprseq027773	446	446	2484.1.1	FALSE	28.5	29	19	T	fam783	42	Ribonuclease H-like	2484	Ribonuclease H-like	DNA polymerase	DNA, RNA and nucleotide metabolism
reprseq027773	447	452	2484.1.1	FALSE	28.5	29	19	T	fam783	42	Ribonuclease H-like	2484	Ribonuclease H-like	DNA polymerase	DNA, RNA and nucleotide metabolism
reprseq027773	453	454	2484.1.1	FALSE	28.5	29	19	T	fam783	42	Ribonuclease H-like	2484	Ribonuclease H-like	DNA polymerase	DNA, RNA and nucleotide metabolism
reprseq027773	455	455	2484.1.1	FALSE	28.5	29	19	T	fam783	42	Ribonuclease H-like	2484	Ribonuclease H-like	DNA polymerase	DNA, RNA and nucleotide metabolism
reprseq027773	456	576	undetected	FALSE	28.5	29	19	T	fam783	42	undetected	undetected	undetected	DNA polymerase	DNA, RNA and nucleotide metabolism
reprseq092126	1	1	undetected	FALSE	29.5	30	19	T	fam795	6	undetected	undetected	undetected	DNA polymerase	DNA, RNA and nucleotide metabolism
reprseq092126	2	3	2484.1.1	FALSE	29.5	30	19	T	fam795	6	Ribonuclease H-like	2484	Ribonuclease H-like	DNA polymerase	DNA, RNA and nucleotide metabolism
reprseq092126	4	4	2484.1.1	FALSE	29.5	30	19	T	fam795	6	Ribonuclease H-like	2484	Ribonuclease H-like	DNA polymerase	DNA, RNA and nucleotide metabolism
reprseq092126	5	54	multiple domains	TRUE	29.5	30	19	T	fam795	6	multiple domains	multiple domains	multiple domains	DNA polymerase	DNA, RNA and nucleotide metabolism
reprseq092126	55	147	2484.1.1	FALSE	29.5	30	19	T	fam795	6	Ribonuclease H-like	2484	Ribonuclease H-like	DNA polymerase	DNA, RNA and nucleotide metabolism
reprseq092126	148	149	2484.1.1	FALSE	29.5	30	19	T	fam795	6	Ribonuclease H-like	2484	Ribonuclease H-like	DNA polymerase	DNA, RNA and nucleotide metabolism
reprseq092126	150	150	2484.1.1	FALSE	29.5	30	19	T	fam795	6	Ribonuclease H-like	2484	Ribonuclease H-like	DNA polymerase	DNA, RNA and nucleotide metabolism
reprseq092126	151	151	2484.1.1	FALSE	29.5	30	19	T	fam795	6	Ribonuclease H-like	2484	Ribonuclease H-like	DNA polymerase	DNA, RNA and nucleotide metabolism
reprseq092126	152	397	2484.1.1	FALSE	29.5	30	19	T	fam795	6	Ribonuclease H-like	2484	Ribonuclease H-like	DNA polymerase	DNA, RNA and nucleotide metabolism
reprseq092126	398	397	2484.1.1	FALSE	29.5	30	19	T	fam795	6	Ribonuclease H-like	2484	Ribonuclease H-like	DNA polymerase	DNA, RNA and nucleotide metabolism
reprseq092126	398	399	multiple domains	TRUE	29.5	30	19	T	fam795	6	multiple domains	multiple domains	multiple domains	DNA polymerase	DNA, RNA and nucleotide metabolism
reprseq092126	400	410	multiple domains	TRUE	29.5	30	19	T	fam795	6	multiple domains	multiple domains	multiple domains	DNA polymerase	DNA, RNA and nucleotide metabolism
reprseq092126	411	411	multiple domains	TRUE	29.5	30	19	T	fam795	6	multiple domains	multiple domains	multiple domains	DNA polymerase	DNA, RNA and nucleotide metabolism
reprseq092126	412	412	multiple domains	TRUE	29.5	30	19	T	fam795	6	multiple domains	multiple domains	multiple domains	DNA polymerase	DNA, RNA and nucleotide metabolism
reprseq092126	413	417	multiple domains	TRUE	29.5	30	19	T	fam795	6	multiple domains	multiple domains	multiple domains	DNA polymerase	DNA, RNA and nucleotide metabolism
reprseq092126	418	418	multiple domains	TRUE	29.5	30	19	T	fam795	6	multiple domains	multiple domains	multiple domains	DNA polymerase	DNA, RNA and nucleotide metabolism
reprseq092126	419	433	304.48.1	FALSE	29.5	30	19	T	fam795	6	Adenylyl and guanylyl cyclase catalytic domain-like	304	Alpha-beta plaits	DNA polymerase	DNA, RNA and nucleotide metabolism
reprseq092126	434	434	304.48.1	FALSE	29.5	30	19	T	fam795	6	Adenylyl and guanylyl cyclase catalytic domain-like	304	Alpha-beta plaits	DNA polymerase	DNA, RNA and nucleotide metabolism
reprseq092126	435	435	304.48.1	FALSE	29.5	30	19	T	fam795	6	Adenylyl and guanylyl cyclase catalytic domain-like	304	Alpha-beta plaits	DNA polymerase	DNA, RNA and nucleotide metabolism
reprseq092126	436	437	304.48.1	FALSE	29.5	30	19	T	fam795	6	Adenylyl and guanylyl cyclase catalytic domain-like	304	Alpha-beta plaits	DNA polymerase	DNA, RNA and nucleotide metabolism
reprseq092126	438	505	304.48.1	FALSE	29.5	30	19	T	fam795	6	Adenylyl and guanylyl cyclase catalytic domain-like	304	Alpha-beta plaits	DNA polymerase	DNA, RNA and nucleotide metabolism
reprseq092126	506	506	multiple domains	TRUE	29.5	30	19	T	fam795	6	multiple domains	multiple domains	multiple domains	DNA polymerase	DNA, RNA and nucleotide metabolism
reprseq092126	507	560	multiple domains	TRUE	29.5	30	19	T	fam795	6	multiple domains	multiple domains	multiple domains	DNA polymerase	DNA, RNA and nucleotide metabolism
reprseq092126	561	561	multiple domains	TRUE	29.5	30	19	T	fam795	6	multiple domains	multiple domains	multiple domains	DNA polymerase	DNA, RNA and nucleotide metabolism
reprseq092126	562	698	304.48.1	FALSE	29.5	30	19	T	fam795	6	Adenylyl and guanylyl cyclase catalytic domain-like	304	Alpha-beta plaits	DNA polymerase	DNA, RNA and nucleotide metabolism
reprseq092126	699	699	304.48.1	FALSE	29.5	30	19	T	fam795	6	Adenylyl and guanylyl cyclase catalytic domain-like	304	Alpha-beta plaits	DNA polymerase	DNA, RNA and nucleotide metabolism
reprseq092126	699	699	multiple domains	TRUE	29.5	30	19	T	fam795	6	multiple domains	multiple domains	multiple domains	DNA polymerase	DNA, RNA and nucleotide metabolism
reprseq092126	700	701	multiple domains	TRUE	29.5	30	19	T	fam795	6	multiple domains	multiple domains	multiple domains	DNA polymerase	DNA, RNA and nucleotide metabolism
reprseq092126	702	701	4969.1.1	FALSE	29.5	30	19	T	fam795	6	thumb domain in bacteriophage RB69-like DNA polymerase I	4969	NO_X_NAME	DNA polymerase	DNA, RNA and nucleotide metabolism
reprseq092126	702	867	4969.1.1	FALSE	29.5	30	19	T	fam795	6	thumb domain in bacteriophage RB69-like DNA polymerase I	4969	NO_X_NAME	DNA polymerase	DNA, RNA and nucleotide metabolism
reprseq092126	868	870	4969.1.1	FALSE	29.5	30	19	T	fam795	6	thumb domain in bacteriophage RB69-like DNA polymerase I	4969	NO_X_NAME	DNA polymerase	DNA, RNA and nucleotide metabolism
reprseq092126	871	880	4969.1.1	FALSE	29.5	30	19	T	fam795	6	thumb domain in bacteriophage RB69-like DNA polymerase I	4969	NO_X_NAME	DNA polymerase	DNA, RNA and nucleotide metabolism
reprseq092126	881	883	4969.1.1	FALSE	29.5	30	19	T	fam795	6	thumb domain in bacteriophage RB69-like DNA polymerase I	4969	NO_X_NAME	DNA polymerase	DNA, RNA and nucleotide metabolism
reprseq014890	1	1	2484.1.1	FALSE	30.5	31	19	T	fam795	341	Ribonuclease H-like	2484	Ribonuclease H-like	DNA polymerase	DNA, RNA and nucleotide metabolism
reprseq014890	2	97	2484.1.1	FALSE	30.5	31	19	T	fam795	341	Ribonuclease H-like	2484	Ribonuclease H-like	DNA polymerase	DNA, RNA and nucleotide metabolism
reprseq014890	98	99	2484.1.1	FALSE	30.5	31	19	T	fam795	341	Ribonuclease H-like	2484	Ribonuclease H-like	DNA polymerase	DNA, RNA and nucleotide metabolism
reprseq014890	100	100	2484.1.1	FALSE	30.5	31	19	T	fam795	341	Ribonuclease H-like	2484	Ribonuclease H-like	DNA polymerase	DNA, RNA and nucleotide metabolism
reprseq014890	101	101	2484.1.1	FALSE	30.5	31	19	T	fam795	341	Ribonuclease H-like	2484	Ribonuclease H-like	DNA polymerase	DNA, RNA and nucleotide metabolism
reprseq014890	102	102	2484.1.1	FALSE	30.5	31	19	T	fam795	341	Ribonuclease H-like	2484	Ribonuclease H-like	DNA polymerase	DNA, RNA and nucleotide metabolism
reprseq014890	103	344	2484.1.1	FALSE	30.5	31	19	T	fam795	341	Ribonuclease H-like	2484	Ribonuclease H-like	DNA polymerase	DNA, RNA and nucleotide metabolism
reprseq014890	345	344	2484.1.1	FALSE	30.5	31	19	T	fam795	341	Ribonuclease H-like	2484	Ribonuclease H-like	DNA polymerase	DNA, RNA and nucleotide metabolism
reprseq014890	345	345	multiple domains	TRUE	30.5	31	19	T	fam795	341	multiple domains	multiple domains	multiple domains	DNA polymerase	DNA, RNA and nucleotide metabolism
reprseq014890	346	357	multiple domains	TRUE	30.5	31	19	T	fam795	341	multiple domains	multiple domains	multiple domains	DNA polymerase	DNA, RNA and nucleotide metabolism
reprseq014890	358	358	multiple domains	TRUE	30.5	31	19	T	fam795	341	multiple domains	multiple domains	multiple domains	DNA polymerase	DNA, RNA and nucleotide metabolism
reprseq014890	359	359	multiple domains	TRUE	30.5	31	19	T	fam795	341	multiple domains	multiple domains	multiple domains	DNA polymerase	DNA, RNA and nucleotide metabolism
reprseq014890	359	359	multiple domains	TRUE	30.5	31	19	T	fam795	341	multiple domains	multiple domains	multiple domains	DNA polymerase	DNA, RNA and nucleotide metabolism
reprseq014890	360	365	multiple domains	TRUE	30.5	31	19	T	fam795	341	multiple domains	multiple domains	multiple domains	DNA polymerase	DNA, RNA and nucleotide metabolism
reprseq014890	366	367	multiple domains	TRUE	30.5	31	19	T	fam795	341	multiple domains	multiple domains	multiple domains	DNA polymerase	DNA, RNA and nucleotide metabolism
reprseq014890	368	368	multiple domains	TRUE	30.5	31	19	T	fam795	341	multiple domains	multiple domains	multiple domains	DNA polymerase	DNA, RNA and nucleotide metabolism
reprseq014890	369	371	304.48.1	FALSE	30.5	31	19	T	fam795	341	Adenylyl and guanylyl cyclase catalytic domain-like	304	Alpha-beta plaits	DNA polymerase	DNA, RNA and nucleotide metabolism
reprseq014890	372	372	304.48.1	FALSE	30.5	31	19	T	fam795	341	Adenylyl and guanylyl cyclase catalytic domain-like	304	Alpha-beta plaits	DNA polymerase	DNA, RNA and nucleotide metabolism
reprseq014890	373	452	304.48.1	FALSE	30.5	31	19	T	fam795	341	Adenylyl and guanylyl cyclase catalytic domain-like	304	Alpha-beta plaits	DNA polymerase	DNA, RNA and nucleotide metabolism
reprseq014890	453	453	multiple domains	TRUE	30.5	31	19	T	fam795	341	multiple domains	multiple domains	multiple domains	DNA polymerase	DNA, RNA and nucleotide metabolism
reprseq014890	454	559	multiple domains	TRUE	30.5	31	19	T	fam795	341	multiple domains	multiple domains	multiple domains	DNA polymerase	DNA, RNA and nucleotide metabolism
reprseq014890	560	560	multiple domains	TRUE	30.5	31	19	T	fam795	341	multiple domains	multiple domains	multiple domains	DNA polymerase	DNA, RNA and nucleotide metabolism
reprseq014890	561	706	304.48.1	FALSE	30.5	31	19	T	fam795	341	Adenylyl and guanylyl cyclase catalytic domain-like	304	Alpha-beta plaits	DNA polymerase	DNA, RNA and nucleotide metabolism
reprseq014890	707	707	304.48.1	FALSE	30.5	31	19	T	fam795	341	Adenylyl and guanylyl cyclase catalytic domain-like	304	Alpha-beta plaits	DNA polymerase	DNA, RNA and nucleotide metabolism
reprseq014890	707	707	multiple domains	TRUE	30.5	31	19	T	fam795	341	multiple domains	multiple domains	multiple domains	DNA polymerase	DNA, RNA and nucleotide metabolism
reprseq014890	708	709	multiple domains	TRUE	30.5	31	19	T	fam795	341	multiple domains	multiple domains	multiple domains	DNA polymerase	DNA, RNA and nucleotide metabolism
reprseq014890	710	873	4969.1.1	FALSE	30.5	31	19	T	fam795	341	thumb domain in bacteriophage RB69-like DNA polymerase I	4969	NO_X_NAME	DNA polymerase	DNA, RNA and nucleotide metabolism
reprseq014890	874	880	4969.1.1	FALSE	30.5	31	19	T	fam795	341	thumb domain in bacteriophage RB69-like DNA polymerase I	4969	NO_X_NAME	DNA polymerase	DNA, RNA and nucleotide metabolism
reprseq002065	1	2	undetected	FALSE	31.5	32	19	T	fam8076	2	undetected	undetected	undetected	DNA polymerase	DNA, RNA and nucleotide metabolism
reprseq002065	3	134	2484.1.1	FALSE	31.5	32	19	T	fam8076	2	Ribonuclease H-like	2484	Ribonuclease H-like	DNA polymerase	DNA, RNA and nucleotide metabolism
reprseq002065	135	135	2484.1.1	FALSE	31.5	32	19	T	fam8076	2	Ribonuclease H-like	2484	Ribonuclease H-like	DNA polymerase	DNA, RNA and nucleotide metabolism
reprseq002065	136	325	2484.1.1	FALSE	31.5	32	19	T	fam8076	2	Ribonuclease H-like	2484	Ribonuclease H-like	DNA polymerase	DNA, RNA and nucleotide metabolism
reprseq002065	326	325	2484.1.1	FALSE	31.5	32	19	T	fam8076	2	Ribonuclease H-like	2484	Ribonuclease H-like	DNA polymerase	DNA, RNA and nucleotide metabolism
reprseq002065	326	327	multiple domains	TRUE	31.5	32	19	T	fam8076	2	multiple domains	multiple domains	multiple domains	DNA polymerase	DNA, RNA and nucleotide metabolism
reprseq002065	328	327	4970.1.1	FALSE	31.5	32	19	T	fam8076	2	fingers domain in bacteriophage RB69-like DNA polymerase I	4970	NO_X_NAME	DNA polymerase	DNA, RNA and nucleotide metabolism
reprseq002065	328	334	4970.1.1	FALSE	31.5	32	19	T	fam8076	2	fingers domain in bacteriophage RB69-like DNA polymerase I	4970	NO_X_NAME	DNA polymerase	DNA, RNA and nucleotide metabolism
reprseq002065	335	335	4970.1.1	FALSE	31.5	32	19	T	fam8076	2	fingers domain in bacteriophage RB69-like DNA polymerase I	4970	NO_X_NAME	DNA polymerase	DNA, RNA and nucleotide metabolism
reprseq002065	336	337	4970.1.1	FALSE	31.5	32	19	T	fam8076	2	fingers domain in bacteriophage RB69-like DNA polymerase I	4970	NO_X_NAME	DNA polymerase	DNA, RNA and nucleotide metabolism
reprseq002065	338	598	4970.1.1	FALSE	31.5	32	19	T	fam8076	2	fingers domain in bacteriophage RB69-like DNA polymerase I	4970	NO_X_NAME	DNA polymerase	DNA, RNA and nucleotide metabolism
reprseq002065	599	599	4970.1.1	FALSE	31.5	32	19	T	fam8076	2	fingers domain in bacteriophage RB69-like DNA polymerase I	4970	NO_X_NAME	DNA polymerase	DNA, RNA and nucleotide metabolism
reprseq002065	600	600	4970.1.1	FALSE	31.5	32	19	T	fam8076	2	fingers domain in bacteriophage RB69-like DNA polymerase I	4970	NO_X_NAME	DNA polymerase	DNA, RNA and nucleotide metabolism
reprseq002065	601	604	4970.1.1	FALSE	31.5	32	19	T	fam8076	2	fingers domain in bacteriophage RB69-like DNA polymerase I	4970	NO_X_NAME	DNA polymerase	DNA, RNA and nucleotide metabolism
reprseq002065	605	605	4970.1.1	FALSE	31.5	32	19	T	fam8076	2	fingers domain in bacteriophage RB69-like DNA polymerase I	4970	NO_X_NAME	DNA polymerase	DNA, RNA and nucleotide metabolism
reprseq002065	606	605	undetected	FALSE	31.5	32	19	T	fam8076	2	undetected	undetected	undetected	DNA polymerase	DNA, RNA and nucleotide metabolism
reprseq002065	606	627	4964.1.1	FALSE	31.5	32	19	T	fam8076	2	helical bundle in Bacillus stearothermophilus-like DNA polymerase I	4964	NO_X_NAME	DNA polymerase	DNA, RNA and nucleotide metabolism
reprseq002065	628	628	4964.1.1	FALSE	31.5	32	19	T	fam8076	2	helical bundle in Bacillus stearothermophilus-like DNA polymerase I	4964	NO_X_NAME	DNA polymerase	DNA, RNA and nucleotide metabolism
reprseq002065	629	638	4964.1.1	FALSE	31.5	32	19	T	fam8076	2	helical bundle in Bacillus stearothermophilus-like DNA polymerase I	4964	NO_X_NAME	DNA polymerase	DNA, RNA and nucleotide metabolism
reprseq002065	639	640	4964.1.1	FALSE	31.5	32	19	T	fam8076	2	helical bundle in Bacillus stearothermophilus-like DNA polymerase I	4964	NO_X_NAME	DNA polymerase	DNA, RNA and nucleotide metabolism
reprseq002065	641	730	4964.1.1	FALSE	31.5	32	19	T	fam8076	2	helical bundle in Bacillus stearothermophilus-like DNA polymerase I	4964	NO_X_NAME	DNA polymerase	DNA, RNA and nucleotide metabolism
reprseq002065	731	762	4964.1.1	FALSE	31.5	32	19	T	fam8076	2	helical bundle in Bacillus stearothermophilus-like DNA polymerase I	4964	NO_X_NAME	DNA polymerase	DNA, RNA and nucleotide metabolism
reprseq002065	763	777	multiple domains	TRUE	31.5	32	19	T	fam8076	2	multiple domains	multiple domains	multiple domains	DNA polymerase	DNA, RNA and nucleotide metabolism
reprseq002065	778	781	multiple domains	TRUE	31.5	32	19	T	fam8076	2	multiple domains	multiple domains	multiple domains	DNA polymerase	DNA, RNA and nucleotide metabolism
reprseq002065	782	893	304.48.1	FALSE	31.5	32	19	T	fam8076	2	Adenylyl and guanylyl cyclase catalytic domain-like	304	Alpha-beta plaits	DNA polymerase	DNA, RNA and nucleotide metabolism
reprseq002065	894	894	undetected	FALSE	31.5	32	19	T	fam8076	2	undetected	undetected	undetected	DNA polymerase	DNA, RNA and nucleotide metabolism
reprseq003699	1	1	2484.1.1	FALSE	32.5	33	19	T	fam862	4	Ribonuclease H-like	2484	Ribonuclease H-like	DNA polymerase	DNA, RNA and nucleotide metabolism
reprseq003699	2	2	2484.1.1	FALSE	32.5	33	19	T	fam862	4	Ribonuclease H-like	2484	Ribonuclease H-like	DNA polymerase	DNA, RNA and nucleotide metabolism
reprseq003699	3	3	2484.1.1	FALSE	32.5	33	19	T	fam862	4	Ribonuclease H-like	2484	Ribonuclease H-like	DNA polymerase	DNA, RNA and nucleotide metabolism
reprseq003699	4	151	2484.1.1	FALSE	32.5	33	19	T	fam862	4	Ribonuclease H-like	2484	Ribonuclease H-like	DNA polymerase	DNA, RNA and nucleotide metabolism
reprseq003699	152	152	2484.1.1	FALSE	32.5	33	19	T	fam862	4	Ribonuclease H-like	2484	Ribonuclease H-like	DNA polymerase	DNA, RNA and nucleotide metabolism
reprseq003699	153	153	2484.1.1	FALSE	32.5	33	19	T	fam862	4	Ribonuclease H-like	2484	Ribonuclease H-like	DNA polymerase	DNA, RNA and nucleotide metabolism
reprseq003699	154	154	2484.1.1	FALSE	32.5	33	19	T	fam862	4	Ribonuclease H-like	2484	Ribonuclease H-like	DNA polymerase	DNA, RNA and nucleotide metabolism
reprseq003699	155	155	2484.1.1	FALSE	32.5	33	19	T	fam862	4	Ribonuclease H-like	2484	Ribonuclease H-like	DNA polymerase	DNA, RNA and nucleotide metabolism
reprseq003699	156	156	2484.1.1	FALSE	32.5	33	19	T	fam862	4	Ribonuclease H-like	2484	Ribonuclease H-like	DNA polymerase	DNA, RNA and nucleotide metabolism
reprseq003699	157	158	2484.1.1	FALSE	32.5	33	19	T	fam862	4	Ribonuclease H-like	2484	Ribonuclease H-like	DNA polymerase	DNA, RNA and nucleotide metabolism
reprseq003699	159	183	undetected	FALSE	32.5	33	19	T	fam862	4	undetected	undetected	undetected	DNA polymerase	DNA, RNA and nucleotide metabolism
reprseq095257	1	15	304.48.1	FALSE	33.5	34	19	T	fam13139	3	Adenylyl and guanylyl cyclase catalytic domain-like	304	Alpha-beta plaits	DNA polymerase	DNA, RNA and nucleotide metabolism
reprseq095257	16	19	multiple domains	TRUE	33.5	34	19	T	fam13139	3	multiple domains	multiple domains	multiple domains	DNA polymerase	DNA, RNA and nucleotide metabolism
reprseq095257	20	20	multiple domains	TRUE	33.5	34	19	T	fam13139	3	multiple domains	multiple domains	multiple domains	DNA polymerase	DNA, RNA and nucleotide metabolism
reprseq095257	21	22	multiple domains	TRUE	33.5	34	19	T	fam13139	3	multiple domains	multiple domains	multiple domains	DNA polymerase	DNA, RNA and nucleotide metabolism
reprseq095257	23	70	multiple domains	TRUE	33.5	34	19	T	fam13139	3	multiple domains	multiple domains	multiple domains	DNA polymerase	DNA, RNA and nucleotide metabolism
reprseq095257	71	72	multiple domains	TRUE	33.5	34	19	T	fam13139	3	multiple domains	multiple domains	multiple domains	DNA polymerase	DNA, RNA and nucleotide metabolism
reprseq095257	73	78	multiple domains	TRUE	33.5	34	19	T	fam13139	3	multiple domains	multiple domains	multiple domains	DNA polymerase	DNA, RNA and nucleotide metabolism
reprseq095257	79	88	multiple domains	TRUE	33.5	34	19	T	fam13139	3	multiple domains	multiple domains	multiple domains	DNA polymerase	DNA, RNA and nucleotide metabolism
reprseq095257	89	167	304.48.1	FALSE	33.5	34	19	T	fam13139	3	Adenylyl and guanylyl cyclase catalytic domain-like	304	Alpha-beta plaits	DNA polymerase	DNA, RNA and nucleotide metabolism
reprseq095257	168	171	304.48.1	FALSE	33.5	34	19	T	fam13139	3	Adenylyl and guanylyl cyclase catalytic domain-like	304	Alpha-beta plaits	DNA polymerase	DNA, RNA and nucleotide metabolism
reprseq095257	172	175	multiple domains	TRUE	33.5	34	19	T	fam13139	3	multiple domains	multiple domains	multiple domains	DNA polymerase	DNA, RNA and nucleotide metabolism
reprseq095257	175	176	multiple domains	TRUE	33.5	34	19	T	fam13139	3	multiple domains	multiple domains	multiple domains	DNA polymerase	DNA, RNA and nucleotide metabolism
reprseq095257	177	176	multiple domains	TRUE	33.5	34	19	T	fam13139	3	multiple domains	multiple domains	multiple domains	DNA polymerase	DNA, RNA and nucleotide metabolism
reprseq095257	177	177	multiple domains	TRUE	33.5	34	19	T	fam13139	3	multiple domains	multiple domains	multiple domains	DNA polymerase	DNA, RNA and nucleotide metabolism
reprseq095257	178	179	multiple domains	TRUE	33.5	34	19	T	fam13139	3	multiple domains	multiple domains	multiple domains	DNA polymerase	DNA, RNA and nucleotide metabolism
reprseq095257	180	232	102.1.1	FALSE	33.5	34	19	T	fam13139	3	SAM domain-like	102	HhH/H2TH	DNA polymerase	DNA, RNA and nucleotide metabolism
reprseq095257	233	233	102.1.1	FALSE	33.5	34	19	T	fam13139	3	SAM domain-like	102	HhH/H2TH	DNA polymerase	DNA, RNA and nucleotide metabolism
reprseq095257	234	233	102.1.1	FALSE	33.5	34	19	T	fam13139	3	SAM domain-like	102	HhH/H2TH	DNA polymerase	DNA, RNA and nucleotide metabolism
reprseq095257	234	236	multiple domains	TRUE	33.5	34	19	T	fam13139	3	multiple domains	multiple domains	multiple domains	DNA polymerase	DNA, RNA and nucleotide metabolism
reprseq095257	237	237	multiple domains	TRUE	33.5	34	19	T	fam13139	3	multiple domains	multiple domains	multiple domains	DNA polymerase	DNA, RNA and nucleotide metabolism
reprseq095257	238	238	multiple domains	TRUE	33.5	34	19	T	fam13139	3	multiple domains	multiple domains	multiple domains	DNA polymerase	DNA, RNA and nucleotide metabolism
reprseq095257	239	242	302.1.1	FALSE	33.5	34	19	T	fam13139	3	Lesion bypass DNA polymerase (Y-family), little finger domain	302	Reverse ferredoxin	DNA polymerase	DNA, RNA and nucleotide metabolism
reprseq095257	243	243	302.1.1	FALSE	33.5	34	19	T	fam13139	3	Lesion bypass DNA polymerase (Y-family), little finger domain	302	Reverse ferredoxin	DNA polymerase	DNA, RNA and nucleotide metabolism
reprseq095257	244	347	302.1.1	FALSE	33.5	34	19	T	fam13139	3	Lesion bypass DNA polymerase (Y-family), little finger domain	302	Reverse ferredoxin	DNA polymerase	DNA, RNA and nucleotide metabolism
reprseq095257	348	348	302.1.1	FALSE	33.5	34	19	T	fam13139	3	Lesion bypass DNA polymerase (Y-family), little finger domain	302	Reverse ferredoxin	DNA polymerase	DNA, RNA and nucleotide metabolism
reprseq095257	349	349	302.1.1	FALSE	33.5	34	19	T	fam13139	3	Lesion bypass DNA polymerase (Y-family), little finger domain	302	Reverse ferredoxin	DNA polymerase	DNA, RNA and nucleotide metabolism
reprseq095257	350	350	302.1.1	FALSE	33.5	34	19	T	fam13139	3	Lesion bypass DNA polymerase (Y-family), little finger domain	302	Reverse ferredoxin	DNA polymerase	DNA, RNA and nucleotide metabolism
reprseq095257	351	360	302.1.1	FALSE	33.5	34	19	T	fam13139	3	Lesion bypass DNA polymerase (Y-family), little finger domain	302	Reverse ferredoxin	DNA polymerase	DNA, RNA and nucleotide metabolism
reprseq095257	361	421	undetected	FALSE	33.5	34	19	T	fam13139	3	undetected	undetected	undetected	DNA polymerase	DNA, RNA and nucleotide metabolism
reprseq008459	1	7	undetected	FALSE	34.5	35	19	T	fam1804	6	undetected	undetected	undetected	DNA polymerase	DNA, RNA and nucleotide metabolism
reprseq008459	8	10	304.48.1	FALSE	34.5	35	19	T	fam1804	6	Adenylyl and guanylyl cyclase catalytic domain-like	304	Alpha-beta plaits	DNA polymerase	DNA, RNA and nucleotide metabolism
reprseq008459	11	12	304.48.1	FALSE	34.5	35	19	T	fam1804	6	Adenylyl and guanylyl cyclase catalytic domain-like	304	Alpha-beta plaits	DNA polymerase	DNA, RNA and nucleotide metabolism
reprseq008459	13	101	304.48.1	FALSE	34.5	35	19	T	fam1804	6	Adenylyl and guanylyl cyclase catalytic domain-like	304	Alpha-beta plaits	DNA polymerase	DNA, RNA and nucleotide metabolism
reprseq008459	102	102	304.48.1	FALSE	34.5	35	19	T	fam1804	6	Adenylyl and guanylyl cyclase catalytic domain-like	304	Alpha-beta plaits	DNA polymerase	DNA, RNA and nucleotide metabolism
reprseq049998	1	84	undetected	FALSE	35.5	36	19	T	fam2410	2	undetected	undetected	undetected	DNA polymerase	DNA, RNA and nucleotide metabolism
reprseq049998	85	105	304.48.1	FALSE	35.5	36	19	T	fam2410	2	Adenylyl and guanylyl cyclase catalytic domain-like	304	Alpha-beta plaits	DNA polymerase	DNA, RNA and nucleotide metabolism
reprseq049998	106	106	multiple domains	TRUE	35.5	36	19	T	fam2410	2	multiple domains	multiple domains	multiple domains	DNA polymerase	DNA, RNA and nucleotide metabolism
reprseq049998	107	161	multiple domains	TRUE	35.5	36	19	T	fam2410	2	multiple domains	multiple domains	multiple domains	DNA polymerase	DNA, RNA and nucleotide metabolism
reprseq049998	162	162	multiple domains	TRUE	35.5	36	19	T	fam2410	2	multiple domains	multiple domains	multiple domains	DNA polymerase	DNA, RNA and nucleotide metabolism
reprseq049998	163	163	multiple domains	TRUE	35.5	36	19	T	fam2410	2	multiple domains	multiple domains	multiple domains	DNA polymerase	DNA, RNA and nucleotide metabolism
reprseq049998	164	454	304.48.1	FALSE	35.5	36	19	T	fam2410	2	Adenylyl and guanylyl cyclase catalytic domain-like	304	Alpha-beta plaits	DNA polymerase	DNA, RNA and nucleotide metabolism
reprseq049998	455	456	multiple domains	TRUE	35.5	36	19	T	fam2410	2	multiple domains	multiple domains	multiple domains	DNA polymerase	DNA, RNA and nucleotide metabolism
reprseq049998	457	645	4969.1.1	FALSE	35.5	36	19	T	fam2410	2	thumb domain in bacteriophage RB69-like DNA polymerase I	4969	NO_X_NAME	DNA polymerase	DNA, RNA and nucleotide metabolism
reprseq049998	646	650	undetected	FALSE	35.5	36	19	T	fam2410	2	undetected	undetected	undetected	DNA polymerase	DNA, RNA and nucleotide metabolism
reprseq102856	1	39	undetected	FALSE	36.5	37	19	T	fam3677	17	undetected	undetected	undetected	DNA polymerase	DNA, RNA and nucleotide metabolism
reprseq102856	40	41	304.48.1	FALSE	36.5	37	19	T	fam3677	17	Adenylyl and guanylyl cyclase catalytic domain-like	304	Alpha-beta plaits	DNA polymerase	DNA, RNA and nucleotide metabolism
reprseq102856	42	60	304.48.1	FALSE	36.5	37	19	T	fam3677	17	Adenylyl and guanylyl cyclase catalytic domain-like	304	Alpha-beta plaits	DNA polymerase	DNA, RNA and nucleotide metabolism
reprseq102856	61	160	304.48.1	FALSE	36.5	37	19	T	fam3677	17	Adenylyl and guanylyl cyclase catalytic domain-like	304	Alpha-beta plaits	DNA polymerase	DNA, RNA and nucleotide metabolism
reprseq102856	161	161	304.48.1	FALSE	36.5	37	19	T	fam3677	17	Adenylyl and guanylyl cyclase catalytic domain-like	304	Alpha-beta plaits	DNA polymerase	DNA, RNA and nucleotide metabolism
reprseq102856	162	164	304.48.1	FALSE	36.5	37	19	T	fam3677	17	Adenylyl and guanylyl cyclase catalytic domain-like	304	Alpha-beta plaits	DNA polymerase	DNA, RNA and nucleotide metabolism
reprseq102856	165	219	undetected	FALSE	36.5	37	19	T	fam3677	17	undetected	undetected	undetected	DNA polymerase	DNA, RNA and nucleotide metabolism
reprseq021188	1	86	undetected	FALSE	37.5	38	19	T	fam41347	1	undetected	undetected	undetected	DNA polymerase	DNA, RNA and nucleotide metabolism
reprseq021188	87	87	304.48.1	FALSE	37.5	38	19	T	fam41347	1	Adenylyl and guanylyl cyclase catalytic domain-like	304	Alpha-beta plaits	DNA polymerase	DNA, RNA and nucleotide metabolism
reprseq021188	88	88	304.48.1	FALSE	37.5	38	19	T	fam41347	1	Adenylyl and guanylyl cyclase catalytic domain-like	304	Alpha-beta plaits	DNA polymerase	DNA, RNA and nucleotide metabolism
reprseq021188	89	92	304.48.1	FALSE	37.5	38	19	T	fam41347	1	Adenylyl and guanylyl cyclase catalytic domain-like	304	Alpha-beta plaits	DNA polymerase	DNA, RNA and nucleotide metabolism
reprseq021188	93	93	304.48.1	FALSE	37.5	38	19	T	fam41347	1	Adenylyl and guanylyl cyclase catalytic domain-like	304	Alpha-beta plaits	DNA polymerase	DNA, RNA and nucleotide metabolism
reprseq021188	94	173	304.48.1	FALSE	37.5	38	19	T	fam41347	1	Adenylyl and guanylyl cyclase catalytic domain-like	304	Alpha-beta plaits	DNA polymerase	DNA, RNA and nucleotide metabolism
reprseq106272	1	359	undetected	FALSE	38.5	39	19	T	fam533	7	undetected	undetected	undetected	DNA polymerase	DNA, RNA and nucleotide metabolism
reprseq106272	360	377	304.48.1	FALSE	38.5	39	19	T	fam533	7	Adenylyl and guanylyl cyclase catalytic domain-like	304	Alpha-beta plaits	DNA polymerase	DNA, RNA and nucleotide metabolism
reprseq106272	378	424	304.48.1	FALSE	38.5	39	19	T	fam533	7	Adenylyl and guanylyl cyclase catalytic domain-like	304	Alpha-beta plaits	DNA polymerase	DNA, RNA and nucleotide metabolism
reprseq106272	425	426	multiple domains	TRUE	38.5	39	19	T	fam533	7	multiple domains	multiple domains	multiple domains	DNA polymerase	DNA, RNA and nucleotide metabolism
reprseq106272	427	477	multiple domains	TRUE	38.5	39	19	T	fam533	7	multiple domains	multiple domains	multiple domains	DNA polymerase	DNA, RNA and nucleotide metabolism
reprseq106272	478	478	multiple domains	TRUE	38.5	39	19	T	fam533	7	multiple domains	multiple domains	multiple domains	DNA polymerase	DNA, RNA and nucleotide metabolism
reprseq106272	479	578	304.48.1	FALSE	38.5	39	19	T	fam533	7	Adenylyl and guanylyl cyclase catalytic domain-like	304	Alpha-beta plaits	DNA polymerase	DNA, RNA and nucleotide metabolism
reprseq106272	579	579	304.48.1	FALSE	38.5	39	19	T	fam533	7	Adenylyl and guanylyl cyclase catalytic domain-like	304	Alpha-beta plaits	DNA polymerase	DNA, RNA and nucleotide metabolism
reprseq106272	580	757	undetected	FALSE	38.5	39	19	T	fam533	7	undetected	undetected	undetected	DNA polymerase	DNA, RNA and nucleotide metabolism
reprseq033390	1	5	undetected	FALSE	39.5	40	19	T	fam5771	1	undetected	undetected	undetected	DNA polymerase	DNA, RNA and nucleotide metabolism
reprseq033390	6	8	304.48.1	FALSE	39.5	40	19	T	fam5771	1	Adenylyl and guanylyl cyclase catalytic domain-like	304	Alpha-beta plaits	DNA polymerase	DNA, RNA and nucleotide metabolism
reprseq033390	9	9	304.48.1	FALSE	39.5	40	19	T	fam5771	1	Adenylyl and guanylyl cyclase catalytic domain-like	304	Alpha-beta plaits	DNA polymerase	DNA, RNA and nucleotide metabolism
reprseq033390	10	10	304.48.1	FALSE	39.5	40	19	T	fam5771	1	Adenylyl and guanylyl cyclase catalytic domain-like	304	Alpha-beta plaits	DNA polymerase	DNA, RNA and nucleotide metabolism
reprseq033390	11	36	304.48.1	FALSE	39.5	40	19	T	fam5771	1	Adenylyl and guanylyl cyclase catalytic domain-like	304	Alpha-beta plaits	DNA polymerase	DNA, RNA and nucleotide metabolism
reprseq033390	37	37	multiple domains	TRUE	39.5	40	19	T	fam5771	1	multiple domains	multiple domains	multiple domains	DNA polymerase	DNA, RNA and nucleotide metabolism
reprseq033390	38	38	multiple domains	TRUE	39.5	40	19	T	fam5771	1	multiple domains	multiple domains	multiple domains	DNA polymerase	DNA, RNA and nucleotide metabolism
reprseq033390	39	86	multiple domains	TRUE	39.5	40	19	T	fam5771	1	multiple domains	multiple domains	multiple domains	DNA polymerase	DNA, RNA and nucleotide metabolism
reprseq033390	87	87	multiple domains	TRUE	39.5	40	19	T	fam5771	1	multiple domains	multiple domains	multiple domains	DNA polymerase	DNA, RNA and nucleotide metabolism
reprseq033390	88	190	304.48.1	FALSE	39.5	40	19	T	fam5771	1	Adenylyl and guanylyl cyclase catalytic domain-like	304	Alpha-beta plaits	DNA polymerase	DNA, RNA and nucleotide metabolism
reprseq033390	191	191	304.48.1	FALSE	39.5	40	19	T	fam5771	1	Adenylyl and guanylyl cyclase catalytic domain-like	304	Alpha-beta plaits	DNA polymerase	DNA, RNA and nucleotide metabolism
reprseq033390	192	356	undetected	FALSE	39.5	40	19	T	fam5771	1	undetected	undetected	undetected	DNA polymerase	DNA, RNA and nucleotide metabolism
reprseq041608	1	77	304.48.1	FALSE	40.5	41	19	T	fam6210	1	Adenylyl and guanylyl cyclase catalytic domain-like	304	Alpha-beta plaits	DNA polymerase	DNA, RNA and nucleotide metabolism
reprseq041608	78	78	304.48.1	FALSE	40.5	41	19	T	fam6210	1	Adenylyl and guanylyl cyclase catalytic domain-like	304	Alpha-beta plaits	DNA polymerase	DNA, RNA and nucleotide metabolism
reprseq047659	1	19	undetected	FALSE	41.5	42	19	T	fam699	3	undetected	undetected	undetected	DNA polymerase	DNA, RNA and nucleotide metabolism
reprseq047659	20	22	304.48.1	FALSE	41.5	42	19	T	fam699	3	Adenylyl and guanylyl cyclase catalytic domain-like	304	Alpha-beta plaits	DNA polymerase	DNA, RNA and nucleotide metabolism
reprseq047659	23	23	multiple domains	TRUE	41.5	42	19	T	fam699	3	multiple domains	multiple domains	multiple domains	DNA polymerase	DNA, RNA and nucleotide metabolism
reprseq047659	24	98	multiple domains	TRUE	41.5	42	19	T	fam699	3	multiple domains	multiple domains	multiple domains	DNA polymerase	DNA, RNA and nucleotide metabolism
reprseq047659	99	99	multiple domains	TRUE	41.5	42	19	T	fam699	3	multiple domains	multiple domains	multiple domains	DNA polymerase	DNA, RNA and nucleotide metabolism
reprseq047659	100	286	304.48.1	FALSE	41.5	42	19	T	fam699	3	Adenylyl and guanylyl cyclase catalytic domain-like	304	Alpha-beta plaits	DNA polymerase	DNA, RNA and nucleotide metabolism
reprseq047659	287	287	multiple domains	TRUE	41.5	42	19	T	fam699	3	multiple domains	multiple domains	multiple domains	DNA polymerase	DNA, RNA and nucleotide metabolism
reprseq047659	288	289	multiple domains	TRUE	41.5	42	19	T	fam699	3	multiple domains	multiple domains	multiple domains	DNA polymerase	DNA, RNA and nucleotide metabolism
reprseq047659	290	451	4969.1.1	FALSE	41.5	42	19	T	fam699	3	thumb domain in bacteriophage RB69-like DNA polymerase I	4969	NO_X_NAME	DNA polymerase	DNA, RNA and nucleotide metabolism
reprseq047659	452	452	4969.1.1	FALSE	41.5	42	19	T	fam699	3	thumb domain in bacteriophage RB69-like DNA polymerase I	4969	NO_X_NAME	DNA polymerase	DNA, RNA and nucleotide metabolism
reprseq047659	453	466	4969.1.1	FALSE	41.5	42	19	T	fam699	3	thumb domain in bacteriophage RB69-like DNA polymerase I	4969	NO_X_NAME	DNA polymerase	DNA, RNA and nucleotide metabolism
reprseq047659	467	468	4969.1.1	FALSE	41.5	42	19	T	fam699	3	thumb domain in bacteriophage RB69-like DNA polymerase I	4969	NO_X_NAME	DNA polymerase	DNA, RNA and nucleotide metabolism
reprseq047659	469	470	undetected	FALSE	41.5	42	19	T	fam699	3	undetected	undetected	undetected	DNA polymerase	DNA, RNA and nucleotide metabolism
reprseq099241	1	53	undetected	FALSE	42.5	43	19	T	fam973	15	undetected	undetected	undetected	DNA polymerase	DNA, RNA and nucleotide metabolism
reprseq099241	54	55	304.48.1	FALSE	42.5	43	19	T	fam973	15	Adenylyl and guanylyl cyclase catalytic domain-like	304	Alpha-beta plaits	DNA polymerase	DNA, RNA and nucleotide metabolism
reprseq099241	56	56	304.48.1	FALSE	42.5	43	19	T	fam973	15	Adenylyl and guanylyl cyclase catalytic domain-like	304	Alpha-beta plaits	DNA polymerase	DNA, RNA and nucleotide metabolism
reprseq099241	57	71	304.48.1	FALSE	42.5	43	19	T	fam973	15	Adenylyl and guanylyl cyclase catalytic domain-like	304	Alpha-beta plaits	DNA polymerase	DNA, RNA and nucleotide metabolism
reprseq099241	72	162	304.48.1	FALSE	42.5	43	19	T	fam973	15	Adenylyl and guanylyl cyclase catalytic domain-like	304	Alpha-beta plaits	DNA polymerase	DNA, RNA and nucleotide metabolism
reprseq099241	163	163	304.48.1	FALSE	42.5	43	19	T	fam973	15	Adenylyl and guanylyl cyclase catalytic domain-like	304	Alpha-beta plaits	DNA polymerase	DNA, RNA and nucleotide metabolism
reprseq075365	1	14	undetected	FALSE	43.5	44	19	T	fam12681	5	undetected	undetected	undetected	DNA polymerase	DNA, RNA and nucleotide metabolism
reprseq075365	15	15	316.1.1	FALSE	43.5	44	19	T	fam12681	5	Nucleotidyltransferase	316	Nucleotidyltransferase-like	DNA polymerase	DNA, RNA and nucleotide metabolism
reprseq075365	16	16	316.1.1	FALSE	43.5	44	19	T	fam12681	5	Nucleotidyltransferase	316	Nucleotidyltransferase-like	DNA polymerase	DNA, RNA and nucleotide metabolism
reprseq075365	17	17	316.1.1	FALSE	43.5	44	19	T	fam12681	5	Nucleotidyltransferase	316	Nucleotidyltransferase-like	DNA polymerase	DNA, RNA and nucleotide metabolism
reprseq075365	18	19	316.1.1	FALSE	43.5	44	19	T	fam12681	5	Nucleotidyltransferase	316	Nucleotidyltransferase-like	DNA polymerase	DNA, RNA and nucleotide metabolism
reprseq075365	20	20	316.1.1	FALSE	43.5	44	19	T	fam12681	5	Nucleotidyltransferase	316	Nucleotidyltransferase-like	DNA polymerase	DNA, RNA and nucleotide metabolism
reprseq075365	21	190	316.1.1	FALSE	43.5	44	19	T	fam12681	5	Nucleotidyltransferase	316	Nucleotidyltransferase-like	DNA polymerase	DNA, RNA and nucleotide metabolism
reprseq075365	191	340	undetected	FALSE	43.5	44	19	T	fam12681	5	undetected	undetected	undetected	DNA polymerase	DNA, RNA and nucleotide metabolism
reprseq004030	1	2	undetected	FALSE	44.5	45	19	T	fam2387	5	undetected	undetected	undetected	DNA polymerase	DNA, RNA and nucleotide metabolism
reprseq004030	3	5	316.1.1	FALSE	44.5	45	19	T	fam2387	5	Nucleotidyltransferase	316	Nucleotidyltransferase-like	DNA polymerase	DNA, RNA and nucleotide metabolism
reprseq004030	6	7	316.1.1	FALSE	44.5	45	19	T	fam2387	5	Nucleotidyltransferase	316	Nucleotidyltransferase-like	DNA polymerase	DNA, RNA and nucleotide metabolism
reprseq004030	8	288	316.1.1	FALSE	44.5	45	19	T	fam2387	5	Nucleotidyltransferase	316	Nucleotidyltransferase-like	DNA polymerase	DNA, RNA and nucleotide metabolism
reprseq004030	289	288	undetected	FALSE	44.5	45	19	T	fam2387	5	undetected	undetected	undetected	DNA polymerase	DNA, RNA and nucleotide metabolism
reprseq004030	289	301	3584.1.1	FALSE	44.5	45	19	T	fam2387	5	DNA polymerase III finger domain	3584	NO_X_NAME	DNA polymerase	DNA, RNA and nucleotide metabolism
reprseq004030	302	469	3584.1.1	FALSE	44.5	45	19	T	fam2387	5	DNA polymerase III finger domain	3584	NO_X_NAME	DNA polymerase	DNA, RNA and nucleotide metabolism
reprseq004030	470	499	multiple domains	TRUE	44.5	45	19	T	fam2387	5	multiple domains	multiple domains	multiple domains	DNA polymerase	DNA, RNA and nucleotide metabolism
reprseq004030	500	499	102.1.1	FALSE	44.5	45	19	T	fam2387	5	SAM domain-like	102	HhH/H2TH	DNA polymerase	DNA, RNA and nucleotide metabolism
reprseq004030	500	616	102.1.1	FALSE	44.5	45	19	T	fam2387	5	SAM domain-like	102	HhH/H2TH	DNA polymerase	DNA, RNA and nucleotide metabolism
reprseq004030	617	618	102.1.1	FALSE	44.5	45	19	T	fam2387	5	SAM domain-like	102	HhH/H2TH	DNA polymerase	DNA, RNA and nucleotide metabolism
reprseq004030	619	770	undetected	FALSE	44.5	45	19	T	fam2387	5	undetected	undetected	undetected	DNA polymerase	DNA, RNA and nucleotide metabolism
reprseq066459	1	679	undetected	FALSE	45.5	46	19	T	fam694	1	undetected	undetected	undetected	DNA polymerase	DNA, RNA and nucleotide metabolism
reprseq066459	680	750	316.1.1	FALSE	45.5	46	19	T	fam694	1	Nucleotidyltransferase	316	Nucleotidyltransferase-like	DNA polymerase	DNA, RNA and nucleotide metabolism
reprseq066459	751	751	316.1.1	FALSE	45.5	46	19	T	fam694	1	Nucleotidyltransferase	316	Nucleotidyltransferase-like	DNA polymerase	DNA, RNA and nucleotide metabolism
reprseq066459	752	1025	316.1.1	FALSE	45.5	46	19	T	fam694	1	Nucleotidyltransferase	316	Nucleotidyltransferase-like	DNA polymerase	DNA, RNA and nucleotide metabolism
reprseq066459	1026	1025	undetected	FALSE	45.5	46	19	T	fam694	1	undetected	undetected	undetected	DNA polymerase	DNA, RNA and nucleotide metabolism
reprseq066459	1026	1057	3584.1.1	FALSE	45.5	46	19	T	fam694	1	DNA polymerase III finger domain	3584	NO_X_NAME	DNA polymerase	DNA, RNA and nucleotide metabolism
reprseq066459	1058	1230	3584.1.1	FALSE	45.5	46	19	T	fam694	1	DNA polymerase III finger domain	3584	NO_X_NAME	DNA polymerase	DNA, RNA and nucleotide metabolism
reprseq066459	1231	1260	multiple domains	TRUE	45.5	46	19	T	fam694	1	multiple domains	multiple domains	multiple domains	DNA polymerase	DNA, RNA and nucleotide metabolism
reprseq066459	1261	1260	102.1.1	FALSE	45.5	46	19	T	fam694	1	SAM domain-like	102	HhH/H2TH	DNA polymerase	DNA, RNA and nucleotide metabolism
reprseq066459	1261	1379	102.1.1	FALSE	45.5	46	19	T	fam694	1	SAM domain-like	102	HhH/H2TH	DNA polymerase	DNA, RNA and nucleotide metabolism
reprseq066459	1380	1390	102.1.1	FALSE	45.5	46	19	T	fam694	1	SAM domain-like	102	HhH/H2TH	DNA polymerase	DNA, RNA and nucleotide metabolism
reprseq066459	1391	1655	undetected	FALSE	45.5	46	19	T	fam694	1	undetected	undetected	undetected	DNA polymerase	DNA, RNA and nucleotide metabolism
reprseq117709	1	175	undetected	FALSE	46.5	47	19	T	fam2387	5	undetected	undetected	undetected	DNA polymerase	DNA, RNA and nucleotide metabolism
reprseq117709	176	207	3584.1.1	FALSE	46.5	47	19	T	fam2387	5	DNA polymerase III finger domain	3584	NO_X_NAME	DNA polymerase	DNA, RNA and nucleotide metabolism
reprseq117709	208	379	3584.1.1	FALSE	46.5	47	19	T	fam2387	5	DNA polymerase III finger domain	3584	NO_X_NAME	DNA polymerase	DNA, RNA and nucleotide metabolism
reprseq117709	380	409	multiple domains	TRUE	46.5	47	19	T	fam2387	5	multiple domains	multiple domains	multiple domains	DNA polymerase	DNA, RNA and nucleotide metabolism
reprseq117709	410	409	102.1.1	FALSE	46.5	47	19	T	fam2387	5	SAM domain-like	102	HhH/H2TH	DNA polymerase	DNA, RNA and nucleotide metabolism
reprseq117709	410	529	102.1.1	FALSE	46.5	47	19	T	fam2387	5	SAM domain-like	102	HhH/H2TH	DNA polymerase	DNA, RNA and nucleotide metabolism
reprseq117709	530	536	102.1.1	FALSE	46.5	47	19	T	fam2387	5	SAM domain-like	102	HhH/H2TH	DNA polymerase	DNA, RNA and nucleotide metabolism
reprseq117709	537	804	undetected	FALSE	46.5	47	19	T	fam2387	5	undetected	undetected	undetected	DNA polymerase	DNA, RNA and nucleotide metabolism
reprseq075215	1	61	undetected	FALSE	47.5	48	19	T	fam3673	2	undetected	undetected	undetected	DNA polymerase	DNA, RNA and nucleotide metabolism
reprseq075215	62	93	3584.1.1	FALSE	47.5	48	19	T	fam3673	2	DNA polymerase III finger domain	3584	NO_X_NAME	DNA polymerase	DNA, RNA and nucleotide metabolism
reprseq075215	94	266	3584.1.1	FALSE	47.5	48	19	T	fam3673	2	DNA polymerase III finger domain	3584	NO_X_NAME	DNA polymerase	DNA, RNA and nucleotide metabolism
reprseq075215	267	296	multiple domains	TRUE	47.5	48	19	T	fam3673	2	multiple domains	multiple domains	multiple domains	DNA polymerase	DNA, RNA and nucleotide metabolism
reprseq075215	297	296	102.1.1	FALSE	47.5	48	19	T	fam3673	2	SAM domain-like	102	HhH/H2TH	DNA polymerase	DNA, RNA and nucleotide metabolism
reprseq075215	297	415	102.1.1	FALSE	47.5	48	19	T	fam3673	2	SAM domain-like	102	HhH/H2TH	DNA polymerase	DNA, RNA and nucleotide metabolism
reprseq075215	416	424	102.1.1	FALSE	47.5	48	19	T	fam3673	2	SAM domain-like	102	HhH/H2TH	DNA polymerase	DNA, RNA and nucleotide metabolism
reprseq075215	425	692	undetected	FALSE	47.5	48	19	T	fam3673	2	undetected	undetected	undetected	DNA polymerase	DNA, RNA and nucleotide metabolism
reprseq129261	1	1	undetected	FALSE	48.5	49	19	T	fam7057	5	undetected	undetected	undetected	DNA polymerase	DNA, RNA and nucleotide metabolism
reprseq129261	2	2	4239.1.1	FALSE	48.5	49	19	T	fam7057	5	DNA polymerase III theta subunit-like	4239	DNA polymerase III theta subunit-like	DNA polymerase	DNA, RNA and nucleotide metabolism
reprseq129261	3	10	4239.1.1	FALSE	48.5	49	19	T	fam7057	5	DNA polymerase III theta subunit-like	4239	DNA polymerase III theta subunit-like	DNA polymerase	DNA, RNA and nucleotide metabolism
reprseq129261	11	70	multiple domains	TRUE	48.5	49	19	T	fam7057	5	multiple domains	multiple domains	multiple domains	DNA polymerase	DNA, RNA and nucleotide metabolism
reprseq129261	71	76	4239.1.1	FALSE	48.5	49	19	T	fam7057	5	DNA polymerase III theta subunit-like	4239	DNA polymerase III theta subunit-like	DNA polymerase	DNA, RNA and nucleotide metabolism
reprseq129261	77	77	4239.1.1	FALSE	48.5	49	19	T	fam7057	5	DNA polymerase III theta subunit-like	4239	DNA polymerase III theta subunit-like	DNA polymerase	DNA, RNA and nucleotide metabolism
reprseq129261	78	80	undetected	FALSE	48.5	49	19	T	fam7057	5	undetected	undetected	undetected	DNA polymerase	DNA, RNA and nucleotide metabolism
reprseq006409	1	72	4964.1.1	FALSE	49.5	50	19	T	fam31411	2	helical bundle in Bacillus stearothermophilus-like DNA polymerase I	4964	NO_X_NAME	DNA polymerase	DNA, RNA and nucleotide metabolism
reprseq006409	73	73	multiple domains	TRUE	49.5	50	19	T	fam31411	2	multiple domains	multiple domains	multiple domains	DNA polymerase	DNA, RNA and nucleotide metabolism
reprseq006409	74	92	multiple domains	TRUE	49.5	50	19	T	fam31411	2	multiple domains	multiple domains	multiple domains	DNA polymerase	DNA, RNA and nucleotide metabolism
reprseq006409	93	116	multiple domains	TRUE	49.5	50	19	T	fam31411	2	multiple domains	multiple domains	multiple domains	DNA polymerase	DNA, RNA and nucleotide metabolism
reprseq006409	117	183	304.48.1	FALSE	49.5	50	19	T	fam31411	2	Adenylyl and guanylyl cyclase catalytic domain-like	304	Alpha-beta plaits	DNA polymerase	DNA, RNA and nucleotide metabolism
reprseq006409	184	184	304.48.1	FALSE	49.5	50	19	T	fam31411	2	Adenylyl and guanylyl cyclase catalytic domain-like	304	Alpha-beta plaits	DNA polymerase	DNA, RNA and nucleotide metabolism
reprseq006409	185	187	304.48.1	FALSE	49.5	50	19	T	fam31411	2	Adenylyl and guanylyl cyclase catalytic domain-like	304	Alpha-beta plaits	DNA polymerase	DNA, RNA and nucleotide metabolism
reprseq006409	188	274	undetected	FALSE	49.5	50	19	T	fam31411	2	undetected	undetected	undetected	DNA polymerase	DNA, RNA and nucleotide metabolism
reprseq075860	1	27	undetected	FALSE	50.5	51	19	T	fam347	32	undetected	undetected	undetected	DNA polymerase	DNA, RNA and nucleotide metabolism
reprseq075860	28	42	4964.1.1	FALSE	50.5	51	19	T	fam347	32	helical bundle in Bacillus stearothermophilus-like DNA polymerase I	4964	NO_X_NAME	DNA polymerase	DNA, RNA and nucleotide metabolism
reprseq075860	43	44	4964.1.1	FALSE	50.5	51	19	T	fam347	32	helical bundle in Bacillus stearothermophilus-like DNA polymerase I	4964	NO_X_NAME	DNA polymerase	DNA, RNA and nucleotide metabolism
reprseq075860	45	45	4964.1.1	FALSE	50.5	51	19	T	fam347	32	helical bundle in Bacillus stearothermophilus-like DNA polymerase I	4964	NO_X_NAME	DNA polymerase	DNA, RNA and nucleotide metabolism
reprseq075860	46	46	4964.1.1	FALSE	50.5	51	19	T	fam347	32	helical bundle in Bacillus stearothermophilus-like DNA polymerase I	4964	NO_X_NAME	DNA polymerase	DNA, RNA and nucleotide metabolism
reprseq075860	47	47	4964.1.1	FALSE	50.5	51	19	T	fam347	32	helical bundle in Bacillus stearothermophilus-like DNA polymerase I	4964	NO_X_NAME	DNA polymerase	DNA, RNA and nucleotide metabolism
reprseq075860	48	141	4964.1.1	FALSE	50.5	51	19	T	fam347	32	helical bundle in Bacillus stearothermophilus-like DNA polymerase I	4964	NO_X_NAME	DNA polymerase	DNA, RNA and nucleotide metabolism
reprseq075860	142	150	multiple domains	TRUE	50.5	51	19	T	fam347	32	multiple domains	multiple domains	multiple domains	DNA polymerase	DNA, RNA and nucleotide metabolism
reprseq075860	151	165	multiple domains	TRUE	50.5	51	19	T	fam347	32	multiple domains	multiple domains	multiple domains	DNA polymerase	DNA, RNA and nucleotide metabolism
reprseq075860	166	167	multiple domains	TRUE	50.5	51	19	T	fam347	32	multiple domains	multiple domains	multiple domains	DNA polymerase	DNA, RNA and nucleotide metabolism
reprseq075860	168	170	multiple domains	TRUE	50.5	51	19	T	fam347	32	multiple domains	multiple domains	multiple domains	DNA polymerase	DNA, RNA and nucleotide metabolism
reprseq075860	171	173	multiple domains	TRUE	50.5	51	19	T	fam347	32	multiple domains	multiple domains	multiple domains	DNA polymerase	DNA, RNA and nucleotide metabolism
reprseq075860	174	174	multiple domains	TRUE	50.5	51	19	T	fam347	32	multiple domains	multiple domains	multiple domains	DNA polymerase	DNA, RNA and nucleotide metabolism
reprseq075860	175	179	multiple domains	TRUE	50.5	51	19	T	fam347	32	multiple domains	multiple domains	multiple domains	DNA polymerase	DNA, RNA and nucleotide metabolism
reprseq075860	180	185	multiple domains	TRUE	50.5	51	19	T	fam347	32	multiple domains	multiple domains	multiple domains	DNA polymerase	DNA, RNA and nucleotide metabolism
reprseq075860	186	193	multiple domains	TRUE	50.5	51	19	T	fam347	32	multiple domains	multiple domains	multiple domains	DNA polymerase	DNA, RNA and nucleotide metabolism
reprseq075860	194	266	304.48.1	FALSE	50.5	51	19	T	fam347	32	Adenylyl and guanylyl cyclase catalytic domain-like	304	Alpha-beta plaits	DNA polymerase	DNA, RNA and nucleotide metabolism
reprseq075860	267	267	304.48.1	FALSE	50.5	51	19	T	fam347	32	Adenylyl and guanylyl cyclase catalytic domain-like	304	Alpha-beta plaits	DNA polymerase	DNA, RNA and nucleotide metabolism
reprseq075860	268	270	304.48.1	FALSE	50.5	51	19	T	fam347	32	Adenylyl and guanylyl cyclase catalytic domain-like	304	Alpha-beta plaits	DNA polymerase	DNA, RNA and nucleotide metabolism
reprseq075860	271	320	undetected	FALSE	50.5	51	19	T	fam347	32	undetected	undetected	undetected	DNA polymerase	DNA, RNA and nucleotide metabolism
reprseq033283	1	4	undetected	FALSE	51.5	52	19	T	fam347	3	undetected	undetected	undetected	DNA polymerase	DNA, RNA and nucleotide metabolism
reprseq033283	5	19	4964.1.1	FALSE	51.5	52	19	T	fam347	3	helical bundle in Bacillus stearothermophilus-like DNA polymerase I	4964	NO_X_NAME	DNA polymerase	DNA, RNA and nucleotide metabolism
reprseq033283	20	21	4964.1.1	FALSE	51.5	52	19	T	fam347	3	helical bundle in Bacillus stearothermophilus-like DNA polymerase I	4964	NO_X_NAME	DNA polymerase	DNA, RNA and nucleotide metabolism
reprseq033283	22	22	4964.1.1	FALSE	51.5	52	19	T	fam347	3	helical bundle in Bacillus stearothermophilus-like DNA polymerase I	4964	NO_X_NAME	DNA polymerase	DNA, RNA and nucleotide metabolism
reprseq033283	23	23	4964.1.1	FALSE	51.5	52	19	T	fam347	3	helical bundle in Bacillus stearothermophilus-like DNA polymerase I	4964	NO_X_NAME	DNA polymerase	DNA, RNA and nucleotide metabolism
reprseq033283	24	28	4964.1.1	FALSE	51.5	52	19	T	fam347	3	helical bundle in Bacillus stearothermophilus-like DNA polymerase I	4964	NO_X_NAME	DNA polymerase	DNA, RNA and nucleotide metabolism
reprseq033283	29	146	4964.1.1	FALSE	51.5	52	19	T	fam347	3	helical bundle in Bacillus stearothermophilus-like DNA polymerase I	4964	NO_X_NAME	DNA polymerase	DNA, RNA and nucleotide metabolism
reprseq033283	147	147	4964.1.1	FALSE	51.5	52	19	T	fam347	3	helical bundle in Bacillus stearothermophilus-like DNA polymerase I	4964	NO_X_NAME	DNA polymerase	DNA, RNA and nucleotide metabolism
reprseq033283	148	148	4964.1.1	FALSE	51.5	52	19	T	fam347	3	helical bundle in Bacillus stearothermophilus-like DNA polymerase I	4964	NO_X_NAME	DNA polymerase	DNA, RNA and nucleotide metabolism
reprseq033283	149	187	4964.1.1	FALSE	51.5	52	19	T	fam347	3	helical bundle in Bacillus stearothermophilus-like DNA polymerase I	4964	NO_X_NAME	DNA polymerase	DNA, RNA and nucleotide metabolism
reprseq033283	188	332	undetected	FALSE	51.5	52	19	T	fam347	3	undetected	undetected	undetected	DNA polymerase	DNA, RNA and nucleotide metabolism
reprseq001313	1	3	4964.1.1	FALSE	52.5	53	19	T	fam3677	27	helical bundle in Bacillus stearothermophilus-like DNA polymerase I	4964	NO_X_NAME	DNA polymerase	DNA, RNA and nucleotide metabolism
reprseq001313	4	5	4964.1.1	FALSE	52.5	53	19	T	fam3677	27	helical bundle in Bacillus stearothermophilus-like DNA polymerase I	4964	NO_X_NAME	DNA polymerase	DNA, RNA and nucleotide metabolism
reprseq001313	6	97	4964.1.1	FALSE	52.5	53	19	T	fam3677	27	helical bundle in Bacillus stearothermophilus-like DNA polymerase I	4964	NO_X_NAME	DNA polymerase	DNA, RNA and nucleotide metabolism
reprseq001313	98	113	multiple domains	TRUE	52.5	53	19	T	fam3677	27	multiple domains	multiple domains	multiple domains	DNA polymerase	DNA, RNA and nucleotide metabolism
reprseq001313	114	114	multiple domains	TRUE	52.5	53	19	T	fam3677	27	multiple domains	multiple domains	multiple domains	DNA polymerase	DNA, RNA and nucleotide metabolism
reprseq001313	115	117	multiple domains	TRUE	52.5	53	19	T	fam3677	27	multiple domains	multiple domains	multiple domains	DNA polymerase	DNA, RNA and nucleotide metabolism
reprseq001313	118	120	multiple domains	TRUE	52.5	53	19	T	fam3677	27	multiple domains	multiple domains	multiple domains	DNA polymerase	DNA, RNA and nucleotide metabolism
reprseq001313	120	121	multiple domains	TRUE	52.5	53	19	T	fam3677	27	multiple domains	multiple domains	multiple domains	DNA polymerase	DNA, RNA and nucleotide metabolism
reprseq001313	122	122	multiple domains	TRUE	52.5	53	19	T	fam3677	27	multiple domains	multiple domains	multiple domains	DNA polymerase	DNA, RNA and nucleotide metabolism
reprseq001313	123	126	multiple domains	TRUE	52.5	53	19	T	fam3677	27	multiple domains	multiple domains	multiple domains	DNA polymerase	DNA, RNA and nucleotide metabolism
reprseq001313	127	132	multiple domains	TRUE	52.5	53	19	T	fam3677	27	multiple domains	multiple domains	multiple domains	DNA polymerase	DNA, RNA and nucleotide metabolism
reprseq001313	133	140	multiple domains	TRUE	52.5	53	19	T	fam3677	27	multiple domains	multiple domains	multiple domains	DNA polymerase	DNA, RNA and nucleotide metabolism
reprseq001313	141	216	304.48.1	FALSE	52.5	53	19	T	fam3677	27	Adenylyl and guanylyl cyclase catalytic domain-like	304	Alpha-beta plaits	DNA polymerase	DNA, RNA and nucleotide metabolism
reprseq001313	217	217	304.48.1	FALSE	52.5	53	19	T	fam3677	27	Adenylyl and guanylyl cyclase catalytic domain-like	304	Alpha-beta plaits	DNA polymerase	DNA, RNA and nucleotide metabolism
reprseq001313	218	220	304.48.1	FALSE	52.5	53	19	T	fam3677	27	Adenylyl and guanylyl cyclase catalytic domain-like	304	Alpha-beta plaits	DNA polymerase	DNA, RNA and nucleotide metabolism
reprseq001313	221	274	undetected	FALSE	52.5	53	19	T	fam3677	27	undetected	undetected	undetected	DNA polymerase	DNA, RNA and nucleotide metabolism
reprseq042123	1	1	4964.1.1	FALSE	53.5	54	19	T	fam973	4	helical bundle in Bacillus stearothermophilus-like DNA polymerase I	4964	NO_X_NAME	DNA polymerase	DNA, RNA and nucleotide metabolism
reprseq042123	2	53	4964.1.1	FALSE	53.5	54	19	T	fam973	4	helical bundle in Bacillus stearothermophilus-like DNA polymerase I	4964	NO_X_NAME	DNA polymerase	DNA, RNA and nucleotide metabolism
reprseq042123	54	54	multiple domains	TRUE	53.5	54	19	T	fam973	4	multiple domains	multiple domains	multiple domains	DNA polymerase	DNA, RNA and nucleotide metabolism
reprseq042123	55	55	multiple domains	TRUE	53.5	54	19	T	fam973	4	multiple domains	multiple domains	multiple domains	DNA polymerase	DNA, RNA and nucleotide metabolism
reprseq042123	56	71	multiple domains	TRUE	53.5	54	19	T	fam973	4	multiple domains	multiple domains	multiple domains	DNA polymerase	DNA, RNA and nucleotide metabolism
reprseq042123	72	80	multiple domains	TRUE	53.5	54	19	T	fam973	4	multiple domains	multiple domains	multiple domains	DNA polymerase	DNA, RNA and nucleotide metabolism
reprseq042123	81	86	multiple domains	TRUE	53.5	54	19	T	fam973	4	multiple domains	multiple domains	multiple domains	DNA polymerase	DNA, RNA and nucleotide metabolism
reprseq042123	87	163	304.48.1	FALSE	53.5	54	19	T	fam973	4	Adenylyl and guanylyl cyclase catalytic domain-like	304	Alpha-beta plaits	DNA polymerase	DNA, RNA and nucleotide metabolism
reprseq042123	164	164	304.48.1	FALSE	53.5	54	19	T	fam973	4	Adenylyl and guanylyl cyclase catalytic domain-like	304	Alpha-beta plaits	DNA polymerase	DNA, RNA and nucleotide metabolism
reprseq013273	1	147	undetected	FALSE	54.5	55	19	T	fam699	8	undetected	undetected	undetected	DNA polymerase	DNA, RNA and nucleotide metabolism
reprseq013273	148	148	4969.1.1	FALSE	54.5	55	19	T	fam699	8	thumb domain in bacteriophage RB69-like DNA polymerase I	4969	NO_X_NAME	DNA polymerase	DNA, RNA and nucleotide metabolism
reprseq013273	149	310	4969.1.1	FALSE	54.5	55	19	T	fam699	8	thumb domain in bacteriophage RB69-like DNA polymerase I	4969	NO_X_NAME	DNA polymerase	DNA, RNA and nucleotide metabolism
reprseq013273	311	312	4969.1.1	FALSE	54.5	55	19	T	fam699	8	thumb domain in bacteriophage RB69-like DNA polymerase I	4969	NO_X_NAME	DNA polymerase	DNA, RNA and nucleotide metabolism
reprseq013273	313	320	4969.1.1	FALSE	54.5	55	19	T	fam699	8	thumb domain in bacteriophage RB69-like DNA polymerase I	4969	NO_X_NAME	DNA polymerase	DNA, RNA and nucleotide metabolism
reprseq015057	1	164	undetected	FALSE	55.5	56	19	T	fam14432	2	undetected	undetected	undetected	DNA polymerase	DNA, RNA and nucleotide metabolism
reprseq015057	165	165	4970.1.1	FALSE	55.5	56	19	T	fam14432	2	fingers domain in bacteriophage RB69-like DNA polymerase I	4970	NO_X_NAME	DNA polymerase	DNA, RNA and nucleotide metabolism
reprseq015057	166	171	4970.1.1	FALSE	55.5	56	19	T	fam14432	2	fingers domain in bacteriophage RB69-like DNA polymerase I	4970	NO_X_NAME	DNA polymerase	DNA, RNA and nucleotide metabolism
reprseq015057	172	377	4970.1.1	FALSE	55.5	56	19	T	fam14432	2	fingers domain in bacteriophage RB69-like DNA polymerase I	4970	NO_X_NAME	DNA polymerase	DNA, RNA and nucleotide metabolism
reprseq117903	1	65	undetected	FALSE	56.5	57	19	T	fam1572	45	undetected	undetected	undetected	DNA polymerase	DNA, RNA and nucleotide metabolism
reprseq117903	66	67	4970.1.1	FALSE	56.5	57	19	T	fam1572	45	fingers domain in bacteriophage RB69-like DNA polymerase I	4970	NO_X_NAME	DNA polymerase	DNA, RNA and nucleotide metabolism
reprseq117903	68	259	4970.1.1	FALSE	56.5	57	19	T	fam1572	45	fingers domain in bacteriophage RB69-like DNA polymerase I	4970	NO_X_NAME	DNA polymerase	DNA, RNA and nucleotide metabolism
reprseq117903	260	260	4970.1.1	FALSE	56.5	57	19	T	fam1572	45	fingers domain in bacteriophage RB69-like DNA polymerase I	4970	NO_X_NAME	DNA polymerase	DNA, RNA and nucleotide metabolism
reprseq117903	261	264	4970.1.1	FALSE	56.5	57	19	T	fam1572	45	fingers domain in bacteriophage RB69-like DNA polymerase I	4970	NO_X_NAME	DNA polymerase	DNA, RNA and nucleotide metabolism
reprseq117903	265	265	4970.1.1	FALSE	56.5	57	19	T	fam1572	45	fingers domain in bacteriophage RB69-like DNA polymerase I	4970	NO_X_NAME	DNA polymerase	DNA, RNA and nucleotide metabolism
reprseq117903	266	265	undetected	FALSE	56.5	57	19	T	fam1572	45	undetected	undetected	undetected	DNA polymerase	DNA, RNA and nucleotide metabolism
reprseq117903	266	284	4964.1.1	FALSE	56.5	57	19	T	fam1572	45	helical bundle in Bacillus stearothermophilus-like DNA polymerase I	4964	NO_X_NAME	DNA polymerase	DNA, RNA and nucleotide metabolism
reprseq117903	285	285	4964.1.1	FALSE	56.5	57	19	T	fam1572	45	helical bundle in Bacillus stearothermophilus-like DNA polymerase I	4964	NO_X_NAME	DNA polymerase	DNA, RNA and nucleotide metabolism
reprseq117903	286	286	4964.1.1	FALSE	56.5	57	19	T	fam1572	45	helical bundle in Bacillus stearothermophilus-like DNA polymerase I	4964	NO_X_NAME	DNA polymerase	DNA, RNA and nucleotide metabolism
reprseq117903	287	287	4964.1.1	FALSE	56.5	57	19	T	fam1572	45	helical bundle in Bacillus stearothermophilus-like DNA polymerase I	4964	NO_X_NAME	DNA polymerase	DNA, RNA and nucleotide metabolism
reprseq117903	288	370	4964.1.1	FALSE	56.5	57	19	T	fam1572	45	helical bundle in Bacillus stearothermophilus-like DNA polymerase I	4964	NO_X_NAME	DNA polymerase	DNA, RNA and nucleotide metabolism
reprseq117903	371	373	multiple domains	TRUE	56.5	57	19	T	fam1572	45	multiple domains	multiple domains	multiple domains	DNA polymerase	DNA, RNA and nucleotide metabolism
reprseq117903	374	374	multiple domains	TRUE	56.5	57	19	T	fam1572	45	multiple domains	multiple domains	multiple domains	DNA polymerase	DNA, RNA and nucleotide metabolism
reprseq117903	375	386	multiple domains	TRUE	56.5	57	19	T	fam1572	45	multiple domains	multiple domains	multiple domains	DNA polymerase	DNA, RNA and nucleotide metabolism
reprseq117903	387	387	multiple domains	TRUE	56.5	57	19	T	fam1572	45	multiple domains	multiple domains	multiple domains	DNA polymerase	DNA, RNA and nucleotide metabolism
reprseq117903	388	387	multiple domains	TRUE	56.5	57	19	T	fam1572	45	multiple domains	multiple domains	multiple domains	DNA polymerase	DNA, RNA and nucleotide metabolism
reprseq117903	388	397	multiple domains	TRUE	56.5	57	19	T	fam1572	45	multiple domains	multiple domains	multiple domains	DNA polymerase	DNA, RNA and nucleotide metabolism
reprseq117903	398	398	multiple domains	TRUE	56.5	57	19	T	fam1572	45	multiple domains	multiple domains	multiple domains	DNA polymerase	DNA, RNA and nucleotide metabolism
reprseq117903	399	399	multiple domains	TRUE	56.5	57	19	T	fam1572	45	multiple domains	multiple domains	multiple domains	DNA polymerase	DNA, RNA and nucleotide metabolism
reprseq117903	400	400	multiple domains	TRUE	56.5	57	19	T	fam1572	45	multiple domains	multiple domains	multiple domains	DNA polymerase	DNA, RNA and nucleotide metabolism
reprseq117903	401	401	multiple domains	TRUE	56.5	57	19	T	fam1572	45	multiple domains	multiple domains	multiple domains	DNA polymerase	DNA, RNA and nucleotide metabolism
reprseq117903	402	403	multiple domains	TRUE	56.5	57	19	T	fam1572	45	multiple domains	multiple domains	multiple domains	DNA polymerase	DNA, RNA and nucleotide metabolism
reprseq117903	404	411	multiple domains	TRUE	56.5	57	19	T	fam1572	45	multiple domains	multiple domains	multiple domains	DNA polymerase	DNA, RNA and nucleotide metabolism
reprseq117903	412	479	304.48.1	FALSE	56.5	57	19	T	fam1572	45	Adenylyl and guanylyl cyclase catalytic domain-like	304	Alpha-beta plaits	DNA polymerase	DNA, RNA and nucleotide metabolism
reprseq117903	480	480	304.48.1	FALSE	56.5	57	19	T	fam1572	45	Adenylyl and guanylyl cyclase catalytic domain-like	304	Alpha-beta plaits	DNA polymerase	DNA, RNA and nucleotide metabolism
reprseq000369	1	4	undetected	FALSE	57.5	58	19	T	fam1572	1	undetected	undetected	undetected	DNA polymerase	DNA, RNA and nucleotide metabolism
reprseq000369	5	6	4970.1.1	FALSE	57.5	58	19	T	fam1572	1	fingers domain in bacteriophage RB69-like DNA polymerase I	4970	NO_X_NAME	DNA polymerase	DNA, RNA and nucleotide metabolism
reprseq000369	7	301	4970.1.1	FALSE	57.5	58	19	T	fam1572	1	fingers domain in bacteriophage RB69-like DNA polymerase I	4970	NO_X_NAME	DNA polymerase	DNA, RNA and nucleotide metabolism
reprseq000369	302	313	4970.1.1	FALSE	57.5	58	19	T	fam1572	1	fingers domain in bacteriophage RB69-like DNA polymerase I	4970	NO_X_NAME	DNA polymerase	DNA, RNA and nucleotide metabolism
reprseq000369	314	314	4970.1.1	FALSE	57.5	58	19	T	fam1572	1	fingers domain in bacteriophage RB69-like DNA polymerase I	4970	NO_X_NAME	DNA polymerase	DNA, RNA and nucleotide metabolism
reprseq000369	315	371	undetected	FALSE	57.5	58	19	T	fam1572	1	undetected	undetected	undetected	DNA polymerase	DNA, RNA and nucleotide metabolism
reprseq000369	372	420	4964.1.1	FALSE	57.5	58	19	T	fam1572	1	helical bundle in Bacillus stearothermophilus-like DNA polymerase I	4964	NO_X_NAME	DNA polymerase	DNA, RNA and nucleotide metabolism
reprseq000369	421	518	4964.1.1	FALSE	57.5	58	19	T	fam1572	1	helical bundle in Bacillus stearothermophilus-like DNA polymerase I	4964	NO_X_NAME	DNA polymerase	DNA, RNA and nucleotide metabolism
reprseq000369	519	520	4964.1.1	FALSE	57.5	58	19	T	fam1572	1	helical bundle in Bacillus stearothermophilus-like DNA polymerase I	4964	NO_X_NAME	DNA polymerase	DNA, RNA and nucleotide metabolism
reprseq000369	521	521	4964.1.1	FALSE	57.5	58	19	T	fam1572	1	helical bundle in Bacillus stearothermophilus-like DNA polymerase I	4964	NO_X_NAME	DNA polymerase	DNA, RNA and nucleotide metabolism
reprseq000369	522	522	4964.1.1	FALSE	57.5	58	19	T	fam1572	1	helical bundle in Bacillus stearothermophilus-like DNA polymerase I	4964	NO_X_NAME	DNA polymerase	DNA, RNA and nucleotide metabolism
reprseq000369	523	523	4964.1.1	FALSE	57.5	58	19	T	fam1572	1	helical bundle in Bacillus stearothermophilus-like DNA polymerase I	4964	NO_X_NAME	DNA polymerase	DNA, RNA and nucleotide metabolism
reprseq000369	524	524	4964.1.1	FALSE	57.5	58	19	T	fam1572	1	helical bundle in Bacillus stearothermophilus-like DNA polymerase I	4964	NO_X_NAME	DNA polymerase	DNA, RNA and nucleotide metabolism
reprseq000369	525	531	4964.1.1	FALSE	57.5	58	19	T	fam1572	1	helical bundle in Bacillus stearothermophilus-like DNA polymerase I	4964	NO_X_NAME	DNA polymerase	DNA, RNA and nucleotide metabolism
reprseq000369	532	537	4964.1.1	FALSE	57.5	58	19	T	fam1572	1	helical bundle in Bacillus stearothermophilus-like DNA polymerase I	4964	NO_X_NAME	DNA polymerase	DNA, RNA and nucleotide metabolism
reprseq000369	538	540	4964.1.1	FALSE	57.5	58	19	T	fam1572	1	helical bundle in Bacillus stearothermophilus-like DNA polymerase I	4964	NO_X_NAME	DNA polymerase	DNA, RNA and nucleotide metabolism
reprseq000369	541	570	undetected	FALSE	57.5	58	19	T	fam1572	1	undetected	undetected	undetected	DNA polymerase	DNA, RNA and nucleotide metabolism
reprseq050265	1	179	undetected	FALSE	58.5	59	19	T	fam32	4	undetected	undetected	undetected	DNA polymerase	DNA, RNA and nucleotide metabolism
reprseq050265	180	190	4970.1.1	FALSE	58.5	59	19	T	fam32	4	fingers domain in bacteriophage RB69-like DNA polymerase I	4970	NO_X_NAME	DNA polymerase	DNA, RNA and nucleotide metabolism
reprseq050265	191	340	4970.1.1	FALSE	58.5	59	19	T	fam32	4	fingers domain in bacteriophage RB69-like DNA polymerase I	4970	NO_X_NAME	DNA polymerase	DNA, RNA and nucleotide metabolism
reprseq050265	341	341	4970.1.1	FALSE	58.5	59	19	T	fam32	4	fingers domain in bacteriophage RB69-like DNA polymerase I	4970	NO_X_NAME	DNA polymerase	DNA, RNA and nucleotide metabolism
reprseq050265	342	346	4970.1.1	FALSE	58.5	59	19	T	fam32	4	fingers domain in bacteriophage RB69-like DNA polymerase I	4970	NO_X_NAME	DNA polymerase	DNA, RNA and nucleotide metabolism
reprseq050265	347	346	undetected	FALSE	58.5	59	19	T	fam32	4	undetected	undetected	undetected	DNA polymerase	DNA, RNA and nucleotide metabolism
reprseq050265	347	361	4964.1.1	FALSE	58.5	59	19	T	fam32	4	helical bundle in Bacillus stearothermophilus-like DNA polymerase I	4964	NO_X_NAME	DNA polymerase	DNA, RNA and nucleotide metabolism
reprseq050265	362	363	4964.1.1	FALSE	58.5	59	19	T	fam32	4	helical bundle in Bacillus stearothermophilus-like DNA polymerase I	4964	NO_X_NAME	DNA polymerase	DNA, RNA and nucleotide metabolism
reprseq050265	364	364	4964.1.1	FALSE	58.5	59	19	T	fam32	4	helical bundle in Bacillus stearothermophilus-like DNA polymerase I	4964	NO_X_NAME	DNA polymerase	DNA, RNA and nucleotide metabolism
reprseq050265	365	365	4964.1.1	FALSE	58.5	59	19	T	fam32	4	helical bundle in Bacillus stearothermophilus-like DNA polymerase I	4964	NO_X_NAME	DNA polymerase	DNA, RNA and nucleotide metabolism
reprseq050265	366	368	4964.1.1	FALSE	58.5	59	19	T	fam32	4	helical bundle in Bacillus stearothermophilus-like DNA polymerase I	4964	NO_X_NAME	DNA polymerase	DNA, RNA and nucleotide metabolism
reprseq050265	369	481	4964.1.1	FALSE	58.5	59	19	T	fam32	4	helical bundle in Bacillus stearothermophilus-like DNA polymerase I	4964	NO_X_NAME	DNA polymerase	DNA, RNA and nucleotide metabolism
reprseq050265	482	498	multiple domains	TRUE	58.5	59	19	T	fam32	4	multiple domains	multiple domains	multiple domains	DNA polymerase	DNA, RNA and nucleotide metabolism
reprseq050265	499	501	multiple domains	TRUE	58.5	59	19	T	fam32	4	multiple domains	multiple domains	multiple domains	DNA polymerase	DNA, RNA and nucleotide metabolism
reprseq050265	502	502	multiple domains	TRUE	58.5	59	19	T	fam32	4	multiple domains	multiple domains	multiple domains	DNA polymerase	DNA, RNA and nucleotide metabolism
reprseq050265	503	510	multiple domains	TRUE	58.5	59	19	T	fam32	4	multiple domains	multiple domains	multiple domains	DNA polymerase	DNA, RNA and nucleotide metabolism
reprseq050265	511	515	multiple domains	TRUE	58.5	59	19	T	fam32	4	multiple domains	multiple domains	multiple domains	DNA polymerase	DNA, RNA and nucleotide metabolism
reprseq050265	516	595	304.48.1	FALSE	58.5	59	19	T	fam32	4	Adenylyl and guanylyl cyclase catalytic domain-like	304	Alpha-beta plaits	DNA polymerase	DNA, RNA and nucleotide metabolism
reprseq050265	596	596	304.48.1	FALSE	58.5	59	19	T	fam32	4	Adenylyl and guanylyl cyclase catalytic domain-like	304	Alpha-beta plaits	DNA polymerase	DNA, RNA and nucleotide metabolism
reprseq050265	597	599	304.48.1	FALSE	58.5	59	19	T	fam32	4	Adenylyl and guanylyl cyclase catalytic domain-like	304	Alpha-beta plaits	DNA polymerase	DNA, RNA and nucleotide metabolism
reprseq050265	600	616	undetected	FALSE	58.5	59	19	T	fam32	4	undetected	undetected	undetected	DNA polymerase	DNA, RNA and nucleotide metabolism
reprseq047018	1	239	undetected	FALSE	59.5	60	19	T	fam32	7	undetected	undetected	undetected	DNA polymerase	DNA, RNA and nucleotide metabolism
reprseq047018	240	623	4970.1.1	FALSE	59.5	60	19	T	fam32	7	fingers domain in bacteriophage RB69-like DNA polymerase I	4970	NO_X_NAME	DNA polymerase	DNA, RNA and nucleotide metabolism
reprseq047018	624	624	undetected	FALSE	59.5	60	19	T	fam32	7	undetected	undetected	undetected	DNA polymerase	DNA, RNA and nucleotide metabolism
reprseq047018	625	644	4964.1.1	FALSE	59.5	60	19	T	fam32	7	helical bundle in Bacillus stearothermophilus-like DNA polymerase I	4964	NO_X_NAME	DNA polymerase	DNA, RNA and nucleotide metabolism
reprseq047018	645	645	4964.1.1	FALSE	59.5	60	19	T	fam32	7	helical bundle in Bacillus stearothermophilus-like DNA polymerase I	4964	NO_X_NAME	DNA polymerase	DNA, RNA and nucleotide metabolism
reprseq047018	646	648	4964.1.1	FALSE	59.5	60	19	T	fam32	7	helical bundle in Bacillus stearothermophilus-like DNA polymerase I	4964	NO_X_NAME	DNA polymerase	DNA, RNA and nucleotide metabolism
reprseq047018	649	759	4964.1.1	FALSE	59.5	60	19	T	fam32	7	helical bundle in Bacillus stearothermophilus-like DNA polymerase I	4964	NO_X_NAME	DNA polymerase	DNA, RNA and nucleotide metabolism
reprseq047018	760	762	4964.1.1	FALSE	59.5	60	19	T	fam32	7	helical bundle in Bacillus stearothermophilus-like DNA polymerase I	4964	NO_X_NAME	DNA polymerase	DNA, RNA and nucleotide metabolism
reprseq047018	763	763	4964.1.1	FALSE	59.5	60	19	T	fam32	7	helical bundle in Bacillus stearothermophilus-like DNA polymerase I	4964	NO_X_NAME	DNA polymerase	DNA, RNA and nucleotide metabolism
reprseq047018	764	765	4964.1.1	FALSE	59.5	60	19	T	fam32	7	helical bundle in Bacillus stearothermophilus-like DNA polymerase I	4964	NO_X_NAME	DNA polymerase	DNA, RNA and nucleotide metabolism
reprseq047018	766	797	undetected	FALSE	59.5	60	19	T	fam32	7	undetected	undetected	undetected	DNA polymerase	DNA, RNA and nucleotide metabolism
reprseq077270	1	164	undetected	FALSE	60.5	61	19	T	fam492	5	undetected	undetected	undetected	DNA polymerase	DNA, RNA and nucleotide metabolism
reprseq077270	165	165	4970.1.1	FALSE	60.5	61	19	T	fam492	5	fingers domain in bacteriophage RB69-like DNA polymerase I	4970	NO_X_NAME	DNA polymerase	DNA, RNA and nucleotide metabolism
reprseq077270	166	170	4970.1.1	FALSE	60.5	61	19	T	fam492	5	fingers domain in bacteriophage RB69-like DNA polymerase I	4970	NO_X_NAME	DNA polymerase	DNA, RNA and nucleotide metabolism
reprseq077270	171	405	4970.1.1	FALSE	60.5	61	19	T	fam492	5	fingers domain in bacteriophage RB69-like DNA polymerase I	4970	NO_X_NAME	DNA polymerase	DNA, RNA and nucleotide metabolism
reprseq077270	406	411	4970.1.1	FALSE	60.5	61	19	T	fam492	5	fingers domain in bacteriophage RB69-like DNA polymerase I	4970	NO_X_NAME	DNA polymerase	DNA, RNA and nucleotide metabolism
reprseq077270	412	412	4970.1.1	FALSE	60.5	61	19	T	fam492	5	fingers domain in bacteriophage RB69-like DNA polymerase I	4970	NO_X_NAME	DNA polymerase	DNA, RNA and nucleotide metabolism
reprseq077270	413	501	undetected	FALSE	60.5	61	19	T	fam492	5	undetected	undetected	undetected	DNA polymerase	DNA, RNA and nucleotide metabolism
reprseq048559	1	13	undetected	FALSE	61.5	62	19	T	fam5771	1	undetected	undetected	undetected	DNA polymerase	DNA, RNA and nucleotide metabolism
reprseq048559	14	14	4970.1.1	FALSE	61.5	62	19	T	fam5771	1	fingers domain in bacteriophage RB69-like DNA polymerase I	4970	NO_X_NAME	DNA polymerase	DNA, RNA and nucleotide metabolism
reprseq048559	15	66	4970.1.1	FALSE	61.5	62	19	T	fam5771	1	fingers domain in bacteriophage RB69-like DNA polymerase I	4970	NO_X_NAME	DNA polymerase	DNA, RNA and nucleotide metabolism
reprseq048559	67	67	4970.1.1	FALSE	61.5	62	19	T	fam5771	1	fingers domain in bacteriophage RB69-like DNA polymerase I	4970	NO_X_NAME	DNA polymerase	DNA, RNA and nucleotide metabolism
reprseq048559	68	349	undetected	FALSE	61.5	62	19	T	fam5771	1	undetected	undetected	undetected	DNA polymerase	DNA, RNA and nucleotide metabolism
reprseq076730	1	15	undetected	FALSE	62.5	63	19	T	fam699	35	undetected	undetected	undetected	DNA polymerase	DNA, RNA and nucleotide metabolism
reprseq076730	16	16	4970.1.1	FALSE	62.5	63	19	T	fam699	35	fingers domain in bacteriophage RB69-like DNA polymerase I	4970	NO_X_NAME	DNA polymerase	DNA, RNA and nucleotide metabolism
reprseq076730	17	53	4970.1.1	FALSE	62.5	63	19	T	fam699	35	fingers domain in bacteriophage RB69-like DNA polymerase I	4970	NO_X_NAME	DNA polymerase	DNA, RNA and nucleotide metabolism
reprseq076730	54	54	4970.1.1	FALSE	62.5	63	19	T	fam699	35	fingers domain in bacteriophage RB69-like DNA polymerase I	4970	NO_X_NAME	DNA polymerase	DNA, RNA and nucleotide metabolism
reprseq076730	55	203	undetected	FALSE	62.5	63	19	T	fam699	35	undetected	undetected	undetected	DNA polymerase	DNA, RNA and nucleotide metabolism
reprseq076730	204	204	4969.1.1	FALSE	62.5	63	19	T	fam699	35	thumb domain in bacteriophage RB69-like DNA polymerase I	4969	NO_X_NAME	DNA polymerase	DNA, RNA and nucleotide metabolism
reprseq076730	205	364	4969.1.1	FALSE	62.5	63	19	T	fam699	35	thumb domain in bacteriophage RB69-like DNA polymerase I	4969	NO_X_NAME	DNA polymerase	DNA, RNA and nucleotide metabolism
reprseq076730	365	368	4969.1.1	FALSE	62.5	63	19	T	fam699	35	thumb domain in bacteriophage RB69-like DNA polymerase I	4969	NO_X_NAME	DNA polymerase	DNA, RNA and nucleotide metabolism
reprseq076730	369	374	4969.1.1	FALSE	62.5	63	19	T	fam699	35	thumb domain in bacteriophage RB69-like DNA polymerase I	4969	NO_X_NAME	DNA polymerase	DNA, RNA and nucleotide metabolism
reprseq076730	375	375	4969.1.1	FALSE	62.5	63	19	T	fam699	35	thumb domain in bacteriophage RB69-like DNA polymerase I	4969	NO_X_NAME	DNA polymerase	DNA, RNA and nucleotide metabolism
reprseq076730	376	377	undetected	FALSE	62.5	63	19	T	fam699	35	undetected	undetected	undetected	DNA polymerase	DNA, RNA and nucleotide metabolism
reprseq077284	1	1	undetected	FALSE	63.5	64	19	T	fam60558	1	undetected	undetected	undetected	DNA polymerase	DNA, RNA and nucleotide metabolism
reprseq077284	2	170	7569.1.1	FALSE	63.5	64	19	T	fam60558	1	Uracil-DNA glycosylase-like	7569	NO_X_NAME	DNA polymerase	DNA, RNA and nucleotide metabolism
reprseq077284	171	172	7569.1.1	FALSE	63.5	64	19	T	fam60558	1	Uracil-DNA glycosylase-like	7569	NO_X_NAME	DNA polymerase	DNA, RNA and nucleotide metabolism
reprseq077284	173	176	7569.1.1	FALSE	63.5	64	19	T	fam60558	1	Uracil-DNA glycosylase-like	7569	NO_X_NAME	DNA polymerase	DNA, RNA and nucleotide metabolism
reprseq077284	177	177	7569.1.1	FALSE	63.5	64	19	T	fam60558	1	Uracil-DNA glycosylase-like	7569	NO_X_NAME	DNA polymerase	DNA, RNA and nucleotide metabolism
reprseq077284	178	178	7569.1.1	FALSE	63.5	64	19	T	fam60558	1	Uracil-DNA glycosylase-like	7569	NO_X_NAME	DNA polymerase	DNA, RNA and nucleotide metabolism
reprseq077284	179	179	7569.1.1	FALSE	63.5	64	19	T	fam60558	1	Uracil-DNA glycosylase-like	7569	NO_X_NAME	DNA polymerase	DNA, RNA and nucleotide metabolism
reprseq077284	180	186	undetected	FALSE	63.5	64	19	T	fam60558	1	undetected	undetected	undetected	DNA polymerase	DNA, RNA and nucleotide metabolism
reprseq077284	187	189	2484.1.1	FALSE	63.5	64	19	T	fam60558	1	Ribonuclease H-like	2484	Ribonuclease H-like	DNA polymerase	DNA, RNA and nucleotide metabolism
reprseq077284	190	214	2484.1.1	FALSE	63.5	64	19	T	fam60558	1	Ribonuclease H-like	2484	Ribonuclease H-like	DNA polymerase	DNA, RNA and nucleotide metabolism
reprseq077284	215	215	2484.1.1	FALSE	63.5	64	19	T	fam60558	1	Ribonuclease H-like	2484	Ribonuclease H-like	DNA polymerase	DNA, RNA and nucleotide metabolism
reprseq077284	216	337	2484.1.1	FALSE	63.5	64	19	T	fam60558	1	Ribonuclease H-like	2484	Ribonuclease H-like	DNA polymerase	DNA, RNA and nucleotide metabolism
reprseq077284	338	339	2484.1.1	FALSE	63.5	64	19	T	fam60558	1	Ribonuclease H-like	2484	Ribonuclease H-like	DNA polymerase	DNA, RNA and nucleotide metabolism
reprseq077284	340	340	2484.1.1	FALSE	63.5	64	19	T	fam60558	1	Ribonuclease H-like	2484	Ribonuclease H-like	DNA polymerase	DNA, RNA and nucleotide metabolism
reprseq077284	341	376	undetected	FALSE	63.5	64	19	T	fam60558	1	undetected	undetected	undetected	DNA polymerase	DNA, RNA and nucleotide metabolism
reprseq071057	1	169	undetected	FALSE	0.5	1	184	T	fam1351	46	undetected	undetected	undetected	endolysin	lysis
reprseq071057	170	220	101.15.1	FALSE	0.5	1	184	T	fam1351	46	LysM domain	101	HTH	endolysin	lysis
reprseq032662	1	68	undetected	FALSE	1.5	2	184	T	fam38130	2	undetected	undetected	undetected	endolysin	lysis
reprseq032662	69	122	101.15.1	FALSE	1.5	2	184	T	fam38130	2	LysM domain	101	HTH	endolysin	lysis
reprseq032662	123	123	undetected	FALSE	1.5	2	184	T	fam38130	2	undetected	undetected	undetected	endolysin	lysis
reprseq042465	1	27	undetected	FALSE	2.5	3	184	T	fam4289	6	undetected	undetected	undetected	endolysin	lysis
reprseq042465	28	74	101.15.1	FALSE	2.5	3	184	T	fam4289	6	LysM domain	101	HTH	endolysin	lysis
reprseq042465	75	89	undetected	FALSE	2.5	3	184	T	fam4289	6	undetected	undetected	undetected	endolysin	lysis
reprseq042465	90	208	3374.1.1	FALSE	2.5	3	184	T	fam4289	6	spore cortex-lytic enzyme catalytic domain	3374	NO_X_NAME	endolysin	lysis
reprseq088412	1	3	undetected	FALSE	3.5	4	184	T	fam4736	21	undetected	undetected	undetected	endolysin	lysis
reprseq088412	4	54	101.15.1	FALSE	3.5	4	184	T	fam4736	21	LysM domain	101	HTH	endolysin	lysis
reprseq088412	55	104	undetected	FALSE	3.5	4	184	T	fam4736	21	undetected	undetected	undetected	endolysin	lysis
reprseq120421	1	13	undetected	FALSE	4.5	5	184	T	fam5220	2	undetected	undetected	undetected	endolysin	lysis
reprseq120421	14	58	101.15.1	FALSE	4.5	5	184	T	fam5220	2	LysM domain	101	HTH	endolysin	lysis
reprseq120421	59	61	undetected	FALSE	4.5	5	184	T	fam5220	2	undetected	undetected	undetected	endolysin	lysis
reprseq120421	62	104	101.15.1	FALSE	4.5	5	184	T	fam5220	2	LysM domain	101	HTH	endolysin	lysis
reprseq120421	105	105	undetected	FALSE	4.5	5	184	T	fam5220	2	undetected	undetected	undetected	endolysin	lysis
reprseq085519	1	1	2002.1.1	FALSE	5.5	6	184	T	fam16159	19	TIM barrels	2002	TIM beta/alpha-barrel	endolysin	lysis
reprseq085519	2	178	2002.1.1	FALSE	5.5	6	184	T	fam16159	19	TIM barrels	2002	TIM beta/alpha-barrel	endolysin	lysis
reprseq085519	179	179	2002.1.1	FALSE	5.5	6	184	T	fam16159	19	TIM barrels	2002	TIM beta/alpha-barrel	endolysin	lysis
reprseq085519	180	180	2002.1.1	FALSE	5.5	6	184	T	fam16159	19	TIM barrels	2002	TIM beta/alpha-barrel	endolysin	lysis
reprseq085519	180	181	multiple domains	TRUE	5.5	6	184	T	fam16159	19	multiple domains	multiple domains	multiple domains	endolysin	lysis
reprseq085519	182	185	multiple domains	TRUE	5.5	6	184	T	fam16159	19	multiple domains	multiple domains	multiple domains	endolysin	lysis
reprseq085519	186	187	multiple domains	TRUE	5.5	6	184	T	fam16159	19	multiple domains	multiple domains	multiple domains	endolysin	lysis
reprseq085519	188	270	304.5.1	FALSE	5.5	6	184	T	fam16159	19	GlnB-like	304	Alpha-beta plaits	endolysin	lysis
reprseq085519	271	272	undetected	FALSE	5.5	6	184	T	fam16159	19	undetected	undetected	undetected	endolysin	lysis
reprseq038038	1	1	2002.1.1	FALSE	6.5	7	184	T	fam21480	3	TIM barrels	2002	TIM beta/alpha-barrel	endolysin	lysis
reprseq038038	2	2	2002.1.1	FALSE	6.5	7	184	T	fam21480	3	TIM barrels	2002	TIM beta/alpha-barrel	endolysin	lysis
reprseq038038	3	3	2002.1.1	FALSE	6.5	7	184	T	fam21480	3	TIM barrels	2002	TIM beta/alpha-barrel	endolysin	lysis
reprseq038038	4	4	2002.1.1	FALSE	6.5	7	184	T	fam21480	3	TIM barrels	2002	TIM beta/alpha-barrel	endolysin	lysis
reprseq038038	5	179	2002.1.1	FALSE	6.5	7	184	T	fam21480	3	TIM barrels	2002	TIM beta/alpha-barrel	endolysin	lysis
reprseq038038	180	186	2002.1.1	FALSE	6.5	7	184	T	fam21480	3	TIM barrels	2002	TIM beta/alpha-barrel	endolysin	lysis
reprseq038038	187	194	undetected	FALSE	6.5	7	184	T	fam21480	3	undetected	undetected	undetected	endolysin	lysis
reprseq038038	195	195	702.1.1	FALSE	6.5	7	184	T	fam21480	3	beta-hairpin stack	702	NO_X_NAME	endolysin	lysis
reprseq038038	196	199	702.1.1	FALSE	6.5	7	184	T	fam21480	3	beta-hairpin stack	702	NO_X_NAME	endolysin	lysis
reprseq038038	200	207	702.1.1	FALSE	6.5	7	184	T	fam21480	3	beta-hairpin stack	702	NO_X_NAME	endolysin	lysis
reprseq038038	208	316	702.1.1	FALSE	6.5	7	184	T	fam21480	3	beta-hairpin stack	702	NO_X_NAME	endolysin	lysis
reprseq038038	317	317	702.1.1	FALSE	6.5	7	184	T	fam21480	3	beta-hairpin stack	702	NO_X_NAME	endolysin	lysis
reprseq038038	318	330	702.1.1	FALSE	6.5	7	184	T	fam21480	3	beta-hairpin stack	702	NO_X_NAME	endolysin	lysis
reprseq038038	331	331	702.1.1	FALSE	6.5	7	184	T	fam21480	3	beta-hairpin stack	702	NO_X_NAME	endolysin	lysis
reprseq038038	332	334	undetected	FALSE	6.5	7	184	T	fam21480	3	undetected	undetected	undetected	endolysin	lysis
reprseq029728	1	270	undetected	FALSE	7.5	8	184	T	fam22587	2	undetected	undetected	undetected	endolysin	lysis
reprseq029728	271	271	2002.1.1	FALSE	7.5	8	184	T	fam22587	2	TIM barrels	2002	TIM beta/alpha-barrel	endolysin	lysis
reprseq029728	272	272	2002.1.1	FALSE	7.5	8	184	T	fam22587	2	TIM barrels	2002	TIM beta/alpha-barrel	endolysin	lysis
reprseq029728	273	273	2002.1.1	FALSE	7.5	8	184	T	fam22587	2	TIM barrels	2002	TIM beta/alpha-barrel	endolysin	lysis
reprseq029728	274	274	2002.1.1	FALSE	7.5	8	184	T	fam22587	2	TIM barrels	2002	TIM beta/alpha-barrel	endolysin	lysis
reprseq029728	275	275	2002.1.1	FALSE	7.5	8	184	T	fam22587	2	TIM barrels	2002	TIM beta/alpha-barrel	endolysin	lysis
reprseq029728	276	473	2002.1.1	FALSE	7.5	8	184	T	fam22587	2	TIM barrels	2002	TIM beta/alpha-barrel	endolysin	lysis
reprseq029728	474	477	2002.1.1	FALSE	7.5	8	184	T	fam22587	2	TIM barrels	2002	TIM beta/alpha-barrel	endolysin	lysis
reprseq029728	478	480	2002.1.1	FALSE	7.5	8	184	T	fam22587	2	TIM barrels	2002	TIM beta/alpha-barrel	endolysin	lysis
reprseq029728	481	481	2002.1.1	FALSE	7.5	8	184	T	fam22587	2	TIM barrels	2002	TIM beta/alpha-barrel	endolysin	lysis
reprseq029728	482	530	undetected	FALSE	7.5	8	184	T	fam22587	2	undetected	undetected	undetected	endolysin	lysis
reprseq080949	1	173	undetected	FALSE	8.5	9	184	T	fam289	69	undetected	undetected	undetected	endolysin	lysis
reprseq080949	174	377	2002.1.1	FALSE	8.5	9	184	T	fam289	69	TIM barrels	2002	TIM beta/alpha-barrel	endolysin	lysis
reprseq080949	378	500	undetected	FALSE	8.5	9	184	T	fam289	69	undetected	undetected	undetected	endolysin	lysis
reprseq057654	1	1	2002.1.1	FALSE	9.5	10	184	T	fam3487	30	TIM barrels	2002	TIM beta/alpha-barrel	endolysin	lysis
reprseq057654	2	2	2002.1.1	FALSE	9.5	10	184	T	fam3487	30	TIM barrels	2002	TIM beta/alpha-barrel	endolysin	lysis
reprseq057654	3	199	2002.1.1	FALSE	9.5	10	184	T	fam3487	30	TIM barrels	2002	TIM beta/alpha-barrel	endolysin	lysis
reprseq057654	200	201	2002.1.1	FALSE	9.5	10	184	T	fam3487	30	TIM barrels	2002	TIM beta/alpha-barrel	endolysin	lysis
reprseq057654	202	205	2002.1.1	FALSE	9.5	10	184	T	fam3487	30	TIM barrels	2002	TIM beta/alpha-barrel	endolysin	lysis
reprseq057654	206	208	2002.1.1	FALSE	9.5	10	184	T	fam3487	30	TIM barrels	2002	TIM beta/alpha-barrel	endolysin	lysis
reprseq057654	209	209	2002.1.1	FALSE	9.5	10	184	T	fam3487	30	TIM barrels	2002	TIM beta/alpha-barrel	endolysin	lysis
reprseq057654	210	316	undetected	FALSE	9.5	10	184	T	fam3487	30	undetected	undetected	undetected	endolysin	lysis
reprseq067726	1	7	undetected	FALSE	10.5	11	184	T	fam54022	4	undetected	undetected	undetected	endolysin	lysis
reprseq067726	8	8	2002.1.1	FALSE	10.5	11	184	T	fam54022	4	TIM barrels	2002	TIM beta/alpha-barrel	endolysin	lysis
reprseq067726	9	10	2002.1.1	FALSE	10.5	11	184	T	fam54022	4	TIM barrels	2002	TIM beta/alpha-barrel	endolysin	lysis
reprseq067726	11	11	2002.1.1	FALSE	10.5	11	184	T	fam54022	4	TIM barrels	2002	TIM beta/alpha-barrel	endolysin	lysis
reprseq067726	12	196	2002.1.1	FALSE	10.5	11	184	T	fam54022	4	TIM barrels	2002	TIM beta/alpha-barrel	endolysin	lysis
reprseq067726	197	197	2002.1.1	FALSE	10.5	11	184	T	fam54022	4	TIM barrels	2002	TIM beta/alpha-barrel	endolysin	lysis
reprseq067726	198	198	2002.1.1	FALSE	10.5	11	184	T	fam54022	4	TIM barrels	2002	TIM beta/alpha-barrel	endolysin	lysis
reprseq067726	198	199	multiple domains	TRUE	10.5	11	184	T	fam54022	4	multiple domains	multiple domains	multiple domains	endolysin	lysis
reprseq067726	200	205	multiple domains	TRUE	10.5	11	184	T	fam54022	4	multiple domains	multiple domains	multiple domains	endolysin	lysis
reprseq067726	206	285	304.5.1	FALSE	10.5	11	184	T	fam54022	4	GlnB-like	304	Alpha-beta plaits	endolysin	lysis
reprseq067726	286	364	undetected	FALSE	10.5	11	184	T	fam54022	4	undetected	undetected	undetected	endolysin	lysis
reprseq078425	1	1	2002.1.1	FALSE	11.5	12	184	T	fam63066	5	TIM barrels	2002	TIM beta/alpha-barrel	endolysin	lysis
reprseq078425	2	212	2002.1.1	FALSE	11.5	12	184	T	fam63066	5	TIM barrels	2002	TIM beta/alpha-barrel	endolysin	lysis
reprseq078425	213	215	2002.1.1	FALSE	11.5	12	184	T	fam63066	5	TIM barrels	2002	TIM beta/alpha-barrel	endolysin	lysis
reprseq078425	216	233	undetected	FALSE	11.5	12	184	T	fam63066	5	undetected	undetected	undetected	endolysin	lysis
reprseq066192	1	9	undetected	FALSE	12.5	13	184	T	fam6595	3	undetected	undetected	undetected	endolysin	lysis
reprseq066192	10	10	2002.1.1	FALSE	12.5	13	184	T	fam6595	3	TIM barrels	2002	TIM beta/alpha-barrel	endolysin	lysis
reprseq066192	11	210	2002.1.1	FALSE	12.5	13	184	T	fam6595	3	TIM barrels	2002	TIM beta/alpha-barrel	endolysin	lysis
reprseq066192	211	211	2002.1.1	FALSE	12.5	13	184	T	fam6595	3	TIM barrels	2002	TIM beta/alpha-barrel	endolysin	lysis
reprseq066192	212	248	undetected	FALSE	12.5	13	184	T	fam6595	3	undetected	undetected	undetected	endolysin	lysis
reprseq066192	249	388	285.1.1	FALSE	12.5	13	184	T	fam6595	3	N-acetylmuramoyl-L-alanine amidase-like	285	NO_X_NAME	endolysin	lysis
reprseq066192	389	420	285.1.1	FALSE	12.5	13	184	T	fam6595	3	N-acetylmuramoyl-L-alanine amidase-like	285	NO_X_NAME	endolysin	lysis
reprseq066192	421	424	285.1.1	FALSE	12.5	13	184	T	fam6595	3	N-acetylmuramoyl-L-alanine amidase-like	285	NO_X_NAME	endolysin	lysis
reprseq066192	425	558	undetected	FALSE	12.5	13	184	T	fam6595	3	undetected	undetected	undetected	endolysin	lysis
reprseq066192	559	882	5.1.2	FALSE	12.5	13	184	T	fam6595	3	5-bladed	5	beta-propeller-like	endolysin	lysis
reprseq066192	883	937	undetected	FALSE	12.5	13	184	T	fam6595	3	undetected	undetected	undetected	endolysin	lysis
reprseq057600	1	1	2011.1.1	FALSE	13.5	14	184	T	fam11384	1	Zn-dependent exopeptidases	2011	Phosphorylase/hydrolase-like	endolysin	lysis
reprseq057600	2	186	2011.1.1	FALSE	13.5	14	184	T	fam11384	1	Zn-dependent exopeptidases	2011	Phosphorylase/hydrolase-like	endolysin	lysis
reprseq057600	187	187	2011.1.1	FALSE	13.5	14	184	T	fam11384	1	Zn-dependent exopeptidases	2011	Phosphorylase/hydrolase-like	endolysin	lysis
reprseq057600	188	189	2011.1.1	FALSE	13.5	14	184	T	fam11384	1	Zn-dependent exopeptidases	2011	Phosphorylase/hydrolase-like	endolysin	lysis
reprseq057600	190	311	undetected	FALSE	13.5	14	184	T	fam11384	1	undetected	undetected	undetected	endolysin	lysis
reprseq016981	1	12	undetected	FALSE	14.5	15	184	T	fam2612	5	undetected	undetected	undetected	endolysin	lysis
reprseq016981	13	15	2011.1.1	FALSE	14.5	15	184	T	fam2612	5	Zn-dependent exopeptidases	2011	Phosphorylase/hydrolase-like	endolysin	lysis
reprseq016981	16	16	2011.1.1	FALSE	14.5	15	184	T	fam2612	5	Zn-dependent exopeptidases	2011	Phosphorylase/hydrolase-like	endolysin	lysis
reprseq016981	17	17	2011.1.1	FALSE	14.5	15	184	T	fam2612	5	Zn-dependent exopeptidases	2011	Phosphorylase/hydrolase-like	endolysin	lysis
reprseq016981	18	197	2011.1.1	FALSE	14.5	15	184	T	fam2612	5	Zn-dependent exopeptidases	2011	Phosphorylase/hydrolase-like	endolysin	lysis
reprseq016981	198	198	2011.1.1	FALSE	14.5	15	184	T	fam2612	5	Zn-dependent exopeptidases	2011	Phosphorylase/hydrolase-like	endolysin	lysis
reprseq016981	199	199	2011.1.1	FALSE	14.5	15	184	T	fam2612	5	Zn-dependent exopeptidases	2011	Phosphorylase/hydrolase-like	endolysin	lysis
reprseq016981	200	200	2011.1.1	FALSE	14.5	15	184	T	fam2612	5	Zn-dependent exopeptidases	2011	Phosphorylase/hydrolase-like	endolysin	lysis
reprseq016981	201	253	undetected	FALSE	14.5	15	184	T	fam2612	5	undetected	undetected	undetected	endolysin	lysis
reprseq067853	1	2	undetected	FALSE	15.5	16	184	T	fam3221	14	undetected	undetected	undetected	endolysin	lysis
reprseq067853	3	3	2011.1.1	FALSE	15.5	16	184	T	fam3221	14	Zn-dependent exopeptidases	2011	Phosphorylase/hydrolase-like	endolysin	lysis
reprseq067853	4	4	2011.1.1	FALSE	15.5	16	184	T	fam3221	14	Zn-dependent exopeptidases	2011	Phosphorylase/hydrolase-like	endolysin	lysis
reprseq067853	5	179	2011.1.1	FALSE	15.5	16	184	T	fam3221	14	Zn-dependent exopeptidases	2011	Phosphorylase/hydrolase-like	endolysin	lysis
reprseq067853	180	180	2011.1.1	FALSE	15.5	16	184	T	fam3221	14	Zn-dependent exopeptidases	2011	Phosphorylase/hydrolase-like	endolysin	lysis
reprseq067853	181	181	2011.1.1	FALSE	15.5	16	184	T	fam3221	14	Zn-dependent exopeptidases	2011	Phosphorylase/hydrolase-like	endolysin	lysis
reprseq067853	182	182	2011.1.1	FALSE	15.5	16	184	T	fam3221	14	Zn-dependent exopeptidases	2011	Phosphorylase/hydrolase-like	endolysin	lysis
reprseq067853	183	246	undetected	FALSE	15.5	16	184	T	fam3221	14	undetected	undetected	undetected	endolysin	lysis
reprseq067853	247	291	101.15.1	FALSE	15.5	16	184	T	fam3221	14	LysM domain	101	HTH	endolysin	lysis
reprseq116856	1	20	undetected	FALSE	16.5	17	184	T	fam3221	2	undetected	undetected	undetected	endolysin	lysis
reprseq116856	21	22	2011.1.1	FALSE	16.5	17	184	T	fam3221	2	Zn-dependent exopeptidases	2011	Phosphorylase/hydrolase-like	endolysin	lysis
reprseq116856	23	23	2011.1.1	FALSE	16.5	17	184	T	fam3221	2	Zn-dependent exopeptidases	2011	Phosphorylase/hydrolase-like	endolysin	lysis
reprseq116856	24	24	2011.1.1	FALSE	16.5	17	184	T	fam3221	2	Zn-dependent exopeptidases	2011	Phosphorylase/hydrolase-like	endolysin	lysis
reprseq116856	25	25	2011.1.1	FALSE	16.5	17	184	T	fam3221	2	Zn-dependent exopeptidases	2011	Phosphorylase/hydrolase-like	endolysin	lysis
reprseq116856	26	200	2011.1.1	FALSE	16.5	17	184	T	fam3221	2	Zn-dependent exopeptidases	2011	Phosphorylase/hydrolase-like	endolysin	lysis
reprseq116856	201	201	2011.1.1	FALSE	16.5	17	184	T	fam3221	2	Zn-dependent exopeptidases	2011	Phosphorylase/hydrolase-like	endolysin	lysis
reprseq116856	202	202	2011.1.1	FALSE	16.5	17	184	T	fam3221	2	Zn-dependent exopeptidases	2011	Phosphorylase/hydrolase-like	endolysin	lysis
reprseq116856	203	204	2011.1.1	FALSE	16.5	17	184	T	fam3221	2	Zn-dependent exopeptidases	2011	Phosphorylase/hydrolase-like	endolysin	lysis
reprseq116856	205	262	undetected	FALSE	16.5	17	184	T	fam3221	2	undetected	undetected	undetected	endolysin	lysis
reprseq032979	1	1	2011.1.1	FALSE	17.5	18	184	T	fam4905	22	Zn-dependent exopeptidases	2011	Phosphorylase/hydrolase-like	endolysin	lysis
reprseq032979	2	171	2011.1.1	FALSE	17.5	18	184	T	fam4905	22	Zn-dependent exopeptidases	2011	Phosphorylase/hydrolase-like	endolysin	lysis
reprseq032979	172	172	2011.1.1	FALSE	17.5	18	184	T	fam4905	22	Zn-dependent exopeptidases	2011	Phosphorylase/hydrolase-like	endolysin	lysis
reprseq032979	173	173	2011.1.1	FALSE	17.5	18	184	T	fam4905	22	Zn-dependent exopeptidases	2011	Phosphorylase/hydrolase-like	endolysin	lysis
reprseq032979	174	271	undetected	FALSE	17.5	18	184	T	fam4905	22	undetected	undetected	undetected	endolysin	lysis
reprseq123857	1	2	undetected	FALSE	18.5	19	184	T	fam1069	32	undetected	undetected	undetected	endolysin	lysis
reprseq123857	3	3	219.1.1	FALSE	18.5	19	184	T	fam1069	32	Cysteine proteinases	219	Cysteine proteinases-like	endolysin	lysis
reprseq123857	4	12	219.1.1	FALSE	18.5	19	184	T	fam1069	32	Cysteine proteinases	219	Cysteine proteinases-like	endolysin	lysis
reprseq123857	13	14	219.1.1	FALSE	18.5	19	184	T	fam1069	32	Cysteine proteinases	219	Cysteine proteinases-like	endolysin	lysis
reprseq123857	15	19	219.1.1	FALSE	18.5	19	184	T	fam1069	32	Cysteine proteinases	219	Cysteine proteinases-like	endolysin	lysis
reprseq123857	20	186	219.1.1	FALSE	18.5	19	184	T	fam1069	32	Cysteine proteinases	219	Cysteine proteinases-like	endolysin	lysis
reprseq123857	187	187	219.1.1	FALSE	18.5	19	184	T	fam1069	32	Cysteine proteinases	219	Cysteine proteinases-like	endolysin	lysis
reprseq123857	188	188	219.1.1	FALSE	18.5	19	184	T	fam1069	32	Cysteine proteinases	219	Cysteine proteinases-like	endolysin	lysis
reprseq123857	189	189	219.1.1	FALSE	18.5	19	184	T	fam1069	32	Cysteine proteinases	219	Cysteine proteinases-like	endolysin	lysis
reprseq123857	190	194	219.1.1	FALSE	18.5	19	184	T	fam1069	32	Cysteine proteinases	219	Cysteine proteinases-like	endolysin	lysis
reprseq123857	195	219	undetected	FALSE	18.5	19	184	T	fam1069	32	undetected	undetected	undetected	endolysin	lysis
reprseq071837	1	12	undetected	FALSE	19.5	20	184	T	fam12439	3	undetected	undetected	undetected	endolysin	lysis
reprseq071837	13	117	219.1.1	FALSE	19.5	20	184	T	fam12439	3	Cysteine proteinases	219	Cysteine proteinases-like	endolysin	lysis
reprseq071837	118	183	undetected	FALSE	19.5	20	184	T	fam12439	3	undetected	undetected	undetected	endolysin	lysis
reprseq071837	184	290	6062.1.1	FALSE	19.5	20	184	T	fam12439	3	Target recognition domain of zoocin A	6062	NO_X_NAME	endolysin	lysis
reprseq133374	1	1	undetected	FALSE	20.5	21	184	T	fam1250	23	undetected	undetected	undetected	endolysin	lysis
reprseq133374	2	22	219.1.1	FALSE	20.5	21	184	T	fam1250	23	Cysteine proteinases	219	Cysteine proteinases-like	endolysin	lysis
reprseq133374	23	139	219.1.1	FALSE	20.5	21	184	T	fam1250	23	Cysteine proteinases	219	Cysteine proteinases-like	endolysin	lysis
reprseq133374	140	141	219.1.1	FALSE	20.5	21	184	T	fam1250	23	Cysteine proteinases	219	Cysteine proteinases-like	endolysin	lysis
reprseq133374	142	154	undetected	FALSE	20.5	21	184	T	fam1250	23	undetected	undetected	undetected	endolysin	lysis
reprseq133374	155	224	4.1.1	FALSE	20.5	21	184	T	fam1250	23	SH3	4	SH3	endolysin	lysis
reprseq133374	225	233	undetected	FALSE	20.5	21	184	T	fam1250	23	undetected	undetected	undetected	endolysin	lysis
reprseq014275	1	1	undetected	FALSE	21.5	22	184	T	fam1250	51	undetected	undetected	undetected	endolysin	lysis
reprseq014275	2	22	219.1.1	FALSE	21.5	22	184	T	fam1250	51	Cysteine proteinases	219	Cysteine proteinases-like	endolysin	lysis
reprseq014275	23	142	219.1.1	FALSE	21.5	22	184	T	fam1250	51	Cysteine proteinases	219	Cysteine proteinases-like	endolysin	lysis
reprseq014275	143	147	219.1.1	FALSE	21.5	22	184	T	fam1250	51	Cysteine proteinases	219	Cysteine proteinases-like	endolysin	lysis
reprseq014275	148	372	undetected	FALSE	21.5	22	184	T	fam1250	51	undetected	undetected	undetected	endolysin	lysis
reprseq069199	1	161	219.1.1	FALSE	22.5	23	184	T	fam1715	25	Cysteine proteinases	219	Cysteine proteinases-like	endolysin	lysis
reprseq069199	162	272	undetected	FALSE	22.5	23	184	T	fam1715	25	undetected	undetected	undetected	endolysin	lysis
reprseq016148	1	1	undetected	FALSE	23.5	24	184	T	fam17904	2	undetected	undetected	undetected	endolysin	lysis
reprseq016148	2	157	219.1.1	FALSE	23.5	24	184	T	fam17904	2	Cysteine proteinases	219	Cysteine proteinases-like	endolysin	lysis
reprseq016148	158	286	undetected	FALSE	23.5	24	184	T	fam17904	2	undetected	undetected	undetected	endolysin	lysis
reprseq070653	1	2	undetected	FALSE	24.5	25	184	T	fam2117	5	undetected	undetected	undetected	endolysin	lysis
reprseq070653	3	136	219.1.1	FALSE	24.5	25	184	T	fam2117	5	Cysteine proteinases	219	Cysteine proteinases-like	endolysin	lysis
reprseq070653	137	158	undetected	FALSE	24.5	25	184	T	fam2117	5	undetected	undetected	undetected	endolysin	lysis
reprseq109868	1	164	219.1.1	FALSE	25.5	26	184	T	fam2537	39	Cysteine proteinases	219	Cysteine proteinases-like	endolysin	lysis
reprseq109868	165	203	undetected	FALSE	25.5	26	184	T	fam2537	39	undetected	undetected	undetected	endolysin	lysis
reprseq109868	204	204	285.1.1	FALSE	25.5	26	184	T	fam2537	39	N-acetylmuramoyl-L-alanine amidase-like	285	NO_X_NAME	endolysin	lysis
reprseq109868	205	205	285.1.1	FALSE	25.5	26	184	T	fam2537	39	N-acetylmuramoyl-L-alanine amidase-like	285	NO_X_NAME	endolysin	lysis
reprseq109868	206	335	285.1.1	FALSE	25.5	26	184	T	fam2537	39	N-acetylmuramoyl-L-alanine amidase-like	285	NO_X_NAME	endolysin	lysis
reprseq109868	336	336	285.1.1	FALSE	25.5	26	184	T	fam2537	39	N-acetylmuramoyl-L-alanine amidase-like	285	NO_X_NAME	endolysin	lysis
reprseq109868	337	337	285.1.1	FALSE	25.5	26	184	T	fam2537	39	N-acetylmuramoyl-L-alanine amidase-like	285	NO_X_NAME	endolysin	lysis
reprseq109868	338	364	undetected	FALSE	25.5	26	184	T	fam2537	39	undetected	undetected	undetected	endolysin	lysis
reprseq109868	365	495	4.1.1	FALSE	25.5	26	184	T	fam2537	39	SH3	4	SH3	endolysin	lysis
reprseq109868	496	496	undetected	FALSE	25.5	26	184	T	fam2537	39	undetected	undetected	undetected	endolysin	lysis
reprseq033009	1	1	undetected	FALSE	26.5	27	184	T	fam2537	58	undetected	undetected	undetected	endolysin	lysis
reprseq033009	2	143	219.1.1	FALSE	26.5	27	184	T	fam2537	58	Cysteine proteinases	219	Cysteine proteinases-like	endolysin	lysis
reprseq033009	144	162	undetected	FALSE	26.5	27	184	T	fam2537	58	undetected	undetected	undetected	endolysin	lysis
reprseq033009	163	165	2011.1.1	FALSE	26.5	27	184	T	fam2537	58	Zn-dependent exopeptidases	2011	Phosphorylase/hydrolase-like	endolysin	lysis
reprseq033009	166	166	2011.1.1	FALSE	26.5	27	184	T	fam2537	58	Zn-dependent exopeptidases	2011	Phosphorylase/hydrolase-like	endolysin	lysis
reprseq033009	167	352	2011.1.1	FALSE	26.5	27	184	T	fam2537	58	Zn-dependent exopeptidases	2011	Phosphorylase/hydrolase-like	endolysin	lysis
reprseq033009	353	353	2011.1.1	FALSE	26.5	27	184	T	fam2537	58	Zn-dependent exopeptidases	2011	Phosphorylase/hydrolase-like	endolysin	lysis
reprseq033009	354	354	2011.1.1	FALSE	26.5	27	184	T	fam2537	58	Zn-dependent exopeptidases	2011	Phosphorylase/hydrolase-like	endolysin	lysis
reprseq033009	355	460	undetected	FALSE	26.5	27	184	T	fam2537	58	undetected	undetected	undetected	endolysin	lysis
reprseq009830	1	38	219.1.1	FALSE	27.5	28	184	T	fam2537	1	Cysteine proteinases	219	Cysteine proteinases-like	endolysin	lysis
reprseq009830	39	45	219.1.1	FALSE	27.5	28	184	T	fam2537	1	Cysteine proteinases	219	Cysteine proteinases-like	endolysin	lysis
reprseq009830	46	157	219.1.1	FALSE	27.5	28	184	T	fam2537	1	Cysteine proteinases	219	Cysteine proteinases-like	endolysin	lysis
reprseq009830	158	158	219.1.1	FALSE	27.5	28	184	T	fam2537	1	Cysteine proteinases	219	Cysteine proteinases-like	endolysin	lysis
reprseq009830	159	160	219.1.1	FALSE	27.5	28	184	T	fam2537	1	Cysteine proteinases	219	Cysteine proteinases-like	endolysin	lysis
reprseq009830	161	175	undetected	FALSE	27.5	28	184	T	fam2537	1	undetected	undetected	undetected	endolysin	lysis
reprseq009830	176	176	2011.1.1	FALSE	27.5	28	184	T	fam2537	1	Zn-dependent exopeptidases	2011	Phosphorylase/hydrolase-like	endolysin	lysis
reprseq009830	177	177	2011.1.1	FALSE	27.5	28	184	T	fam2537	1	Zn-dependent exopeptidases	2011	Phosphorylase/hydrolase-like	endolysin	lysis
reprseq009830	178	374	2011.1.1	FALSE	27.5	28	184	T	fam2537	1	Zn-dependent exopeptidases	2011	Phosphorylase/hydrolase-like	endolysin	lysis
reprseq009830	375	375	2011.1.1	FALSE	27.5	28	184	T	fam2537	1	Zn-dependent exopeptidases	2011	Phosphorylase/hydrolase-like	endolysin	lysis
reprseq009830	376	376	2011.1.1	FALSE	27.5	28	184	T	fam2537	1	Zn-dependent exopeptidases	2011	Phosphorylase/hydrolase-like	endolysin	lysis
reprseq009830	377	377	2011.1.1	FALSE	27.5	28	184	T	fam2537	1	Zn-dependent exopeptidases	2011	Phosphorylase/hydrolase-like	endolysin	lysis
reprseq009830	378	394	undetected	FALSE	27.5	28	184	T	fam2537	1	undetected	undetected	undetected	endolysin	lysis
reprseq009830	395	498	4.1.1	FALSE	27.5	28	184	T	fam2537	1	SH3	4	SH3	endolysin	lysis
reprseq009830	499	500	undetected	FALSE	27.5	28	184	T	fam2537	1	undetected	undetected	undetected	endolysin	lysis
reprseq063650	1	2	undetected	FALSE	28.5	29	184	T	fam289	7	undetected	undetected	undetected	endolysin	lysis
reprseq063650	3	3	219.1.1	FALSE	28.5	29	184	T	fam289	7	Cysteine proteinases	219	Cysteine proteinases-like	endolysin	lysis
reprseq063650	4	175	219.1.1	FALSE	28.5	29	184	T	fam289	7	Cysteine proteinases	219	Cysteine proteinases-like	endolysin	lysis
reprseq063650	176	178	219.1.1	FALSE	28.5	29	184	T	fam289	7	Cysteine proteinases	219	Cysteine proteinases-like	endolysin	lysis
reprseq063650	179	183	219.1.1	FALSE	28.5	29	184	T	fam289	7	Cysteine proteinases	219	Cysteine proteinases-like	endolysin	lysis
reprseq063650	184	456	undetected	FALSE	28.5	29	184	T	fam289	7	undetected	undetected	undetected	endolysin	lysis
reprseq044465	1	2	undetected	FALSE	29.5	30	184	T	fam289	71	undetected	undetected	undetected	endolysin	lysis
reprseq044465	3	3	219.1.1	FALSE	29.5	30	184	T	fam289	71	Cysteine proteinases	219	Cysteine proteinases-like	endolysin	lysis
reprseq044465	4	4	219.1.1	FALSE	29.5	30	184	T	fam289	71	Cysteine proteinases	219	Cysteine proteinases-like	endolysin	lysis
reprseq044465	5	159	219.1.1	FALSE	29.5	30	184	T	fam289	71	Cysteine proteinases	219	Cysteine proteinases-like	endolysin	lysis
reprseq044465	160	168	219.1.1	FALSE	29.5	30	184	T	fam289	71	Cysteine proteinases	219	Cysteine proteinases-like	endolysin	lysis
reprseq044465	169	176	219.1.1	FALSE	29.5	30	184	T	fam289	71	Cysteine proteinases	219	Cysteine proteinases-like	endolysin	lysis
reprseq044465	177	182	219.1.1	FALSE	29.5	30	184	T	fam289	71	Cysteine proteinases	219	Cysteine proteinases-like	endolysin	lysis
reprseq044465	183	211	undetected	FALSE	29.5	30	184	T	fam289	71	undetected	undetected	undetected	endolysin	lysis
reprseq044465	212	214	235.1.1	FALSE	29.5	30	184	T	fam289	71	Lysozyme-like	235	NO_X_NAME	endolysin	lysis
reprseq044465	215	215	235.1.1	FALSE	29.5	30	184	T	fam289	71	Lysozyme-like	235	NO_X_NAME	endolysin	lysis
reprseq044465	216	216	235.1.1	FALSE	29.5	30	184	T	fam289	71	Lysozyme-like	235	NO_X_NAME	endolysin	lysis
reprseq044465	217	217	235.1.1	FALSE	29.5	30	184	T	fam289	71	Lysozyme-like	235	NO_X_NAME	endolysin	lysis
reprseq044465	218	225	235.1.1	FALSE	29.5	30	184	T	fam289	71	Lysozyme-like	235	NO_X_NAME	endolysin	lysis
reprseq044465	226	229	235.1.1	FALSE	29.5	30	184	T	fam289	71	Lysozyme-like	235	NO_X_NAME	endolysin	lysis
reprseq044465	230	230	235.1.1	FALSE	29.5	30	184	T	fam289	71	Lysozyme-like	235	NO_X_NAME	endolysin	lysis
reprseq044465	231	383	235.1.1	FALSE	29.5	30	184	T	fam289	71	Lysozyme-like	235	NO_X_NAME	endolysin	lysis
reprseq044465	384	384	235.1.1	FALSE	29.5	30	184	T	fam289	71	Lysozyme-like	235	NO_X_NAME	endolysin	lysis
reprseq044465	385	385	235.1.1	FALSE	29.5	30	184	T	fam289	71	Lysozyme-like	235	NO_X_NAME	endolysin	lysis
reprseq044465	386	523	undetected	FALSE	29.5	30	184	T	fam289	71	undetected	undetected	undetected	endolysin	lysis
reprseq088428	1	21	undetected	FALSE	30.5	31	184	T	fam35013	6	undetected	undetected	undetected	endolysin	lysis
reprseq088428	22	23	219.1.1	FALSE	30.5	31	184	T	fam35013	6	Cysteine proteinases	219	Cysteine proteinases-like	endolysin	lysis
reprseq088428	24	151	219.1.1	FALSE	30.5	31	184	T	fam35013	6	Cysteine proteinases	219	Cysteine proteinases-like	endolysin	lysis
reprseq088428	152	152	219.1.1	FALSE	30.5	31	184	T	fam35013	6	Cysteine proteinases	219	Cysteine proteinases-like	endolysin	lysis
reprseq088428	153	158	multiple domains	TRUE	30.5	31	184	T	fam35013	6	multiple domains	multiple domains	multiple domains	endolysin	lysis
reprseq088428	159	160	multiple domains	TRUE	30.5	31	184	T	fam35013	6	multiple domains	multiple domains	multiple domains	endolysin	lysis
reprseq088428	161	161	multiple domains	TRUE	30.5	31	184	T	fam35013	6	multiple domains	multiple domains	multiple domains	endolysin	lysis
reprseq088428	162	162	multiple domains	TRUE	30.5	31	184	T	fam35013	6	multiple domains	multiple domains	multiple domains	endolysin	lysis
reprseq088428	163	168	multiple domains	TRUE	30.5	31	184	T	fam35013	6	multiple domains	multiple domains	multiple domains	endolysin	lysis
reprseq088428	169	357	2002.1.1	FALSE	30.5	31	184	T	fam35013	6	TIM barrels	2002	TIM beta/alpha-barrel	endolysin	lysis
reprseq088428	358	358	2002.1.1	FALSE	30.5	31	184	T	fam35013	6	TIM barrels	2002	TIM beta/alpha-barrel	endolysin	lysis
reprseq088428	359	359	2002.1.1	FALSE	30.5	31	184	T	fam35013	6	TIM barrels	2002	TIM beta/alpha-barrel	endolysin	lysis
reprseq088428	360	360	2002.1.1	FALSE	30.5	31	184	T	fam35013	6	TIM barrels	2002	TIM beta/alpha-barrel	endolysin	lysis
reprseq088428	361	363	2002.1.1	FALSE	30.5	31	184	T	fam35013	6	TIM barrels	2002	TIM beta/alpha-barrel	endolysin	lysis
reprseq088428	364	387	undetected	FALSE	30.5	31	184	T	fam35013	6	undetected	undetected	undetected	endolysin	lysis
reprseq088428	388	435	101.15.1	FALSE	30.5	31	184	T	fam35013	6	LysM domain	101	HTH	endolysin	lysis
reprseq088428	436	445	undetected	FALSE	30.5	31	184	T	fam35013	6	undetected	undetected	undetected	endolysin	lysis
reprseq088428	446	492	101.15.1	FALSE	30.5	31	184	T	fam35013	6	LysM domain	101	HTH	endolysin	lysis
reprseq088428	493	505	undetected	FALSE	30.5	31	184	T	fam35013	6	undetected	undetected	undetected	endolysin	lysis
reprseq088428	506	551	101.15.1	FALSE	30.5	31	184	T	fam35013	6	LysM domain	101	HTH	endolysin	lysis
reprseq004411	1	3	undetected	FALSE	31.5	32	184	T	fam40245	2	undetected	undetected	undetected	endolysin	lysis
reprseq004411	4	109	219.1.1	FALSE	31.5	32	184	T	fam40245	2	Cysteine proteinases	219	Cysteine proteinases-like	endolysin	lysis
reprseq004411	110	181	undetected	FALSE	31.5	32	184	T	fam40245	2	undetected	undetected	undetected	endolysin	lysis
reprseq004411	182	183	702.1.1	FALSE	31.5	32	184	T	fam40245	2	beta-hairpin stack	702	NO_X_NAME	endolysin	lysis
reprseq004411	184	295	702.1.1	FALSE	31.5	32	184	T	fam40245	2	beta-hairpin stack	702	NO_X_NAME	endolysin	lysis
reprseq051476	1	1	undetected	FALSE	32.5	33	184	T	fam4487	7	undetected	undetected	undetected	endolysin	lysis
reprseq051476	2	22	219.1.1	FALSE	32.5	33	184	T	fam4487	7	Cysteine proteinases	219	Cysteine proteinases-like	endolysin	lysis
reprseq051476	23	141	219.1.1	FALSE	32.5	33	184	T	fam4487	7	Cysteine proteinases	219	Cysteine proteinases-like	endolysin	lysis
reprseq051476	142	143	219.1.1	FALSE	32.5	33	184	T	fam4487	7	Cysteine proteinases	219	Cysteine proteinases-like	endolysin	lysis
reprseq051476	144	238	undetected	FALSE	32.5	33	184	T	fam4487	7	undetected	undetected	undetected	endolysin	lysis
reprseq090528	1	20	undetected	FALSE	33.5	34	184	T	fam54235	3	undetected	undetected	undetected	endolysin	lysis
reprseq090528	21	49	219.1.1	FALSE	33.5	34	184	T	fam54235	3	Cysteine proteinases	219	Cysteine proteinases-like	endolysin	lysis
reprseq090528	50	168	219.1.1	FALSE	33.5	34	184	T	fam54235	3	Cysteine proteinases	219	Cysteine proteinases-like	endolysin	lysis
reprseq090528	169	171	219.1.1	FALSE	33.5	34	184	T	fam54235	3	Cysteine proteinases	219	Cysteine proteinases-like	endolysin	lysis
reprseq024332	1	311	undetected	FALSE	34.5	35	184	T	fam54523	2	undetected	undetected	undetected	endolysin	lysis
reprseq024332	312	319	219.1.1	FALSE	34.5	35	184	T	fam54523	2	Cysteine proteinases	219	Cysteine proteinases-like	endolysin	lysis
reprseq024332	320	435	219.1.1	FALSE	34.5	35	184	T	fam54523	2	Cysteine proteinases	219	Cysteine proteinases-like	endolysin	lysis
reprseq024332	436	436	undetected	FALSE	34.5	35	184	T	fam54523	2	undetected	undetected	undetected	endolysin	lysis
reprseq057665	1	10	undetected	FALSE	35.5	36	184	T	fam58072	23	undetected	undetected	undetected	endolysin	lysis
reprseq057665	11	132	219.1.1	FALSE	35.5	36	184	T	fam58072	23	Cysteine proteinases	219	Cysteine proteinases-like	endolysin	lysis
reprseq057665	133	170	undetected	FALSE	35.5	36	184	T	fam58072	23	undetected	undetected	undetected	endolysin	lysis
reprseq014944	1	23	219.1.1	FALSE	36.5	37	184	T	fam63878	1	Cysteine proteinases	219	Cysteine proteinases-like	endolysin	lysis
reprseq014944	24	141	219.1.1	FALSE	36.5	37	184	T	fam63878	1	Cysteine proteinases	219	Cysteine proteinases-like	endolysin	lysis
reprseq014944	142	144	219.1.1	FALSE	36.5	37	184	T	fam63878	1	Cysteine proteinases	219	Cysteine proteinases-like	endolysin	lysis
reprseq014944	145	375	undetected	FALSE	36.5	37	184	T	fam63878	1	undetected	undetected	undetected	endolysin	lysis
reprseq037814	1	45	undetected	FALSE	37.5	38	184	T	fam9772	7	undetected	undetected	undetected	endolysin	lysis
reprseq037814	46	46	219.1.1	FALSE	37.5	38	184	T	fam9772	7	Cysteine proteinases	219	Cysteine proteinases-like	endolysin	lysis
reprseq037814	47	221	219.1.1	FALSE	37.5	38	184	T	fam9772	7	Cysteine proteinases	219	Cysteine proteinases-like	endolysin	lysis
reprseq037814	222	227	219.1.1	FALSE	37.5	38	184	T	fam9772	7	Cysteine proteinases	219	Cysteine proteinases-like	endolysin	lysis
reprseq037814	228	238	219.1.1	FALSE	37.5	38	184	T	fam9772	7	Cysteine proteinases	219	Cysteine proteinases-like	endolysin	lysis
reprseq037814	239	307	undetected	FALSE	37.5	38	184	T	fam9772	7	undetected	undetected	undetected	endolysin	lysis
reprseq037814	308	452	285.1.1	FALSE	37.5	38	184	T	fam9772	7	N-acetylmuramoyl-L-alanine amidase-like	285	NO_X_NAME	endolysin	lysis
reprseq037814	453	453	285.1.1	FALSE	37.5	38	184	T	fam9772	7	N-acetylmuramoyl-L-alanine amidase-like	285	NO_X_NAME	endolysin	lysis
reprseq037814	454	454	285.1.1	FALSE	37.5	38	184	T	fam9772	7	N-acetylmuramoyl-L-alanine amidase-like	285	NO_X_NAME	endolysin	lysis
reprseq037814	455	463	285.1.1	FALSE	37.5	38	184	T	fam9772	7	N-acetylmuramoyl-L-alanine amidase-like	285	NO_X_NAME	endolysin	lysis
reprseq037814	464	466	285.1.1	FALSE	37.5	38	184	T	fam9772	7	N-acetylmuramoyl-L-alanine amidase-like	285	NO_X_NAME	endolysin	lysis
reprseq037814	467	564	undetected	FALSE	37.5	38	184	T	fam9772	7	undetected	undetected	undetected	endolysin	lysis
reprseq103121	1	54	undetected	FALSE	38.5	39	184	T	fam9843	3	undetected	undetected	undetected	endolysin	lysis
reprseq103121	55	56	219.1.1	FALSE	38.5	39	184	T	fam9843	3	Cysteine proteinases	219	Cysteine proteinases-like	endolysin	lysis
reprseq103121	57	57	219.1.1	FALSE	38.5	39	184	T	fam9843	3	Cysteine proteinases	219	Cysteine proteinases-like	endolysin	lysis
reprseq103121	58	59	219.1.1	FALSE	38.5	39	184	T	fam9843	3	Cysteine proteinases	219	Cysteine proteinases-like	endolysin	lysis
reprseq103121	60	63	219.1.1	FALSE	38.5	39	184	T	fam9843	3	Cysteine proteinases	219	Cysteine proteinases-like	endolysin	lysis
reprseq103121	64	75	219.1.1	FALSE	38.5	39	184	T	fam9843	3	Cysteine proteinases	219	Cysteine proteinases-like	endolysin	lysis
reprseq103121	76	189	219.1.1	FALSE	38.5	39	184	T	fam9843	3	Cysteine proteinases	219	Cysteine proteinases-like	endolysin	lysis
reprseq103121	190	217	219.1.1	FALSE	38.5	39	184	T	fam9843	3	Cysteine proteinases	219	Cysteine proteinases-like	endolysin	lysis
reprseq103121	218	218	219.1.1	FALSE	38.5	39	184	T	fam9843	3	Cysteine proteinases	219	Cysteine proteinases-like	endolysin	lysis
reprseq103121	219	229	219.1.1	FALSE	38.5	39	184	T	fam9843	3	Cysteine proteinases	219	Cysteine proteinases-like	endolysin	lysis
reprseq103121	230	231	undetected	FALSE	38.5	39	184	T	fam9843	3	undetected	undetected	undetected	endolysin	lysis
reprseq044197	1	1	undetected	FALSE	39.5	40	184	T	fam10336	20	undetected	undetected	undetected	endolysin	lysis
reprseq044197	2	3	235.1.1	FALSE	39.5	40	184	T	fam10336	20	Lysozyme-like	235	NO_X_NAME	endolysin	lysis
reprseq044197	4	90	235.1.1	FALSE	39.5	40	184	T	fam10336	20	Lysozyme-like	235	NO_X_NAME	endolysin	lysis
reprseq044197	91	91	235.1.1	FALSE	39.5	40	184	T	fam10336	20	Lysozyme-like	235	NO_X_NAME	endolysin	lysis
reprseq044197	92	92	undetected	FALSE	39.5	40	184	T	fam10336	20	undetected	undetected	undetected	endolysin	lysis
reprseq048990	1	1	undetected	FALSE	40.5	41	184	T	fam10810	33	undetected	undetected	undetected	endolysin	lysis
reprseq048990	2	39	235.1.1	FALSE	40.5	41	184	T	fam10810	33	Lysozyme-like	235	NO_X_NAME	endolysin	lysis
reprseq048990	40	89	235.1.1	FALSE	40.5	41	184	T	fam10810	33	Lysozyme-like	235	NO_X_NAME	endolysin	lysis
reprseq048990	90	128	235.1.1	FALSE	40.5	41	184	T	fam10810	33	Lysozyme-like	235	NO_X_NAME	endolysin	lysis
reprseq048990	129	130	235.1.1	FALSE	40.5	41	184	T	fam10810	33	Lysozyme-like	235	NO_X_NAME	endolysin	lysis
reprseq048990	131	132	235.1.1	FALSE	40.5	41	184	T	fam10810	33	Lysozyme-like	235	NO_X_NAME	endolysin	lysis
reprseq048990	133	133	235.1.1	FALSE	40.5	41	184	T	fam10810	33	Lysozyme-like	235	NO_X_NAME	endolysin	lysis
reprseq048990	134	136	235.1.1	FALSE	40.5	41	184	T	fam10810	33	Lysozyme-like	235	NO_X_NAME	endolysin	lysis
reprseq048990	137	137	235.1.1	FALSE	40.5	41	184	T	fam10810	33	Lysozyme-like	235	NO_X_NAME	endolysin	lysis
reprseq048990	138	138	235.1.1	FALSE	40.5	41	184	T	fam10810	33	Lysozyme-like	235	NO_X_NAME	endolysin	lysis
reprseq048990	139	219	undetected	FALSE	40.5	41	184	T	fam10810	33	undetected	undetected	undetected	endolysin	lysis
reprseq018299	1	6	undetected	FALSE	41.5	42	184	T	fam15711	4	undetected	undetected	undetected	endolysin	lysis
reprseq018299	7	7	235.1.1	FALSE	41.5	42	184	T	fam15711	4	Lysozyme-like	235	NO_X_NAME	endolysin	lysis
reprseq018299	8	8	235.1.1	FALSE	41.5	42	184	T	fam15711	4	Lysozyme-like	235	NO_X_NAME	endolysin	lysis
reprseq018299	9	10	235.1.1	FALSE	41.5	42	184	T	fam15711	4	Lysozyme-like	235	NO_X_NAME	endolysin	lysis
reprseq018299	11	142	235.1.1	FALSE	41.5	42	184	T	fam15711	4	Lysozyme-like	235	NO_X_NAME	endolysin	lysis
reprseq018299	143	143	235.1.1	FALSE	41.5	42	184	T	fam15711	4	Lysozyme-like	235	NO_X_NAME	endolysin	lysis
reprseq018299	144	148	235.1.1	FALSE	41.5	42	184	T	fam15711	4	Lysozyme-like	235	NO_X_NAME	endolysin	lysis
reprseq018299	149	151	235.1.1	FALSE	41.5	42	184	T	fam15711	4	Lysozyme-like	235	NO_X_NAME	endolysin	lysis
reprseq018299	152	250	undetected	FALSE	41.5	42	184	T	fam15711	4	undetected	undetected	undetected	endolysin	lysis
reprseq020924	1	1	undetected	FALSE	42.5	43	184	T	fam211	112	undetected	undetected	undetected	endolysin	lysis
reprseq020924	2	2	235.1.1	FALSE	42.5	43	184	T	fam211	112	Lysozyme-like	235	NO_X_NAME	endolysin	lysis
reprseq020924	3	19	235.1.1	FALSE	42.5	43	184	T	fam211	112	Lysozyme-like	235	NO_X_NAME	endolysin	lysis
reprseq020924	20	230	235.1.1	FALSE	42.5	43	184	T	fam211	112	Lysozyme-like	235	NO_X_NAME	endolysin	lysis
reprseq020924	231	232	235.1.1	FALSE	42.5	43	184	T	fam211	112	Lysozyme-like	235	NO_X_NAME	endolysin	lysis
reprseq020924	233	233	235.1.1	FALSE	42.5	43	184	T	fam211	112	Lysozyme-like	235	NO_X_NAME	endolysin	lysis
reprseq020924	234	235	undetected	FALSE	42.5	43	184	T	fam211	112	undetected	undetected	undetected	endolysin	lysis
reprseq107056	1	21	undetected	FALSE	43.5	44	184	T	fam2279	17	undetected	undetected	undetected	endolysin	lysis
reprseq107056	22	22	235.1.1	FALSE	43.5	44	184	T	fam2279	17	Lysozyme-like	235	NO_X_NAME	endolysin	lysis
reprseq107056	23	23	235.1.1	FALSE	43.5	44	184	T	fam2279	17	Lysozyme-like	235	NO_X_NAME	endolysin	lysis
reprseq107056	24	25	235.1.1	FALSE	43.5	44	184	T	fam2279	17	Lysozyme-like	235	NO_X_NAME	endolysin	lysis
reprseq107056	26	28	235.1.1	FALSE	43.5	44	184	T	fam2279	17	Lysozyme-like	235	NO_X_NAME	endolysin	lysis
reprseq107056	29	32	235.1.1	FALSE	43.5	44	184	T	fam2279	17	Lysozyme-like	235	NO_X_NAME	endolysin	lysis
reprseq107056	33	48	235.1.1	FALSE	43.5	44	184	T	fam2279	17	Lysozyme-like	235	NO_X_NAME	endolysin	lysis
reprseq107056	49	106	235.1.1	FALSE	43.5	44	184	T	fam2279	17	Lysozyme-like	235	NO_X_NAME	endolysin	lysis
reprseq107056	107	112	235.1.1	FALSE	43.5	44	184	T	fam2279	17	Lysozyme-like	235	NO_X_NAME	endolysin	lysis
reprseq107056	113	159	235.1.1	FALSE	43.5	44	184	T	fam2279	17	Lysozyme-like	235	NO_X_NAME	endolysin	lysis
reprseq107056	160	160	235.1.1	FALSE	43.5	44	184	T	fam2279	17	Lysozyme-like	235	NO_X_NAME	endolysin	lysis
reprseq107056	161	161	235.1.1	FALSE	43.5	44	184	T	fam2279	17	Lysozyme-like	235	NO_X_NAME	endolysin	lysis
reprseq107056	162	162	undetected	FALSE	43.5	44	184	T	fam2279	17	undetected	undetected	undetected	endolysin	lysis
reprseq122384	1	9	undetected	FALSE	44.5	45	184	T	fam247	93	undetected	undetected	undetected	endolysin	lysis
reprseq122384	10	10	235.1.1	FALSE	44.5	45	184	T	fam247	93	Lysozyme-like	235	NO_X_NAME	endolysin	lysis
reprseq122384	11	168	235.1.1	FALSE	44.5	45	184	T	fam247	93	Lysozyme-like	235	NO_X_NAME	endolysin	lysis
reprseq122384	169	171	235.1.1	FALSE	44.5	45	184	T	fam247	93	Lysozyme-like	235	NO_X_NAME	endolysin	lysis
reprseq122384	172	177	undetected	FALSE	44.5	45	184	T	fam247	93	undetected	undetected	undetected	endolysin	lysis
reprseq032002	1	6	undetected	FALSE	45.5	46	184	T	fam2531	97	undetected	undetected	undetected	endolysin	lysis
reprseq032002	7	158	235.1.1	FALSE	45.5	46	184	T	fam2531	97	Lysozyme-like	235	NO_X_NAME	endolysin	lysis
reprseq032002	159	161	undetected	FALSE	45.5	46	184	T	fam2531	97	undetected	undetected	undetected	endolysin	lysis
reprseq098920	1	2	undetected	FALSE	46.5	47	184	T	fam25927	5	undetected	undetected	undetected	endolysin	lysis
reprseq098920	3	3	235.1.1	FALSE	46.5	47	184	T	fam25927	5	Lysozyme-like	235	NO_X_NAME	endolysin	lysis
reprseq098920	4	4	235.1.1	FALSE	46.5	47	184	T	fam25927	5	Lysozyme-like	235	NO_X_NAME	endolysin	lysis
reprseq098920	5	146	235.1.1	FALSE	46.5	47	184	T	fam25927	5	Lysozyme-like	235	NO_X_NAME	endolysin	lysis
reprseq098920	147	147	235.1.1	FALSE	46.5	47	184	T	fam25927	5	Lysozyme-like	235	NO_X_NAME	endolysin	lysis
reprseq098920	148	152	235.1.1	FALSE	46.5	47	184	T	fam25927	5	Lysozyme-like	235	NO_X_NAME	endolysin	lysis
reprseq098920	153	154	235.1.1	FALSE	46.5	47	184	T	fam25927	5	Lysozyme-like	235	NO_X_NAME	endolysin	lysis
reprseq098920	155	207	undetected	FALSE	46.5	47	184	T	fam25927	5	undetected	undetected	undetected	endolysin	lysis
reprseq113870	1	175	undetected	FALSE	47.5	48	184	T	fam289	193	undetected	undetected	undetected	endolysin	lysis
reprseq113870	176	177	235.1.1	FALSE	47.5	48	184	T	fam289	193	Lysozyme-like	235	NO_X_NAME	endolysin	lysis
reprseq113870	178	179	235.1.1	FALSE	47.5	48	184	T	fam289	193	Lysozyme-like	235	NO_X_NAME	endolysin	lysis
reprseq113870	180	180	235.1.1	FALSE	47.5	48	184	T	fam289	193	Lysozyme-like	235	NO_X_NAME	endolysin	lysis
reprseq113870	181	188	235.1.1	FALSE	47.5	48	184	T	fam289	193	Lysozyme-like	235	NO_X_NAME	endolysin	lysis
reprseq113870	189	192	235.1.1	FALSE	47.5	48	184	T	fam289	193	Lysozyme-like	235	NO_X_NAME	endolysin	lysis
reprseq113870	193	193	235.1.1	FALSE	47.5	48	184	T	fam289	193	Lysozyme-like	235	NO_X_NAME	endolysin	lysis
reprseq113870	194	339	235.1.1	FALSE	47.5	48	184	T	fam289	193	Lysozyme-like	235	NO_X_NAME	endolysin	lysis
reprseq113870	340	342	235.1.1	FALSE	47.5	48	184	T	fam289	193	Lysozyme-like	235	NO_X_NAME	endolysin	lysis
reprseq113870	343	343	235.1.1	FALSE	47.5	48	184	T	fam289	193	Lysozyme-like	235	NO_X_NAME	endolysin	lysis
reprseq113870	344	466	undetected	FALSE	47.5	48	184	T	fam289	193	undetected	undetected	undetected	endolysin	lysis
reprseq132266	1	65	undetected	FALSE	48.5	49	184	T	fam31773	4	undetected	undetected	undetected	endolysin	lysis
reprseq132266	66	83	235.1.1	FALSE	48.5	49	184	T	fam31773	4	Lysozyme-like	235	NO_X_NAME	endolysin	lysis
reprseq132266	84	237	235.1.1	FALSE	48.5	49	184	T	fam31773	4	Lysozyme-like	235	NO_X_NAME	endolysin	lysis
reprseq132266	238	238	235.1.1	FALSE	48.5	49	184	T	fam31773	4	Lysozyme-like	235	NO_X_NAME	endolysin	lysis
reprseq132266	239	289	undetected	FALSE	48.5	49	184	T	fam31773	4	undetected	undetected	undetected	endolysin	lysis
reprseq059947	1	3	undetected	FALSE	49.5	50	184	T	fam4041	14	undetected	undetected	undetected	endolysin	lysis
reprseq059947	4	215	235.1.1	FALSE	49.5	50	184	T	fam4041	14	Lysozyme-like	235	NO_X_NAME	endolysin	lysis
reprseq059947	216	216	undetected	FALSE	49.5	50	184	T	fam4041	14	undetected	undetected	undetected	endolysin	lysis
reprseq059947	217	457	219.1.1	FALSE	49.5	50	184	T	fam4041	14	Cysteine proteinases	219	Cysteine proteinases-like	endolysin	lysis
reprseq059947	458	459	undetected	FALSE	49.5	50	184	T	fam4041	14	undetected	undetected	undetected	endolysin	lysis
reprseq101763	1	1	undetected	FALSE	50.5	51	184	T	fam40535	1	undetected	undetected	undetected	endolysin	lysis
reprseq101763	2	181	235.1.1	FALSE	50.5	51	184	T	fam40535	1	Lysozyme-like	235	NO_X_NAME	endolysin	lysis
reprseq101763	182	205	undetected	FALSE	50.5	51	184	T	fam40535	1	undetected	undetected	undetected	endolysin	lysis
reprseq108896	1	64	undetected	FALSE	51.5	52	184	T	fam41244	1	undetected	undetected	undetected	endolysin	lysis
reprseq108896	65	65	235.1.1	FALSE	51.5	52	184	T	fam41244	1	Lysozyme-like	235	NO_X_NAME	endolysin	lysis
reprseq108896	66	67	235.1.1	FALSE	51.5	52	184	T	fam41244	1	Lysozyme-like	235	NO_X_NAME	endolysin	lysis
reprseq108896	68	68	235.1.1	FALSE	51.5	52	184	T	fam41244	1	Lysozyme-like	235	NO_X_NAME	endolysin	lysis
reprseq108896	69	114	235.1.1	FALSE	51.5	52	184	T	fam41244	1	Lysozyme-like	235	NO_X_NAME	endolysin	lysis
reprseq108896	115	161	235.1.1	FALSE	51.5	52	184	T	fam41244	1	Lysozyme-like	235	NO_X_NAME	endolysin	lysis
reprseq108896	162	212	235.1.1	FALSE	51.5	52	184	T	fam41244	1	Lysozyme-like	235	NO_X_NAME	endolysin	lysis
reprseq108896	213	214	235.1.1	FALSE	51.5	52	184	T	fam41244	1	Lysozyme-like	235	NO_X_NAME	endolysin	lysis
reprseq108896	215	216	235.1.1	FALSE	51.5	52	184	T	fam41244	1	Lysozyme-like	235	NO_X_NAME	endolysin	lysis
reprseq108896	217	217	235.1.1	FALSE	51.5	52	184	T	fam41244	1	Lysozyme-like	235	NO_X_NAME	endolysin	lysis
reprseq108896	218	221	235.1.1	FALSE	51.5	52	184	T	fam41244	1	Lysozyme-like	235	NO_X_NAME	endolysin	lysis
reprseq108896	222	238	undetected	FALSE	51.5	52	184	T	fam41244	1	undetected	undetected	undetected	endolysin	lysis
reprseq108896	239	363	307.1.1	FALSE	51.5	52	184	T	fam41244	1	Hedgehog/DD-peptidase	307	NO_X_NAME	endolysin	lysis
reprseq066671	1	2	undetected	FALSE	52.5	53	184	T	fam50435	5	undetected	undetected	undetected	endolysin	lysis
reprseq066671	3	3	235.1.1	FALSE	52.5	53	184	T	fam50435	5	Lysozyme-like	235	NO_X_NAME	endolysin	lysis
reprseq066671	4	5	235.1.1	FALSE	52.5	53	184	T	fam50435	5	Lysozyme-like	235	NO_X_NAME	endolysin	lysis
reprseq066671	6	147	235.1.1	FALSE	52.5	53	184	T	fam50435	5	Lysozyme-like	235	NO_X_NAME	endolysin	lysis
reprseq066671	148	148	235.1.1	FALSE	52.5	53	184	T	fam50435	5	Lysozyme-like	235	NO_X_NAME	endolysin	lysis
reprseq066671	149	153	235.1.1	FALSE	52.5	53	184	T	fam50435	5	Lysozyme-like	235	NO_X_NAME	endolysin	lysis
reprseq066671	154	155	235.1.1	FALSE	52.5	53	184	T	fam50435	5	Lysozyme-like	235	NO_X_NAME	endolysin	lysis
reprseq066671	156	266	undetected	FALSE	52.5	53	184	T	fam50435	5	undetected	undetected	undetected	endolysin	lysis
reprseq077431	1	5	undetected	FALSE	53.5	54	184	T	fam53221	1	undetected	undetected	undetected	endolysin	lysis
reprseq077431	6	169	235.1.1	FALSE	53.5	54	184	T	fam53221	1	Lysozyme-like	235	NO_X_NAME	endolysin	lysis
reprseq077431	170	195	undetected	FALSE	53.5	54	184	T	fam53221	1	undetected	undetected	undetected	endolysin	lysis
reprseq077431	196	200	285.1.1	FALSE	53.5	54	184	T	fam53221	1	N-acetylmuramoyl-L-alanine amidase-like	285	NO_X_NAME	endolysin	lysis
reprseq077431	201	201	285.1.1	FALSE	53.5	54	184	T	fam53221	1	N-acetylmuramoyl-L-alanine amidase-like	285	NO_X_NAME	endolysin	lysis
reprseq077431	202	202	285.1.1	FALSE	53.5	54	184	T	fam53221	1	N-acetylmuramoyl-L-alanine amidase-like	285	NO_X_NAME	endolysin	lysis
reprseq077431	203	203	285.1.1	FALSE	53.5	54	184	T	fam53221	1	N-acetylmuramoyl-L-alanine amidase-like	285	NO_X_NAME	endolysin	lysis
reprseq077431	204	345	285.1.1	FALSE	53.5	54	184	T	fam53221	1	N-acetylmuramoyl-L-alanine amidase-like	285	NO_X_NAME	endolysin	lysis
reprseq077431	346	346	285.1.1	FALSE	53.5	54	184	T	fam53221	1	N-acetylmuramoyl-L-alanine amidase-like	285	NO_X_NAME	endolysin	lysis
reprseq077431	347	353	285.1.1	FALSE	53.5	54	184	T	fam53221	1	N-acetylmuramoyl-L-alanine amidase-like	285	NO_X_NAME	endolysin	lysis
reprseq077431	354	355	285.1.1	FALSE	53.5	54	184	T	fam53221	1	N-acetylmuramoyl-L-alanine amidase-like	285	NO_X_NAME	endolysin	lysis
reprseq077431	356	359	285.1.1	FALSE	53.5	54	184	T	fam53221	1	N-acetylmuramoyl-L-alanine amidase-like	285	NO_X_NAME	endolysin	lysis
reprseq077431	360	527	undetected	FALSE	53.5	54	184	T	fam53221	1	undetected	undetected	undetected	endolysin	lysis
reprseq114817	1	1	undetected	FALSE	54.5	55	184	T	fam561	7	undetected	undetected	undetected	endolysin	lysis
reprseq114817	2	18	235.1.1	FALSE	54.5	55	184	T	fam561	7	Lysozyme-like	235	NO_X_NAME	endolysin	lysis
reprseq114817	19	19	235.1.1	FALSE	54.5	55	184	T	fam561	7	Lysozyme-like	235	NO_X_NAME	endolysin	lysis
reprseq114817	20	30	235.1.1	FALSE	54.5	55	184	T	fam561	7	Lysozyme-like	235	NO_X_NAME	endolysin	lysis
reprseq114817	31	181	235.1.1	FALSE	54.5	55	184	T	fam561	7	Lysozyme-like	235	NO_X_NAME	endolysin	lysis
reprseq114817	182	184	235.1.1	FALSE	54.5	55	184	T	fam561	7	Lysozyme-like	235	NO_X_NAME	endolysin	lysis
reprseq114817	185	185	235.1.1	FALSE	54.5	55	184	T	fam561	7	Lysozyme-like	235	NO_X_NAME	endolysin	lysis
reprseq114817	186	227	undetected	FALSE	54.5	55	184	T	fam561	7	undetected	undetected	undetected	endolysin	lysis
reprseq114817	228	229	285.1.1	FALSE	54.5	55	184	T	fam561	7	N-acetylmuramoyl-L-alanine amidase-like	285	NO_X_NAME	endolysin	lysis
reprseq114817	230	360	285.1.1	FALSE	54.5	55	184	T	fam561	7	N-acetylmuramoyl-L-alanine amidase-like	285	NO_X_NAME	endolysin	lysis
reprseq114817	361	367	285.1.1	FALSE	54.5	55	184	T	fam561	7	N-acetylmuramoyl-L-alanine amidase-like	285	NO_X_NAME	endolysin	lysis
reprseq114817	368	369	285.1.1	FALSE	54.5	55	184	T	fam561	7	N-acetylmuramoyl-L-alanine amidase-like	285	NO_X_NAME	endolysin	lysis
reprseq114817	370	372	285.1.1	FALSE	54.5	55	184	T	fam561	7	N-acetylmuramoyl-L-alanine amidase-like	285	NO_X_NAME	endolysin	lysis
reprseq114817	373	376	285.1.1	FALSE	54.5	55	184	T	fam561	7	N-acetylmuramoyl-L-alanine amidase-like	285	NO_X_NAME	endolysin	lysis
reprseq114817	377	502	undetected	FALSE	54.5	55	184	T	fam561	7	undetected	undetected	undetected	endolysin	lysis
reprseq023511	1	109	undetected	FALSE	55.5	56	184	T	fam59279	2	undetected	undetected	undetected	endolysin	lysis
reprseq023511	110	114	235.1.1	FALSE	55.5	56	184	T	fam59279	2	Lysozyme-like	235	NO_X_NAME	endolysin	lysis
reprseq023511	115	255	235.1.1	FALSE	55.5	56	184	T	fam59279	2	Lysozyme-like	235	NO_X_NAME	endolysin	lysis
reprseq023511	256	258	235.1.1	FALSE	55.5	56	184	T	fam59279	2	Lysozyme-like	235	NO_X_NAME	endolysin	lysis
reprseq023511	259	265	undetected	FALSE	55.5	56	184	T	fam59279	2	undetected	undetected	undetected	endolysin	lysis
reprseq044732	1	1	235.1.1	FALSE	56.5	57	184	T	fam6333	20	Lysozyme-like	235	NO_X_NAME	endolysin	lysis
reprseq044732	2	20	235.1.1	FALSE	56.5	57	184	T	fam6333	20	Lysozyme-like	235	NO_X_NAME	endolysin	lysis
reprseq044732	21	21	235.1.1	FALSE	56.5	57	184	T	fam6333	20	Lysozyme-like	235	NO_X_NAME	endolysin	lysis
reprseq044732	22	22	235.1.1	FALSE	56.5	57	184	T	fam6333	20	Lysozyme-like	235	NO_X_NAME	endolysin	lysis
reprseq044732	23	193	235.1.1	FALSE	56.5	57	184	T	fam6333	20	Lysozyme-like	235	NO_X_NAME	endolysin	lysis
reprseq044732	194	196	235.1.1	FALSE	56.5	57	184	T	fam6333	20	Lysozyme-like	235	NO_X_NAME	endolysin	lysis
reprseq044732	197	197	235.1.1	FALSE	56.5	57	184	T	fam6333	20	Lysozyme-like	235	NO_X_NAME	endolysin	lysis
reprseq044732	198	198	235.1.1	FALSE	56.5	57	184	T	fam6333	20	Lysozyme-like	235	NO_X_NAME	endolysin	lysis
reprseq044732	199	340	undetected	FALSE	56.5	57	184	T	fam6333	20	undetected	undetected	undetected	endolysin	lysis
reprseq063484	1	300	undetected	FALSE	57.5	58	184	T	fam6698	1	undetected	undetected	undetected	endolysin	lysis
reprseq063484	301	430	235.1.1	FALSE	57.5	58	184	T	fam6698	1	Lysozyme-like	235	NO_X_NAME	endolysin	lysis
reprseq063484	431	720	undetected	FALSE	57.5	58	184	T	fam6698	1	undetected	undetected	undetected	endolysin	lysis
reprseq052614	1	31	undetected	FALSE	58.5	59	184	T	fam1136	27	undetected	undetected	undetected	endolysin	lysis
reprseq052614	32	32	285.1.1	FALSE	58.5	59	184	T	fam1136	27	N-acetylmuramoyl-L-alanine amidase-like	285	NO_X_NAME	endolysin	lysis
reprseq052614	33	173	285.1.1	FALSE	58.5	59	184	T	fam1136	27	N-acetylmuramoyl-L-alanine amidase-like	285	NO_X_NAME	endolysin	lysis
reprseq052614	174	184	285.1.1	FALSE	58.5	59	184	T	fam1136	27	N-acetylmuramoyl-L-alanine amidase-like	285	NO_X_NAME	endolysin	lysis
reprseq052614	185	189	285.1.1	FALSE	58.5	59	184	T	fam1136	27	N-acetylmuramoyl-L-alanine amidase-like	285	NO_X_NAME	endolysin	lysis
reprseq052614	190	379	undetected	FALSE	58.5	59	184	T	fam1136	27	undetected	undetected	undetected	endolysin	lysis
reprseq103775	1	18	undetected	FALSE	59.5	60	184	T	fam11818	14	undetected	undetected	undetected	endolysin	lysis
reprseq103775	19	19	285.1.1	FALSE	59.5	60	184	T	fam11818	14	N-acetylmuramoyl-L-alanine amidase-like	285	NO_X_NAME	endolysin	lysis
reprseq103775	20	146	285.1.1	FALSE	59.5	60	184	T	fam11818	14	N-acetylmuramoyl-L-alanine amidase-like	285	NO_X_NAME	endolysin	lysis
reprseq103775	147	169	285.1.1	FALSE	59.5	60	184	T	fam11818	14	N-acetylmuramoyl-L-alanine amidase-like	285	NO_X_NAME	endolysin	lysis
reprseq103775	170	172	285.1.1	FALSE	59.5	60	184	T	fam11818	14	N-acetylmuramoyl-L-alanine amidase-like	285	NO_X_NAME	endolysin	lysis
reprseq103775	173	347	undetected	FALSE	59.5	60	184	T	fam11818	14	undetected	undetected	undetected	endolysin	lysis
reprseq079931	1	6	undetected	FALSE	60.5	61	184	T	fam1440	3	undetected	undetected	undetected	endolysin	lysis
reprseq079931	7	7	285.1.1	FALSE	60.5	61	184	T	fam1440	3	N-acetylmuramoyl-L-alanine amidase-like	285	NO_X_NAME	endolysin	lysis
reprseq079931	8	8	285.1.1	FALSE	60.5	61	184	T	fam1440	3	N-acetylmuramoyl-L-alanine amidase-like	285	NO_X_NAME	endolysin	lysis
reprseq079931	9	136	285.1.1	FALSE	60.5	61	184	T	fam1440	3	N-acetylmuramoyl-L-alanine amidase-like	285	NO_X_NAME	endolysin	lysis
reprseq079931	137	138	285.1.1	FALSE	60.5	61	184	T	fam1440	3	N-acetylmuramoyl-L-alanine amidase-like	285	NO_X_NAME	endolysin	lysis
reprseq079931	139	145	285.1.1	FALSE	60.5	61	184	T	fam1440	3	N-acetylmuramoyl-L-alanine amidase-like	285	NO_X_NAME	endolysin	lysis
reprseq079931	146	146	285.1.1	FALSE	60.5	61	184	T	fam1440	3	N-acetylmuramoyl-L-alanine amidase-like	285	NO_X_NAME	endolysin	lysis
reprseq079931	147	147	285.1.1	FALSE	60.5	61	184	T	fam1440	3	N-acetylmuramoyl-L-alanine amidase-like	285	NO_X_NAME	endolysin	lysis
reprseq079931	148	149	285.1.1	FALSE	60.5	61	184	T	fam1440	3	N-acetylmuramoyl-L-alanine amidase-like	285	NO_X_NAME	endolysin	lysis
reprseq079931	150	159	undetected	FALSE	60.5	61	184	T	fam1440	3	undetected	undetected	undetected	endolysin	lysis
reprseq079931	160	206	101.15.1	FALSE	60.5	61	184	T	fam1440	3	LysM domain	101	HTH	endolysin	lysis
reprseq053811	1	1	285.1.1	FALSE	61.5	62	184	T	fam149	51	N-acetylmuramoyl-L-alanine amidase-like	285	NO_X_NAME	endolysin	lysis
reprseq053811	2	2	285.1.1	FALSE	61.5	62	184	T	fam149	51	N-acetylmuramoyl-L-alanine amidase-like	285	NO_X_NAME	endolysin	lysis
reprseq053811	3	19	285.1.1	FALSE	61.5	62	184	T	fam149	51	N-acetylmuramoyl-L-alanine amidase-like	285	NO_X_NAME	endolysin	lysis
reprseq053811	20	153	285.1.1	FALSE	61.5	62	184	T	fam149	51	N-acetylmuramoyl-L-alanine amidase-like	285	NO_X_NAME	endolysin	lysis
reprseq053811	154	155	285.1.1	FALSE	61.5	62	184	T	fam149	51	N-acetylmuramoyl-L-alanine amidase-like	285	NO_X_NAME	endolysin	lysis
reprseq053811	156	159	285.1.1	FALSE	61.5	62	184	T	fam149	51	N-acetylmuramoyl-L-alanine amidase-like	285	NO_X_NAME	endolysin	lysis
reprseq053811	160	255	undetected	FALSE	61.5	62	184	T	fam149	51	undetected	undetected	undetected	endolysin	lysis
reprseq095909	1	6	undetected	FALSE	62.5	63	184	T	fam2015	1	undetected	undetected	undetected	endolysin	lysis
reprseq095909	7	12	285.1.1	FALSE	62.5	63	184	T	fam2015	1	N-acetylmuramoyl-L-alanine amidase-like	285	NO_X_NAME	endolysin	lysis
reprseq095909	13	19	285.1.1	FALSE	62.5	63	184	T	fam2015	1	N-acetylmuramoyl-L-alanine amidase-like	285	NO_X_NAME	endolysin	lysis
reprseq095909	20	20	285.1.1	FALSE	62.5	63	184	T	fam2015	1	N-acetylmuramoyl-L-alanine amidase-like	285	NO_X_NAME	endolysin	lysis
reprseq095909	21	157	285.1.1	FALSE	62.5	63	184	T	fam2015	1	N-acetylmuramoyl-L-alanine amidase-like	285	NO_X_NAME	endolysin	lysis
reprseq095909	158	158	285.1.1	FALSE	62.5	63	184	T	fam2015	1	N-acetylmuramoyl-L-alanine amidase-like	285	NO_X_NAME	endolysin	lysis
reprseq095909	159	159	285.1.1	FALSE	62.5	63	184	T	fam2015	1	N-acetylmuramoyl-L-alanine amidase-like	285	NO_X_NAME	endolysin	lysis
reprseq095909	160	167	285.1.1	FALSE	62.5	63	184	T	fam2015	1	N-acetylmuramoyl-L-alanine amidase-like	285	NO_X_NAME	endolysin	lysis
reprseq095909	168	169	285.1.1	FALSE	62.5	63	184	T	fam2015	1	N-acetylmuramoyl-L-alanine amidase-like	285	NO_X_NAME	endolysin	lysis
reprseq095909	170	172	285.1.1	FALSE	62.5	63	184	T	fam2015	1	N-acetylmuramoyl-L-alanine amidase-like	285	NO_X_NAME	endolysin	lysis
reprseq095909	173	236	undetected	FALSE	62.5	63	184	T	fam2015	1	undetected	undetected	undetected	endolysin	lysis
reprseq091106	1	37	undetected	FALSE	63.5	64	184	T	fam2123	10	undetected	undetected	undetected	endolysin	lysis
reprseq091106	38	161	285.1.1	FALSE	63.5	64	184	T	fam2123	10	N-acetylmuramoyl-L-alanine amidase-like	285	NO_X_NAME	endolysin	lysis
reprseq091106	162	162	285.1.1	FALSE	63.5	64	184	T	fam2123	10	N-acetylmuramoyl-L-alanine amidase-like	285	NO_X_NAME	endolysin	lysis
reprseq091106	163	163	285.1.1	FALSE	63.5	64	184	T	fam2123	10	N-acetylmuramoyl-L-alanine amidase-like	285	NO_X_NAME	endolysin	lysis
reprseq091106	164	202	undetected	FALSE	63.5	64	184	T	fam2123	10	undetected	undetected	undetected	endolysin	lysis
reprseq070171	1	195	undetected	FALSE	64.5	65	184	T	fam2537	2	undetected	undetected	undetected	endolysin	lysis
reprseq070171	196	196	285.1.1	FALSE	64.5	65	184	T	fam2537	2	N-acetylmuramoyl-L-alanine amidase-like	285	NO_X_NAME	endolysin	lysis
reprseq070171	197	197	285.1.1	FALSE	64.5	65	184	T	fam2537	2	N-acetylmuramoyl-L-alanine amidase-like	285	NO_X_NAME	endolysin	lysis
reprseq070171	198	327	285.1.1	FALSE	64.5	65	184	T	fam2537	2	N-acetylmuramoyl-L-alanine amidase-like	285	NO_X_NAME	endolysin	lysis
reprseq070171	328	328	285.1.1	FALSE	64.5	65	184	T	fam2537	2	N-acetylmuramoyl-L-alanine amidase-like	285	NO_X_NAME	endolysin	lysis
reprseq070171	329	390	undetected	FALSE	64.5	65	184	T	fam2537	2	undetected	undetected	undetected	endolysin	lysis
reprseq070171	391	400	4.1.1	FALSE	64.5	65	184	T	fam2537	2	SH3	4	SH3	endolysin	lysis
reprseq070171	401	486	4.1.1	FALSE	64.5	65	184	T	fam2537	2	SH3	4	SH3	endolysin	lysis
reprseq021071	1	1	undetected	FALSE	65.5	66	184	T	fam311	188	undetected	undetected	undetected	endolysin	lysis
reprseq021071	2	2	285.1.1	FALSE	65.5	66	184	T	fam311	188	N-acetylmuramoyl-L-alanine amidase-like	285	NO_X_NAME	endolysin	lysis
reprseq021071	3	3	285.1.1	FALSE	65.5	66	184	T	fam311	188	N-acetylmuramoyl-L-alanine amidase-like	285	NO_X_NAME	endolysin	lysis
reprseq021071	4	131	285.1.1	FALSE	65.5	66	184	T	fam311	188	N-acetylmuramoyl-L-alanine amidase-like	285	NO_X_NAME	endolysin	lysis
reprseq021071	132	134	285.1.1	FALSE	65.5	66	184	T	fam311	188	N-acetylmuramoyl-L-alanine amidase-like	285	NO_X_NAME	endolysin	lysis
reprseq021071	135	140	285.1.1	FALSE	65.5	66	184	T	fam311	188	N-acetylmuramoyl-L-alanine amidase-like	285	NO_X_NAME	endolysin	lysis
reprseq021071	141	141	285.1.1	FALSE	65.5	66	184	T	fam311	188	N-acetylmuramoyl-L-alanine amidase-like	285	NO_X_NAME	endolysin	lysis
reprseq021071	142	142	285.1.1	FALSE	65.5	66	184	T	fam311	188	N-acetylmuramoyl-L-alanine amidase-like	285	NO_X_NAME	endolysin	lysis
reprseq021071	143	144	285.1.1	FALSE	65.5	66	184	T	fam311	188	N-acetylmuramoyl-L-alanine amidase-like	285	NO_X_NAME	endolysin	lysis
reprseq021071	145	166	undetected	FALSE	65.5	66	184	T	fam311	188	undetected	undetected	undetected	endolysin	lysis
reprseq014398	1	45	undetected	FALSE	66.5	67	184	T	fam3186	2	undetected	undetected	undetected	endolysin	lysis
reprseq014398	46	172	285.1.1	FALSE	66.5	67	184	T	fam3186	2	N-acetylmuramoyl-L-alanine amidase-like	285	NO_X_NAME	endolysin	lysis
reprseq014398	173	173	285.1.1	FALSE	66.5	67	184	T	fam3186	2	N-acetylmuramoyl-L-alanine amidase-like	285	NO_X_NAME	endolysin	lysis
reprseq014398	174	181	285.1.1	FALSE	66.5	67	184	T	fam3186	2	N-acetylmuramoyl-L-alanine amidase-like	285	NO_X_NAME	endolysin	lysis
reprseq014398	182	183	285.1.1	FALSE	66.5	67	184	T	fam3186	2	N-acetylmuramoyl-L-alanine amidase-like	285	NO_X_NAME	endolysin	lysis
reprseq014398	184	185	285.1.1	FALSE	66.5	67	184	T	fam3186	2	N-acetylmuramoyl-L-alanine amidase-like	285	NO_X_NAME	endolysin	lysis
reprseq014398	186	186	285.1.1	FALSE	66.5	67	184	T	fam3186	2	N-acetylmuramoyl-L-alanine amidase-like	285	NO_X_NAME	endolysin	lysis
reprseq014398	187	190	285.1.1	FALSE	66.5	67	184	T	fam3186	2	N-acetylmuramoyl-L-alanine amidase-like	285	NO_X_NAME	endolysin	lysis
reprseq014398	191	354	undetected	FALSE	66.5	67	184	T	fam3186	2	undetected	undetected	undetected	endolysin	lysis
reprseq051900	1	10	undetected	FALSE	67.5	68	184	T	fam37898	1	undetected	undetected	undetected	endolysin	lysis
reprseq051900	11	20	285.1.1	FALSE	67.5	68	184	T	fam37898	1	N-acetylmuramoyl-L-alanine amidase-like	285	NO_X_NAME	endolysin	lysis
reprseq051900	21	21	285.1.1	FALSE	67.5	68	184	T	fam37898	1	N-acetylmuramoyl-L-alanine amidase-like	285	NO_X_NAME	endolysin	lysis
reprseq051900	22	166	285.1.1	FALSE	67.5	68	184	T	fam37898	1	N-acetylmuramoyl-L-alanine amidase-like	285	NO_X_NAME	endolysin	lysis
reprseq051900	167	167	285.1.1	FALSE	67.5	68	184	T	fam37898	1	N-acetylmuramoyl-L-alanine amidase-like	285	NO_X_NAME	endolysin	lysis
reprseq051900	168	168	285.1.1	FALSE	67.5	68	184	T	fam37898	1	N-acetylmuramoyl-L-alanine amidase-like	285	NO_X_NAME	endolysin	lysis
reprseq051900	169	176	285.1.1	FALSE	67.5	68	184	T	fam37898	1	N-acetylmuramoyl-L-alanine amidase-like	285	NO_X_NAME	endolysin	lysis
reprseq051900	177	177	285.1.1	FALSE	67.5	68	184	T	fam37898	1	N-acetylmuramoyl-L-alanine amidase-like	285	NO_X_NAME	endolysin	lysis
reprseq051900	178	180	285.1.1	FALSE	67.5	68	184	T	fam37898	1	N-acetylmuramoyl-L-alanine amidase-like	285	NO_X_NAME	endolysin	lysis
reprseq051900	181	239	undetected	FALSE	67.5	68	184	T	fam37898	1	undetected	undetected	undetected	endolysin	lysis
reprseq082539	1	9	undetected	FALSE	68.5	69	184	T	fam483	126	undetected	undetected	undetected	endolysin	lysis
reprseq082539	10	10	285.1.1	FALSE	68.5	69	184	T	fam483	126	N-acetylmuramoyl-L-alanine amidase-like	285	NO_X_NAME	endolysin	lysis
reprseq082539	11	136	285.1.1	FALSE	68.5	69	184	T	fam483	126	N-acetylmuramoyl-L-alanine amidase-like	285	NO_X_NAME	endolysin	lysis
reprseq082539	137	154	285.1.1	FALSE	68.5	69	184	T	fam483	126	N-acetylmuramoyl-L-alanine amidase-like	285	NO_X_NAME	endolysin	lysis
reprseq082539	155	155	285.1.1	FALSE	68.5	69	184	T	fam483	126	N-acetylmuramoyl-L-alanine amidase-like	285	NO_X_NAME	endolysin	lysis
reprseq082539	156	158	285.1.1	FALSE	68.5	69	184	T	fam483	126	N-acetylmuramoyl-L-alanine amidase-like	285	NO_X_NAME	endolysin	lysis
reprseq082539	159	256	undetected	FALSE	68.5	69	184	T	fam483	126	undetected	undetected	undetected	endolysin	lysis
reprseq124184	1	21	undetected	FALSE	69.5	70	184	T	fam483	8	undetected	undetected	undetected	endolysin	lysis
reprseq124184	22	22	285.1.1	FALSE	69.5	70	184	T	fam483	8	N-acetylmuramoyl-L-alanine amidase-like	285	NO_X_NAME	endolysin	lysis
reprseq124184	23	163	285.1.1	FALSE	69.5	70	184	T	fam483	8	N-acetylmuramoyl-L-alanine amidase-like	285	NO_X_NAME	endolysin	lysis
reprseq124184	164	164	285.1.1	FALSE	69.5	70	184	T	fam483	8	N-acetylmuramoyl-L-alanine amidase-like	285	NO_X_NAME	endolysin	lysis
reprseq124184	165	172	285.1.1	FALSE	69.5	70	184	T	fam483	8	N-acetylmuramoyl-L-alanine amidase-like	285	NO_X_NAME	endolysin	lysis
reprseq124184	173	174	285.1.1	FALSE	69.5	70	184	T	fam483	8	N-acetylmuramoyl-L-alanine amidase-like	285	NO_X_NAME	endolysin	lysis
reprseq124184	175	177	285.1.1	FALSE	69.5	70	184	T	fam483	8	N-acetylmuramoyl-L-alanine amidase-like	285	NO_X_NAME	endolysin	lysis
reprseq124184	178	181	285.1.1	FALSE	69.5	70	184	T	fam483	8	N-acetylmuramoyl-L-alanine amidase-like	285	NO_X_NAME	endolysin	lysis
reprseq124184	182	210	undetected	FALSE	69.5	70	184	T	fam483	8	undetected	undetected	undetected	endolysin	lysis
reprseq124184	211	311	6062.1.1	FALSE	69.5	70	184	T	fam483	8	Target recognition domain of zoocin A	6062	NO_X_NAME	endolysin	lysis
reprseq053234	1	9	undetected	FALSE	70.5	71	184	T	fam49599	11	undetected	undetected	undetected	endolysin	lysis
reprseq053234	10	10	285.1.1	FALSE	70.5	71	184	T	fam49599	11	N-acetylmuramoyl-L-alanine amidase-like	285	NO_X_NAME	endolysin	lysis
reprseq053234	11	136	285.1.1	FALSE	70.5	71	184	T	fam49599	11	N-acetylmuramoyl-L-alanine amidase-like	285	NO_X_NAME	endolysin	lysis
reprseq053234	137	154	285.1.1	FALSE	70.5	71	184	T	fam49599	11	N-acetylmuramoyl-L-alanine amidase-like	285	NO_X_NAME	endolysin	lysis
reprseq053234	155	155	285.1.1	FALSE	70.5	71	184	T	fam49599	11	N-acetylmuramoyl-L-alanine amidase-like	285	NO_X_NAME	endolysin	lysis
reprseq053234	156	159	285.1.1	FALSE	70.5	71	184	T	fam49599	11	N-acetylmuramoyl-L-alanine amidase-like	285	NO_X_NAME	endolysin	lysis
reprseq053234	160	244	undetected	FALSE	70.5	71	184	T	fam49599	11	undetected	undetected	undetected	endolysin	lysis
reprseq035594	1	11	undetected	FALSE	71.5	72	184	T	fam5050	4	undetected	undetected	undetected	endolysin	lysis
reprseq035594	12	18	285.1.1	FALSE	71.5	72	184	T	fam5050	4	N-acetylmuramoyl-L-alanine amidase-like	285	NO_X_NAME	endolysin	lysis
reprseq035594	19	19	285.1.1	FALSE	71.5	72	184	T	fam5050	4	N-acetylmuramoyl-L-alanine amidase-like	285	NO_X_NAME	endolysin	lysis
reprseq035594	20	20	285.1.1	FALSE	71.5	72	184	T	fam5050	4	N-acetylmuramoyl-L-alanine amidase-like	285	NO_X_NAME	endolysin	lysis
reprseq035594	21	21	285.1.1	FALSE	71.5	72	184	T	fam5050	4	N-acetylmuramoyl-L-alanine amidase-like	285	NO_X_NAME	endolysin	lysis
reprseq035594	22	149	285.1.1	FALSE	71.5	72	184	T	fam5050	4	N-acetylmuramoyl-L-alanine amidase-like	285	NO_X_NAME	endolysin	lysis
reprseq035594	150	150	285.1.1	FALSE	71.5	72	184	T	fam5050	4	N-acetylmuramoyl-L-alanine amidase-like	285	NO_X_NAME	endolysin	lysis
reprseq035594	151	153	285.1.1	FALSE	71.5	72	184	T	fam5050	4	N-acetylmuramoyl-L-alanine amidase-like	285	NO_X_NAME	endolysin	lysis
reprseq035594	154	154	285.1.1	FALSE	71.5	72	184	T	fam5050	4	N-acetylmuramoyl-L-alanine amidase-like	285	NO_X_NAME	endolysin	lysis
reprseq035594	155	156	285.1.1	FALSE	71.5	72	184	T	fam5050	4	N-acetylmuramoyl-L-alanine amidase-like	285	NO_X_NAME	endolysin	lysis
reprseq035594	157	157	285.1.1	FALSE	71.5	72	184	T	fam5050	4	N-acetylmuramoyl-L-alanine amidase-like	285	NO_X_NAME	endolysin	lysis
reprseq035594	158	331	undetected	FALSE	71.5	72	184	T	fam5050	4	undetected	undetected	undetected	endolysin	lysis
reprseq023693	1	217	undetected	FALSE	72.5	73	184	T	fam561	230	undetected	undetected	undetected	endolysin	lysis
reprseq023693	218	360	285.1.1	FALSE	72.5	73	184	T	fam561	230	N-acetylmuramoyl-L-alanine amidase-like	285	NO_X_NAME	endolysin	lysis
reprseq023693	361	362	285.1.1	FALSE	72.5	73	184	T	fam561	230	N-acetylmuramoyl-L-alanine amidase-like	285	NO_X_NAME	endolysin	lysis
reprseq023693	363	365	285.1.1	FALSE	72.5	73	184	T	fam561	230	N-acetylmuramoyl-L-alanine amidase-like	285	NO_X_NAME	endolysin	lysis
reprseq023693	366	547	undetected	FALSE	72.5	73	184	T	fam561	230	undetected	undetected	undetected	endolysin	lysis
reprseq019251	1	1	undetected	FALSE	73.5	74	184	T	fam7112	24	undetected	undetected	undetected	endolysin	lysis
reprseq019251	2	24	285.1.1	FALSE	73.5	74	184	T	fam7112	24	N-acetylmuramoyl-L-alanine amidase-like	285	NO_X_NAME	endolysin	lysis
reprseq019251	25	145	285.1.1	FALSE	73.5	74	184	T	fam7112	24	N-acetylmuramoyl-L-alanine amidase-like	285	NO_X_NAME	endolysin	lysis
reprseq019251	146	146	285.1.1	FALSE	73.5	74	184	T	fam7112	24	N-acetylmuramoyl-L-alanine amidase-like	285	NO_X_NAME	endolysin	lysis
reprseq019251	147	159	285.1.1	FALSE	73.5	74	184	T	fam7112	24	N-acetylmuramoyl-L-alanine amidase-like	285	NO_X_NAME	endolysin	lysis
reprseq019251	160	162	285.1.1	FALSE	73.5	74	184	T	fam7112	24	N-acetylmuramoyl-L-alanine amidase-like	285	NO_X_NAME	endolysin	lysis
reprseq019251	163	165	285.1.1	FALSE	73.5	74	184	T	fam7112	24	N-acetylmuramoyl-L-alanine amidase-like	285	NO_X_NAME	endolysin	lysis
reprseq019251	166	312	undetected	FALSE	73.5	74	184	T	fam7112	24	undetected	undetected	undetected	endolysin	lysis
reprseq023872	1	15	undetected	FALSE	74.5	75	184	T	fam727	2	undetected	undetected	undetected	endolysin	lysis
reprseq023872	16	16	285.1.1	FALSE	74.5	75	184	T	fam727	2	N-acetylmuramoyl-L-alanine amidase-like	285	NO_X_NAME	endolysin	lysis
reprseq023872	17	17	285.1.1	FALSE	74.5	75	184	T	fam727	2	N-acetylmuramoyl-L-alanine amidase-like	285	NO_X_NAME	endolysin	lysis
reprseq023872	18	18	285.1.1	FALSE	74.5	75	184	T	fam727	2	N-acetylmuramoyl-L-alanine amidase-like	285	NO_X_NAME	endolysin	lysis
reprseq023872	19	148	285.1.1	FALSE	74.5	75	184	T	fam727	2	N-acetylmuramoyl-L-alanine amidase-like	285	NO_X_NAME	endolysin	lysis
reprseq023872	149	149	285.1.1	FALSE	74.5	75	184	T	fam727	2	N-acetylmuramoyl-L-alanine amidase-like	285	NO_X_NAME	endolysin	lysis
reprseq023872	150	179	285.1.1	FALSE	74.5	75	184	T	fam727	2	N-acetylmuramoyl-L-alanine amidase-like	285	NO_X_NAME	endolysin	lysis
reprseq023872	180	295	undetected	FALSE	74.5	75	184	T	fam727	2	undetected	undetected	undetected	endolysin	lysis
reprseq122933	1	1	undetected	FALSE	75.5	76	184	T	fam7620	7	undetected	undetected	undetected	endolysin	lysis
reprseq122933	2	16	285.1.1	FALSE	75.5	76	184	T	fam7620	7	N-acetylmuramoyl-L-alanine amidase-like	285	NO_X_NAME	endolysin	lysis
reprseq122933	17	17	285.1.1	FALSE	75.5	76	184	T	fam7620	7	N-acetylmuramoyl-L-alanine amidase-like	285	NO_X_NAME	endolysin	lysis
reprseq122933	18	146	285.1.1	FALSE	75.5	76	184	T	fam7620	7	N-acetylmuramoyl-L-alanine amidase-like	285	NO_X_NAME	endolysin	lysis
reprseq122933	147	178	285.1.1	FALSE	75.5	76	184	T	fam7620	7	N-acetylmuramoyl-L-alanine amidase-like	285	NO_X_NAME	endolysin	lysis
reprseq122933	179	341	undetected	FALSE	75.5	76	184	T	fam7620	7	undetected	undetected	undetected	endolysin	lysis
reprseq111015	1	453	undetected	FALSE	76.5	77	184	T	fam16300	6	undetected	undetected	undetected	endolysin	lysis
reprseq111015	454	454	307.1.1	FALSE	76.5	77	184	T	fam16300	6	Hedgehog/DD-peptidase	307	NO_X_NAME	endolysin	lysis
reprseq111015	455	561	307.1.1	FALSE	76.5	77	184	T	fam16300	6	Hedgehog/DD-peptidase	307	NO_X_NAME	endolysin	lysis
reprseq111015	562	564	307.1.1	FALSE	76.5	77	184	T	fam16300	6	Hedgehog/DD-peptidase	307	NO_X_NAME	endolysin	lysis
reprseq111015	565	887	undetected	FALSE	76.5	77	184	T	fam16300	6	undetected	undetected	undetected	endolysin	lysis
reprseq114952	1	3	307.1.1	FALSE	77.5	78	184	T	fam2468	3	Hedgehog/DD-peptidase	307	NO_X_NAME	endolysin	lysis
reprseq114952	4	18	307.1.1	FALSE	77.5	78	184	T	fam2468	3	Hedgehog/DD-peptidase	307	NO_X_NAME	endolysin	lysis
reprseq114952	19	136	307.1.1	FALSE	77.5	78	184	T	fam2468	3	Hedgehog/DD-peptidase	307	NO_X_NAME	endolysin	lysis
reprseq114952	137	138	307.1.1	FALSE	77.5	78	184	T	fam2468	3	Hedgehog/DD-peptidase	307	NO_X_NAME	endolysin	lysis
reprseq114952	139	139	307.1.1	FALSE	77.5	78	184	T	fam2468	3	Hedgehog/DD-peptidase	307	NO_X_NAME	endolysin	lysis
reprseq114952	140	312	undetected	FALSE	77.5	78	184	T	fam2468	3	undetected	undetected	undetected	endolysin	lysis
reprseq029548	1	2	undetected	FALSE	78.5	79	184	T	fam2468	10	undetected	undetected	undetected	endolysin	lysis
reprseq029548	3	5	307.1.1	FALSE	78.5	79	184	T	fam2468	10	Hedgehog/DD-peptidase	307	NO_X_NAME	endolysin	lysis
reprseq029548	6	135	307.1.1	FALSE	78.5	79	184	T	fam2468	10	Hedgehog/DD-peptidase	307	NO_X_NAME	endolysin	lysis
reprseq029548	136	138	307.1.1	FALSE	78.5	79	184	T	fam2468	10	Hedgehog/DD-peptidase	307	NO_X_NAME	endolysin	lysis
reprseq029548	139	163	undetected	FALSE	78.5	79	184	T	fam2468	10	undetected	undetected	undetected	endolysin	lysis
reprseq029548	164	233	4.1.1	FALSE	78.5	79	184	T	fam2468	10	SH3	4	SH3	endolysin	lysis
reprseq029548	234	236	4.1.1	FALSE	78.5	79	184	T	fam2468	10	SH3	4	SH3	endolysin	lysis
reprseq029548	237	288	4.1.1	FALSE	78.5	79	184	T	fam2468	10	SH3	4	SH3	endolysin	lysis
reprseq029548	289	291	undetected	FALSE	78.5	79	184	T	fam2468	10	undetected	undetected	undetected	endolysin	lysis
reprseq084366	1	19	undetected	FALSE	79.5	80	184	T	fam258	4	undetected	undetected	undetected	endolysin	lysis
reprseq084366	20	140	307.1.1	FALSE	79.5	80	184	T	fam258	4	Hedgehog/DD-peptidase	307	NO_X_NAME	endolysin	lysis
reprseq078810	1	712	undetected	FALSE	80.5	81	184	T	fam35706	2	undetected	undetected	undetected	endolysin	lysis
reprseq078810	713	713	307.1.1	FALSE	80.5	81	184	T	fam35706	2	Hedgehog/DD-peptidase	307	NO_X_NAME	endolysin	lysis
reprseq078810	714	714	307.1.1	FALSE	80.5	81	184	T	fam35706	2	Hedgehog/DD-peptidase	307	NO_X_NAME	endolysin	lysis
reprseq078810	715	717	307.1.1	FALSE	80.5	81	184	T	fam35706	2	Hedgehog/DD-peptidase	307	NO_X_NAME	endolysin	lysis
reprseq078810	718	822	307.1.1	FALSE	80.5	81	184	T	fam35706	2	Hedgehog/DD-peptidase	307	NO_X_NAME	endolysin	lysis
reprseq078810	823	824	307.1.1	FALSE	80.5	81	184	T	fam35706	2	Hedgehog/DD-peptidase	307	NO_X_NAME	endolysin	lysis
reprseq078810	825	826	307.1.1	FALSE	80.5	81	184	T	fam35706	2	Hedgehog/DD-peptidase	307	NO_X_NAME	endolysin	lysis
reprseq078810	827	827	307.1.1	FALSE	80.5	81	184	T	fam35706	2	Hedgehog/DD-peptidase	307	NO_X_NAME	endolysin	lysis
reprseq078810	828	828	307.1.1	FALSE	80.5	81	184	T	fam35706	2	Hedgehog/DD-peptidase	307	NO_X_NAME	endolysin	lysis
reprseq078810	829	974	undetected	FALSE	80.5	81	184	T	fam35706	2	undetected	undetected	undetected	endolysin	lysis
reprseq129387	1	3	307.1.1	FALSE	81.5	82	184	T	fam844	22	Hedgehog/DD-peptidase	307	NO_X_NAME	endolysin	lysis
reprseq129387	4	136	307.1.1	FALSE	81.5	82	184	T	fam844	22	Hedgehog/DD-peptidase	307	NO_X_NAME	endolysin	lysis
reprseq129387	137	143	307.1.1	FALSE	81.5	82	184	T	fam844	22	Hedgehog/DD-peptidase	307	NO_X_NAME	endolysin	lysis
reprseq129387	144	243	undetected	FALSE	81.5	82	184	T	fam844	22	undetected	undetected	undetected	endolysin	lysis
reprseq083720	1	2	undetected	FALSE	82.5	83	184	T	fam8927	2	undetected	undetected	undetected	endolysin	lysis
reprseq083720	3	99	307.1.1	FALSE	82.5	83	184	T	fam8927	2	Hedgehog/DD-peptidase	307	NO_X_NAME	endolysin	lysis
reprseq103713	1	127	307.1.1	FALSE	83.5	84	184	T	fam895	143	Hedgehog/DD-peptidase	307	NO_X_NAME	endolysin	lysis
reprseq103713	128	128	undetected	FALSE	83.5	84	184	T	fam895	143	undetected	undetected	undetected	endolysin	lysis
reprseq049233	1	2	undetected	FALSE	84.5	85	184	T	fam11037	20	undetected	undetected	undetected	endolysin	lysis
reprseq049233	3	4	325.1.6	FALSE	84.5	85	184	T	fam11037	20	Duplicated hybrid motif	325	alpha/beta-Hammerhead/Barrel-sandwich hybrid	endolysin	lysis
reprseq049233	5	24	325.1.6	FALSE	84.5	85	184	T	fam11037	20	Duplicated hybrid motif	325	alpha/beta-Hammerhead/Barrel-sandwich hybrid	endolysin	lysis
reprseq049233	25	25	325.1.6	FALSE	84.5	85	184	T	fam11037	20	Duplicated hybrid motif	325	alpha/beta-Hammerhead/Barrel-sandwich hybrid	endolysin	lysis
reprseq049233	26	43	325.1.6	FALSE	84.5	85	184	T	fam11037	20	Duplicated hybrid motif	325	alpha/beta-Hammerhead/Barrel-sandwich hybrid	endolysin	lysis
reprseq049233	44	109	multiple domains	TRUE	84.5	85	184	T	fam11037	20	multiple domains	multiple domains	multiple domains	endolysin	lysis
reprseq049233	110	145	325.1.6	FALSE	84.5	85	184	T	fam11037	20	Duplicated hybrid motif	325	alpha/beta-Hammerhead/Barrel-sandwich hybrid	endolysin	lysis
reprseq049233	146	146	325.1.6	FALSE	84.5	85	184	T	fam11037	20	Duplicated hybrid motif	325	alpha/beta-Hammerhead/Barrel-sandwich hybrid	endolysin	lysis
reprseq049233	147	148	325.1.6	FALSE	84.5	85	184	T	fam11037	20	Duplicated hybrid motif	325	alpha/beta-Hammerhead/Barrel-sandwich hybrid	endolysin	lysis
reprseq049233	149	277	undetected	FALSE	84.5	85	184	T	fam11037	20	undetected	undetected	undetected	endolysin	lysis
reprseq006989	1	2	undetected	FALSE	85.5	86	184	T	fam11846	9	undetected	undetected	undetected	endolysin	lysis
reprseq006989	3	3	325.1.6	FALSE	85.5	86	184	T	fam11846	9	Duplicated hybrid motif	325	alpha/beta-Hammerhead/Barrel-sandwich hybrid	endolysin	lysis
reprseq006989	4	13	325.1.6	FALSE	85.5	86	184	T	fam11846	9	Duplicated hybrid motif	325	alpha/beta-Hammerhead/Barrel-sandwich hybrid	endolysin	lysis
reprseq006989	14	17	325.1.6	FALSE	85.5	86	184	T	fam11846	9	Duplicated hybrid motif	325	alpha/beta-Hammerhead/Barrel-sandwich hybrid	endolysin	lysis
reprseq006989	18	27	325.1.6	FALSE	85.5	86	184	T	fam11846	9	Duplicated hybrid motif	325	alpha/beta-Hammerhead/Barrel-sandwich hybrid	endolysin	lysis
reprseq006989	28	29	325.1.6	FALSE	85.5	86	184	T	fam11846	9	Duplicated hybrid motif	325	alpha/beta-Hammerhead/Barrel-sandwich hybrid	endolysin	lysis
reprseq006989	30	42	325.1.6	FALSE	85.5	86	184	T	fam11846	9	Duplicated hybrid motif	325	alpha/beta-Hammerhead/Barrel-sandwich hybrid	endolysin	lysis
reprseq006989	43	106	multiple domains	TRUE	85.5	86	184	T	fam11846	9	multiple domains	multiple domains	multiple domains	endolysin	lysis
reprseq006989	107	124	325.1.6	FALSE	85.5	86	184	T	fam11846	9	Duplicated hybrid motif	325	alpha/beta-Hammerhead/Barrel-sandwich hybrid	endolysin	lysis
reprseq006989	125	136	325.1.6	FALSE	85.5	86	184	T	fam11846	9	Duplicated hybrid motif	325	alpha/beta-Hammerhead/Barrel-sandwich hybrid	endolysin	lysis
reprseq006989	137	138	325.1.6	FALSE	85.5	86	184	T	fam11846	9	Duplicated hybrid motif	325	alpha/beta-Hammerhead/Barrel-sandwich hybrid	endolysin	lysis
reprseq006989	139	139	325.1.6	FALSE	85.5	86	184	T	fam11846	9	Duplicated hybrid motif	325	alpha/beta-Hammerhead/Barrel-sandwich hybrid	endolysin	lysis
reprseq006989	140	140	325.1.6	FALSE	85.5	86	184	T	fam11846	9	Duplicated hybrid motif	325	alpha/beta-Hammerhead/Barrel-sandwich hybrid	endolysin	lysis
reprseq006989	141	193	undetected	FALSE	85.5	86	184	T	fam11846	9	undetected	undetected	undetected	endolysin	lysis
reprseq006989	194	194	285.1.1	FALSE	85.5	86	184	T	fam11846	9	N-acetylmuramoyl-L-alanine amidase-like	285	NO_X_NAME	endolysin	lysis
reprseq006989	195	195	285.1.1	FALSE	85.5	86	184	T	fam11846	9	N-acetylmuramoyl-L-alanine amidase-like	285	NO_X_NAME	endolysin	lysis
reprseq006989	196	320	285.1.1	FALSE	85.5	86	184	T	fam11846	9	N-acetylmuramoyl-L-alanine amidase-like	285	NO_X_NAME	endolysin	lysis
reprseq006989	321	321	285.1.1	FALSE	85.5	86	184	T	fam11846	9	N-acetylmuramoyl-L-alanine amidase-like	285	NO_X_NAME	endolysin	lysis
reprseq006989	322	330	285.1.1	FALSE	85.5	86	184	T	fam11846	9	N-acetylmuramoyl-L-alanine amidase-like	285	NO_X_NAME	endolysin	lysis
reprseq006989	331	332	285.1.1	FALSE	85.5	86	184	T	fam11846	9	N-acetylmuramoyl-L-alanine amidase-like	285	NO_X_NAME	endolysin	lysis
reprseq006989	333	336	285.1.1	FALSE	85.5	86	184	T	fam11846	9	N-acetylmuramoyl-L-alanine amidase-like	285	NO_X_NAME	endolysin	lysis
reprseq006989	337	428	undetected	FALSE	85.5	86	184	T	fam11846	9	undetected	undetected	undetected	endolysin	lysis
reprseq083282	1	3	undetected	FALSE	86.5	87	184	T	fam13079	1	undetected	undetected	undetected	endolysin	lysis
reprseq083282	4	4	325.1.6	FALSE	86.5	87	184	T	fam13079	1	Duplicated hybrid motif	325	alpha/beta-Hammerhead/Barrel-sandwich hybrid	endolysin	lysis
reprseq083282	5	43	325.1.6	FALSE	86.5	87	184	T	fam13079	1	Duplicated hybrid motif	325	alpha/beta-Hammerhead/Barrel-sandwich hybrid	endolysin	lysis
reprseq083282	44	107	multiple domains	TRUE	86.5	87	184	T	fam13079	1	multiple domains	multiple domains	multiple domains	endolysin	lysis
reprseq083282	108	126	325.1.6	FALSE	86.5	87	184	T	fam13079	1	Duplicated hybrid motif	325	alpha/beta-Hammerhead/Barrel-sandwich hybrid	endolysin	lysis
reprseq083282	127	148	undetected	FALSE	86.5	87	184	T	fam13079	1	undetected	undetected	undetected	endolysin	lysis
reprseq099715	1	46	undetected	FALSE	87.5	88	184	T	fam13687	1	undetected	undetected	undetected	endolysin	lysis
reprseq099715	47	58	325.1.6	FALSE	87.5	88	184	T	fam13687	1	Duplicated hybrid motif	325	alpha/beta-Hammerhead/Barrel-sandwich hybrid	endolysin	lysis
reprseq099715	59	132	multiple domains	TRUE	87.5	88	184	T	fam13687	1	multiple domains	multiple domains	multiple domains	endolysin	lysis
reprseq099715	133	154	325.1.6	FALSE	87.5	88	184	T	fam13687	1	Duplicated hybrid motif	325	alpha/beta-Hammerhead/Barrel-sandwich hybrid	endolysin	lysis
reprseq099715	155	331	undetected	FALSE	87.5	88	184	T	fam13687	1	undetected	undetected	undetected	endolysin	lysis
reprseq102883	1	15	undetected	FALSE	88.5	89	184	T	fam13819	18	undetected	undetected	undetected	endolysin	lysis
reprseq102883	16	175	325.1.6	FALSE	88.5	89	184	T	fam13819	18	Duplicated hybrid motif	325	alpha/beta-Hammerhead/Barrel-sandwich hybrid	endolysin	lysis
reprseq102883	176	195	undetected	FALSE	88.5	89	184	T	fam13819	18	undetected	undetected	undetected	endolysin	lysis
reprseq102883	196	368	235.1.1	FALSE	88.5	89	184	T	fam13819	18	Lysozyme-like	235	NO_X_NAME	endolysin	lysis
reprseq102883	369	369	235.1.1	FALSE	88.5	89	184	T	fam13819	18	Lysozyme-like	235	NO_X_NAME	endolysin	lysis
reprseq102883	370	384	undetected	FALSE	88.5	89	184	T	fam13819	18	undetected	undetected	undetected	endolysin	lysis
reprseq077821	1	17	undetected	FALSE	89.5	90	184	T	fam21461	2	undetected	undetected	undetected	endolysin	lysis
reprseq077821	18	21	325.1.6	FALSE	89.5	90	184	T	fam21461	2	Duplicated hybrid motif	325	alpha/beta-Hammerhead/Barrel-sandwich hybrid	endolysin	lysis
reprseq077821	22	39	325.1.6	FALSE	89.5	90	184	T	fam21461	2	Duplicated hybrid motif	325	alpha/beta-Hammerhead/Barrel-sandwich hybrid	endolysin	lysis
reprseq077821	40	40	multiple domains	TRUE	89.5	90	184	T	fam21461	2	multiple domains	multiple domains	multiple domains	endolysin	lysis
reprseq077821	41	41	multiple domains	TRUE	89.5	90	184	T	fam21461	2	multiple domains	multiple domains	multiple domains	endolysin	lysis
reprseq077821	42	98	multiple domains	TRUE	89.5	90	184	T	fam21461	2	multiple domains	multiple domains	multiple domains	endolysin	lysis
reprseq077821	99	99	multiple domains	TRUE	89.5	90	184	T	fam21461	2	multiple domains	multiple domains	multiple domains	endolysin	lysis
reprseq077821	100	102	multiple domains	TRUE	89.5	90	184	T	fam21461	2	multiple domains	multiple domains	multiple domains	endolysin	lysis
reprseq077821	103	117	325.1.6	FALSE	89.5	90	184	T	fam21461	2	Duplicated hybrid motif	325	alpha/beta-Hammerhead/Barrel-sandwich hybrid	endolysin	lysis
reprseq077821	118	118	325.1.6	FALSE	89.5	90	184	T	fam21461	2	Duplicated hybrid motif	325	alpha/beta-Hammerhead/Barrel-sandwich hybrid	endolysin	lysis
reprseq077821	119	119	325.1.6	FALSE	89.5	90	184	T	fam21461	2	Duplicated hybrid motif	325	alpha/beta-Hammerhead/Barrel-sandwich hybrid	endolysin	lysis
reprseq077821	120	165	undetected	FALSE	89.5	90	184	T	fam21461	2	undetected	undetected	undetected	endolysin	lysis
reprseq115811	1	29	undetected	FALSE	90.5	91	184	T	fam34279	1	undetected	undetected	undetected	endolysin	lysis
reprseq115811	30	37	325.1.6	FALSE	90.5	91	184	T	fam34279	1	Duplicated hybrid motif	325	alpha/beta-Hammerhead/Barrel-sandwich hybrid	endolysin	lysis
reprseq115811	38	51	325.1.6	FALSE	90.5	91	184	T	fam34279	1	Duplicated hybrid motif	325	alpha/beta-Hammerhead/Barrel-sandwich hybrid	endolysin	lysis
reprseq115811	52	114	multiple domains	TRUE	90.5	91	184	T	fam34279	1	multiple domains	multiple domains	multiple domains	endolysin	lysis
reprseq115811	115	146	325.1.6	FALSE	90.5	91	184	T	fam34279	1	Duplicated hybrid motif	325	alpha/beta-Hammerhead/Barrel-sandwich hybrid	endolysin	lysis
reprseq115811	147	147	325.1.6	FALSE	90.5	91	184	T	fam34279	1	Duplicated hybrid motif	325	alpha/beta-Hammerhead/Barrel-sandwich hybrid	endolysin	lysis
reprseq115811	148	148	325.1.6	FALSE	90.5	91	184	T	fam34279	1	Duplicated hybrid motif	325	alpha/beta-Hammerhead/Barrel-sandwich hybrid	endolysin	lysis
reprseq115811	149	149	325.1.6	FALSE	90.5	91	184	T	fam34279	1	Duplicated hybrid motif	325	alpha/beta-Hammerhead/Barrel-sandwich hybrid	endolysin	lysis
reprseq115811	150	153	undetected	FALSE	90.5	91	184	T	fam34279	1	undetected	undetected	undetected	endolysin	lysis
reprseq043978	1	3	undetected	FALSE	91.5	92	184	T	fam42806	1	undetected	undetected	undetected	endolysin	lysis
reprseq043978	4	5	325.1.6	FALSE	91.5	92	184	T	fam42806	1	Duplicated hybrid motif	325	alpha/beta-Hammerhead/Barrel-sandwich hybrid	endolysin	lysis
reprseq043978	6	24	325.1.6	FALSE	91.5	92	184	T	fam42806	1	Duplicated hybrid motif	325	alpha/beta-Hammerhead/Barrel-sandwich hybrid	endolysin	lysis
reprseq043978	25	41	325.1.6	FALSE	91.5	92	184	T	fam42806	1	Duplicated hybrid motif	325	alpha/beta-Hammerhead/Barrel-sandwich hybrid	endolysin	lysis
reprseq043978	42	100	multiple domains	TRUE	91.5	92	184	T	fam42806	1	multiple domains	multiple domains	multiple domains	endolysin	lysis
reprseq043978	101	103	multiple domains	TRUE	91.5	92	184	T	fam42806	1	multiple domains	multiple domains	multiple domains	endolysin	lysis
reprseq043978	104	121	325.1.6	FALSE	91.5	92	184	T	fam42806	1	Duplicated hybrid motif	325	alpha/beta-Hammerhead/Barrel-sandwich hybrid	endolysin	lysis
reprseq043978	122	122	325.1.6	FALSE	91.5	92	184	T	fam42806	1	Duplicated hybrid motif	325	alpha/beta-Hammerhead/Barrel-sandwich hybrid	endolysin	lysis
reprseq043978	123	138	325.1.6	FALSE	91.5	92	184	T	fam42806	1	Duplicated hybrid motif	325	alpha/beta-Hammerhead/Barrel-sandwich hybrid	endolysin	lysis
reprseq043978	139	139	325.1.6	FALSE	91.5	92	184	T	fam42806	1	Duplicated hybrid motif	325	alpha/beta-Hammerhead/Barrel-sandwich hybrid	endolysin	lysis
reprseq043978	140	141	325.1.6	FALSE	91.5	92	184	T	fam42806	1	Duplicated hybrid motif	325	alpha/beta-Hammerhead/Barrel-sandwich hybrid	endolysin	lysis
reprseq043978	142	171	undetected	FALSE	91.5	92	184	T	fam42806	1	undetected	undetected	undetected	endolysin	lysis
reprseq047866	1	462	undetected	FALSE	92.5	93	184	T	fam49924	4	undetected	undetected	undetected	endolysin	lysis
reprseq047866	463	479	325.1.6	FALSE	92.5	93	184	T	fam49924	4	Duplicated hybrid motif	325	alpha/beta-Hammerhead/Barrel-sandwich hybrid	endolysin	lysis
reprseq047866	480	491	325.1.6	FALSE	92.5	93	184	T	fam49924	4	Duplicated hybrid motif	325	alpha/beta-Hammerhead/Barrel-sandwich hybrid	endolysin	lysis
reprseq047866	492	550	multiple domains	TRUE	92.5	93	184	T	fam49924	4	multiple domains	multiple domains	multiple domains	endolysin	lysis
reprseq047866	551	575	325.1.6	FALSE	92.5	93	184	T	fam49924	4	Duplicated hybrid motif	325	alpha/beta-Hammerhead/Barrel-sandwich hybrid	endolysin	lysis
reprseq047866	576	579	325.1.6	FALSE	92.5	93	184	T	fam49924	4	Duplicated hybrid motif	325	alpha/beta-Hammerhead/Barrel-sandwich hybrid	endolysin	lysis
reprseq047866	580	653	undetected	FALSE	92.5	93	184	T	fam49924	4	undetected	undetected	undetected	endolysin	lysis
reprseq127443	1	65	undetected	FALSE	93.5	94	184	T	fam65332	1	undetected	undetected	undetected	endolysin	lysis
reprseq127443	66	82	325.1.6	FALSE	93.5	94	184	T	fam65332	1	Duplicated hybrid motif	325	alpha/beta-Hammerhead/Barrel-sandwich hybrid	endolysin	lysis
reprseq127443	83	83	multiple domains	TRUE	93.5	94	184	T	fam65332	1	multiple domains	multiple domains	multiple domains	endolysin	lysis
reprseq127443	84	84	multiple domains	TRUE	93.5	94	184	T	fam65332	1	multiple domains	multiple domains	multiple domains	endolysin	lysis
reprseq127443	85	142	multiple domains	TRUE	93.5	94	184	T	fam65332	1	multiple domains	multiple domains	multiple domains	endolysin	lysis
reprseq127443	143	145	multiple domains	TRUE	93.5	94	184	T	fam65332	1	multiple domains	multiple domains	multiple domains	endolysin	lysis
reprseq127443	146	146	multiple domains	TRUE	93.5	94	184	T	fam65332	1	multiple domains	multiple domains	multiple domains	endolysin	lysis
reprseq127443	147	162	325.1.6	FALSE	93.5	94	184	T	fam65332	1	Duplicated hybrid motif	325	alpha/beta-Hammerhead/Barrel-sandwich hybrid	endolysin	lysis
reprseq127443	163	213	undetected	FALSE	93.5	94	184	T	fam65332	1	undetected	undetected	undetected	endolysin	lysis
reprseq080021	1	19	undetected	FALSE	94.5	95	184	T	fam6644	3	undetected	undetected	undetected	endolysin	lysis
reprseq080021	20	20	325.1.6	FALSE	94.5	95	184	T	fam6644	3	Duplicated hybrid motif	325	alpha/beta-Hammerhead/Barrel-sandwich hybrid	endolysin	lysis
reprseq080021	21	46	325.1.6	FALSE	94.5	95	184	T	fam6644	3	Duplicated hybrid motif	325	alpha/beta-Hammerhead/Barrel-sandwich hybrid	endolysin	lysis
reprseq080021	47	59	325.1.6	FALSE	94.5	95	184	T	fam6644	3	Duplicated hybrid motif	325	alpha/beta-Hammerhead/Barrel-sandwich hybrid	endolysin	lysis
reprseq080021	60	137	multiple domains	TRUE	94.5	95	184	T	fam6644	3	multiple domains	multiple domains	multiple domains	endolysin	lysis
reprseq080021	138	158	325.1.6	FALSE	94.5	95	184	T	fam6644	3	Duplicated hybrid motif	325	alpha/beta-Hammerhead/Barrel-sandwich hybrid	endolysin	lysis
reprseq080021	159	175	325.1.6	FALSE	94.5	95	184	T	fam6644	3	Duplicated hybrid motif	325	alpha/beta-Hammerhead/Barrel-sandwich hybrid	endolysin	lysis
reprseq080021	176	176	325.1.6	FALSE	94.5	95	184	T	fam6644	3	Duplicated hybrid motif	325	alpha/beta-Hammerhead/Barrel-sandwich hybrid	endolysin	lysis
reprseq080021	177	310	undetected	FALSE	94.5	95	184	T	fam6644	3	undetected	undetected	undetected	endolysin	lysis
reprseq030905	1	43	undetected	FALSE	95.5	96	184	T	fam11846	39	undetected	undetected	undetected	endolysin	lysis
reprseq030905	44	108	325.1.7	FALSE	95.5	96	184	T	fam11846	39	Single hybrid motif	325	alpha/beta-Hammerhead/Barrel-sandwich hybrid	endolysin	lysis
reprseq030905	109	188	undetected	FALSE	95.5	96	184	T	fam11846	39	undetected	undetected	undetected	endolysin	lysis
reprseq030905	189	189	285.1.1	FALSE	95.5	96	184	T	fam11846	39	N-acetylmuramoyl-L-alanine amidase-like	285	NO_X_NAME	endolysin	lysis
reprseq030905	190	340	285.1.1	FALSE	95.5	96	184	T	fam11846	39	N-acetylmuramoyl-L-alanine amidase-like	285	NO_X_NAME	endolysin	lysis
reprseq030905	341	341	285.1.1	FALSE	95.5	96	184	T	fam11846	39	N-acetylmuramoyl-L-alanine amidase-like	285	NO_X_NAME	endolysin	lysis
reprseq030905	342	348	285.1.1	FALSE	95.5	96	184	T	fam11846	39	N-acetylmuramoyl-L-alanine amidase-like	285	NO_X_NAME	endolysin	lysis
reprseq030905	349	350	285.1.1	FALSE	95.5	96	184	T	fam11846	39	N-acetylmuramoyl-L-alanine amidase-like	285	NO_X_NAME	endolysin	lysis
reprseq030905	351	354	285.1.1	FALSE	95.5	96	184	T	fam11846	39	N-acetylmuramoyl-L-alanine amidase-like	285	NO_X_NAME	endolysin	lysis
reprseq030905	355	451	undetected	FALSE	95.5	96	184	T	fam11846	39	undetected	undetected	undetected	endolysin	lysis
reprseq127105	1	58	undetected	FALSE	96.5	97	184	T	fam6644	1	undetected	undetected	undetected	endolysin	lysis
reprseq127105	59	138	325.1.7	FALSE	96.5	97	184	T	fam6644	1	Single hybrid motif	325	alpha/beta-Hammerhead/Barrel-sandwich hybrid	endolysin	lysis
reprseq127105	139	322	undetected	FALSE	96.5	97	184	T	fam6644	1	undetected	undetected	undetected	endolysin	lysis
reprseq086704	1	1	undetected	FALSE	97.5	98	184	T	fam362	113	undetected	undetected	undetected	endolysin	lysis
reprseq086704	2	130	3374.1.1	FALSE	97.5	98	184	T	fam362	113	spore cortex-lytic enzyme catalytic domain	3374	NO_X_NAME	endolysin	lysis
reprseq086704	131	131	undetected	FALSE	97.5	98	184	T	fam362	113	undetected	undetected	undetected	endolysin	lysis
reprseq081390	1	86	undetected	FALSE	98.5	99	184	T	fam4289	1	undetected	undetected	undetected	endolysin	lysis
reprseq081390	87	209	3374.1.1	FALSE	98.5	99	184	T	fam4289	1	spore cortex-lytic enzyme catalytic domain	3374	NO_X_NAME	endolysin	lysis
reprseq034371	1	219	undetected	FALSE	99.5	100	184	T	fam9067	2	undetected	undetected	undetected	endolysin	lysis
reprseq034371	220	360	3374.1.1	FALSE	99.5	100	184	T	fam9067	2	spore cortex-lytic enzyme catalytic domain	3374	NO_X_NAME	endolysin	lysis
reprseq034371	361	385	undetected	FALSE	99.5	100	184	T	fam9067	2	undetected	undetected	undetected	endolysin	lysis
reprseq034371	386	488	307.1.1	FALSE	99.5	100	184	T	fam9067	2	Hedgehog/DD-peptidase	307	NO_X_NAME	endolysin	lysis
reprseq034371	489	1191	undetected	FALSE	99.5	100	184	T	fam9067	2	undetected	undetected	undetected	endolysin	lysis
reprseq048225	1	216	undetected	FALSE	100.5	101	184	T	fam9067	3	undetected	undetected	undetected	endolysin	lysis
reprseq048225	217	370	3374.1.1	FALSE	100.5	101	184	T	fam9067	3	spore cortex-lytic enzyme catalytic domain	3374	NO_X_NAME	endolysin	lysis
reprseq048225	371	1079	undetected	FALSE	100.5	101	184	T	fam9067	3	undetected	undetected	undetected	endolysin	lysis
reprseq069243	1	167	undetected	FALSE	101.5	102	184	T	fam12439	11	undetected	undetected	undetected	endolysin	lysis
reprseq069243	168	281	6062.1.1	FALSE	101.5	102	184	T	fam12439	11	Target recognition domain of zoocin A	6062	NO_X_NAME	endolysin	lysis
reprseq069243	282	283	undetected	FALSE	101.5	102	184	T	fam12439	11	undetected	undetected	undetected	endolysin	lysis
reprseq059233	1	177	undetected	FALSE	102.5	103	184	T	fam6853	14	undetected	undetected	undetected	endolysin	lysis
reprseq059233	178	190	702.1.1	FALSE	102.5	103	184	T	fam6853	14	beta-hairpin stack	702	NO_X_NAME	endolysin	lysis
reprseq059233	191	316	702.1.1	FALSE	102.5	103	184	T	fam6853	14	beta-hairpin stack	702	NO_X_NAME	endolysin	lysis
reprseq069845	1	1	undetected	FALSE	103.5	104	184	T	fam121	313	undetected	undetected	undetected	endolysin	lysis
reprseq069845	2	190	7579.1.1	FALSE	103.5	104	184	T	fam121	313	alpha/beta-Hydrolases	7579	NO_X_NAME	endolysin	lysis
reprseq069845	191	191	7579.1.1	FALSE	103.5	104	184	T	fam121	313	alpha/beta-Hydrolases	7579	NO_X_NAME	endolysin	lysis
reprseq069845	192	192	7579.1.1	FALSE	103.5	104	184	T	fam121	313	alpha/beta-Hydrolases	7579	NO_X_NAME	endolysin	lysis
reprseq069845	193	258	7579.1.1	FALSE	103.5	104	184	T	fam121	313	alpha/beta-Hydrolases	7579	NO_X_NAME	endolysin	lysis
reprseq069845	259	279	undetected	FALSE	103.5	104	184	T	fam121	313	undetected	undetected	undetected	endolysin	lysis
reprseq006606	1	317	undetected	FALSE	0.5	1	517	T	fam744	6	undetected	undetected	undetected	tail fiber	tail
reprseq006606	318	389	1.1.13	FALSE	0.5	1	517	T	fam744	6	Phage tail proteins	1	cradle loop barrel	tail fiber	tail
reprseq006606	390	1039	undetected	FALSE	0.5	1	517	T	fam744	6	undetected	undetected	undetected	tail fiber	tail
reprseq001302	1	321	undetected	FALSE	1.5	2	517	T	fam744	1	undetected	undetected	undetected	tail fiber	tail
reprseq001302	322	411	1.1.13	FALSE	1.5	2	517	T	fam744	1	Phage tail proteins	1	cradle loop barrel	tail fiber	tail
reprseq001302	412	1254	undetected	FALSE	1.5	2	517	T	fam744	1	undetected	undetected	undetected	tail fiber	tail
reprseq001302	1255	1256	5092.1.1	FALSE	1.5	2	517	T	fam744	1	Domain in virus attachment proteins	5092	NO_X_NAME	tail fiber	tail
reprseq001302	1257	1361	5092.1.1	FALSE	1.5	2	517	T	fam744	1	Domain in virus attachment proteins	5092	NO_X_NAME	tail fiber	tail
reprseq001302	1362	1362	5092.1.1	FALSE	1.5	2	517	T	fam744	1	Domain in virus attachment proteins	5092	NO_X_NAME	tail fiber	tail
reprseq102165	1	321	undetected	FALSE	2.5	3	517	T	fam994	8	undetected	undetected	undetected	tail fiber	tail
reprseq102165	322	402	1.1.13	FALSE	2.5	3	517	T	fam994	8	Phage tail proteins	1	cradle loop barrel	tail fiber	tail
reprseq102165	403	977	undetected	FALSE	2.5	3	517	T	fam994	8	undetected	undetected	undetected	tail fiber	tail
reprseq037217	1	59	undetected	FALSE	3.5	4	517	T	fam9719	5	undetected	undetected	undetected	tail fiber	tail
reprseq037217	60	60	10.1.1	FALSE	3.5	4	517	T	fam9719	5	Concanavalin A-like lectins/glucanases	10	jelly-roll	tail fiber	tail
reprseq037217	61	185	10.1.1	FALSE	3.5	4	517	T	fam9719	5	Concanavalin A-like lectins/glucanases	10	jelly-roll	tail fiber	tail
reprseq037217	186	186	10.1.1	FALSE	3.5	4	517	T	fam9719	5	Concanavalin A-like lectins/glucanases	10	jelly-roll	tail fiber	tail
reprseq037217	187	187	10.1.1	FALSE	3.5	4	517	T	fam9719	5	Concanavalin A-like lectins/glucanases	10	jelly-roll	tail fiber	tail
reprseq037217	188	188	10.1.1	FALSE	3.5	4	517	T	fam9719	5	Concanavalin A-like lectins/glucanases	10	jelly-roll	tail fiber	tail
reprseq037217	189	189	10.1.1	FALSE	3.5	4	517	T	fam9719	5	Concanavalin A-like lectins/glucanases	10	jelly-roll	tail fiber	tail
reprseq037217	190	191	10.1.1	FALSE	3.5	4	517	T	fam9719	5	Concanavalin A-like lectins/glucanases	10	jelly-roll	tail fiber	tail
reprseq037217	192	338	undetected	FALSE	3.5	4	517	T	fam9719	5	undetected	undetected	undetected	tail fiber	tail
reprseq003445	1	82	undetected	FALSE	4.5	5	517	T	fam8470	7	undetected	undetected	undetected	tail fiber	tail
reprseq003445	83	84	10.1.2	FALSE	4.5	5	517	T	fam8470	7	Galactose-binding domain-like	10	jelly-roll	tail fiber	tail
reprseq003445	85	85	10.1.2	FALSE	4.5	5	517	T	fam8470	7	Galactose-binding domain-like	10	jelly-roll	tail fiber	tail
reprseq003445	86	86	10.1.2	FALSE	4.5	5	517	T	fam8470	7	Galactose-binding domain-like	10	jelly-roll	tail fiber	tail
reprseq003445	87	87	10.1.2	FALSE	4.5	5	517	T	fam8470	7	Galactose-binding domain-like	10	jelly-roll	tail fiber	tail
reprseq003445	88	91	10.1.2	FALSE	4.5	5	517	T	fam8470	7	Galactose-binding domain-like	10	jelly-roll	tail fiber	tail
reprseq003445	92	236	10.1.2	FALSE	4.5	5	517	T	fam8470	7	Galactose-binding domain-like	10	jelly-roll	tail fiber	tail
reprseq003445	237	238	10.1.2	FALSE	4.5	5	517	T	fam8470	7	Galactose-binding domain-like	10	jelly-roll	tail fiber	tail
reprseq003445	239	239	10.1.2	FALSE	4.5	5	517	T	fam8470	7	Galactose-binding domain-like	10	jelly-roll	tail fiber	tail
reprseq003445	240	240	10.1.2	FALSE	4.5	5	517	T	fam8470	7	Galactose-binding domain-like	10	jelly-roll	tail fiber	tail
reprseq003445	241	399	undetected	FALSE	4.5	5	517	T	fam8470	7	undetected	undetected	undetected	tail fiber	tail
reprseq092783	1	14	undetected	FALSE	5.5	6	517	T	fam10972	1	undetected	undetected	undetected	tail fiber	tail
reprseq092783	15	105	11.1.1	FALSE	5.5	6	517	T	fam10972	1	Immunoglobulin/Fibronectin type III/E set domains/PapD-like	11	Immunoglobulin-like beta-sandwich	tail fiber	tail
reprseq092783	106	547	undetected	FALSE	5.5	6	517	T	fam10972	1	undetected	undetected	undetected	tail fiber	tail
reprseq060252	1	71	undetected	FALSE	6.5	7	517	T	fam49320	1	undetected	undetected	undetected	tail fiber	tail
reprseq060252	72	75	11.1.1	FALSE	6.5	7	517	T	fam49320	1	Immunoglobulin/Fibronectin type III/E set domains/PapD-like	11	Immunoglobulin-like beta-sandwich	tail fiber	tail
reprseq060252	76	151	11.1.1	FALSE	6.5	7	517	T	fam49320	1	Immunoglobulin/Fibronectin type III/E set domains/PapD-like	11	Immunoglobulin-like beta-sandwich	tail fiber	tail
reprseq060252	152	157	11.1.1	FALSE	6.5	7	517	T	fam49320	1	Immunoglobulin/Fibronectin type III/E set domains/PapD-like	11	Immunoglobulin-like beta-sandwich	tail fiber	tail
reprseq060252	158	179	undetected	FALSE	6.5	7	517	T	fam49320	1	undetected	undetected	undetected	tail fiber	tail
reprseq052527	1	2	undetected	FALSE	7.5	8	517	T	fam22131	1	undetected	undetected	undetected	tail fiber	tail
reprseq052527	3	68	11.1.4	FALSE	7.5	8	517	T	fam22131	1	Prealbumin-like	11	Immunoglobulin-like beta-sandwich	tail fiber	tail
reprseq052527	69	69	11.1.4	FALSE	7.5	8	517	T	fam22131	1	Prealbumin-like	11	Immunoglobulin-like beta-sandwich	tail fiber	tail
reprseq052527	70	121	undetected	FALSE	7.5	8	517	T	fam22131	1	undetected	undetected	undetected	tail fiber	tail
reprseq126106	1	6	undetected	FALSE	8.5	9	517	T	fam16472	1	undetected	undetected	undetected	tail fiber	tail
reprseq126106	7	124	11.24.1	FALSE	8.5	9	517	T	fam16472	1	N-terminal Ig-like domain in baseplate protein ORF48	11	Immunoglobulin-like beta-sandwich	tail fiber	tail
reprseq126106	125	692	undetected	FALSE	8.5	9	517	T	fam16472	1	undetected	undetected	undetected	tail fiber	tail
reprseq096641	1	2	undetected	FALSE	9.5	10	517	T	fam60083	3	undetected	undetected	undetected	tail fiber	tail
reprseq096641	3	120	11.24.1	FALSE	9.5	10	517	T	fam60083	3	N-terminal Ig-like domain in baseplate protein ORF48	11	Immunoglobulin-like beta-sandwich	tail fiber	tail
reprseq096641	121	670	undetected	FALSE	9.5	10	517	T	fam60083	3	undetected	undetected	undetected	tail fiber	tail
reprseq010202	1	6	undetected	FALSE	10.5	11	517	T	fam67570	1	undetected	undetected	undetected	tail fiber	tail
reprseq010202	7	121	11.24.1	FALSE	10.5	11	517	T	fam67570	1	N-terminal Ig-like domain in baseplate protein ORF48	11	Immunoglobulin-like beta-sandwich	tail fiber	tail
reprseq010202	122	861	undetected	FALSE	10.5	11	517	T	fam67570	1	undetected	undetected	undetected	tail fiber	tail
reprseq080933	1	2	undetected	FALSE	11.5	12	517	T	fam6899	28	undetected	undetected	undetected	tail fiber	tail
reprseq080933	3	120	11.24.1	FALSE	11.5	12	517	T	fam6899	28	N-terminal Ig-like domain in baseplate protein ORF48	11	Immunoglobulin-like beta-sandwich	tail fiber	tail
reprseq080933	121	390	undetected	FALSE	11.5	12	517	T	fam6899	28	undetected	undetected	undetected	tail fiber	tail
reprseq093769	1	3	undetected	FALSE	12.5	13	517	T	fam7650	2	undetected	undetected	undetected	tail fiber	tail
reprseq093769	4	112	11.24.1	FALSE	12.5	13	517	T	fam7650	2	N-terminal Ig-like domain in baseplate protein ORF48	11	Immunoglobulin-like beta-sandwich	tail fiber	tail
reprseq093769	113	747	undetected	FALSE	12.5	13	517	T	fam7650	2	undetected	undetected	undetected	tail fiber	tail
reprseq051923	1	156	undetected	FALSE	13.5	14	517	T	fam10990	1	undetected	undetected	undetected	tail fiber	tail
reprseq051923	157	157	2007.5.1	FALSE	13.5	14	517	T	fam10990	1	SGNH hydrolase	2007	Flavodoxin-like	tail fiber	tail
reprseq051923	158	158	2007.5.1	FALSE	13.5	14	517	T	fam10990	1	SGNH hydrolase	2007	Flavodoxin-like	tail fiber	tail
reprseq051923	159	159	2007.5.1	FALSE	13.5	14	517	T	fam10990	1	SGNH hydrolase	2007	Flavodoxin-like	tail fiber	tail
reprseq051923	160	195	2007.5.1	FALSE	13.5	14	517	T	fam10990	1	SGNH hydrolase	2007	Flavodoxin-like	tail fiber	tail
reprseq051923	196	364	2007.5.1	FALSE	13.5	14	517	T	fam10990	1	SGNH hydrolase	2007	Flavodoxin-like	tail fiber	tail
reprseq051923	365	365	2007.5.1	FALSE	13.5	14	517	T	fam10990	1	SGNH hydrolase	2007	Flavodoxin-like	tail fiber	tail
reprseq051923	366	367	2007.5.1	FALSE	13.5	14	517	T	fam10990	1	SGNH hydrolase	2007	Flavodoxin-like	tail fiber	tail
reprseq051923	368	368	2007.5.1	FALSE	13.5	14	517	T	fam10990	1	SGNH hydrolase	2007	Flavodoxin-like	tail fiber	tail
reprseq051923	369	369	2007.5.1	FALSE	13.5	14	517	T	fam10990	1	SGNH hydrolase	2007	Flavodoxin-like	tail fiber	tail
reprseq051923	370	370	2007.5.1	FALSE	13.5	14	517	T	fam10990	1	SGNH hydrolase	2007	Flavodoxin-like	tail fiber	tail
reprseq051923	371	371	2007.5.1	FALSE	13.5	14	517	T	fam10990	1	SGNH hydrolase	2007	Flavodoxin-like	tail fiber	tail
reprseq051923	372	374	2007.5.1	FALSE	13.5	14	517	T	fam10990	1	SGNH hydrolase	2007	Flavodoxin-like	tail fiber	tail
reprseq051923	375	392	2007.5.1	FALSE	13.5	14	517	T	fam10990	1	SGNH hydrolase	2007	Flavodoxin-like	tail fiber	tail
reprseq051923	393	601	undetected	FALSE	13.5	14	517	T	fam10990	1	undetected	undetected	undetected	tail fiber	tail
reprseq122635	1	88	undetected	FALSE	14.5	15	517	T	fam10990	1	undetected	undetected	undetected	tail fiber	tail
reprseq122635	89	89	2007.5.1	FALSE	14.5	15	517	T	fam10990	1	SGNH hydrolase	2007	Flavodoxin-like	tail fiber	tail
reprseq122635	90	90	2007.5.1	FALSE	14.5	15	517	T	fam10990	1	SGNH hydrolase	2007	Flavodoxin-like	tail fiber	tail
reprseq122635	91	297	2007.5.1	FALSE	14.5	15	517	T	fam10990	1	SGNH hydrolase	2007	Flavodoxin-like	tail fiber	tail
reprseq122635	298	298	2007.5.1	FALSE	14.5	15	517	T	fam10990	1	SGNH hydrolase	2007	Flavodoxin-like	tail fiber	tail
reprseq122635	299	300	2007.5.1	FALSE	14.5	15	517	T	fam10990	1	SGNH hydrolase	2007	Flavodoxin-like	tail fiber	tail
reprseq122635	301	301	2007.5.1	FALSE	14.5	15	517	T	fam10990	1	SGNH hydrolase	2007	Flavodoxin-like	tail fiber	tail
reprseq122635	302	302	2007.5.1	FALSE	14.5	15	517	T	fam10990	1	SGNH hydrolase	2007	Flavodoxin-like	tail fiber	tail
reprseq122635	303	303	2007.5.1	FALSE	14.5	15	517	T	fam10990	1	SGNH hydrolase	2007	Flavodoxin-like	tail fiber	tail
reprseq122635	304	304	2007.5.1	FALSE	14.5	15	517	T	fam10990	1	SGNH hydrolase	2007	Flavodoxin-like	tail fiber	tail
reprseq122635	305	305	2007.5.1	FALSE	14.5	15	517	T	fam10990	1	SGNH hydrolase	2007	Flavodoxin-like	tail fiber	tail
reprseq122635	306	318	undetected	FALSE	14.5	15	517	T	fam10990	1	undetected	undetected	undetected	tail fiber	tail
reprseq122635	319	319	10.1.1	FALSE	14.5	15	517	T	fam10990	1	Concanavalin A-like lectins/glucanases	10	jelly-roll	tail fiber	tail
reprseq122635	320	320	10.1.1	FALSE	14.5	15	517	T	fam10990	1	Concanavalin A-like lectins/glucanases	10	jelly-roll	tail fiber	tail
reprseq122635	321	321	10.1.1	FALSE	14.5	15	517	T	fam10990	1	Concanavalin A-like lectins/glucanases	10	jelly-roll	tail fiber	tail
reprseq122635	322	322	10.1.1	FALSE	14.5	15	517	T	fam10990	1	Concanavalin A-like lectins/glucanases	10	jelly-roll	tail fiber	tail
reprseq122635	323	366	10.1.1	FALSE	14.5	15	517	T	fam10990	1	Concanavalin A-like lectins/glucanases	10	jelly-roll	tail fiber	tail
reprseq122635	367	367	10.1.1	FALSE	14.5	15	517	T	fam10990	1	Concanavalin A-like lectins/glucanases	10	jelly-roll	tail fiber	tail
reprseq122635	368	368	10.1.1	FALSE	14.5	15	517	T	fam10990	1	Concanavalin A-like lectins/glucanases	10	jelly-roll	tail fiber	tail
reprseq122635	369	369	10.1.1	FALSE	14.5	15	517	T	fam10990	1	Concanavalin A-like lectins/glucanases	10	jelly-roll	tail fiber	tail
reprseq122635	370	375	10.1.1	FALSE	14.5	15	517	T	fam10990	1	Concanavalin A-like lectins/glucanases	10	jelly-roll	tail fiber	tail
reprseq122635	376	474	10.1.1	FALSE	14.5	15	517	T	fam10990	1	Concanavalin A-like lectins/glucanases	10	jelly-roll	tail fiber	tail
reprseq122635	475	520	10.1.1	FALSE	14.5	15	517	T	fam10990	1	Concanavalin A-like lectins/glucanases	10	jelly-roll	tail fiber	tail
reprseq122635	521	521	10.1.1	FALSE	14.5	15	517	T	fam10990	1	Concanavalin A-like lectins/glucanases	10	jelly-roll	tail fiber	tail
reprseq122635	522	526	10.1.1	FALSE	14.5	15	517	T	fam10990	1	Concanavalin A-like lectins/glucanases	10	jelly-roll	tail fiber	tail
reprseq122635	527	527	10.1.1	FALSE	14.5	15	517	T	fam10990	1	Concanavalin A-like lectins/glucanases	10	jelly-roll	tail fiber	tail
reprseq122635	528	528	10.1.1	FALSE	14.5	15	517	T	fam10990	1	Concanavalin A-like lectins/glucanases	10	jelly-roll	tail fiber	tail
reprseq122635	529	529	10.1.1	FALSE	14.5	15	517	T	fam10990	1	Concanavalin A-like lectins/glucanases	10	jelly-roll	tail fiber	tail
reprseq122635	530	530	10.1.1	FALSE	14.5	15	517	T	fam10990	1	Concanavalin A-like lectins/glucanases	10	jelly-roll	tail fiber	tail
reprseq122635	531	531	10.1.1	FALSE	14.5	15	517	T	fam10990	1	Concanavalin A-like lectins/glucanases	10	jelly-roll	tail fiber	tail
reprseq122635	532	532	10.1.1	FALSE	14.5	15	517	T	fam10990	1	Concanavalin A-like lectins/glucanases	10	jelly-roll	tail fiber	tail
reprseq122635	533	533	10.1.1	FALSE	14.5	15	517	T	fam10990	1	Concanavalin A-like lectins/glucanases	10	jelly-roll	tail fiber	tail
reprseq122635	534	534	undetected	FALSE	14.5	15	517	T	fam10990	1	undetected	undetected	undetected	tail fiber	tail
reprseq052066	1	306	undetected	FALSE	15.5	16	517	T	fam16214	3	undetected	undetected	undetected	tail fiber	tail
reprseq052066	307	309	2007.5.1	FALSE	15.5	16	517	T	fam16214	3	SGNH hydrolase	2007	Flavodoxin-like	tail fiber	tail
reprseq052066	310	315	2007.5.1	FALSE	15.5	16	517	T	fam16214	3	SGNH hydrolase	2007	Flavodoxin-like	tail fiber	tail
reprseq052066	316	316	2007.5.1	FALSE	15.5	16	517	T	fam16214	3	SGNH hydrolase	2007	Flavodoxin-like	tail fiber	tail
reprseq052066	317	317	2007.5.1	FALSE	15.5	16	517	T	fam16214	3	SGNH hydrolase	2007	Flavodoxin-like	tail fiber	tail
reprseq052066	318	318	2007.5.1	FALSE	15.5	16	517	T	fam16214	3	SGNH hydrolase	2007	Flavodoxin-like	tail fiber	tail
reprseq052066	319	319	2007.5.1	FALSE	15.5	16	517	T	fam16214	3	SGNH hydrolase	2007	Flavodoxin-like	tail fiber	tail
reprseq052066	320	320	2007.5.1	FALSE	15.5	16	517	T	fam16214	3	SGNH hydrolase	2007	Flavodoxin-like	tail fiber	tail
reprseq052066	321	321	2007.5.1	FALSE	15.5	16	517	T	fam16214	3	SGNH hydrolase	2007	Flavodoxin-like	tail fiber	tail
reprseq052066	322	322	2007.5.1	FALSE	15.5	16	517	T	fam16214	3	SGNH hydrolase	2007	Flavodoxin-like	tail fiber	tail
reprseq052066	323	362	2007.5.1	FALSE	15.5	16	517	T	fam16214	3	SGNH hydrolase	2007	Flavodoxin-like	tail fiber	tail
reprseq052066	363	526	2007.5.1	FALSE	15.5	16	517	T	fam16214	3	SGNH hydrolase	2007	Flavodoxin-like	tail fiber	tail
reprseq052066	527	528	2007.5.1	FALSE	15.5	16	517	T	fam16214	3	SGNH hydrolase	2007	Flavodoxin-like	tail fiber	tail
reprseq052066	529	529	2007.5.1	FALSE	15.5	16	517	T	fam16214	3	SGNH hydrolase	2007	Flavodoxin-like	tail fiber	tail
reprseq052066	530	530	2007.5.1	FALSE	15.5	16	517	T	fam16214	3	SGNH hydrolase	2007	Flavodoxin-like	tail fiber	tail
reprseq052066	531	810	undetected	FALSE	15.5	16	517	T	fam16214	3	undetected	undetected	undetected	tail fiber	tail
reprseq116315	1	312	undetected	FALSE	16.5	17	517	T	fam2013	6	undetected	undetected	undetected	tail fiber	tail
reprseq116315	313	313	2007.5.1	FALSE	16.5	17	517	T	fam2013	6	SGNH hydrolase	2007	Flavodoxin-like	tail fiber	tail
reprseq116315	314	315	2007.5.1	FALSE	16.5	17	517	T	fam2013	6	SGNH hydrolase	2007	Flavodoxin-like	tail fiber	tail
reprseq116315	316	566	2007.5.1	FALSE	16.5	17	517	T	fam2013	6	SGNH hydrolase	2007	Flavodoxin-like	tail fiber	tail
reprseq116315	567	604	2007.5.1	FALSE	16.5	17	517	T	fam2013	6	SGNH hydrolase	2007	Flavodoxin-like	tail fiber	tail
reprseq116315	605	702	undetected	FALSE	16.5	17	517	T	fam2013	6	undetected	undetected	undetected	tail fiber	tail
reprseq066562	1	448	undetected	FALSE	17.5	18	517	T	fam21852	10	undetected	undetected	undetected	tail fiber	tail
reprseq066562	449	449	2007.5.1	FALSE	17.5	18	517	T	fam21852	10	SGNH hydrolase	2007	Flavodoxin-like	tail fiber	tail
reprseq066562	450	450	2007.5.1	FALSE	17.5	18	517	T	fam21852	10	SGNH hydrolase	2007	Flavodoxin-like	tail fiber	tail
reprseq066562	451	451	2007.5.1	FALSE	17.5	18	517	T	fam21852	10	SGNH hydrolase	2007	Flavodoxin-like	tail fiber	tail
reprseq066562	452	452	2007.5.1	FALSE	17.5	18	517	T	fam21852	10	SGNH hydrolase	2007	Flavodoxin-like	tail fiber	tail
reprseq066562	453	453	2007.5.1	FALSE	17.5	18	517	T	fam21852	10	SGNH hydrolase	2007	Flavodoxin-like	tail fiber	tail
reprseq066562	454	500	2007.5.1	FALSE	17.5	18	517	T	fam21852	10	SGNH hydrolase	2007	Flavodoxin-like	tail fiber	tail
reprseq066562	501	501	2007.5.1	FALSE	17.5	18	517	T	fam21852	10	SGNH hydrolase	2007	Flavodoxin-like	tail fiber	tail
reprseq066562	502	653	2007.5.1	FALSE	17.5	18	517	T	fam21852	10	SGNH hydrolase	2007	Flavodoxin-like	tail fiber	tail
reprseq066562	654	655	2007.5.1	FALSE	17.5	18	517	T	fam21852	10	SGNH hydrolase	2007	Flavodoxin-like	tail fiber	tail
reprseq066562	656	656	2007.5.1	FALSE	17.5	18	517	T	fam21852	10	SGNH hydrolase	2007	Flavodoxin-like	tail fiber	tail
reprseq066562	657	657	2007.5.1	FALSE	17.5	18	517	T	fam21852	10	SGNH hydrolase	2007	Flavodoxin-like	tail fiber	tail
reprseq066562	658	658	2007.5.1	FALSE	17.5	18	517	T	fam21852	10	SGNH hydrolase	2007	Flavodoxin-like	tail fiber	tail
reprseq066562	659	1090	undetected	FALSE	17.5	18	517	T	fam21852	10	undetected	undetected	undetected	tail fiber	tail
reprseq068995	1	135	undetected	FALSE	18.5	19	517	T	fam24866	8	undetected	undetected	undetected	tail fiber	tail
reprseq068995	136	136	2007.5.1	FALSE	18.5	19	517	T	fam24866	8	SGNH hydrolase	2007	Flavodoxin-like	tail fiber	tail
reprseq068995	137	137	2007.5.1	FALSE	18.5	19	517	T	fam24866	8	SGNH hydrolase	2007	Flavodoxin-like	tail fiber	tail
reprseq068995	138	138	2007.5.1	FALSE	18.5	19	517	T	fam24866	8	SGNH hydrolase	2007	Flavodoxin-like	tail fiber	tail
reprseq068995	139	139	2007.5.1	FALSE	18.5	19	517	T	fam24866	8	SGNH hydrolase	2007	Flavodoxin-like	tail fiber	tail
reprseq068995	140	340	2007.5.1	FALSE	18.5	19	517	T	fam24866	8	SGNH hydrolase	2007	Flavodoxin-like	tail fiber	tail
reprseq068995	341	342	2007.5.1	FALSE	18.5	19	517	T	fam24866	8	SGNH hydrolase	2007	Flavodoxin-like	tail fiber	tail
reprseq068995	343	344	2007.5.1	FALSE	18.5	19	517	T	fam24866	8	SGNH hydrolase	2007	Flavodoxin-like	tail fiber	tail
reprseq068995	345	345	2007.5.1	FALSE	18.5	19	517	T	fam24866	8	SGNH hydrolase	2007	Flavodoxin-like	tail fiber	tail
reprseq068995	346	346	2007.5.1	FALSE	18.5	19	517	T	fam24866	8	SGNH hydrolase	2007	Flavodoxin-like	tail fiber	tail
reprseq068995	347	347	2007.5.1	FALSE	18.5	19	517	T	fam24866	8	SGNH hydrolase	2007	Flavodoxin-like	tail fiber	tail
reprseq124655	1	71	undetected	FALSE	19.5	20	517	T	fam669	1	undetected	undetected	undetected	tail fiber	tail
reprseq124655	72	72	2007.5.1	FALSE	19.5	20	517	T	fam669	1	SGNH hydrolase	2007	Flavodoxin-like	tail fiber	tail
reprseq124655	73	73	2007.5.1	FALSE	19.5	20	517	T	fam669	1	SGNH hydrolase	2007	Flavodoxin-like	tail fiber	tail
reprseq124655	74	135	2007.5.1	FALSE	19.5	20	517	T	fam669	1	SGNH hydrolase	2007	Flavodoxin-like	tail fiber	tail
reprseq124655	136	136	2007.5.1	FALSE	19.5	20	517	T	fam669	1	SGNH hydrolase	2007	Flavodoxin-like	tail fiber	tail
reprseq124655	137	137	2007.5.1	FALSE	19.5	20	517	T	fam669	1	SGNH hydrolase	2007	Flavodoxin-like	tail fiber	tail
reprseq124655	138	139	2007.5.1	FALSE	19.5	20	517	T	fam669	1	SGNH hydrolase	2007	Flavodoxin-like	tail fiber	tail
reprseq124655	140	140	2007.5.1	FALSE	19.5	20	517	T	fam669	1	SGNH hydrolase	2007	Flavodoxin-like	tail fiber	tail
reprseq124655	141	293	2007.5.1	FALSE	19.5	20	517	T	fam669	1	SGNH hydrolase	2007	Flavodoxin-like	tail fiber	tail
reprseq124655	294	295	2007.5.1	FALSE	19.5	20	517	T	fam669	1	SGNH hydrolase	2007	Flavodoxin-like	tail fiber	tail
reprseq124655	296	296	2007.5.1	FALSE	19.5	20	517	T	fam669	1	SGNH hydrolase	2007	Flavodoxin-like	tail fiber	tail
reprseq124655	297	297	2007.5.1	FALSE	19.5	20	517	T	fam669	1	SGNH hydrolase	2007	Flavodoxin-like	tail fiber	tail
reprseq124655	298	298	2007.5.1	FALSE	19.5	20	517	T	fam669	1	SGNH hydrolase	2007	Flavodoxin-like	tail fiber	tail
reprseq124655	299	480	undetected	FALSE	19.5	20	517	T	fam669	1	undetected	undetected	undetected	tail fiber	tail
reprseq090406	1	126	undetected	FALSE	20.5	21	517	T	fam6927	4	undetected	undetected	undetected	tail fiber	tail
reprseq090406	127	127	2007.5.1	FALSE	20.5	21	517	T	fam6927	4	SGNH hydrolase	2007	Flavodoxin-like	tail fiber	tail
reprseq090406	128	138	2007.5.1	FALSE	20.5	21	517	T	fam6927	4	SGNH hydrolase	2007	Flavodoxin-like	tail fiber	tail
reprseq090406	139	145	2007.5.1	FALSE	20.5	21	517	T	fam6927	4	SGNH hydrolase	2007	Flavodoxin-like	tail fiber	tail
reprseq090406	146	146	2007.5.1	FALSE	20.5	21	517	T	fam6927	4	SGNH hydrolase	2007	Flavodoxin-like	tail fiber	tail
reprseq090406	147	147	2007.5.1	FALSE	20.5	21	517	T	fam6927	4	SGNH hydrolase	2007	Flavodoxin-like	tail fiber	tail
reprseq090406	148	148	2007.5.1	FALSE	20.5	21	517	T	fam6927	4	SGNH hydrolase	2007	Flavodoxin-like	tail fiber	tail
reprseq090406	149	149	2007.5.1	FALSE	20.5	21	517	T	fam6927	4	SGNH hydrolase	2007	Flavodoxin-like	tail fiber	tail
reprseq090406	150	192	2007.5.1	FALSE	20.5	21	517	T	fam6927	4	SGNH hydrolase	2007	Flavodoxin-like	tail fiber	tail
reprseq090406	193	396	2007.5.1	FALSE	20.5	21	517	T	fam6927	4	SGNH hydrolase	2007	Flavodoxin-like	tail fiber	tail
reprseq090406	397	397	2007.5.1	FALSE	20.5	21	517	T	fam6927	4	SGNH hydrolase	2007	Flavodoxin-like	tail fiber	tail
reprseq090406	398	398	2007.5.1	FALSE	20.5	21	517	T	fam6927	4	SGNH hydrolase	2007	Flavodoxin-like	tail fiber	tail
reprseq090406	399	400	2007.5.1	FALSE	20.5	21	517	T	fam6927	4	SGNH hydrolase	2007	Flavodoxin-like	tail fiber	tail
reprseq090406	401	401	2007.5.1	FALSE	20.5	21	517	T	fam6927	4	SGNH hydrolase	2007	Flavodoxin-like	tail fiber	tail
reprseq090406	402	402	2007.5.1	FALSE	20.5	21	517	T	fam6927	4	SGNH hydrolase	2007	Flavodoxin-like	tail fiber	tail
reprseq090406	403	403	2007.5.1	FALSE	20.5	21	517	T	fam6927	4	SGNH hydrolase	2007	Flavodoxin-like	tail fiber	tail
reprseq090406	404	404	2007.5.1	FALSE	20.5	21	517	T	fam6927	4	SGNH hydrolase	2007	Flavodoxin-like	tail fiber	tail
reprseq090406	405	406	2007.5.1	FALSE	20.5	21	517	T	fam6927	4	SGNH hydrolase	2007	Flavodoxin-like	tail fiber	tail
reprseq090406	407	407	2007.5.1	FALSE	20.5	21	517	T	fam6927	4	SGNH hydrolase	2007	Flavodoxin-like	tail fiber	tail
reprseq090406	408	599	undetected	FALSE	20.5	21	517	T	fam6927	4	undetected	undetected	undetected	tail fiber	tail
reprseq053855	1	656	undetected	FALSE	21.5	22	517	T	fam7853	5	undetected	undetected	undetected	tail fiber	tail
reprseq053855	657	657	2007.5.1	FALSE	21.5	22	517	T	fam7853	5	SGNH hydrolase	2007	Flavodoxin-like	tail fiber	tail
reprseq053855	658	658	2007.5.1	FALSE	21.5	22	517	T	fam7853	5	SGNH hydrolase	2007	Flavodoxin-like	tail fiber	tail
reprseq053855	659	659	2007.5.1	FALSE	21.5	22	517	T	fam7853	5	SGNH hydrolase	2007	Flavodoxin-like	tail fiber	tail
reprseq053855	660	660	2007.5.1	FALSE	21.5	22	517	T	fam7853	5	SGNH hydrolase	2007	Flavodoxin-like	tail fiber	tail
reprseq053855	661	661	2007.5.1	FALSE	21.5	22	517	T	fam7853	5	SGNH hydrolase	2007	Flavodoxin-like	tail fiber	tail
reprseq053855	662	813	2007.5.1	FALSE	21.5	22	517	T	fam7853	5	SGNH hydrolase	2007	Flavodoxin-like	tail fiber	tail
reprseq053855	814	814	2007.5.1	FALSE	21.5	22	517	T	fam7853	5	SGNH hydrolase	2007	Flavodoxin-like	tail fiber	tail
reprseq053855	815	815	2007.5.1	FALSE	21.5	22	517	T	fam7853	5	SGNH hydrolase	2007	Flavodoxin-like	tail fiber	tail
reprseq053855	816	816	2007.5.1	FALSE	21.5	22	517	T	fam7853	5	SGNH hydrolase	2007	Flavodoxin-like	tail fiber	tail
reprseq053855	817	817	undetected	FALSE	21.5	22	517	T	fam7853	5	undetected	undetected	undetected	tail fiber	tail
reprseq054906	1	170	undetected	FALSE	22.5	23	517	T	fam9711	1	undetected	undetected	undetected	tail fiber	tail
reprseq054906	171	171	2007.5.1	FALSE	22.5	23	517	T	fam9711	1	SGNH hydrolase	2007	Flavodoxin-like	tail fiber	tail
reprseq054906	172	172	2007.5.1	FALSE	22.5	23	517	T	fam9711	1	SGNH hydrolase	2007	Flavodoxin-like	tail fiber	tail
reprseq054906	173	464	2007.5.1	FALSE	22.5	23	517	T	fam9711	1	SGNH hydrolase	2007	Flavodoxin-like	tail fiber	tail
reprseq054906	465	465	2007.5.1	FALSE	22.5	23	517	T	fam9711	1	SGNH hydrolase	2007	Flavodoxin-like	tail fiber	tail
reprseq054906	466	466	2007.5.1	FALSE	22.5	23	517	T	fam9711	1	SGNH hydrolase	2007	Flavodoxin-like	tail fiber	tail
reprseq054906	467	467	2007.5.1	FALSE	22.5	23	517	T	fam9711	1	SGNH hydrolase	2007	Flavodoxin-like	tail fiber	tail
reprseq054906	468	468	2007.5.1	FALSE	22.5	23	517	T	fam9711	1	SGNH hydrolase	2007	Flavodoxin-like	tail fiber	tail
reprseq054906	469	470	2007.5.1	FALSE	22.5	23	517	T	fam9711	1	SGNH hydrolase	2007	Flavodoxin-like	tail fiber	tail
reprseq054906	471	472	undetected	FALSE	22.5	23	517	T	fam9711	1	undetected	undetected	undetected	tail fiber	tail
reprseq112091	1	174	undetected	FALSE	23.5	24	517	T	fam10556	4	undetected	undetected	undetected	tail fiber	tail
reprseq112091	175	359	207.2.1	FALSE	23.5	24	517	T	fam10556	4	Pectin lyase-like	207	Single-stranded right-handed beta-helix	tail fiber	tail
reprseq112091	360	660	undetected	FALSE	23.5	24	517	T	fam10556	4	undetected	undetected	undetected	tail fiber	tail
reprseq057589	1	46	undetected	FALSE	24.5	25	517	T	fam11170	1	undetected	undetected	undetected	tail fiber	tail
reprseq057589	47	48	207.2.1	FALSE	24.5	25	517	T	fam11170	1	Pectin lyase-like	207	Single-stranded right-handed beta-helix	tail fiber	tail
reprseq057589	49	49	207.2.1	FALSE	24.5	25	517	T	fam11170	1	Pectin lyase-like	207	Single-stranded right-handed beta-helix	tail fiber	tail
reprseq057589	50	50	207.2.1	FALSE	24.5	25	517	T	fam11170	1	Pectin lyase-like	207	Single-stranded right-handed beta-helix	tail fiber	tail
reprseq057589	51	51	207.2.1	FALSE	24.5	25	517	T	fam11170	1	Pectin lyase-like	207	Single-stranded right-handed beta-helix	tail fiber	tail
reprseq057589	52	55	207.2.1	FALSE	24.5	25	517	T	fam11170	1	Pectin lyase-like	207	Single-stranded right-handed beta-helix	tail fiber	tail
reprseq057589	56	59	207.2.1	FALSE	24.5	25	517	T	fam11170	1	Pectin lyase-like	207	Single-stranded right-handed beta-helix	tail fiber	tail
reprseq057589	60	62	207.2.1	FALSE	24.5	25	517	T	fam11170	1	Pectin lyase-like	207	Single-stranded right-handed beta-helix	tail fiber	tail
reprseq057589	63	63	207.2.1	FALSE	24.5	25	517	T	fam11170	1	Pectin lyase-like	207	Single-stranded right-handed beta-helix	tail fiber	tail
reprseq057589	64	64	207.2.1	FALSE	24.5	25	517	T	fam11170	1	Pectin lyase-like	207	Single-stranded right-handed beta-helix	tail fiber	tail
reprseq057589	65	210	207.2.1	FALSE	24.5	25	517	T	fam11170	1	Pectin lyase-like	207	Single-stranded right-handed beta-helix	tail fiber	tail
reprseq057589	211	315	207.2.1	FALSE	24.5	25	517	T	fam11170	1	Pectin lyase-like	207	Single-stranded right-handed beta-helix	tail fiber	tail
reprseq057589	316	316	207.2.1	FALSE	24.5	25	517	T	fam11170	1	Pectin lyase-like	207	Single-stranded right-handed beta-helix	tail fiber	tail
reprseq057589	317	581	undetected	FALSE	24.5	25	517	T	fam11170	1	undetected	undetected	undetected	tail fiber	tail
reprseq093212	1	290	undetected	FALSE	25.5	26	517	T	fam13483	3	undetected	undetected	undetected	tail fiber	tail
reprseq093212	291	588	207.2.1	FALSE	25.5	26	517	T	fam13483	3	Pectin lyase-like	207	Single-stranded right-handed beta-helix	tail fiber	tail
reprseq093212	589	803	undetected	FALSE	25.5	26	517	T	fam13483	3	undetected	undetected	undetected	tail fiber	tail
reprseq063919	1	175	undetected	FALSE	26.5	27	517	T	fam2120	4	undetected	undetected	undetected	tail fiber	tail
reprseq063919	176	176	207.2.1	FALSE	26.5	27	517	T	fam2120	4	Pectin lyase-like	207	Single-stranded right-handed beta-helix	tail fiber	tail
reprseq063919	177	180	207.2.1	FALSE	26.5	27	517	T	fam2120	4	Pectin lyase-like	207	Single-stranded right-handed beta-helix	tail fiber	tail
reprseq063919	181	426	207.2.1	FALSE	26.5	27	517	T	fam2120	4	Pectin lyase-like	207	Single-stranded right-handed beta-helix	tail fiber	tail
reprseq063919	427	427	207.2.1	FALSE	26.5	27	517	T	fam2120	4	Pectin lyase-like	207	Single-stranded right-handed beta-helix	tail fiber	tail
reprseq063919	428	456	207.2.1	FALSE	26.5	27	517	T	fam2120	4	Pectin lyase-like	207	Single-stranded right-handed beta-helix	tail fiber	tail
reprseq063919	457	702	undetected	FALSE	26.5	27	517	T	fam2120	4	undetected	undetected	undetected	tail fiber	tail
reprseq074416	1	274	undetected	FALSE	27.5	28	517	T	fam2398	10	undetected	undetected	undetected	tail fiber	tail
reprseq074416	275	565	207.2.1	FALSE	27.5	28	517	T	fam2398	10	Pectin lyase-like	207	Single-stranded right-handed beta-helix	tail fiber	tail
reprseq074416	566	771	undetected	FALSE	27.5	28	517	T	fam2398	10	undetected	undetected	undetected	tail fiber	tail
reprseq088771	1	211	undetected	FALSE	28.5	29	517	T	fam2401	1	undetected	undetected	undetected	tail fiber	tail
reprseq088771	212	212	207.2.1	FALSE	28.5	29	517	T	fam2401	1	Pectin lyase-like	207	Single-stranded right-handed beta-helix	tail fiber	tail
reprseq088771	213	446	207.2.1	FALSE	28.5	29	517	T	fam2401	1	Pectin lyase-like	207	Single-stranded right-handed beta-helix	tail fiber	tail
reprseq088771	447	459	207.2.1	FALSE	28.5	29	517	T	fam2401	1	Pectin lyase-like	207	Single-stranded right-handed beta-helix	tail fiber	tail
reprseq088771	460	701	undetected	FALSE	28.5	29	517	T	fam2401	1	undetected	undetected	undetected	tail fiber	tail
reprseq124190	1	167	undetected	FALSE	29.5	30	517	T	fam29151	7	undetected	undetected	undetected	tail fiber	tail
reprseq124190	168	173	207.2.1	FALSE	29.5	30	517	T	fam29151	7	Pectin lyase-like	207	Single-stranded right-handed beta-helix	tail fiber	tail
reprseq124190	174	380	207.2.1	FALSE	29.5	30	517	T	fam29151	7	Pectin lyase-like	207	Single-stranded right-handed beta-helix	tail fiber	tail
reprseq124190	381	401	207.2.1	FALSE	29.5	30	517	T	fam29151	7	Pectin lyase-like	207	Single-stranded right-handed beta-helix	tail fiber	tail
reprseq124190	402	693	undetected	FALSE	29.5	30	517	T	fam29151	7	undetected	undetected	undetected	tail fiber	tail
reprseq023389	1	168	undetected	FALSE	30.5	31	517	T	fam3320	1	undetected	undetected	undetected	tail fiber	tail
reprseq023389	169	408	207.2.1	FALSE	30.5	31	517	T	fam3320	1	Pectin lyase-like	207	Single-stranded right-handed beta-helix	tail fiber	tail
reprseq023389	409	627	undetected	FALSE	30.5	31	517	T	fam3320	1	undetected	undetected	undetected	tail fiber	tail
reprseq129552	1	92	undetected	FALSE	31.5	32	517	T	fam3394	1	undetected	undetected	undetected	tail fiber	tail
reprseq129552	93	129	207.2.1	FALSE	31.5	32	517	T	fam3394	1	Pectin lyase-like	207	Single-stranded right-handed beta-helix	tail fiber	tail
reprseq129552	130	130	207.2.1	FALSE	31.5	32	517	T	fam3394	1	Pectin lyase-like	207	Single-stranded right-handed beta-helix	tail fiber	tail
reprseq129552	131	131	207.2.1	FALSE	31.5	32	517	T	fam3394	1	Pectin lyase-like	207	Single-stranded right-handed beta-helix	tail fiber	tail
reprseq129552	132	132	207.2.1	FALSE	31.5	32	517	T	fam3394	1	Pectin lyase-like	207	Single-stranded right-handed beta-helix	tail fiber	tail
reprseq129552	133	133	207.2.1	FALSE	31.5	32	517	T	fam3394	1	Pectin lyase-like	207	Single-stranded right-handed beta-helix	tail fiber	tail
reprseq129552	134	135	207.2.1	FALSE	31.5	32	517	T	fam3394	1	Pectin lyase-like	207	Single-stranded right-handed beta-helix	tail fiber	tail
reprseq129552	136	142	207.2.1	FALSE	31.5	32	517	T	fam3394	1	Pectin lyase-like	207	Single-stranded right-handed beta-helix	tail fiber	tail
reprseq129552	143	145	207.2.1	FALSE	31.5	32	517	T	fam3394	1	Pectin lyase-like	207	Single-stranded right-handed beta-helix	tail fiber	tail
reprseq129552	146	146	207.2.1	FALSE	31.5	32	517	T	fam3394	1	Pectin lyase-like	207	Single-stranded right-handed beta-helix	tail fiber	tail
reprseq129552	147	147	207.2.1	FALSE	31.5	32	517	T	fam3394	1	Pectin lyase-like	207	Single-stranded right-handed beta-helix	tail fiber	tail
reprseq129552	148	331	207.2.1	FALSE	31.5	32	517	T	fam3394	1	Pectin lyase-like	207	Single-stranded right-handed beta-helix	tail fiber	tail
reprseq129552	332	414	207.2.1	FALSE	31.5	32	517	T	fam3394	1	Pectin lyase-like	207	Single-stranded right-handed beta-helix	tail fiber	tail
reprseq129552	415	415	207.2.1	FALSE	31.5	32	517	T	fam3394	1	Pectin lyase-like	207	Single-stranded right-handed beta-helix	tail fiber	tail
reprseq129552	416	444	207.2.1	FALSE	31.5	32	517	T	fam3394	1	Pectin lyase-like	207	Single-stranded right-handed beta-helix	tail fiber	tail
reprseq129552	445	467	207.2.1	FALSE	31.5	32	517	T	fam3394	1	Pectin lyase-like	207	Single-stranded right-handed beta-helix	tail fiber	tail
reprseq129552	468	468	207.2.1	FALSE	31.5	32	517	T	fam3394	1	Pectin lyase-like	207	Single-stranded right-handed beta-helix	tail fiber	tail
reprseq129552	469	469	207.2.1	FALSE	31.5	32	517	T	fam3394	1	Pectin lyase-like	207	Single-stranded right-handed beta-helix	tail fiber	tail
reprseq129552	470	474	207.2.1	FALSE	31.5	32	517	T	fam3394	1	Pectin lyase-like	207	Single-stranded right-handed beta-helix	tail fiber	tail
reprseq129552	475	632	undetected	FALSE	31.5	32	517	T	fam3394	1	undetected	undetected	undetected	tail fiber	tail
reprseq016040	1	211	undetected	FALSE	32.5	33	517	T	fam35165	1	undetected	undetected	undetected	tail fiber	tail
reprseq016040	212	236	207.2.1	FALSE	32.5	33	517	T	fam35165	1	Pectin lyase-like	207	Single-stranded right-handed beta-helix	tail fiber	tail
reprseq016040	237	238	207.2.1	FALSE	32.5	33	517	T	fam35165	1	Pectin lyase-like	207	Single-stranded right-handed beta-helix	tail fiber	tail
reprseq016040	239	239	207.2.1	FALSE	32.5	33	517	T	fam35165	1	Pectin lyase-like	207	Single-stranded right-handed beta-helix	tail fiber	tail
reprseq016040	240	248	207.2.1	FALSE	32.5	33	517	T	fam35165	1	Pectin lyase-like	207	Single-stranded right-handed beta-helix	tail fiber	tail
reprseq016040	249	252	207.2.1	FALSE	32.5	33	517	T	fam35165	1	Pectin lyase-like	207	Single-stranded right-handed beta-helix	tail fiber	tail
reprseq016040	253	499	207.2.1	FALSE	32.5	33	517	T	fam35165	1	Pectin lyase-like	207	Single-stranded right-handed beta-helix	tail fiber	tail
reprseq016040	500	516	207.2.1	FALSE	32.5	33	517	T	fam35165	1	Pectin lyase-like	207	Single-stranded right-handed beta-helix	tail fiber	tail
reprseq016040	517	571	207.2.1	FALSE	32.5	33	517	T	fam35165	1	Pectin lyase-like	207	Single-stranded right-handed beta-helix	tail fiber	tail
reprseq016040	572	577	207.2.1	FALSE	32.5	33	517	T	fam35165	1	Pectin lyase-like	207	Single-stranded right-handed beta-helix	tail fiber	tail
reprseq016040	578	579	207.2.1	FALSE	32.5	33	517	T	fam35165	1	Pectin lyase-like	207	Single-stranded right-handed beta-helix	tail fiber	tail
reprseq016040	580	814	undetected	FALSE	32.5	33	517	T	fam35165	1	undetected	undetected	undetected	tail fiber	tail
reprseq116989	1	116	undetected	FALSE	33.5	34	517	T	fam40712	2	undetected	undetected	undetected	tail fiber	tail
reprseq116989	117	332	207.2.1	FALSE	33.5	34	517	T	fam40712	2	Pectin lyase-like	207	Single-stranded right-handed beta-helix	tail fiber	tail
reprseq116989	333	353	207.2.1	FALSE	33.5	34	517	T	fam40712	2	Pectin lyase-like	207	Single-stranded right-handed beta-helix	tail fiber	tail
reprseq116989	354	354	207.2.1	FALSE	33.5	34	517	T	fam40712	2	Pectin lyase-like	207	Single-stranded right-handed beta-helix	tail fiber	tail
reprseq116989	355	385	207.2.1	FALSE	33.5	34	517	T	fam40712	2	Pectin lyase-like	207	Single-stranded right-handed beta-helix	tail fiber	tail
reprseq116989	386	386	207.2.1	FALSE	33.5	34	517	T	fam40712	2	Pectin lyase-like	207	Single-stranded right-handed beta-helix	tail fiber	tail
reprseq116989	387	584	undetected	FALSE	33.5	34	517	T	fam40712	2	undetected	undetected	undetected	tail fiber	tail
reprseq012426	1	233	undetected	FALSE	34.5	35	517	T	fam4467	1	undetected	undetected	undetected	tail fiber	tail
reprseq012426	234	680	207.2.1	FALSE	34.5	35	517	T	fam4467	1	Pectin lyase-like	207	Single-stranded right-handed beta-helix	tail fiber	tail
reprseq012426	681	686	undetected	FALSE	34.5	35	517	T	fam4467	1	undetected	undetected	undetected	tail fiber	tail
reprseq060731	1	57	undetected	FALSE	35.5	36	517	T	fam5191	2	undetected	undetected	undetected	tail fiber	tail
reprseq060731	58	58	207.2.1	FALSE	35.5	36	517	T	fam5191	2	Pectin lyase-like	207	Single-stranded right-handed beta-helix	tail fiber	tail
reprseq060731	59	60	207.2.1	FALSE	35.5	36	517	T	fam5191	2	Pectin lyase-like	207	Single-stranded right-handed beta-helix	tail fiber	tail
reprseq060731	61	61	207.2.1	FALSE	35.5	36	517	T	fam5191	2	Pectin lyase-like	207	Single-stranded right-handed beta-helix	tail fiber	tail
reprseq060731	62	62	207.2.1	FALSE	35.5	36	517	T	fam5191	2	Pectin lyase-like	207	Single-stranded right-handed beta-helix	tail fiber	tail
reprseq060731	63	64	207.2.1	FALSE	35.5	36	517	T	fam5191	2	Pectin lyase-like	207	Single-stranded right-handed beta-helix	tail fiber	tail
reprseq060731	65	68	207.2.1	FALSE	35.5	36	517	T	fam5191	2	Pectin lyase-like	207	Single-stranded right-handed beta-helix	tail fiber	tail
reprseq060731	69	72	207.2.1	FALSE	35.5	36	517	T	fam5191	2	Pectin lyase-like	207	Single-stranded right-handed beta-helix	tail fiber	tail
reprseq060731	73	75	207.2.1	FALSE	35.5	36	517	T	fam5191	2	Pectin lyase-like	207	Single-stranded right-handed beta-helix	tail fiber	tail
reprseq060731	76	77	207.2.1	FALSE	35.5	36	517	T	fam5191	2	Pectin lyase-like	207	Single-stranded right-handed beta-helix	tail fiber	tail
reprseq060731	78	241	207.2.1	FALSE	35.5	36	517	T	fam5191	2	Pectin lyase-like	207	Single-stranded right-handed beta-helix	tail fiber	tail
reprseq060731	242	316	207.2.1	FALSE	35.5	36	517	T	fam5191	2	Pectin lyase-like	207	Single-stranded right-handed beta-helix	tail fiber	tail
reprseq060731	317	322	207.2.1	FALSE	35.5	36	517	T	fam5191	2	Pectin lyase-like	207	Single-stranded right-handed beta-helix	tail fiber	tail
reprseq060731	323	323	207.2.1	FALSE	35.5	36	517	T	fam5191	2	Pectin lyase-like	207	Single-stranded right-handed beta-helix	tail fiber	tail
reprseq060731	324	339	207.2.1	FALSE	35.5	36	517	T	fam5191	2	Pectin lyase-like	207	Single-stranded right-handed beta-helix	tail fiber	tail
reprseq060731	340	341	207.2.1	FALSE	35.5	36	517	T	fam5191	2	Pectin lyase-like	207	Single-stranded right-handed beta-helix	tail fiber	tail
reprseq060731	342	372	207.2.1	FALSE	35.5	36	517	T	fam5191	2	Pectin lyase-like	207	Single-stranded right-handed beta-helix	tail fiber	tail
reprseq060731	373	373	207.2.1	FALSE	35.5	36	517	T	fam5191	2	Pectin lyase-like	207	Single-stranded right-handed beta-helix	tail fiber	tail
reprseq060731	374	374	207.2.1	FALSE	35.5	36	517	T	fam5191	2	Pectin lyase-like	207	Single-stranded right-handed beta-helix	tail fiber	tail
reprseq060731	375	375	207.2.1	FALSE	35.5	36	517	T	fam5191	2	Pectin lyase-like	207	Single-stranded right-handed beta-helix	tail fiber	tail
reprseq060731	376	541	undetected	FALSE	35.5	36	517	T	fam5191	2	undetected	undetected	undetected	tail fiber	tail
reprseq022981	1	229	undetected	FALSE	36.5	37	517	T	fam59138	4	undetected	undetected	undetected	tail fiber	tail
reprseq022981	230	530	207.2.1	FALSE	36.5	37	517	T	fam59138	4	Pectin lyase-like	207	Single-stranded right-handed beta-helix	tail fiber	tail
reprseq022981	531	651	undetected	FALSE	36.5	37	517	T	fam59138	4	undetected	undetected	undetected	tail fiber	tail
reprseq077098	1	178	undetected	FALSE	37.5	38	517	T	fam64881	2	undetected	undetected	undetected	tail fiber	tail
reprseq077098	179	184	207.2.1	FALSE	37.5	38	517	T	fam64881	2	Pectin lyase-like	207	Single-stranded right-handed beta-helix	tail fiber	tail
reprseq077098	185	189	207.2.1	FALSE	37.5	38	517	T	fam64881	2	Pectin lyase-like	207	Single-stranded right-handed beta-helix	tail fiber	tail
reprseq077098	190	190	207.2.1	FALSE	37.5	38	517	T	fam64881	2	Pectin lyase-like	207	Single-stranded right-handed beta-helix	tail fiber	tail
reprseq077098	191	191	207.2.1	FALSE	37.5	38	517	T	fam64881	2	Pectin lyase-like	207	Single-stranded right-handed beta-helix	tail fiber	tail
reprseq077098	192	202	207.2.1	FALSE	37.5	38	517	T	fam64881	2	Pectin lyase-like	207	Single-stranded right-handed beta-helix	tail fiber	tail
reprseq077098	203	464	207.2.1	FALSE	37.5	38	517	T	fam64881	2	Pectin lyase-like	207	Single-stranded right-handed beta-helix	tail fiber	tail
reprseq077098	465	511	207.2.1	FALSE	37.5	38	517	T	fam64881	2	Pectin lyase-like	207	Single-stranded right-handed beta-helix	tail fiber	tail
reprseq077098	512	570	207.2.1	FALSE	37.5	38	517	T	fam64881	2	Pectin lyase-like	207	Single-stranded right-handed beta-helix	tail fiber	tail
reprseq077098	571	577	207.2.1	FALSE	37.5	38	517	T	fam64881	2	Pectin lyase-like	207	Single-stranded right-handed beta-helix	tail fiber	tail
reprseq077098	578	578	207.2.1	FALSE	37.5	38	517	T	fam64881	2	Pectin lyase-like	207	Single-stranded right-handed beta-helix	tail fiber	tail
reprseq077098	579	594	207.2.1	FALSE	37.5	38	517	T	fam64881	2	Pectin lyase-like	207	Single-stranded right-handed beta-helix	tail fiber	tail
reprseq077098	595	680	undetected	FALSE	37.5	38	517	T	fam64881	2	undetected	undetected	undetected	tail fiber	tail
reprseq027264	1	235	undetected	FALSE	38.5	39	517	T	fam8744	2	undetected	undetected	undetected	tail fiber	tail
reprseq027264	236	236	207.2.1	FALSE	38.5	39	517	T	fam8744	2	Pectin lyase-like	207	Single-stranded right-handed beta-helix	tail fiber	tail
reprseq027264	237	237	207.2.1	FALSE	38.5	39	517	T	fam8744	2	Pectin lyase-like	207	Single-stranded right-handed beta-helix	tail fiber	tail
reprseq027264	238	250	207.2.1	FALSE	38.5	39	517	T	fam8744	2	Pectin lyase-like	207	Single-stranded right-handed beta-helix	tail fiber	tail
reprseq027264	251	437	207.2.1	FALSE	38.5	39	517	T	fam8744	2	Pectin lyase-like	207	Single-stranded right-handed beta-helix	tail fiber	tail
reprseq027264	438	486	207.2.1	FALSE	38.5	39	517	T	fam8744	2	Pectin lyase-like	207	Single-stranded right-handed beta-helix	tail fiber	tail
reprseq027264	487	487	207.2.1	FALSE	38.5	39	517	T	fam8744	2	Pectin lyase-like	207	Single-stranded right-handed beta-helix	tail fiber	tail
reprseq027264	488	511	207.2.1	FALSE	38.5	39	517	T	fam8744	2	Pectin lyase-like	207	Single-stranded right-handed beta-helix	tail fiber	tail
reprseq027264	512	573	207.2.1	FALSE	38.5	39	517	T	fam8744	2	Pectin lyase-like	207	Single-stranded right-handed beta-helix	tail fiber	tail
reprseq027264	574	759	undetected	FALSE	38.5	39	517	T	fam8744	2	undetected	undetected	undetected	tail fiber	tail
reprseq037797	1	271	undetected	FALSE	39.5	40	517	T	fam9770	3	undetected	undetected	undetected	tail fiber	tail
reprseq037797	272	272	207.2.1	FALSE	39.5	40	517	T	fam9770	3	Pectin lyase-like	207	Single-stranded right-handed beta-helix	tail fiber	tail
reprseq037797	273	273	207.2.1	FALSE	39.5	40	517	T	fam9770	3	Pectin lyase-like	207	Single-stranded right-handed beta-helix	tail fiber	tail
reprseq037797	274	275	207.2.1	FALSE	39.5	40	517	T	fam9770	3	Pectin lyase-like	207	Single-stranded right-handed beta-helix	tail fiber	tail
reprseq037797	276	276	207.2.1	FALSE	39.5	40	517	T	fam9770	3	Pectin lyase-like	207	Single-stranded right-handed beta-helix	tail fiber	tail
reprseq037797	277	283	207.2.1	FALSE	39.5	40	517	T	fam9770	3	Pectin lyase-like	207	Single-stranded right-handed beta-helix	tail fiber	tail
reprseq037797	284	289	207.2.1	FALSE	39.5	40	517	T	fam9770	3	Pectin lyase-like	207	Single-stranded right-handed beta-helix	tail fiber	tail
reprseq037797	290	469	207.2.1	FALSE	39.5	40	517	T	fam9770	3	Pectin lyase-like	207	Single-stranded right-handed beta-helix	tail fiber	tail
reprseq037797	470	538	207.2.1	FALSE	39.5	40	517	T	fam9770	3	Pectin lyase-like	207	Single-stranded right-handed beta-helix	tail fiber	tail
reprseq037797	539	539	207.2.1	FALSE	39.5	40	517	T	fam9770	3	Pectin lyase-like	207	Single-stranded right-handed beta-helix	tail fiber	tail
reprseq037797	540	541	207.2.1	FALSE	39.5	40	517	T	fam9770	3	Pectin lyase-like	207	Single-stranded right-handed beta-helix	tail fiber	tail
reprseq037797	542	543	207.2.1	FALSE	39.5	40	517	T	fam9770	3	Pectin lyase-like	207	Single-stranded right-handed beta-helix	tail fiber	tail
reprseq037797	544	544	207.2.1	FALSE	39.5	40	517	T	fam9770	3	Pectin lyase-like	207	Single-stranded right-handed beta-helix	tail fiber	tail
reprseq037797	545	554	207.2.1	FALSE	39.5	40	517	T	fam9770	3	Pectin lyase-like	207	Single-stranded right-handed beta-helix	tail fiber	tail
reprseq037797	555	558	207.2.1	FALSE	39.5	40	517	T	fam9770	3	Pectin lyase-like	207	Single-stranded right-handed beta-helix	tail fiber	tail
reprseq037797	559	851	undetected	FALSE	39.5	40	517	T	fam9770	3	undetected	undetected	undetected	tail fiber	tail
reprseq065653	1	13	undetected	FALSE	40.5	41	517	T	fam22232	6	undetected	undetected	undetected	tail fiber	tail
reprseq065653	14	14	219.1.1	FALSE	40.5	41	517	T	fam22232	6	Cysteine proteinases	219	Cysteine proteinases-like	tail fiber	tail
reprseq065653	15	117	219.1.1	FALSE	40.5	41	517	T	fam22232	6	Cysteine proteinases	219	Cysteine proteinases-like	tail fiber	tail
reprseq065653	118	119	219.1.1	FALSE	40.5	41	517	T	fam22232	6	Cysteine proteinases	219	Cysteine proteinases-like	tail fiber	tail
reprseq065653	120	142	undetected	FALSE	40.5	41	517	T	fam22232	6	undetected	undetected	undetected	tail fiber	tail
reprseq065653	143	143	235.1.1	FALSE	40.5	41	517	T	fam22232	6	Lysozyme-like	235	NO_X_NAME	tail fiber	tail
reprseq065653	144	144	235.1.1	FALSE	40.5	41	517	T	fam22232	6	Lysozyme-like	235	NO_X_NAME	tail fiber	tail
reprseq065653	145	148	235.1.1	FALSE	40.5	41	517	T	fam22232	6	Lysozyme-like	235	NO_X_NAME	tail fiber	tail
reprseq065653	149	152	235.1.1	FALSE	40.5	41	517	T	fam22232	6	Lysozyme-like	235	NO_X_NAME	tail fiber	tail
reprseq065653	153	226	235.1.1	FALSE	40.5	41	517	T	fam22232	6	Lysozyme-like	235	NO_X_NAME	tail fiber	tail
reprseq065653	227	279	235.1.1	FALSE	40.5	41	517	T	fam22232	6	Lysozyme-like	235	NO_X_NAME	tail fiber	tail
reprseq065653	280	280	235.1.1	FALSE	40.5	41	517	T	fam22232	6	Lysozyme-like	235	NO_X_NAME	tail fiber	tail
reprseq065653	281	281	undetected	FALSE	40.5	41	517	T	fam22232	6	undetected	undetected	undetected	tail fiber	tail
reprseq083374	1	1845	undetected	FALSE	41.5	42	517	T	fam1015	39	undetected	undetected	undetected	tail fiber	tail
reprseq083374	1846	2017	235.1.1	FALSE	41.5	42	517	T	fam1015	39	Lysozyme-like	235	NO_X_NAME	tail fiber	tail
reprseq083374	2018	2019	235.1.1	FALSE	41.5	42	517	T	fam1015	39	Lysozyme-like	235	NO_X_NAME	tail fiber	tail
reprseq083374	2020	2239	undetected	FALSE	41.5	42	517	T	fam1015	39	undetected	undetected	undetected	tail fiber	tail
reprseq029779	1	374	undetected	FALSE	42.5	43	517	T	fam2474	1	undetected	undetected	undetected	tail fiber	tail
reprseq029779	375	518	235.1.1	FALSE	42.5	43	517	T	fam2474	1	Lysozyme-like	235	NO_X_NAME	tail fiber	tail
reprseq029779	519	586	undetected	FALSE	42.5	43	517	T	fam2474	1	undetected	undetected	undetected	tail fiber	tail
reprseq025080	1	242	undetected	FALSE	43.5	44	517	T	fam52489	2	undetected	undetected	undetected	tail fiber	tail
reprseq025080	243	243	246.3.1	FALSE	43.5	44	517	T	fam52489	2	DNase I-like	246	Carbon-nitrogen hydrolase-like	tail fiber	tail
reprseq025080	244	244	246.3.1	FALSE	43.5	44	517	T	fam52489	2	DNase I-like	246	Carbon-nitrogen hydrolase-like	tail fiber	tail
reprseq025080	245	245	246.3.1	FALSE	43.5	44	517	T	fam52489	2	DNase I-like	246	Carbon-nitrogen hydrolase-like	tail fiber	tail
reprseq025080	246	246	246.3.1	FALSE	43.5	44	517	T	fam52489	2	DNase I-like	246	Carbon-nitrogen hydrolase-like	tail fiber	tail
reprseq025080	247	457	246.3.1	FALSE	43.5	44	517	T	fam52489	2	DNase I-like	246	Carbon-nitrogen hydrolase-like	tail fiber	tail
reprseq025080	458	482	246.3.1	FALSE	43.5	44	517	T	fam52489	2	DNase I-like	246	Carbon-nitrogen hydrolase-like	tail fiber	tail
reprseq025080	483	483	246.3.1	FALSE	43.5	44	517	T	fam52489	2	DNase I-like	246	Carbon-nitrogen hydrolase-like	tail fiber	tail
reprseq025080	484	484	246.3.1	FALSE	43.5	44	517	T	fam52489	2	DNase I-like	246	Carbon-nitrogen hydrolase-like	tail fiber	tail
reprseq025080	485	485	246.3.1	FALSE	43.5	44	517	T	fam52489	2	DNase I-like	246	Carbon-nitrogen hydrolase-like	tail fiber	tail
reprseq011148	1	334	undetected	FALSE	44.5	45	517	T	fam2264	1	undetected	undetected	undetected	tail fiber	tail
reprseq011148	335	335	2499.1.1	FALSE	44.5	45	517	T	fam2264	1	Subtilisin-like	2499	Subtilisin-like	tail fiber	tail
reprseq011148	336	336	2499.1.1	FALSE	44.5	45	517	T	fam2264	1	Subtilisin-like	2499	Subtilisin-like	tail fiber	tail
reprseq011148	337	337	2499.1.1	FALSE	44.5	45	517	T	fam2264	1	Subtilisin-like	2499	Subtilisin-like	tail fiber	tail
reprseq011148	338	650	2499.1.1	FALSE	44.5	45	517	T	fam2264	1	Subtilisin-like	2499	Subtilisin-like	tail fiber	tail
reprseq011148	651	651	2499.1.1	FALSE	44.5	45	517	T	fam2264	1	Subtilisin-like	2499	Subtilisin-like	tail fiber	tail
reprseq011148	652	751	undetected	FALSE	44.5	45	517	T	fam2264	1	undetected	undetected	undetected	tail fiber	tail
reprseq098615	1	450	undetected	FALSE	45.5	46	517	T	fam10827	1	undetected	undetected	undetected	tail fiber	tail
reprseq098615	451	451	3240.1.1	FALSE	45.5	46	517	T	fam10827	1	Intramolecular chaperone domain in virus tail spike protein	3240	NO_X_NAME	tail fiber	tail
reprseq098615	452	452	3240.1.1	FALSE	45.5	46	517	T	fam10827	1	Intramolecular chaperone domain in virus tail spike protein	3240	NO_X_NAME	tail fiber	tail
reprseq098615	453	544	3240.1.1	FALSE	45.5	46	517	T	fam10827	1	Intramolecular chaperone domain in virus tail spike protein	3240	NO_X_NAME	tail fiber	tail
reprseq098615	545	552	3240.1.1	FALSE	45.5	46	517	T	fam10827	1	Intramolecular chaperone domain in virus tail spike protein	3240	NO_X_NAME	tail fiber	tail
reprseq098615	553	556	3240.1.1	FALSE	45.5	46	517	T	fam10827	1	Intramolecular chaperone domain in virus tail spike protein	3240	NO_X_NAME	tail fiber	tail
reprseq098615	557	557	undetected	FALSE	45.5	46	517	T	fam10827	1	undetected	undetected	undetected	tail fiber	tail
reprseq106375	1	864	undetected	FALSE	46.5	47	517	T	fam12057	1	undetected	undetected	undetected	tail fiber	tail
reprseq106375	865	962	3240.1.1	FALSE	46.5	47	517	T	fam12057	1	Intramolecular chaperone domain in virus tail spike protein	3240	NO_X_NAME	tail fiber	tail
reprseq106375	963	974	undetected	FALSE	46.5	47	517	T	fam12057	1	undetected	undetected	undetected	tail fiber	tail
reprseq048726	1	223	undetected	FALSE	47.5	48	517	T	fam15694	3	undetected	undetected	undetected	tail fiber	tail
reprseq048726	224	224	3240.1.1	FALSE	47.5	48	517	T	fam15694	3	Intramolecular chaperone domain in virus tail spike protein	3240	NO_X_NAME	tail fiber	tail
reprseq048726	225	225	3240.1.1	FALSE	47.5	48	517	T	fam15694	3	Intramolecular chaperone domain in virus tail spike protein	3240	NO_X_NAME	tail fiber	tail
reprseq048726	226	320	3240.1.1	FALSE	47.5	48	517	T	fam15694	3	Intramolecular chaperone domain in virus tail spike protein	3240	NO_X_NAME	tail fiber	tail
reprseq048726	321	327	3240.1.1	FALSE	47.5	48	517	T	fam15694	3	Intramolecular chaperone domain in virus tail spike protein	3240	NO_X_NAME	tail fiber	tail
reprseq048726	328	330	3240.1.1	FALSE	47.5	48	517	T	fam15694	3	Intramolecular chaperone domain in virus tail spike protein	3240	NO_X_NAME	tail fiber	tail
reprseq048726	331	348	undetected	FALSE	47.5	48	517	T	fam15694	3	undetected	undetected	undetected	tail fiber	tail
reprseq076355	1	8	undetected	FALSE	48.5	49	517	T	fam15800	1	undetected	undetected	undetected	tail fiber	tail
reprseq076355	9	9	3240.1.1	FALSE	48.5	49	517	T	fam15800	1	Intramolecular chaperone domain in virus tail spike protein	3240	NO_X_NAME	tail fiber	tail
reprseq076355	10	10	3240.1.1	FALSE	48.5	49	517	T	fam15800	1	Intramolecular chaperone domain in virus tail spike protein	3240	NO_X_NAME	tail fiber	tail
reprseq076355	11	100	3240.1.1	FALSE	48.5	49	517	T	fam15800	1	Intramolecular chaperone domain in virus tail spike protein	3240	NO_X_NAME	tail fiber	tail
reprseq076355	101	108	3240.1.1	FALSE	48.5	49	517	T	fam15800	1	Intramolecular chaperone domain in virus tail spike protein	3240	NO_X_NAME	tail fiber	tail
reprseq076355	109	111	3240.1.1	FALSE	48.5	49	517	T	fam15800	1	Intramolecular chaperone domain in virus tail spike protein	3240	NO_X_NAME	tail fiber	tail
reprseq076355	112	119	undetected	FALSE	48.5	49	517	T	fam15800	1	undetected	undetected	undetected	tail fiber	tail
reprseq024255	1	467	undetected	FALSE	49.5	50	517	T	fam16018	2	undetected	undetected	undetected	tail fiber	tail
reprseq024255	468	468	3240.1.1	FALSE	49.5	50	517	T	fam16018	2	Intramolecular chaperone domain in virus tail spike protein	3240	NO_X_NAME	tail fiber	tail
reprseq024255	469	469	3240.1.1	FALSE	49.5	50	517	T	fam16018	2	Intramolecular chaperone domain in virus tail spike protein	3240	NO_X_NAME	tail fiber	tail
reprseq024255	470	564	3240.1.1	FALSE	49.5	50	517	T	fam16018	2	Intramolecular chaperone domain in virus tail spike protein	3240	NO_X_NAME	tail fiber	tail
reprseq024255	565	572	3240.1.1	FALSE	49.5	50	517	T	fam16018	2	Intramolecular chaperone domain in virus tail spike protein	3240	NO_X_NAME	tail fiber	tail
reprseq024255	573	576	3240.1.1	FALSE	49.5	50	517	T	fam16018	2	Intramolecular chaperone domain in virus tail spike protein	3240	NO_X_NAME	tail fiber	tail
reprseq009788	1	504	undetected	FALSE	50.5	51	517	T	fam18254	3	undetected	undetected	undetected	tail fiber	tail
reprseq009788	505	505	3240.1.1	FALSE	50.5	51	517	T	fam18254	3	Intramolecular chaperone domain in virus tail spike protein	3240	NO_X_NAME	tail fiber	tail
reprseq009788	506	506	3240.1.1	FALSE	50.5	51	517	T	fam18254	3	Intramolecular chaperone domain in virus tail spike protein	3240	NO_X_NAME	tail fiber	tail
reprseq009788	507	584	3240.1.1	FALSE	50.5	51	517	T	fam18254	3	Intramolecular chaperone domain in virus tail spike protein	3240	NO_X_NAME	tail fiber	tail
reprseq009788	585	592	3240.1.1	FALSE	50.5	51	517	T	fam18254	3	Intramolecular chaperone domain in virus tail spike protein	3240	NO_X_NAME	tail fiber	tail
reprseq009788	593	596	3240.1.1	FALSE	50.5	51	517	T	fam18254	3	Intramolecular chaperone domain in virus tail spike protein	3240	NO_X_NAME	tail fiber	tail
reprseq124420	1	726	undetected	FALSE	51.5	52	517	T	fam2349	21	undetected	undetected	undetected	tail fiber	tail
reprseq124420	727	814	3240.1.1	FALSE	51.5	52	517	T	fam2349	21	Intramolecular chaperone domain in virus tail spike protein	3240	NO_X_NAME	tail fiber	tail
reprseq124420	815	822	undetected	FALSE	51.5	52	517	T	fam2349	21	undetected	undetected	undetected	tail fiber	tail
reprseq031198	1	788	undetected	FALSE	52.5	53	517	T	fam2401	1	undetected	undetected	undetected	tail fiber	tail
reprseq031198	789	789	3240.1.1	FALSE	52.5	53	517	T	fam2401	1	Intramolecular chaperone domain in virus tail spike protein	3240	NO_X_NAME	tail fiber	tail
reprseq031198	790	901	3240.1.1	FALSE	52.5	53	517	T	fam2401	1	Intramolecular chaperone domain in virus tail spike protein	3240	NO_X_NAME	tail fiber	tail
reprseq057544	1	1050	undetected	FALSE	53.5	54	517	T	fam2464	1	undetected	undetected	undetected	tail fiber	tail
reprseq057544	1051	1152	3240.1.1	FALSE	53.5	54	517	T	fam2464	1	Intramolecular chaperone domain in virus tail spike protein	3240	NO_X_NAME	tail fiber	tail
reprseq017850	1	599	undetected	FALSE	54.5	55	517	T	fam2509	1	undetected	undetected	undetected	tail fiber	tail
reprseq017850	600	600	3240.1.1	FALSE	54.5	55	517	T	fam2509	1	Intramolecular chaperone domain in virus tail spike protein	3240	NO_X_NAME	tail fiber	tail
reprseq017850	601	601	3240.1.1	FALSE	54.5	55	517	T	fam2509	1	Intramolecular chaperone domain in virus tail spike protein	3240	NO_X_NAME	tail fiber	tail
reprseq017850	602	701	3240.1.1	FALSE	54.5	55	517	T	fam2509	1	Intramolecular chaperone domain in virus tail spike protein	3240	NO_X_NAME	tail fiber	tail
reprseq017850	702	709	3240.1.1	FALSE	54.5	55	517	T	fam2509	1	Intramolecular chaperone domain in virus tail spike protein	3240	NO_X_NAME	tail fiber	tail
reprseq017850	710	713	3240.1.1	FALSE	54.5	55	517	T	fam2509	1	Intramolecular chaperone domain in virus tail spike protein	3240	NO_X_NAME	tail fiber	tail
reprseq017850	714	714	undetected	FALSE	54.5	55	517	T	fam2509	1	undetected	undetected	undetected	tail fiber	tail
reprseq080407	1	517	undetected	FALSE	55.5	56	517	T	fam26295	2	undetected	undetected	undetected	tail fiber	tail
reprseq080407	518	518	3240.1.1	FALSE	55.5	56	517	T	fam26295	2	Intramolecular chaperone domain in virus tail spike protein	3240	NO_X_NAME	tail fiber	tail
reprseq080407	519	519	3240.1.1	FALSE	55.5	56	517	T	fam26295	2	Intramolecular chaperone domain in virus tail spike protein	3240	NO_X_NAME	tail fiber	tail
reprseq080407	520	596	3240.1.1	FALSE	55.5	56	517	T	fam26295	2	Intramolecular chaperone domain in virus tail spike protein	3240	NO_X_NAME	tail fiber	tail
reprseq080407	597	605	3240.1.1	FALSE	55.5	56	517	T	fam26295	2	Intramolecular chaperone domain in virus tail spike protein	3240	NO_X_NAME	tail fiber	tail
reprseq080407	606	609	3240.1.1	FALSE	55.5	56	517	T	fam26295	2	Intramolecular chaperone domain in virus tail spike protein	3240	NO_X_NAME	tail fiber	tail
reprseq080407	610	613	undetected	FALSE	55.5	56	517	T	fam26295	2	undetected	undetected	undetected	tail fiber	tail
reprseq131161	1	370	undetected	FALSE	56.5	57	517	T	fam26553	1	undetected	undetected	undetected	tail fiber	tail
reprseq131161	371	371	3240.1.1	FALSE	56.5	57	517	T	fam26553	1	Intramolecular chaperone domain in virus tail spike protein	3240	NO_X_NAME	tail fiber	tail
reprseq131161	372	372	3240.1.1	FALSE	56.5	57	517	T	fam26553	1	Intramolecular chaperone domain in virus tail spike protein	3240	NO_X_NAME	tail fiber	tail
reprseq131161	373	478	3240.1.1	FALSE	56.5	57	517	T	fam26553	1	Intramolecular chaperone domain in virus tail spike protein	3240	NO_X_NAME	tail fiber	tail
reprseq131161	479	481	3240.1.1	FALSE	56.5	57	517	T	fam26553	1	Intramolecular chaperone domain in virus tail spike protein	3240	NO_X_NAME	tail fiber	tail
reprseq131161	482	482	3240.1.1	FALSE	56.5	57	517	T	fam26553	1	Intramolecular chaperone domain in virus tail spike protein	3240	NO_X_NAME	tail fiber	tail
reprseq058835	1	456	undetected	FALSE	57.5	58	517	T	fam2795	2	undetected	undetected	undetected	tail fiber	tail
reprseq058835	457	564	3240.1.1	FALSE	57.5	58	517	T	fam2795	2	Intramolecular chaperone domain in virus tail spike protein	3240	NO_X_NAME	tail fiber	tail
[truncated: 594 more rows]
