# Supplementary material for: Ongoing shuffling of protein fragments diversifies core viral functions linked to interactions with bacterial hosts
Source: Nat Commun. 2023 Nov 28;14:7460. doi: 10.1038/s41467-023-43236-9 (PMC10684548; doi:10.1038/s41467-023-43236-9)
Supplement: Supplementary file 8 — Source Data [file 41467_2023_43236_MOESM8_ESM.zip › Source_Data/FigureS20.txt]

annotation.index	same	n	type	annotation	category
19	"at least 
one rHMM 
in the pair
has unknown trait"	1	lifestyle	DNA polymerase	DNA, RNA and nucleotide metabolism
19	same trait	1	lifestyle	DNA polymerase	DNA, RNA and nucleotide metabolism
110	"at least 
one rHMM 
in the pair
has unknown trait"	3	lifestyle	replication initiation protein	DNA, RNA and nucleotide metabolism
110	same trait	4	lifestyle	replication initiation protein	DNA, RNA and nucleotide metabolism
175	"at least 
one rHMM 
in the pair
has unknown trait"	1	lifestyle	terminase large	head and packaging
175	same trait	1	lifestyle	terminase large	head and packaging
184	"at least 
one rHMM 
in the pair
has unknown trait"	4	lifestyle	endolysin	lysis
184	"at least 
one rHMM 
in the pair 
 is present in
genomes of different traits"	1	lifestyle	endolysin	lysis
184	same trait	1	lifestyle	endolysin	lysis
510	"at least 
one rHMM 
in the pair
has unknown trait"	2	lifestyle	minor tail	tail
510	"at least 
one rHMM 
in the pair 
 is present in
genomes of different traits"	1	lifestyle	minor tail	tail
510	same trait	10	lifestyle	minor tail	tail
517	different trait	3	lifestyle	tail fiber	tail
517	same trait	24	lifestyle	tail fiber	tail
520	same trait	1	lifestyle	tail length tape measure	tail
525	"at least 
one rHMM 
in the pair
has unknown trait"	2	lifestyle	tail spike	tail
525	different trait	1	lifestyle	tail spike	tail
525	same trait	7	lifestyle	tail spike	tail
19	"at least 
one rHMM 
in the pair
has unknown trait"	1	family	DNA polymerase	DNA, RNA and nucleotide metabolism
19	same trait	1	family	DNA polymerase	DNA, RNA and nucleotide metabolism
110	"at least 
one rHMM 
in the pair
has unknown trait"	7	family	replication initiation protein	DNA, RNA and nucleotide metabolism
175	"at least 
one rHMM 
in the pair
has unknown trait"	1	family	terminase large	head and packaging
175	same trait	1	family	terminase large	head and packaging
184	"at least 
one rHMM 
in the pair
has unknown trait"	6	family	endolysin	lysis
510	"at least 
one rHMM 
in the pair
has unknown trait"	13	family	minor tail	tail
517	"at least 
one rHMM 
in the pair
has unknown trait"	6	family	tail fiber	tail
517	same trait	21	family	tail fiber	tail
520	"at least 
one rHMM 
in the pair
has unknown trait"	1	family	tail length tape measure	tail
525	"at least 
one rHMM 
in the pair
has unknown trait"	1	family	tail spike	tail
525	"at least 
one rHMM 
in the pair 
 is present in
genomes of different traits"	2	family	tail spike	tail
525	different trait	2	family	tail spike	tail
525	same trait	5	family	tail spike	tail
19	"at least 
one rHMM 
in the pair 
 is present in
genomes of different traits"	1	genus	DNA polymerase	DNA, RNA and nucleotide metabolism
19	different trait	1	genus	DNA polymerase	DNA, RNA and nucleotide metabolism
110	"at least 
one rHMM 
in the pair 
 is present in
genomes of different traits"	3	genus	replication initiation protein	DNA, RNA and nucleotide metabolism
110	different trait	1	genus	replication initiation protein	DNA, RNA and nucleotide metabolism
110	same trait	3	genus	replication initiation protein	DNA, RNA and nucleotide metabolism
175	"at least 
one rHMM 
in the pair
has unknown trait"	1	genus	terminase large	head and packaging
175	different trait	1	genus	terminase large	head and packaging
184	"at least 
one rHMM 
in the pair 
 is present in
genomes of different traits"	3	genus	endolysin	lysis
184	different trait	1	genus	endolysin	lysis
184	same trait	2	genus	endolysin	lysis
510	"at least 
one rHMM 
in the pair
has unknown trait"	7	genus	minor tail	tail
510	"at least 
one rHMM 
in the pair 
 is present in
genomes of different traits"	1	genus	minor tail	tail
510	same trait	5	genus	minor tail	tail
517	"at least 
one rHMM 
in the pair
has unknown trait"	2	genus	tail fiber	tail
517	"at least 
one rHMM 
in the pair 
 is present in
genomes of different traits"	13	genus	tail fiber	tail
517	different trait	7	genus	tail fiber	tail
517	same trait	5	genus	tail fiber	tail
520	same trait	1	genus	tail length tape measure	tail
525	"at least 
one rHMM 
in the pair 
 is present in
genomes of different traits"	6	genus	tail spike	tail
525	different trait	1	genus	tail spike	tail
525	same trait	3	genus	tail spike	tail
19	"at least 
one rHMM 
in the pair 
 is present in
genomes of different traits"	1	host	DNA polymerase	DNA, RNA and nucleotide metabolism
19	same trait	1	host	DNA polymerase	DNA, RNA and nucleotide metabolism
110	same trait	7	host	replication initiation protein	DNA, RNA and nucleotide metabolism
175	different trait	1	host	terminase large	head and packaging
175	same trait	1	host	terminase large	head and packaging
184	"at least 
one rHMM 
in the pair
has unknown trait"	1	host	endolysin	lysis
184	same trait	5	host	endolysin	lysis
510	"at least 
one rHMM 
in the pair
has unknown trait"	5	host	minor tail	tail
510	"at least 
one rHMM 
in the pair 
 is present in
genomes of different traits"	1	host	minor tail	tail
510	same trait	7	host	minor tail	tail
517	"at least 
one rHMM 
in the pair 
 is present in
genomes of different traits"	13	host	tail fiber	tail
517	different trait	4	host	tail fiber	tail
517	same trait	10	host	tail fiber	tail
520	same trait	1	host	tail length tape measure	tail
525	"at least 
one rHMM 
in the pair 
 is present in
genomes of different traits"	5	host	tail spike	tail
525	different trait	2	host	tail spike	tail
525	same trait	3	host	tail spike	tail
