# Supplementary material for: Ongoing shuffling of protein fragments diversifies core viral functions linked to interactions with bacterial hosts
Source: Nat Commun. 2023 Nov 28;14:7460. doi: 10.1038/s41467-023-43236-9 (PMC10684548; doi:10.1038/s41467-023-43236-9)
Supplement: Supplementary file 8 — Source Data [file 41467_2023_43236_MOESM8_ESM.zip › Source_Data/FigureS2.txt]

sequence_coverage_threshold	probability_threshold	maximum.eval	num.prot	num.annotated	perc.annotated	perc.unique.annotation	Figure
100	95	1e+05	133574	2467	1.84691631604953	99.9189298743413	Fig_S2_A
100	50	1e+05	133574	2469	1.84841361342776	99.918995544755	Fig_S2_A
95	95	1e+05	133574	9731	7.28510039378921	98.3968759634159	Fig_S2_A
95	50	1e+05	133574	9791	7.33001931513618	98.120723113063	Fig_S2_A
90	95	1e+05	133574	15737	11.7814844206208	96.7782931943827	Fig_S2_A
90	50	1e+05	133574	15936	11.9304655097549	95.7643072289157	Fig_S2_A
85	95	1e+05	133574	20732	15.5209846227559	94.5157244838896	Fig_S2_A
85	50	1e+05	133574	21074	15.7770224744336	93.0435607858024	Fig_S2_A
80	95	1e+05	133574	25000	18.7162172279036	92.516	Fig_S2_A
80	50	1e+05	133574	25572	19.1444442780781	90.7281401532927	Fig_S2_A
75	95	1e+05	133574	28541	21.3671822360639	90.8587645842823	Fig_S2_A
75	50	1e+05	133574	29317	21.948133618818	88.5868267558072	Fig_S2_A
70	95	1e+05	133574	31428	23.5285310015422	88.806160112002	Fig_S2_A
70	50	1e+05	133574	32489	24.3228472606944	86.0629751608237	Fig_S2_A
65	95	1e+05	133574	33881	25.3649662359441	86.6650925297364	Fig_S2_A
65	50	1e+05	133574	35299	26.4265500771108	83.2714807784923	Fig_S2_A
60	95	1e+05	133574	36007	26.956593349005	84.1253089677007	Fig_S2_A
60	50	1e+05	133574	37855	28.3400961264917	80.2351076476027	Fig_S2_A
55	95	1e+05	133574	37641	28.1798853070208	80.6753274355092	Fig_S2_A
55	50	1e+05	133574	40029	29.9676583766302	76.0923330585326	Fig_S2_A
50	95	1e+05	133574	39181	29.3328042882597	76.4579770807279	Fig_S2_A
50	50	1e+05	133574	42092	31.5121206222768	71.2605720802053	Fig_S2_A
45	95	1e+05	133574	40450	30.2828394747481	72.9592088998764	Fig_S2_A
45	50	1e+05	133574	43934	32.8911315076287	67.1985250603178	Fig_S2_A
40	95	1e+05	133574	41675	31.1999341189154	69.2285542891422	Fig_S2_A
40	50	1e+05	133574	45873	34.3427613158249	63.0675996773701	Fig_S2_A
35	95	1e+05	133574	42656	31.9343584829383	65.4140097524381	Fig_S2_A
35	50	1e+05	133574	47602	35.6371748993068	58.5899752111256	Fig_S2_A
30	95	1e+05	133574	43551	32.6043990596972	62.0008725402402	Fig_S2_A
30	50	1e+05	133574	49356	36.9503047000165	54.4432287867737	Fig_S2_A
25	95	1e+05	133574	44351	33.2033180109902	58.2579874185475	Fig_S2_A
25	50	1e+05	133574	51040	38.2110290924881	50.1861285266458	Fig_S2_A
20	95	1e+05	133574	44975	33.6704747929986	55.355197331851	Fig_S2_A
20	50	1e+05	133574	52573	39.3587075329031	46.9309341296864	Fig_S2_A
15	95	1e+05	133574	45482	34.0500396783805	53.1660876830394	Fig_S2_A
15	50	1e+05	133574	53871	40.3304535313759	44.5267398043474	Fig_S2_A
10	95	1e+05	133574	45839	34.317307260395	51.5041776653068	Fig_S2_A
10	50	1e+05	133574	54849	41.0626319493315	42.3052380171015	Fig_S2_A
5	95	1e+05	133574	46087	34.5029721352958	50.6975936815154	Fig_S2_A
5	50	1e+05	133574	55521	41.5657238684175	41.2708704814395	Fig_S2_A
80	100	1e+05	133574	16240	12.1580547112462	99.1009852216749	Fig_S2_B
80	95	1e+05	133574	25000	18.7162172279036	92.516	Fig_S2_B
80	90	1e+05	133574	25308	18.9468010241514	91.5441757547021	Fig_S2_B
80	85	1e+05	133574	25392	19.0096875140372	91.2728418399496	Fig_S2_B
80	80	1e+05	133574	25442	19.047119948493	91.0973980033016	Fig_S2_B
80	75	1e+05	133574	25474	19.0710767065447	91.0104420193138	Fig_S2_B
80	70	1e+05	133574	25505	19.0942848159073	90.9194275632229	Fig_S2_B
80	65	1e+05	133574	25525	19.1092577896896	90.8638589618022	Fig_S2_B
80	60	1e+05	133574	25542	19.1219848174046	90.807297784042	Fig_S2_B
80	55	1e+05	133574	25559	19.1347118451196	90.7703744277945	Fig_S2_B
80	50	1e+05	133574	25572	19.1444442780781	90.7281401532927	Fig_S2_B
80	45	1e+05	133574	25587	19.1556740084148	90.6827685934264	Fig_S2_B
80	40	1e+05	133574	25599	19.1646577926842	90.6519785929138	Fig_S2_B
80	35	1e+05	133574	25617	19.1781334690883	90.619510481321	Fig_S2_B
80	30	1e+05	133574	25633	19.1901118481142	90.6019584129833	Fig_S2_B
80	25	1e+05	133574	25650	19.2028388758291	90.5458089668616	Fig_S2_B
80	20	1e+05	133574	25661	19.2110740114094	90.5303768364444	Fig_S2_B
80	15	1e+05	133574	25661	19.2110740114094	90.5303768364444	Fig_S2_B
80	10	1e+05	133574	25661	19.2110740114094	90.5303768364444	Fig_S2_B
80	5	1e+05	133574	25661	19.2110740114094	90.5303768364444	Fig_S2_B
10	100	1e+05	133574	24701	18.4923712698579	89.9396785555241	Fig_S2_B
10	95	1e+05	133574	45839	34.317307260395	51.5041776653068	Fig_S2_B
10	90	1e+05	133574	48130	36.0324614071601	47.1078329524205	Fig_S2_B
10	85	1e+05	133574	49294	36.9038884812913	45.6566722116282	Fig_S2_B
10	80	1e+05	133574	50199	37.5814155449414	44.8136417060101	Fig_S2_B
10	75	1e+05	133574	51014	38.191564226571	44.1623867957816	Fig_S2_B
10	70	1e+05	133574	51735	38.7313399314238	43.523726684063	Fig_S2_B
10	65	1e+05	133574	52461	39.2748588797221	43.112026076514	Fig_S2_B
10	60	1e+05	133574	53212	39.8370940452483	42.7478764188529	Fig_S2_B
10	55	1e+05	133574	53952	40.3910940751943	42.4562574139976	Fig_S2_B
10	50	1e+05	133574	54849	41.0626319493315	42.3052380171015	Fig_S2_B
10	45	1e+05	133574	55863	41.8217617200952	42.1925066680987	Fig_S2_B
10	40	1e+05	133574	57059	42.7171455522781	42.1633747524492	Fig_S2_B
10	35	1e+05	133574	58448	43.7570185814605	42.1092252942787	Fig_S2_B
10	30	1e+05	133574	60087	44.9840537829218	42.150548371528	Fig_S2_B
10	25	1e+05	133574	62173	46.5457349484181	42.1887314429093	Fig_S2_B
10	20	1e+05	133574	64894	48.5828080315031	42.1394890128517	Fig_S2_B
10	15	1e+05	133574	64894	48.5828080315031	42.1394890128517	Fig_S2_B
10	10	1e+05	133574	64894	48.5828080315031	42.1394890128517	Fig_S2_B
10	5	1e+05	133574	64894	48.5828080315031	42.1394890128517	Fig_S2_B
