# Supplementary material for: Ongoing shuffling of protein fragments diversifies core viral functions linked to interactions with bacterial hosts
Source: Nat Commun. 2023 Nov 28;14:7460. doi: 10.1038/s41467-023-43236-9 (PMC10684548; doi:10.1038/s41467-023-43236-9)
Supplement: Supplementary file 8 — Source Data [file 41467_2023_43236_MOESM8_ESM.zip › Source_Data/Figure1.txt]

annotation.index	h_id	num.prot.with.this.h.domain	num.families.with.this.h.domain	num.proteins	occurence	annotation	category	h_name	num_annot	num.categories	all.categories
5	2004.1	56	2	109	TRUE	DNA annealing protein	DNA, RNA and nucleotide metabolism	P-loop domains-related	12	3	multiple categories
6	101.1	169	42	465	TRUE	DNA binding protein	DNA, RNA and nucleotide metabolism	HTH	17	5	multiple categories
6	159.1	5	2	465	TRUE	DNA binding protein	DNA, RNA and nucleotide metabolism	all-alpha NTP pyrophosphatases	3	2	multiple categories
7	2.1	53	4	54	TRUE	DNA binding/annealing protein	DNA, RNA and nucleotide metabolism	Nucleic acid-binding proteins	5	2	multiple categories
14	2004.1	356	17	403	TRUE	DNA helicase	DNA, RNA and nucleotide metabolism	P-loop domains-related	12	3	multiple categories
14	2008.1	13	1	403	TRUE	DNA helicase	DNA, RNA and nucleotide metabolism	Restriction endonuclease-like	5	2	multiple categories
14	4.1	5	1	403	TRUE	DNA helicase	DNA, RNA and nucleotide metabolism	SH3	3	3	multiple categories
15	101.1	8	3	113	TRUE	DNA helicase loader	DNA, RNA and nucleotide metabolism	HTH	17	5	multiple categories
15	2004.1	41	1	113	TRUE	DNA helicase loader	DNA, RNA and nucleotide metabolism	P-loop domains-related	12	3	multiple categories
17	2.1	63	4	97	TRUE	DNA ligase	DNA, RNA and nucleotide metabolism	Nucleic acid-binding proteins	5	2	multiple categories
19	2.1	5	3	263	TRUE	DNA polymerase	DNA, RNA and nucleotide metabolism	Nucleic acid-binding proteins	5	2	multiple categories
19	2002.1	6	2	263	TRUE	DNA polymerase	DNA, RNA and nucleotide metabolism	TIM barrels | Hypothetical protein Cthe_0052	3	2	multiple categories
19	227.1	5	2	263	TRUE	DNA polymerase	DNA, RNA and nucleotide metabolism	DNA clamp	3	1	DNA, RNA and nucleotide metabolism
19	2484.1	126	17	263	TRUE	DNA polymerase	DNA, RNA and nucleotide metabolism	Ribonuclease H-like	6	3	multiple categories
20	227.1	44	3	45	TRUE	DNA polymerase processivity factor	DNA, RNA and nucleotide metabolism	DNA clamp	3	1	DNA, RNA and nucleotide metabolism
22	101.1	21	4	240	TRUE	DNA primase	DNA, RNA and nucleotide metabolism	HTH	17	5	multiple categories
22	2006.1	126	7	240	TRUE	DNA primase	DNA, RNA and nucleotide metabolism	HAD domain-related	6	3	multiple categories
23	2004.1	32	3	34	TRUE	DNA primase/helicase	DNA, RNA and nucleotide metabolism	P-loop domains-related	12	3	multiple categories
23	2006.1	30	2	34	TRUE	DNA primase/helicase	DNA, RNA and nucleotide metabolism	HAD domain-related	6	3	multiple categories
35	2008.1	28	6	286	TRUE	Holliday junction resolvase	DNA, RNA and nucleotide metabolism	Restriction endonuclease-like	5	2	multiple categories
35	227.1	8	2	286	TRUE	Holliday junction resolvase	DNA, RNA and nucleotide metabolism	DNA clamp	3	1	DNA, RNA and nucleotide metabolism
35	2484.1	125	4	286	TRUE	Holliday junction resolvase	DNA, RNA and nucleotide metabolism	Ribonuclease H-like	6	3	multiple categories
46	2004.1	5	1	81	TRUE	RNA ligase	DNA, RNA and nucleotide metabolism	P-loop domains-related	12	3	multiple categories
46	246.2	5	1	81	TRUE	RNA ligase	DNA, RNA and nucleotide metabolism	Metallo-dependent phosphatases	4	2	multiple categories
47	1.1	31	3	206	TRUE	RNA polymerase	DNA, RNA and nucleotide metabolism	RIFT-related	12	4	multiple categories
47	101.1	54	3	206	TRUE	RNA polymerase	DNA, RNA and nucleotide metabolism	HTH	17	5	multiple categories
47	325.1	9	3	206	TRUE	RNA polymerase	DNA, RNA and nucleotide metabolism	alpha/beta-Hammerhead/Barrel-sandwich hybrid	3	3	multiple categories
66	2004.1	13	2	37	TRUE	clamp loader of DNA polymerase	DNA, RNA and nucleotide metabolism	P-loop domains-related	12	3	multiple categories
74	10.12	25	1	1694	TRUE	endonuclease	DNA, RNA and nucleotide metabolism	Double-stranded beta-helix	3	3	multiple categories
74	101.1	48	5	1694	TRUE	endonuclease	DNA, RNA and nucleotide metabolism	HTH	17	5	multiple categories
74	2002.1	5	1	1694	TRUE	endonuclease	DNA, RNA and nucleotide metabolism	TIM barrels | Hypothetical protein Cthe_0052	3	2	multiple categories
74	2008.1	95	10	1694	TRUE	endonuclease	DNA, RNA and nucleotide metabolism	Restriction endonuclease-like	5	2	multiple categories
76	2006.1	78	1	404	TRUE	exonuclease	DNA, RNA and nucleotide metabolism	HAD domain-related	6	3	multiple categories
76	2008.1	176	11	404	TRUE	exonuclease	DNA, RNA and nucleotide metabolism	Restriction endonuclease-like	5	2	multiple categories
76	246.2	20	4	404	TRUE	exonuclease	DNA, RNA and nucleotide metabolism	Metallo-dependent phosphatases	4	2	multiple categories
76	2484.1	13	4	404	TRUE	exonuclease	DNA, RNA and nucleotide metabolism	Ribonuclease H-like	6	3	multiple categories
93	159.1	16	2	31	TRUE	nucleoside triphosphate pyrophosphohydrolase	DNA, RNA and nucleotide metabolism	all-alpha NTP pyrophosphatases	3	2	multiple categories
98	246.2	12	1	36	TRUE	palindrome specific endonuclease	DNA, RNA and nucleotide metabolism	Metallo-dependent phosphatases	4	2	multiple categories
99	101.1	13	7	89	TRUE	partition protein	DNA, RNA and nucleotide metabolism	HTH	17	5	multiple categories
99	2004.1	21	1	89	TRUE	partition protein	DNA, RNA and nucleotide metabolism	P-loop domains-related	12	3	multiple categories
99	2484.1	18	1	89	TRUE	partition protein	DNA, RNA and nucleotide metabolism	Ribonuclease H-like	6	3	multiple categories
110	101.1	36	21	207	TRUE	replication initiation protein	DNA, RNA and nucleotide metabolism	HTH	17	5	multiple categories
124	2.1	86	17	149	TRUE	single strand DNA binding protein	DNA, RNA and nucleotide metabolism	Nucleic acid-binding proteins	5	2	multiple categories
139	101.1	5	2	70	TRUE	CRISPR system inhibited	antidefense	HTH	17	5	multiple categories
140	2008.1	27	1	30	TRUE	CRISPR–Cas evasion	antidefense	Restriction endonuclease-like	5	2	multiple categories
144	101.1	29	7	98	TRUE	Type II TA system	antidefense	HTH	17	5	multiple categories
144	2006.1	21	3	98	TRUE	Type II TA system	antidefense	HAD domain-related	6	3	multiple categories
144	4.1	7	1	98	TRUE	Type II TA system	antidefense	SH3	3	3	multiple categories
149	101.1	54	4	58	TRUE	anti-CRISPR-associated gene	antidefense	HTH	17	5	multiple categories
152	1.1	7	2	344	TRUE	adaptor	connector	RIFT-related	12	4	multiple categories
154	1.1	44	7	120	TRUE	head closure	connector	RIFT-related	12	4	multiple categories
162	1.1	9	1	100	TRUE	capsid	head and packaging	RIFT-related	12	4	multiple categories
165	235.1	8	2	237	TRUE	internal virion protein	head and packaging	Lysozyme-like	4	3	multiple categories
166	1.1	6	1	396	TRUE	major capsid	head and packaging	RIFT-related	12	4	multiple categories
167	1.1	5	3	183	TRUE	minor capsid	head and packaging	RIFT-related	12	4	multiple categories
167	10.12	9	1	183	TRUE	minor capsid	head and packaging	Double-stranded beta-helix	3	3	multiple categories
175	2004.1	385	17	484	TRUE	terminase large	head and packaging	P-loop domains-related	12	3	multiple categories
175	2484.1	284	13	484	TRUE	terminase large	head and packaging	Ribonuclease H-like	6	3	multiple categories
176	101.1	52	9	367	TRUE	terminase small	head and packaging	HTH	17	5	multiple categories
176	2004.1	9	5	367	TRUE	terminase small	head and packaging	P-loop domains-related	12	3	multiple categories
178	101.1	55	17	113	TRUE	excisionase	integration and excision	HTH	17	5	multiple categories
179	101.1	91	4	104	TRUE	integrase	integration and excision	HTH	17	5	multiple categories
181	101.1	17	4	105	TRUE	transposase	integration and excision	HTH	17	5	multiple categories
181	2484.1	13	2	105	TRUE	transposase	integration and excision	Ribonuclease H-like	6	3	multiple categories
184	2002.1	20	9	525	TRUE	endolysin	lysis	TIM barrels | Hypothetical protein Cthe_0052	3	2	multiple categories
184	235.1	97	20	525	TRUE	endolysin	lysis	Lysozyme-like	4	3	multiple categories
184	325.1	16	11	525	TRUE	endolysin	lysis	alpha/beta-Hammerhead/Barrel-sandwich hybrid	3	3	multiple categories
184	4.1	12	3	525	TRUE	endolysin	lysis	SH3	3	3	multiple categories
190	10.12	126	4	128	TRUE	2OG-Fe(II) oxygenase	moron, auxiliary metabolic gene and host takeover	Double-stranded beta-helix	3	3	multiple categories
361	159.1	70	10	88	TRUE	MazG-like pyrophosphatase	other	all-alpha NTP pyrophosphatases	3	2	multiple categories
370	2004.1	66	3	66	TRUE	PhoH-like phosphate starvation-inducible	other	P-loop domains-related	12	3	multiple categories
370	2006.1	9	1	66	TRUE	PhoH-like phosphate starvation-inducible	other	HAD domain-related	6	3	multiple categories
399	2004.1	123	1	128	TRUE	deoxynucleoside monophosphate kinase	other	P-loop domains-related	12	3	multiple categories
427	246.2	30	3	33	TRUE	metallo-phosphoesterase	other	Metallo-dependent phosphatases	4	2	multiple categories
438	325.1	5	3	48	TRUE	peptidase	other	alpha/beta-Hammerhead/Barrel-sandwich hybrid	3	3	multiple categories
452	2004.1	8	1	20	TRUE	polynucleotide kinase	other	P-loop domains-related	12	3	multiple categories
452	2006.1	19	4	20	TRUE	polynucleotide kinase	other	HAD domain-related	6	3	multiple categories
501	283.2	12	4	58	TRUE	baseplate	tail	gpW/gp25-like	3	1	tail
503	1.1	25	1	211	TRUE	baseplate hub	tail	RIFT-related	12	4	multiple categories
503	235.1	8	2	211	TRUE	baseplate hub	tail	Lysozyme-like	4	3	multiple categories
503	79.1	7	2	211	TRUE	baseplate hub	tail	Phage tail fiber protein trimerization domain	3	1	tail
504	2.1	26	1	35	TRUE	baseplate spike	tail	Nucleic acid-binding proteins	5	2	multiple categories
504	79.1	29	1	35	TRUE	baseplate spike	tail	Phage tail fiber protein trimerization domain	3	1	tail
506	283.2	87	3	222	TRUE	baseplate wedge	tail	gpW/gp25-like	3	1	tail
507	1.1	28	3	31	TRUE	distal tail	tail	RIFT-related	12	4	multiple categories
509	1.1	93	5	212	TRUE	major tail	tail	RIFT-related	12	4	multiple categories
510	1.1	82	10	751	TRUE	minor tail	tail	RIFT-related	12	4	multiple categories
517	1.1	8	2	705	TRUE	tail fiber	tail	RIFT-related	12	4	multiple categories
517	235.1	11	3	705	TRUE	tail fiber	tail	Lysozyme-like	4	3	multiple categories
523	283.2	52	4	123	TRUE	tail sheath	tail	gpW/gp25-like	3	1	tail
525	1.1	8	3	79	TRUE	tail spike	tail	RIFT-related	12	4	multiple categories
525	79.1	14	3	79	TRUE	tail spike	tail	Phage tail fiber protein trimerization domain	3	1	tail
529	101.1	50	7	81	TRUE	Arc-like repressor	transcription regulation	HTH	17	5	multiple categories
550	101.1	130	49	403	TRUE	transcriptional regulator	transcription regulation	HTH	17	5	multiple categories
551	101.1	264	29	327	TRUE	transcriptional repressor	transcription regulation	HTH	17	5	multiple categories
