# Supplementary material for: Ongoing shuffling of protein fragments diversifies core viral functions linked to interactions with bacterial hosts
Source: Nat Commun. 2023 Nov 28;14:7460. doi: 10.1038/s41467-023-43236-9 (PMC10684548; doi:10.1038/s41467-023-43236-9)
Supplement: Supplementary file 8 — Source Data [file 41467_2023_43236_MOESM8_ESM.zip › Source_Data/Figure2B_network.txt]

from.index	to.index	num.reprseq.pairs.domain	num.family.pairs.domain	num.family.pairs.recent.mosaic.seq.pident30	num.reprseq.pairs.recent.mosaic.seq.pident30	num.family.pairs.recent.mosaic.seq.pident50	num.reprseq.pairs.recent.mosaic.seq.pident50	num.family.pairs.recent.mosaic.seq.pident70	num.reprseq.pairs.recent.mosaic.seq.pident70	num.mosaic.fold.combination.pairs
6	550	24	4	2	2	0	0	0	0	4
14	14	2777	19	5	50	0	0	0	0	14
14	15	113	7	2	5	0	0	0	0	6
14	21	454	16	1	1	0	0	0	0	8
14	22	175	13	0	0	0	0	0	0	18
14	23	3389	14	4	25	0	0	0	0	23
14	46	565	7	3	92	0	0	0	0	6
14	66	339	7	5	16	0	0	0	0	12
14	76	440	14	0	0	0	0	0	0	18
14	150	449	19	6	13	0	0	0	0	11
14	175	29153	42	5	42	0	0	0	0	11
14	181	8	2	0	0	0	0	0	0	4
14	184	60	3	0	0	0	0	0	0	5
14	370	1017	7	3	117	0	0	0	0	6
14	452	791	7	5	61	0	0	0	0	6
15	23	30	2	1	1	0	0	0	0	4
17	19	310	9	0	0	0	0	0	0	6
17	46	2418	9	4	7	0	0	0	0	6
17	504	1240	3	0	0	0	0	0	0	4
19	19	3389	161	11	42	3	4	1	1	120
19	47	1834	71	0	0	0	0	0	0	41
19	76	470	19	0	0	0	0	0	0	20
19	175	17286	72	0	0	0	0	0	0	26
19	181	268	12	0	0	0	0	0	0	26
19	184	35	5	0	0	0	0	0	0	8
19	504	100	3	0	0	0	0	0	0	6
21	22	29	3	0	0	0	0	0	0	5
21	23	120	4	0	0	0	0	0	0	4
21	76	19	5	1	1	0	0	0	0	5
22	22	549	10	1	1	0	0	0	0	18
22	23	1828	12	1	1	0	0	0	0	27
22	35	12	2	0	0	0	0	0	0	6
22	74	12	2	0	0	0	0	0	0	6
22	76	37	3	2	4	0	0	0	0	13
22	110	12	2	0	0	0	0	0	0	6
22	144	1870	16	0	0	0	0	0	0	28
22	181	48	2	0	0	0	0	0	0	12
22	550	12	2	0	0	0	0	0	0	6
23	46	150	2	2	37	0	0	0	0	4
23	66	90	2	2	3	0	0	0	0	8
23	76	120	4	1	7	0	0	0	0	12
23	144	572	6	0	0	0	0	0	0	14
23	150	120	6	0	0	0	0	0	0	8
23	175	7740	12	1	15	0	0	0	0	8
47	47	110	8	0	0	0	0	0	0	5
47	99	550	10	3	8	0	0	0	0	8
66	76	12	2	1	1	0	0	0	0	6
66	175	774	6	1	21	1	1	0	0	4
76	150	16	6	1	1	0	0	0	0	6
76	175	1548	18	2	3	0	0	0	0	8
76	181	20	2	0	0	0	0	0	0	6
76	184	36	3	0	0	0	0	0	0	10
76	370	288	3	1	1	0	0	0	0	4
99	179	11	5	0	0	0	0	0	0	4
99	181	11	5	0	0	0	0	0	0	4
99	551	11	5	1	1	0	0	0	0	4
121	122	17	4	1	1	0	0	0	0	7
122	122	32	8	0	0	0	0	0	0	9
150	175	1032	18	1	19	0	0	0	0	4
158	167	7	5	1	1	1	1	1	1	5
158	517	6	6	0	0	0	0	0	0	5
158	525	18	6	0	0	0	0	0	0	8
167	509	10	4	0	0	0	0	0	0	4
167	510	139	6	0	0	0	0	0	0	4
167	517	7	7	0	0	0	0	0	0	6
175	181	1032	6	0	0	0	0	0	0	4
184	184	436	92	21	44	2	10	0	0	98
184	438	13	6	1	1	0	0	0	0	5
184	503	104	12	0	0	0	0	0	0	8
184	517	20	10	0	0	0	0	0	0	11
184	520	13	6	1	2	0	0	0	0	5
438	503	31	3	1	2	0	0	0	0	4
503	509	115	2	0	0	0	0	0	0	4
503	517	49	4	0	0	0	0	0	0	6
503	525	84	3	0	0	0	0	0	0	10
504	525	406	3	0	0	0	0	0	0	15
509	510	263	5	0	0	0	0	0	0	5
510	517	70	5	0	0	0	0	0	0	4
517	517	12	11	3	3	1	1	0	0	8
517	525	114	38	20	25	8	8	0	0	34
525	525	127	28	15	29	5	6	3	3	42
550	550	17	5	0	0	0	0	0	0	5
550	551	768	4	4	32	0	0	0	0	8
