# Supplementary material for: Ongoing shuffling of protein fragments diversifies core viral functions linked to interactions with bacterial hosts
Source: Nat Commun. 2023 Nov 28;14:7460. doi: 10.1038/s41467-023-43236-9 (PMC10684548; doi:10.1038/s41467-023-43236-9)
Supplement: Supplementary file 8 — Source Data [file 41467_2023_43236_MOESM8_ESM.zip › Source_Data/FigureS3.txt]

from	to	Figure
6	149	Fig_S3_A
6	178	Fig_S3_A
6	550	Fig_S3_A
6	551	Fig_S3_A
15	110	Fig_S3_A
19	76	Fig_S3_A
28	144	Fig_S3_A
76	19	Fig_S3_A
110	15	Fig_S3_A
121	122	Fig_S3_A
122	121	Fig_S3_A
139	550	Fig_S3_A
143	346	Fig_S3_A
144	28	Fig_S3_A
149	6	Fig_S3_A
149	551	Fig_S3_A
151	152	Fig_S3_A
151	154	Fig_S3_A
152	151	Fig_S3_A
152	154	Fig_S3_A
152	159	Fig_S3_A
152	168	Fig_S3_A
154	151	Fig_S3_A
154	152	Fig_S3_A
154	162	Fig_S3_A
159	152	Fig_S3_A
162	154	Fig_S3_A
163	167	Fig_S3_A
165	379	Fig_S3_A
166	173	Fig_S3_A
167	163	Fig_S3_A
168	152	Fig_S3_A
173	166	Fig_S3_A
173	517	Fig_S3_A
178	6	Fig_S3_A
346	143	Fig_S3_A
379	165	Fig_S3_A
501	506	Fig_S3_A
503	510	Fig_S3_A
503	512	Fig_S3_A
506	501	Fig_S3_A
510	503	Fig_S3_A
510	512	Fig_S3_A
512	503	Fig_S3_A
512	510	Fig_S3_A
512	514	Fig_S3_A
514	512	Fig_S3_A
517	173	Fig_S3_A
548	550	Fig_S3_A
550	6	Fig_S3_A
550	139	Fig_S3_A
550	548	Fig_S3_A
550	551	Fig_S3_A
551	6	Fig_S3_A
551	149	Fig_S3_A
551	550	Fig_S3_A
5	14	Fig_S3_B
5	21	Fig_S3_B
5	23	Fig_S3_B
5	76	Fig_S3_B
5	110	Fig_S3_B
5	140	Fig_S3_B
5	175	Fig_S3_B
6	15	Fig_S3_B
6	47	Fig_S3_B
6	74	Fig_S3_B
6	110	Fig_S3_B
6	139	Fig_S3_B
6	144	Fig_S3_B
6	149	Fig_S3_B
6	176	Fig_S3_B
6	178	Fig_S3_B
6	179	Fig_S3_B
6	180	Fig_S3_B
6	181	Fig_S3_B
6	361	Fig_S3_B
6	514	Fig_S3_B
6	548	Fig_S3_B
6	550	Fig_S3_B
6	551	Fig_S3_B
14	5	Fig_S3_B
14	15	Fig_S3_B
14	21	Fig_S3_B
14	22	Fig_S3_B
14	23	Fig_S3_B
14	35	Fig_S3_B
14	66	Fig_S3_B
14	74	Fig_S3_B
14	76	Fig_S3_B
14	110	Fig_S3_B
14	150	Fig_S3_B
14	175	Fig_S3_B
14	346	Fig_S3_B
14	370	Fig_S3_B
15	6	Fig_S3_B
15	14	Fig_S3_B
15	66	Fig_S3_B
15	110	Fig_S3_B
15	150	Fig_S3_B
19	20	Fig_S3_B
19	35	Fig_S3_B
19	76	Fig_S3_B
20	19	Fig_S3_B
20	35	Fig_S3_B
21	5	Fig_S3_B
21	14	Fig_S3_B
21	22	Fig_S3_B
21	23	Fig_S3_B
22	14	Fig_S3_B
22	21	Fig_S3_B
22	23	Fig_S3_B
23	5	Fig_S3_B
23	14	Fig_S3_B
23	21	Fig_S3_B
23	22	Fig_S3_B
23	76	Fig_S3_B
23	110	Fig_S3_B
23	175	Fig_S3_B
28	144	Fig_S3_B
35	14	Fig_S3_B
35	19	Fig_S3_B
35	20	Fig_S3_B
35	74	Fig_S3_B
35	154	Fig_S3_B
46	163	Fig_S3_B
46	346	Fig_S3_B
46	427	Fig_S3_B
47	6	Fig_S3_B
47	540	Fig_S3_B
47	548	Fig_S3_B
47	549	Fig_S3_B
47	550	Fig_S3_B
66	14	Fig_S3_B
66	15	Fig_S3_B
66	76	Fig_S3_B
66	110	Fig_S3_B
66	150	Fig_S3_B
66	163	Fig_S3_B
66	175	Fig_S3_B
66	176	Fig_S3_B
66	370	Fig_S3_B
66	452	Fig_S3_B
72	93	Fig_S3_B
74	6	Fig_S3_B
74	14	Fig_S3_B
74	35	Fig_S3_B
74	139	Fig_S3_B
74	144	Fig_S3_B
74	149	Fig_S3_B
74	154	Fig_S3_B
74	167	Fig_S3_B
74	176	Fig_S3_B
74	181	Fig_S3_B
74	190	Fig_S3_B
74	514	Fig_S3_B
74	550	Fig_S3_B
74	551	Fig_S3_B
76	5	Fig_S3_B
76	14	Fig_S3_B
76	19	Fig_S3_B
76	23	Fig_S3_B
76	66	Fig_S3_B
76	98	Fig_S3_B
76	110	Fig_S3_B
76	121	Fig_S3_B
76	140	Fig_S3_B
76	175	Fig_S3_B
76	370	Fig_S3_B
76	427	Fig_S3_B
93	72	Fig_S3_B
93	361	Fig_S3_B
98	76	Fig_S3_B
98	427	Fig_S3_B
99	346	Fig_S3_B
110	5	Fig_S3_B
110	6	Fig_S3_B
110	14	Fig_S3_B
110	15	Fig_S3_B
110	23	Fig_S3_B
110	66	Fig_S3_B
110	76	Fig_S3_B
110	150	Fig_S3_B
110	550	Fig_S3_B
110	551	Fig_S3_B
121	76	Fig_S3_B
121	122	Fig_S3_B
121	175	Fig_S3_B
122	121	Fig_S3_B
122	175	Fig_S3_B
122	370	Fig_S3_B
124	140	Fig_S3_B
139	6	Fig_S3_B
139	74	Fig_S3_B
139	144	Fig_S3_B
139	149	Fig_S3_B
139	550	Fig_S3_B
139	551	Fig_S3_B
140	5	Fig_S3_B
140	76	Fig_S3_B
140	124	Fig_S3_B
143	346	Fig_S3_B
144	6	Fig_S3_B
144	28	Fig_S3_B
144	74	Fig_S3_B
144	139	Fig_S3_B
144	149	Fig_S3_B
144	163	Fig_S3_B
144	176	Fig_S3_B
144	452	Fig_S3_B
144	514	Fig_S3_B
144	550	Fig_S3_B
144	551	Fig_S3_B
149	6	Fig_S3_B
149	74	Fig_S3_B
149	139	Fig_S3_B
149	144	Fig_S3_B
149	176	Fig_S3_B
149	181	Fig_S3_B
149	514	Fig_S3_B
149	550	Fig_S3_B
149	551	Fig_S3_B
150	14	Fig_S3_B
150	15	Fig_S3_B
150	66	Fig_S3_B
150	110	Fig_S3_B
150	346	Fig_S3_B
151	152	Fig_S3_B
151	154	Fig_S3_B
151	158	Fig_S3_B
151	167	Fig_S3_B
151	510	Fig_S3_B
152	151	Fig_S3_B
152	154	Fig_S3_B
152	158	Fig_S3_B
152	159	Fig_S3_B
152	162	Fig_S3_B
152	168	Fig_S3_B
154	35	Fig_S3_B
154	74	Fig_S3_B
154	151	Fig_S3_B
154	152	Fig_S3_B
154	158	Fig_S3_B
154	162	Fig_S3_B
154	510	Fig_S3_B
158	151	Fig_S3_B
158	152	Fig_S3_B
158	154	Fig_S3_B
158	167	Fig_S3_B
158	510	Fig_S3_B
159	152	Fig_S3_B
159	162	Fig_S3_B
159	512	Fig_S3_B
162	152	Fig_S3_B
162	154	Fig_S3_B
162	159	Fig_S3_B
162	163	Fig_S3_B
162	167	Fig_S3_B
162	173	Fig_S3_B
162	510	Fig_S3_B
163	46	Fig_S3_B
163	66	Fig_S3_B
163	144	Fig_S3_B
163	162	Fig_S3_B
163	166	Fig_S3_B
163	167	Fig_S3_B
163	168	Fig_S3_B
163	171	Fig_S3_B
163	173	Fig_S3_B
163	176	Fig_S3_B
163	346	Fig_S3_B
163	452	Fig_S3_B
164	166	Fig_S3_B
164	167	Fig_S3_B
164	173	Fig_S3_B
164	509	Fig_S3_B
164	512	Fig_S3_B
164	517	Fig_S3_B
165	173	Fig_S3_B
165	379	Fig_S3_B
166	163	Fig_S3_B
166	164	Fig_S3_B
166	173	Fig_S3_B
167	74	Fig_S3_B
167	151	Fig_S3_B
167	158	Fig_S3_B
167	162	Fig_S3_B
167	163	Fig_S3_B
167	164	Fig_S3_B
167	168	Fig_S3_B
167	173	Fig_S3_B
167	190	Fig_S3_B
167	503	Fig_S3_B
167	510	Fig_S3_B
167	512	Fig_S3_B
167	517	Fig_S3_B
168	152	Fig_S3_B
168	163	Fig_S3_B
168	167	Fig_S3_B
168	173	Fig_S3_B
171	163	Fig_S3_B
173	162	Fig_S3_B
173	163	Fig_S3_B
173	164	Fig_S3_B
173	165	Fig_S3_B
173	166	Fig_S3_B
173	167	Fig_S3_B
173	168	Fig_S3_B
173	501	Fig_S3_B
173	506	Fig_S3_B
173	509	Fig_S3_B
173	510	Fig_S3_B
173	512	Fig_S3_B
173	516	Fig_S3_B
173	517	Fig_S3_B
173	525	Fig_S3_B
175	5	Fig_S3_B
175	14	Fig_S3_B
175	23	Fig_S3_B
175	66	Fig_S3_B
175	76	Fig_S3_B
175	121	Fig_S3_B
175	122	Fig_S3_B
175	370	Fig_S3_B
176	6	Fig_S3_B
176	66	Fig_S3_B
176	74	Fig_S3_B
176	144	Fig_S3_B
176	149	Fig_S3_B
176	163	Fig_S3_B
176	178	Fig_S3_B
176	180	Fig_S3_B
176	181	Fig_S3_B
176	452	Fig_S3_B
176	510	Fig_S3_B
176	550	Fig_S3_B
176	551	Fig_S3_B
178	6	Fig_S3_B
178	176	Fig_S3_B
178	180	Fig_S3_B
178	181	Fig_S3_B
178	550	Fig_S3_B
178	551	Fig_S3_B
179	6	Fig_S3_B
179	181	Fig_S3_B
180	6	Fig_S3_B
180	176	Fig_S3_B
180	178	Fig_S3_B
180	181	Fig_S3_B
180	550	Fig_S3_B
180	551	Fig_S3_B
181	6	Fig_S3_B
181	74	Fig_S3_B
181	149	Fig_S3_B
181	176	Fig_S3_B
181	178	Fig_S3_B
181	179	Fig_S3_B
181	180	Fig_S3_B
181	550	Fig_S3_B
181	551	Fig_S3_B
184	438	Fig_S3_B
184	503	Fig_S3_B
184	506	Fig_S3_B
184	510	Fig_S3_B
184	512	Fig_S3_B
184	517	Fig_S3_B
184	520	Fig_S3_B
190	74	Fig_S3_B
190	167	Fig_S3_B
346	14	Fig_S3_B
346	46	Fig_S3_B
346	99	Fig_S3_B
346	143	Fig_S3_B
346	150	Fig_S3_B
346	163	Fig_S3_B
361	6	Fig_S3_B
361	93	Fig_S3_B
370	14	Fig_S3_B
370	66	Fig_S3_B
370	76	Fig_S3_B
370	122	Fig_S3_B
370	175	Fig_S3_B
379	165	Fig_S3_B
399	433	Fig_S3_B
427	46	Fig_S3_B
427	76	Fig_S3_B
427	98	Fig_S3_B
433	399	Fig_S3_B
438	184	Fig_S3_B
452	66	Fig_S3_B
452	144	Fig_S3_B
452	163	Fig_S3_B
452	176	Fig_S3_B
501	173	Fig_S3_B
501	503	Fig_S3_B
501	504	Fig_S3_B
501	506	Fig_S3_B
501	512	Fig_S3_B
503	167	Fig_S3_B
503	184	Fig_S3_B
503	501	Fig_S3_B
503	506	Fig_S3_B
503	510	Fig_S3_B
503	512	Fig_S3_B
503	517	Fig_S3_B
504	501	Fig_S3_B
506	173	Fig_S3_B
506	184	Fig_S3_B
506	501	Fig_S3_B
506	503	Fig_S3_B
506	512	Fig_S3_B
506	523	Fig_S3_B
507	510	Fig_S3_B
507	512	Fig_S3_B
509	164	Fig_S3_B
509	173	Fig_S3_B
509	512	Fig_S3_B
510	151	Fig_S3_B
510	154	Fig_S3_B
510	158	Fig_S3_B
510	162	Fig_S3_B
510	167	Fig_S3_B
510	173	Fig_S3_B
510	176	Fig_S3_B
510	184	Fig_S3_B
510	503	Fig_S3_B
510	507	Fig_S3_B
510	512	Fig_S3_B
510	514	Fig_S3_B
510	517	Fig_S3_B
510	518	Fig_S3_B
510	520	Fig_S3_B
510	525	Fig_S3_B
512	159	Fig_S3_B
512	164	Fig_S3_B
512	167	Fig_S3_B
512	173	Fig_S3_B
512	184	Fig_S3_B
512	501	Fig_S3_B
512	503	Fig_S3_B
512	506	Fig_S3_B
512	507	Fig_S3_B
512	509	Fig_S3_B
512	510	Fig_S3_B
512	514	Fig_S3_B
512	516	Fig_S3_B
512	517	Fig_S3_B
512	518	Fig_S3_B
512	520	Fig_S3_B
512	525	Fig_S3_B
514	6	Fig_S3_B
514	74	Fig_S3_B
514	144	Fig_S3_B
514	149	Fig_S3_B
514	510	Fig_S3_B
514	512	Fig_S3_B
514	517	Fig_S3_B
514	518	Fig_S3_B
514	520	Fig_S3_B
514	550	Fig_S3_B
514	551	Fig_S3_B
516	173	Fig_S3_B
516	512	Fig_S3_B
516	517	Fig_S3_B
517	164	Fig_S3_B
517	167	Fig_S3_B
517	173	Fig_S3_B
517	184	Fig_S3_B
517	503	Fig_S3_B
517	510	Fig_S3_B
517	512	Fig_S3_B
517	514	Fig_S3_B
517	516	Fig_S3_B
517	518	Fig_S3_B
517	520	Fig_S3_B
517	525	Fig_S3_B
518	510	Fig_S3_B
518	512	Fig_S3_B
518	514	Fig_S3_B
518	517	Fig_S3_B
520	184	Fig_S3_B
520	510	Fig_S3_B
520	512	Fig_S3_B
520	514	Fig_S3_B
520	517	Fig_S3_B
523	506	Fig_S3_B
525	173	Fig_S3_B
525	510	Fig_S3_B
525	512	Fig_S3_B
525	517	Fig_S3_B
529	550	Fig_S3_B
529	551	Fig_S3_B
539	550	Fig_S3_B
540	47	Fig_S3_B
540	548	Fig_S3_B
540	550	Fig_S3_B
548	6	Fig_S3_B
548	47	Fig_S3_B
548	540	Fig_S3_B
548	550	Fig_S3_B
548	551	Fig_S3_B
549	47	Fig_S3_B
550	6	Fig_S3_B
550	47	Fig_S3_B
550	74	Fig_S3_B
550	110	Fig_S3_B
550	139	Fig_S3_B
550	144	Fig_S3_B
550	149	Fig_S3_B
550	176	Fig_S3_B
550	178	Fig_S3_B
550	180	Fig_S3_B
550	181	Fig_S3_B
550	514	Fig_S3_B
550	529	Fig_S3_B
550	539	Fig_S3_B
550	540	Fig_S3_B
550	548	Fig_S3_B
550	551	Fig_S3_B
551	6	Fig_S3_B
551	74	Fig_S3_B
551	110	Fig_S3_B
551	139	Fig_S3_B
551	144	Fig_S3_B
551	149	Fig_S3_B
551	176	Fig_S3_B
551	178	Fig_S3_B
551	180	Fig_S3_B
551	181	Fig_S3_B
551	514	Fig_S3_B
551	529	Fig_S3_B
551	548	Fig_S3_B
551	550	Fig_S3_B
