# Supplementary material for: Ongoing shuffling of protein fragments diversifies core viral functions linked to interactions with bacterial hosts
Source: Nat Commun. 2023 Nov 28;14:7460. doi: 10.1038/s41467-023-43236-9 (PMC10684548; doi:10.1038/s41467-023-43236-9)
Supplement: Supplementary file 8 — Source Data [file 41467_2023_43236_MOESM8_ESM.zip › Source_Data/FigureS7.txt]

from	to	category	num.prot
1.1.2	325.1.7	DNA, RNA and nucleotide metabolism	1
1.1.2	4043.1.1	DNA, RNA and nucleotide metabolism	1
1.1.2	4246.1.1	DNA, RNA and nucleotide metabolism	8
101.1.1	101.1.2	DNA, RNA and nucleotide metabolism	1
101.1.1	101.1.3	DNA, RNA and nucleotide metabolism	9
101.1.1	101.1.4	DNA, RNA and nucleotide metabolism	7
101.1.1	142.1.1	DNA, RNA and nucleotide metabolism	50
101.1.1	3317.1.1	DNA, RNA and nucleotide metabolism	1
101.1.1	3433.1.1	DNA, RNA and nucleotide metabolism	4
101.1.1	876.1.1	DNA, RNA and nucleotide metabolism	10
101.1.14	821.1.1	DNA, RNA and nucleotide metabolism	41
101.1.2	101.1.4	DNA, RNA and nucleotide metabolism	1
101.1.2	101.1.6	DNA, RNA and nucleotide metabolism	1
101.1.2	101.29.1	DNA, RNA and nucleotide metabolism	1
101.1.2	102.1.1	DNA, RNA and nucleotide metabolism	2
101.1.2	148.1.3	DNA, RNA and nucleotide metabolism	1
101.1.2	2.1.1	DNA, RNA and nucleotide metabolism	1
101.1.2	2004.1.1	DNA, RNA and nucleotide metabolism	5
101.1.2	2006.1.3	DNA, RNA and nucleotide metabolism	4
101.1.2	2008.1.1	DNA, RNA and nucleotide metabolism	1
101.1.2	225.2.1	DNA, RNA and nucleotide metabolism	1
101.1.2	227.1.1	DNA, RNA and nucleotide metabolism	1
101.1.2	3003.1.1	DNA, RNA and nucleotide metabolism	1
101.1.2	327.10.1	DNA, RNA and nucleotide metabolism	1
101.1.2	328.8.1	DNA, RNA and nucleotide metabolism	1
101.1.2	375.1.1	DNA, RNA and nucleotide metabolism	4
101.1.2	4.1.1	DNA, RNA and nucleotide metabolism	3
101.1.2	4023.1.1	DNA, RNA and nucleotide metabolism	3
101.1.2	862.1.1	DNA, RNA and nucleotide metabolism	8
101.1.3	142.1.1	DNA, RNA and nucleotide metabolism	7
101.1.4	101.1.9	DNA, RNA and nucleotide metabolism	10
101.1.4	159.1.1	DNA, RNA and nucleotide metabolism	3
101.1.4	159.1.2	DNA, RNA and nucleotide metabolism	3
102.1.1	2.1.1	DNA, RNA and nucleotide metabolism	3
102.1.1	2002.1.1	DNA, RNA and nucleotide metabolism	5
102.1.1	2004.1.1	DNA, RNA and nucleotide metabolism	2
102.1.1	2006.1.4	DNA, RNA and nucleotide metabolism	28
102.1.1	302.1.1	DNA, RNA and nucleotide metabolism	2
102.1.1	304.48.1	DNA, RNA and nucleotide metabolism	2
102.1.1	316.1.1	DNA, RNA and nucleotide metabolism	8
102.1.1	3584.1.1	DNA, RNA and nucleotide metabolism	11
102.1.1	4.1.1	DNA, RNA and nucleotide metabolism	2
102.1.1	850.1.1	DNA, RNA and nucleotide metabolism	2
103.2.1	1074.1.1	DNA, RNA and nucleotide metabolism	19
103.2.1	150.1.2	DNA, RNA and nucleotide metabolism	1
103.2.1	2500.1.1	DNA, RNA and nucleotide metabolism	11
103.2.1	3005.1.1	DNA, RNA and nucleotide metabolism	14
1074.1.1	150.1.2	DNA, RNA and nucleotide metabolism	1
1074.1.1	2500.1.1	DNA, RNA and nucleotide metabolism	13
1074.1.1	3005.1.1	DNA, RNA and nucleotide metabolism	14
130.1.1	378.1.1	DNA, RNA and nucleotide metabolism	11
138.1.1	148.1.3	DNA, RNA and nucleotide metabolism	2
138.1.1	2004.1.1	DNA, RNA and nucleotide metabolism	3
148.1.3	2.1.1	DNA, RNA and nucleotide metabolism	1
148.1.3	2004.1.1	DNA, RNA and nucleotide metabolism	3
148.1.3	3003.1.1	DNA, RNA and nucleotide metabolism	1
148.1.3	375.1.1	DNA, RNA and nucleotide metabolism	1
150.1.2	2500.1.1	DNA, RNA and nucleotide metabolism	1
150.1.2	3005.1.1	DNA, RNA and nucleotide metabolism	1
159.1.1	159.1.2	DNA, RNA and nucleotide metabolism	5
159.1.1	159.1.3	DNA, RNA and nucleotide metabolism	2
159.1.2	159.1.3	DNA, RNA and nucleotide metabolism	2
159.1.2	159.1.4	DNA, RNA and nucleotide metabolism	3
2.1.1	2002.1.1	DNA, RNA and nucleotide metabolism	3
2.1.1	2004.1.1	DNA, RNA and nucleotide metabolism	1
2.1.1	206.1.3	DNA, RNA and nucleotide metabolism	62
2.1.1	2484.1.1	DNA, RNA and nucleotide metabolism	2
2.1.1	3003.1.1	DNA, RNA and nucleotide metabolism	1
2.1.1	304.48.1	DNA, RNA and nucleotide metabolism	1
2.1.1	316.1.1	DNA, RNA and nucleotide metabolism	3
2.1.1	3584.1.1	DNA, RNA and nucleotide metabolism	3
2.1.1	375.1.1	DNA, RNA and nucleotide metabolism	1
2.1.1	4095.1.1	DNA, RNA and nucleotide metabolism	4
2.1.1	4969.1.1	DNA, RNA and nucleotide metabolism	1
2.1.1	4970.1.1	DNA, RNA and nucleotide metabolism	1
2002.1.1	316.1.1	DNA, RNA and nucleotide metabolism	5
2002.1.1	3584.1.1	DNA, RNA and nucleotide metabolism	5
2003.1.2	2003.1.3	DNA, RNA and nucleotide metabolism	3
2004.1.1	2006.1.3	DNA, RNA and nucleotide metabolism	30
2004.1.1	2008.1.1	DNA, RNA and nucleotide metabolism	1
2004.1.1	206.1.3	DNA, RNA and nucleotide metabolism	5
2004.1.1	242.1.1	DNA, RNA and nucleotide metabolism	4
2004.1.1	246.2.1	DNA, RNA and nucleotide metabolism	5
2004.1.1	3003.1.1	DNA, RNA and nucleotide metabolism	1
2004.1.1	3067.1.1	DNA, RNA and nucleotide metabolism	1
2004.1.1	3696.1.1	DNA, RNA and nucleotide metabolism	25
2004.1.1	375.1.1	DNA, RNA and nucleotide metabolism	3
2004.1.1	4.1.1	DNA, RNA and nucleotide metabolism	8
2004.1.1	4023.1.1	DNA, RNA and nucleotide metabolism	20
2004.1.1	507.1.1	DNA, RNA and nucleotide metabolism	81
2004.1.1	862.1.1	DNA, RNA and nucleotide metabolism	5
2006.1.3	242.1.1	DNA, RNA and nucleotide metabolism	1
2006.1.3	375.1.1	DNA, RNA and nucleotide metabolism	44
2006.1.3	4023.1.1	DNA, RNA and nucleotide metabolism	105
206.1.3	246.2.1	DNA, RNA and nucleotide metabolism	5
206.1.3	3614.1.1	DNA, RNA and nucleotide metabolism	19
206.1.3	4095.1.1	DNA, RNA and nucleotide metabolism	4
206.1.3	604.4.1	DNA, RNA and nucleotide metabolism	15
225.2.1	328.8.1	DNA, RNA and nucleotide metabolism	1
242.1.1	375.1.1	DNA, RNA and nucleotide metabolism	1
242.1.1	507.1.1	DNA, RNA and nucleotide metabolism	2
2484.1.1	304.48.1	DNA, RNA and nucleotide metabolism	37
2484.1.1	4964.1.1	DNA, RNA and nucleotide metabolism	8
2484.1.1	4968.1.1	DNA, RNA and nucleotide metabolism	11
2484.1.1	4969.1.1	DNA, RNA and nucleotide metabolism	13
2484.1.1	4970.1.1	DNA, RNA and nucleotide metabolism	51
2484.1.1	7569.1.1	DNA, RNA and nucleotide metabolism	1
2500.1.1	3005.1.1	DNA, RNA and nucleotide metabolism	15
252.2.1	378.1.1	DNA, RNA and nucleotide metabolism	19
275.1.1	4954.1.1	DNA, RNA and nucleotide metabolism	1
275.1.1	4958.1.1	DNA, RNA and nucleotide metabolism	5
275.1.1	4959.1.1	DNA, RNA and nucleotide metabolism	1
3003.1.1	375.1.1	DNA, RNA and nucleotide metabolism	1
302.1.1	304.48.1	DNA, RNA and nucleotide metabolism	2
302.1.1	850.1.1	DNA, RNA and nucleotide metabolism	2
304.48.1	4964.1.1	DNA, RNA and nucleotide metabolism	56
304.48.1	4966.1.1	DNA, RNA and nucleotide metabolism	20
304.48.1	4967.1.1	DNA, RNA and nucleotide metabolism	4
304.48.1	4968.1.1	DNA, RNA and nucleotide metabolism	5
304.48.1	4969.1.1	DNA, RNA and nucleotide metabolism	16
304.48.1	4970.1.1	DNA, RNA and nucleotide metabolism	38
304.48.1	850.1.1	DNA, RNA and nucleotide metabolism	2
316.1.1	3584.1.1	DNA, RNA and nucleotide metabolism	8
325.1.7	4043.1.1	DNA, RNA and nucleotide metabolism	1
3317.1.1	876.1.1	DNA, RNA and nucleotide metabolism	1
3433.1.1	876.1.1	DNA, RNA and nucleotide metabolism	3
375.1.1	4023.1.1	DNA, RNA and nucleotide metabolism	35
377.7.1	378.1.1	DNA, RNA and nucleotide metabolism	2
4239.1.1	641.1.1	DNA, RNA and nucleotide metabolism	2
4954.1.1	4958.1.1	DNA, RNA and nucleotide metabolism	2
4954.1.1	4959.1.1	DNA, RNA and nucleotide metabolism	2
4958.1.1	4959.1.1	DNA, RNA and nucleotide metabolism	2
4964.1.1	4966.1.1	DNA, RNA and nucleotide metabolism	25
4964.1.1	4970.1.1	DNA, RNA and nucleotide metabolism	19
4968.1.1	4970.1.1	DNA, RNA and nucleotide metabolism	7
4969.1.1	4970.1.1	DNA, RNA and nucleotide metabolism	22
