# Supplementary material for: Ongoing shuffling of protein fragments diversifies core viral functions linked to interactions with bacterial hosts
Source: Nat Commun. 2023 Nov 28;14:7460. doi: 10.1038/s41467-023-43236-9 (PMC10684548; doi:10.1038/s41467-023-43236-9)
Supplement: Supplementary file 8 — Source Data [file 41467_2023_43236_MOESM8_ESM.zip › Source_Data/Figure4.txt]

annotation.index	annotation	category	num.families	num.families.mosaic.domain	num.families.mosaic.seq.or.domain	pval.seq.or.domain.corr	pval.domain.corr
5	DNA annealing protein	DNA, RNA and nucleotide metabolism	25	0	5	98.3062570288524	99
6	DNA binding protein	DNA, RNA and nucleotide metabolism	119	1	18	98.9999999889631	98.9878458958888
14	DNA helicase	DNA, RNA and nucleotide metabolism	33	9	19	3.94886915115276	0.0346705162886043
19	DNA polymerase	DNA, RNA and nucleotide metabolism	58	24	35	0.211806923800438	1.36488303950375e-11
22	DNA primase	DNA, RNA and nucleotide metabolism	35	8	21	1.7521978619398	0.258190644224459
35	Holliday junction resolvase	DNA, RNA and nucleotide metabolism	24	1	7	91.183109920256	82.4168056734216
47	RNA polymerase	DNA, RNA and nucleotide metabolism	30	11	16	11.6471339689524	0.000312521543712484
74	endonuclease	DNA, RNA and nucleotide metabolism	191	11	125	1.86276083903158e-10	81.0153805696536
76	exonuclease	DNA, RNA and nucleotide metabolism	38	4	19	16.5490271354101	28.3595882804764
110	replication initiation protein	DNA, RNA and nucleotide metabolism	51	2	28	3.01875209572986	88.0931185442367
122	ribonucleotide reductase	DNA, RNA and nucleotide metabolism	20	6	8	61.4955610192403	0.204012940576299
124	single strand DNA binding protein	DNA, RNA and nucleotide metabolism	33	0	4	98.9947545970284	99
139	CRISPR system inhibited	antidefense	27	0	4	98.9286138109056	99
144	Type II TA system	antidefense	20	4	6	88.444221560213	4.91863284125034
151	HTJ	connector	32	0	4	98.9918282547454	99
152	adaptor	connector	22	1	5	96.9342211058131	79.7436724491506
162	capsid	head and packaging	20	0	3	98.7332789938847	99
163	capsid assembly	head and packaging	80	2	33	52.2068789475244	97.223886858655
164	capsid decoration	head and packaging	30	1	14	32.2459812038554	88.4150874558834
165	internal virion protein	head and packaging	31	0	5	98.9333839162887	99
166	major capsid	head and packaging	39	5	10	97.5711830737721	14.0550115984765
167	minor capsid	head and packaging	50	4	21	49.3552231591462	47.9791170658345
168	portal	head and packaging	41	4	13	90.9088938898191	33.2916627984008
171	scaffolding	head and packaging	44	0	10	98.6910308232738	99
175	terminase large	head and packaging	43	6	25	1.67158897117792	8.16153505352937
176	terminase small	head and packaging	55	0	12	98.9273640660514	99
178	excisionase	integration and excision	28	0	0	99	99
181	transposase	integration and excision	28	1	4	98.9533876248522	86.7050956388859
184	endolysin	lysis	116	27	80	5.41954126638653e-08	1.59832844550591e-06
185	holin/anti-holin	lysis	85	0	0	99	99
189	spanin	lysis	47	0	4	98.9999917399125	99
286	glycosyltransferase	moron, auxiliary metabolic gene and host takeover	21	2	4	98.1646561688398	44.4720016600162
296	membrane protein	moron, auxiliary metabolic gene and host takeover	154	1	1	99	98.9991996153968
346	DNA methyltransferase	other	43	4	18	50.9133986698558	36.6036703313195
438	peptidase	other	24	1	9	70.224109786992	82.4168056734216
501	baseplate	tail	20	1	5	94.8874510134542	76.6419121850804
506	baseplate wedge	tail	31	2	14	37.9997447199873	65.4950012383081
509	major tail	tail	23	2	15	1.61517542641101	49.2460856212347
510	minor tail	tail	141	10	70	2.09993857918183	55.4227531987485
514	tail assembly	tail	90	0	11	98.9999999748703	99
517	tail fiber	tail	300	13	239	6.3493821343741e-45	97.7216853296942
520	tail length tape measure	tail	148	1	97	6.20340770836734e-08	98.9987210032783
525	tail spike	tail	40	9	37	7.76471167186348e-10	0.158132145017463
539	anti-repressor	transcription regulation	27	0	15	8.94545433795719	99
550	transcriptional regulator	transcription regulation	119	4	32	98.9631531201714	96.6268914397478
551	transcriptional repressor	transcription regulation	41	1	15	76.1960163029201	94.3635557715216
