# Supplementary material for: Ongoing shuffling of protein fragments diversifies core viral functions linked to interactions with bacterial hosts
Source: Nat Commun. 2023 Nov 28;14:7460. doi: 10.1038/s41467-023-43236-9 (PMC10684548; doi:10.1038/s41467-023-43236-9)
Supplement: Supplementary file 8 — Source Data [file 41467_2023_43236_MOESM8_ESM.zip › Source_Data/FigureS4.txt]

annotation.index	t_id	annotation	category	most_frequent_category	num.prot.with.this.t.domain	num.families.with.this.t.domain	num.proteins	occurence	t_name	num.categories	all.categories
5	2004.1.1	DNA annealing protein	DNA, RNA and nucleotide metabolism	DNA, RNA and nucleotide metabolism	56	2	109	TRUE	P-loop containing nucleoside triphosphate hydrolases	3	multiple categories
6	101.1.1	DNA binding protein	DNA, RNA and nucleotide metabolism	DNA, RNA and nucleotide metabolism	18	10	465	TRUE	tri-helical	5	multiple categories
6	101.1.11	DNA binding protein	DNA, RNA and nucleotide metabolism	transcription regulation	5	1	465	TRUE	Ribbon-helix-helix	2	multiple categories
6	101.1.2	DNA binding protein	DNA, RNA and nucleotide metabolism	DNA, RNA and nucleotide metabolism	13	8	465	TRUE	winged	4	multiple categories
6	101.1.4	DNA binding protein	DNA, RNA and nucleotide metabolism	transcription regulation	72	22	465	TRUE	tetra-helical, lambda repressor-like	3	multiple categories
6	101.1.9	DNA binding protein	DNA, RNA and nucleotide metabolism	integration and excision	77	8	465	TRUE	Putative DNA-binding domain	4	multiple categories
6	101.17.1	DNA binding protein	DNA, RNA and nucleotide metabolism	DNA, RNA and nucleotide metabolism	27	1	465	TRUE	IHF-like DNA-binding proteins	1	DNA, RNA and nucleotide metabolism
6	159.1.1	DNA binding protein	DNA, RNA and nucleotide metabolism	other	5	2	465	TRUE	Hypothetical protein AF_0060	2	multiple categories
6	159.1.2	DNA binding protein	DNA, RNA and nucleotide metabolism	other	5	2	465	TRUE	MazG-related	2	multiple categories
7	2.1.1	DNA binding/annealing protein	DNA, RNA and nucleotide metabolism	DNA, RNA and nucleotide metabolism	53	4	54	TRUE	Nucleic acid-binding proteins	2	multiple categories
14	2004.1.1	DNA helicase	DNA, RNA and nucleotide metabolism	DNA, RNA and nucleotide metabolism	356	17	403	TRUE	P-loop containing nucleoside triphosphate hydrolases	3	multiple categories
14	2008.1.1	DNA helicase	DNA, RNA and nucleotide metabolism	DNA, RNA and nucleotide metabolism	13	1	403	TRUE	Restriction endonuclease-like	2	multiple categories
14	3696.1.1	DNA helicase	DNA, RNA and nucleotide metabolism	DNA, RNA and nucleotide metabolism	27	4	403	TRUE	DNA helicase UvsW N-terminal a+b domain-related	1	DNA, RNA and nucleotide metabolism
14	4.1.1	DNA helicase	DNA, RNA and nucleotide metabolism	lysis	5	1	403	TRUE	SH3	3	multiple categories
14	507.1.1	DNA helicase	DNA, RNA and nucleotide metabolism	DNA, RNA and nucleotide metabolism	81	1	403	TRUE	DnaB helicase N-terminal domain-related	1	DNA, RNA and nucleotide metabolism
14	6068.1.1	DNA helicase	DNA, RNA and nucleotide metabolism	DNA, RNA and nucleotide metabolism	7	2	403	TRUE	T4 Bacteriophage Helicase Uvsw.1	1	DNA, RNA and nucleotide metabolism
15	101.1.2	DNA helicase loader	DNA, RNA and nucleotide metabolism	DNA, RNA and nucleotide metabolism	8	3	113	TRUE	winged	4	multiple categories
15	2004.1.1	DNA helicase loader	DNA, RNA and nucleotide metabolism	DNA, RNA and nucleotide metabolism	41	1	113	TRUE	P-loop containing nucleoside triphosphate hydrolases	3	multiple categories
15	546.1.1	DNA helicase loader	DNA, RNA and nucleotide metabolism	DNA, RNA and nucleotide metabolism	19	2	113	TRUE	gene 59 helicase assembly protein	1	DNA, RNA and nucleotide metabolism
17	2.1.1	DNA ligase	DNA, RNA and nucleotide metabolism	DNA, RNA and nucleotide metabolism	63	4	97	TRUE	Nucleic acid-binding proteins	2	multiple categories
17	206.1.3	DNA ligase	DNA, RNA and nucleotide metabolism	DNA, RNA and nucleotide metabolism	62	3	97	TRUE	ATP-grasp	1	DNA, RNA and nucleotide metabolism
19	102.1.1	DNA polymerase	DNA, RNA and nucleotide metabolism	DNA, RNA and nucleotide metabolism	15	5	263	TRUE	SAM domain-like	1	DNA, RNA and nucleotide metabolism
19	2.1.1	DNA polymerase	DNA, RNA and nucleotide metabolism	DNA, RNA and nucleotide metabolism	5	3	263	TRUE	Nucleic acid-binding proteins	2	multiple categories
19	2002.1.1	DNA polymerase	DNA, RNA and nucleotide metabolism	lysis	6	2	263	TRUE	TIM barrels	2	multiple categories
19	227.1.1	DNA polymerase	DNA, RNA and nucleotide metabolism	DNA, RNA and nucleotide metabolism	5	2	263	TRUE	DNA clamp	1	DNA, RNA and nucleotide metabolism
19	2484.1.1	DNA polymerase	DNA, RNA and nucleotide metabolism	DNA, RNA and nucleotide metabolism	126	17	263	TRUE	Ribonuclease H-like	3	multiple categories
19	304.48.1	DNA polymerase	DNA, RNA and nucleotide metabolism	DNA, RNA and nucleotide metabolism	90	19	263	TRUE	Adenylyl and guanylyl cyclase catalytic domain-like	1	DNA, RNA and nucleotide metabolism
19	316.1.1	DNA polymerase	DNA, RNA and nucleotide metabolism	DNA, RNA and nucleotide metabolism	10	3	263	TRUE	Nucleotidyltransferase	1	DNA, RNA and nucleotide metabolism
19	3584.1.1	DNA polymerase	DNA, RNA and nucleotide metabolism	DNA, RNA and nucleotide metabolism	11	3	263	TRUE	DNA polymerase III finger domain	1	DNA, RNA and nucleotide metabolism
19	4964.1.1	DNA polymerase	DNA, RNA and nucleotide metabolism	DNA, RNA and nucleotide metabolism	43	8	263	TRUE	helical bundle in Bacillus stearothermophilus-like DNA polymerase I	1	DNA, RNA and nucleotide metabolism
19	4968.1.1	DNA polymerase	DNA, RNA and nucleotide metabolism	DNA, RNA and nucleotide metabolism	11	1	263	TRUE	insertion domain in bacteriophage phi29 DNA polymerase	1	DNA, RNA and nucleotide metabolism
19	4969.1.1	DNA polymerase	DNA, RNA and nucleotide metabolism	DNA, RNA and nucleotide metabolism	26	3	263	TRUE	thumb domain in bacteriophage RB69-like DNA polymerase I	1	DNA, RNA and nucleotide metabolism
19	4970.1.1	DNA polymerase	DNA, RNA and nucleotide metabolism	DNA, RNA and nucleotide metabolism	75	15	263	TRUE	fingers domain in bacteriophage RB69-like DNA polymerase I	1	DNA, RNA and nucleotide metabolism
20	227.1.1	DNA polymerase processivity factor	DNA, RNA and nucleotide metabolism	DNA, RNA and nucleotide metabolism	44	3	45	TRUE	DNA clamp	1	DNA, RNA and nucleotide metabolism
21	862.1.1	DNA polymerase/primase	DNA, RNA and nucleotide metabolism	DNA, RNA and nucleotide metabolism	18	8	30	TRUE	Prim-pol domain	1	DNA, RNA and nucleotide metabolism
22	101.1.2	DNA primase	DNA, RNA and nucleotide metabolism	DNA, RNA and nucleotide metabolism	21	4	240	TRUE	winged	4	multiple categories
22	2006.1.3	DNA primase	DNA, RNA and nucleotide metabolism	DNA, RNA and nucleotide metabolism	126	7	240	TRUE	Toprim domain	2	multiple categories
22	375.1.1	DNA primase	DNA, RNA and nucleotide metabolism	DNA, RNA and nucleotide metabolism	61	7	240	TRUE	Rubredoxin-related	1	DNA, RNA and nucleotide metabolism
22	4023.1.1	DNA primase	DNA, RNA and nucleotide metabolism	DNA, RNA and nucleotide metabolism	87	5	240	TRUE	N-terminal a+b domain in DNA primase core	1	DNA, RNA and nucleotide metabolism
22	862.1.1	DNA primase	DNA, RNA and nucleotide metabolism	DNA, RNA and nucleotide metabolism	30	5	240	TRUE	Prim-pol domain	1	DNA, RNA and nucleotide metabolism
23	2004.1.1	DNA primase/helicase	DNA, RNA and nucleotide metabolism	DNA, RNA and nucleotide metabolism	32	3	34	TRUE	P-loop containing nucleoside triphosphate hydrolases	3	multiple categories
23	2006.1.3	DNA primase/helicase	DNA, RNA and nucleotide metabolism	DNA, RNA and nucleotide metabolism	30	2	34	TRUE	Toprim domain	2	multiple categories
23	4023.1.1	DNA primase/helicase	DNA, RNA and nucleotide metabolism	DNA, RNA and nucleotide metabolism	20	1	34	TRUE	N-terminal a+b domain in DNA primase core	1	DNA, RNA and nucleotide metabolism
35	2008.1.1	Holliday junction resolvase	DNA, RNA and nucleotide metabolism	DNA, RNA and nucleotide metabolism	28	6	286	TRUE	Restriction endonuclease-like	2	multiple categories
35	227.1.1	Holliday junction resolvase	DNA, RNA and nucleotide metabolism	DNA, RNA and nucleotide metabolism	8	2	286	TRUE	DNA clamp	1	DNA, RNA and nucleotide metabolism
35	2484.1.1	Holliday junction resolvase	DNA, RNA and nucleotide metabolism	DNA, RNA and nucleotide metabolism	125	4	286	TRUE	Ribonuclease H-like	3	multiple categories
35	301.4.1	Holliday junction resolvase	DNA, RNA and nucleotide metabolism	DNA, RNA and nucleotide metabolism	91	5	286	TRUE	Holliday junction resolvase RusA	1	DNA, RNA and nucleotide metabolism
46	2004.1.1	RNA ligase	DNA, RNA and nucleotide metabolism	DNA, RNA and nucleotide metabolism	5	1	81	TRUE	P-loop containing nucleoside triphosphate hydrolases	3	multiple categories
46	206.1.3	RNA ligase	DNA, RNA and nucleotide metabolism	DNA, RNA and nucleotide metabolism	53	5	81	TRUE	ATP-grasp	1	DNA, RNA and nucleotide metabolism
46	246.2.1	RNA ligase	DNA, RNA and nucleotide metabolism	DNA, RNA and nucleotide metabolism	5	1	81	TRUE	Metallo-dependent phosphatases	2	multiple categories
46	264.1.1	RNA ligase	DNA, RNA and nucleotide metabolism	DNA, RNA and nucleotide metabolism	16	4	81	TRUE	LigT-related	1	DNA, RNA and nucleotide metabolism
46	3614.1.1	RNA ligase	DNA, RNA and nucleotide metabolism	DNA, RNA and nucleotide metabolism	19	1	81	TRUE	T4 RNA ligase (Rnl1) C-terminal domain	1	DNA, RNA and nucleotide metabolism
46	604.4.1	RNA ligase	DNA, RNA and nucleotide metabolism	DNA, RNA and nucleotide metabolism	18	2	81	TRUE	Alpha-hemoglobin stabilizing protein AHSP	1	DNA, RNA and nucleotide metabolism
47	1.1.2	RNA polymerase	DNA, RNA and nucleotide metabolism	DNA, RNA and nucleotide metabolism	31	3	206	TRUE	double psi	1	DNA, RNA and nucleotide metabolism
47	101.1.1	RNA polymerase	DNA, RNA and nucleotide metabolism	DNA, RNA and nucleotide metabolism	54	3	206	TRUE	tri-helical	5	multiple categories
47	101.1.3	RNA polymerase	DNA, RNA and nucleotide metabolism	DNA, RNA and nucleotide metabolism & transcription regulation	9	2	206	TRUE	tetra-helical, LuxR-like	1	DNA, RNA and nucleotide metabolism
47	142.1.1	RNA polymerase	DNA, RNA and nucleotide metabolism	DNA, RNA and nucleotide metabolism	57	2	206	TRUE	Sigma2 domain of RNA polymerase sigma factors	1	DNA, RNA and nucleotide metabolism
47	275.1.1	RNA polymerase	DNA, RNA and nucleotide metabolism	DNA, RNA and nucleotide metabolism	5	2	206	TRUE	MoeA-I/Ornithine decarboxylase-C/Reverse ferredoxin-like domain in RNA-polymerase	1	DNA, RNA and nucleotide metabolism
47	304.48.1	RNA polymerase	DNA, RNA and nucleotide metabolism	DNA, RNA and nucleotide metabolism	26	5	206	TRUE	Adenylyl and guanylyl cyclase catalytic domain-like	1	DNA, RNA and nucleotide metabolism
47	325.1.7	RNA polymerase	DNA, RNA and nucleotide metabolism	lysis	9	3	206	TRUE	Single hybrid motif	3	multiple categories
47	4246.1.1	RNA polymerase	DNA, RNA and nucleotide metabolism	DNA, RNA and nucleotide metabolism	10	1	206	TRUE	N-terminal domain in RNA-polymerase beta-prime subunit	1	DNA, RNA and nucleotide metabolism
47	4958.1.1	RNA polymerase	DNA, RNA and nucleotide metabolism	DNA, RNA and nucleotide metabolism	10	2	206	TRUE	second helical domain in RNA-polymerase beta-prime subunit	1	DNA, RNA and nucleotide metabolism
47	4964.1.1	RNA polymerase	DNA, RNA and nucleotide metabolism	DNA, RNA and nucleotide metabolism	28	4	206	TRUE	helical bundle in Bacillus stearothermophilus-like DNA polymerase I	1	DNA, RNA and nucleotide metabolism
47	4966.1.1	RNA polymerase	DNA, RNA and nucleotide metabolism	DNA, RNA and nucleotide metabolism	29	4	206	TRUE	inserted helical bundle subdomain in T7 RNA polymerase	1	DNA, RNA and nucleotide metabolism
66	138.1.1	clamp loader of DNA polymerase	DNA, RNA and nucleotide metabolism	DNA, RNA and nucleotide metabolism	16	2	37	TRUE	DNA polymerase III clamp loader subunits, C-terminal domain	1	DNA, RNA and nucleotide metabolism
66	2004.1.1	clamp loader of DNA polymerase	DNA, RNA and nucleotide metabolism	DNA, RNA and nucleotide metabolism	13	2	37	TRUE	P-loop containing nucleoside triphosphate hydrolases	3	multiple categories
69	2492.1.1	dCMP deaminase	DNA, RNA and nucleotide metabolism	DNA, RNA and nucleotide metabolism	47	4	47	TRUE	Cytidine deaminase-like	1	DNA, RNA and nucleotide metabolism
72	70.2.1	dUTPase	DNA, RNA and nucleotide metabolism	DNA, RNA and nucleotide metabolism	60	1	65	TRUE	dUTPase-like	1	DNA, RNA and nucleotide metabolism
74	10.12.1	endonuclease	DNA, RNA and nucleotide metabolism	moron, auxiliary metabolic gene and host takeover	25	1	1694	TRUE	Double-stranded beta-helix	3	multiple categories
74	101.1.14	endonuclease	DNA, RNA and nucleotide metabolism	DNA, RNA and nucleotide metabolism	47	4	1694	TRUE	DNA-binding domain of intron-encoded endonucleases	1	DNA, RNA and nucleotide metabolism
74	130.1.1	endonuclease	DNA, RNA and nucleotide metabolism	DNA, RNA and nucleotide metabolism	15	3	1694	TRUE	LEM/SAP HeH motif	2	multiple categories
74	2.6.1	endonuclease	DNA, RNA and nucleotide metabolism	DNA, RNA and nucleotide metabolism	10	1	1694	TRUE	Staphylococcal nuclease	1	DNA, RNA and nucleotide metabolism
74	2002.1.1	endonuclease	DNA, RNA and nucleotide metabolism	lysis	5	1	1694	TRUE	TIM barrels	2	multiple categories
74	2008.1.1	endonuclease	DNA, RNA and nucleotide metabolism	DNA, RNA and nucleotide metabolism	95	10	1694	TRUE	Restriction endonuclease-like	2	multiple categories
74	242.1.1	endonuclease	DNA, RNA and nucleotide metabolism	DNA, RNA and nucleotide metabolism	24	3	1694	TRUE	Homing endonucleases	2	multiple categories
74	252.2.1	endonuclease	DNA, RNA and nucleotide metabolism	DNA, RNA and nucleotide metabolism	187	7	1694	TRUE	GCC-box binding domain-like	1	DNA, RNA and nucleotide metabolism
74	377.7.1	endonuclease	DNA, RNA and nucleotide metabolism	DNA, RNA and nucleotide metabolism	5	3	1694	TRUE	82 prophage-derived uncharacterized protein ybcO	1	DNA, RNA and nucleotide metabolism
74	378.1.1	endonuclease	DNA, RNA and nucleotide metabolism	DNA, RNA and nucleotide metabolism	495	28	1694	TRUE	His-Me finger endonucleases	1	DNA, RNA and nucleotide metabolism
74	615.1.1	endonuclease	DNA, RNA and nucleotide metabolism	DNA, RNA and nucleotide metabolism	17	1	1694	TRUE	T4 endonuclease V	1	DNA, RNA and nucleotide metabolism
74	821.1.1	endonuclease	DNA, RNA and nucleotide metabolism	DNA, RNA and nucleotide metabolism	103	11	1694	TRUE	GIY-YIG endonuclease	1	DNA, RNA and nucleotide metabolism
76	102.1.1	exonuclease	DNA, RNA and nucleotide metabolism	DNA, RNA and nucleotide metabolism	30	2	404	TRUE	SAM domain-like	1	DNA, RNA and nucleotide metabolism
76	2006.1.4	exonuclease	DNA, RNA and nucleotide metabolism	DNA, RNA and nucleotide metabolism & other & antidefense	78	1	404	TRUE	PIN domain-like	2	multiple categories
76	2008.1.1	exonuclease	DNA, RNA and nucleotide metabolism	DNA, RNA and nucleotide metabolism	176	11	404	TRUE	Restriction endonuclease-like	2	multiple categories
76	246.2.1	exonuclease	DNA, RNA and nucleotide metabolism	DNA, RNA and nucleotide metabolism	20	4	404	TRUE	Metallo-dependent phosphatases	2	multiple categories
76	2484.1.1	exonuclease	DNA, RNA and nucleotide metabolism	DNA, RNA and nucleotide metabolism	13	4	404	TRUE	Ribonuclease H-like	3	multiple categories
93	159.1.4	nucleoside triphosphate pyrophosphohydrolase	DNA, RNA and nucleotide metabolism	DNA, RNA and nucleotide metabolism & other	14	1	31	TRUE	Type II deoxyuridine triphosphatase-related	1	DNA, RNA and nucleotide metabolism
98	246.2.1	palindrome specific endonuclease	DNA, RNA and nucleotide metabolism	DNA, RNA and nucleotide metabolism	12	1	36	TRUE	Metallo-dependent phosphatases	2	multiple categories
99	101.1.1	partition protein	DNA, RNA and nucleotide metabolism	DNA, RNA and nucleotide metabolism	11	5	89	TRUE	tri-helical	5	multiple categories
99	2004.1.1	partition protein	DNA, RNA and nucleotide metabolism	DNA, RNA and nucleotide metabolism	21	1	89	TRUE	P-loop containing nucleoside triphosphate hydrolases	3	multiple categories
99	2484.1.1	partition protein	DNA, RNA and nucleotide metabolism	DNA, RNA and nucleotide metabolism	18	1	89	TRUE	Ribonuclease H-like	3	multiple categories
99	876.1.1	partition protein	DNA, RNA and nucleotide metabolism	DNA, RNA and nucleotide metabolism	45	11	89	TRUE	ParB/Sulfiredoxin	2	multiple categories
105	829.1.1	recombination mediator	DNA, RNA and nucleotide metabolism	DNA, RNA and nucleotide metabolism	26	2	30	TRUE	NinB	1	DNA, RNA and nucleotide metabolism
110	101.1.2	replication initiation protein	DNA, RNA and nucleotide metabolism	DNA, RNA and nucleotide metabolism	34	19	207	TRUE	winged	4	multiple categories
110	331.1.1	replication initiation protein	DNA, RNA and nucleotide metabolism	DNA, RNA and nucleotide metabolism	5	3	207	TRUE	TATA-box binding protein-like	1	DNA, RNA and nucleotide metabolism
121	150.1.2	ribonucleoside reductase	DNA, RNA and nucleotide metabolism	DNA, RNA and nucleotide metabolism	44	1	76	TRUE	Heme oxygenase/Ribonucleotide reductase	1	DNA, RNA and nucleotide metabolism
121	2500.1.1	ribonucleoside reductase	DNA, RNA and nucleotide metabolism	DNA, RNA and nucleotide metabolism	8	3	76	TRUE	Ten stranded beta/alpha barrel	1	DNA, RNA and nucleotide metabolism
122	103.2.1	ribonucleotide reductase	DNA, RNA and nucleotide metabolism	DNA, RNA and nucleotide metabolism	20	6	62	TRUE	ATP cone	1	DNA, RNA and nucleotide metabolism
122	1074.1.1	ribonucleotide reductase	DNA, RNA and nucleotide metabolism	DNA, RNA and nucleotide metabolism	21	5	62	TRUE	Alpha helical domain of ribonucleotide reductases	1	DNA, RNA and nucleotide metabolism
122	150.1.2	ribonucleotide reductase	DNA, RNA and nucleotide metabolism	DNA, RNA and nucleotide metabolism	7	3	62	TRUE	Heme oxygenase/Ribonucleotide reductase	1	DNA, RNA and nucleotide metabolism
122	2500.1.1	ribonucleotide reductase	DNA, RNA and nucleotide metabolism	DNA, RNA and nucleotide metabolism	14	2	62	TRUE	Ten stranded beta/alpha barrel	1	DNA, RNA and nucleotide metabolism
122	3005.1.1	ribonucleotide reductase	DNA, RNA and nucleotide metabolism	DNA, RNA and nucleotide metabolism	17	5	62	TRUE	B12-dependent (class II) ribonucleotide reductase, insertion domain	1	DNA, RNA and nucleotide metabolism
124	2.1.1	single strand DNA binding protein	DNA, RNA and nucleotide metabolism	DNA, RNA and nucleotide metabolism	86	17	149	TRUE	Nucleic acid-binding proteins	2	multiple categories
131	2485.1.1	thioredoxin domain	DNA, RNA and nucleotide metabolism	DNA, RNA and nucleotide metabolism	69	2	75	TRUE	Thioredoxin-like	1	DNA, RNA and nucleotide metabolism
132	266.1.1	thymidylate synthase	DNA, RNA and nucleotide metabolism	DNA, RNA and nucleotide metabolism	15	3	55	TRUE	Thymidylate synthase/dCMP hydroxymethylase	1	DNA, RNA and nucleotide metabolism
132	842.1.1	thymidylate synthase	DNA, RNA and nucleotide metabolism	DNA, RNA and nucleotide metabolism	11	3	55	TRUE	Thymidylate synthase-complementing protein Thy1	1	DNA, RNA and nucleotide metabolism
140	2008.1.1	CRISPR–Cas evasion	antidefense	DNA, RNA and nucleotide metabolism	27	1	30	TRUE	Restriction endonuclease-like	2	multiple categories
143	2003.1.5	Type II R-M system	antidefense	other	177	3	188	TRUE	S-adenosyl-L-methionine-dependent methyltransferases	2	multiple categories
144	101.1.1	Type II TA system	antidefense	DNA, RNA and nucleotide metabolism	5	1	98	TRUE	tri-helical	5	multiple categories
144	101.1.2	Type II TA system	antidefense	DNA, RNA and nucleotide metabolism	5	1	98	TRUE	winged	4	multiple categories
144	101.1.4	Type II TA system	antidefense	transcription regulation	23	5	98	TRUE	tetra-helical, lambda repressor-like	3	multiple categories
144	2006.1.3	Type II TA system	antidefense	DNA, RNA and nucleotide metabolism	19	2	98	TRUE	Toprim domain	2	multiple categories
144	212.1.1	Type II TA system	antidefense	antidefense	20	2	98	TRUE	Ribosomal protein S5 domain 2-like	1	antidefense
144	225.1.1	Type II TA system	antidefense	lysis	19	1	98	TRUE	ATPase domain of HSP90 chaperone/DNA topoisomerase II/histidine kinase	2	multiple categories
144	330.7.1	Type II TA system	antidefense	antidefense	11	1	98	TRUE	PI-Pfui intein middle domain	1	antidefense
144	4.1.1	Type II TA system	antidefense	lysis	7	1	98	TRUE	SH3	3	multiple categories
144	4014.1.1	Type II TA system	antidefense	antidefense	7	1	98	TRUE	a+b domain in type II DNA topoisomerase	1	antidefense
144	4016.1.1	Type II TA system	antidefense	antidefense	7	1	98	TRUE	alpha-helical domain in type II DNA topoisomerase	1	antidefense
144	4312.1.1	Type II TA system	antidefense	antidefense	7	1	98	TRUE	RelE-like	1	antidefense
144	4312.2.1	Type II TA system	antidefense	antidefense	7	1	98	TRUE	YaeB-like	1	antidefense
144	5.2.1	Type II TA system	antidefense	antidefense	7	1	98	TRUE	beta-pinwheel	1	antidefense
149	101.1.1	anti-CRISPR-associated gene	antidefense	DNA, RNA and nucleotide metabolism	7	1	58	TRUE	tri-helical	5	multiple categories
149	101.1.4	anti-CRISPR-associated gene	antidefense	transcription regulation	54	4	58	TRUE	tetra-helical, lambda repressor-like	3	multiple categories
150	101.13.1	antirestriction protein	antidefense	antidefense	5	1	34	TRUE	B-form DNA mimic Ocr	1	antidefense
150	3489.1.1	antirestriction protein	antidefense	antidefense	10	1	34	TRUE	ArdA	1	antidefense
152	1.1.13	adaptor	connector	tail	7	2	344	TRUE	Phage tail proteins	3	multiple categories
152	4038.1.1	adaptor	connector	head and packaging	18	1	344	TRUE	Alpha-helical domain in upper collar protein	2	multiple categories
152	4056.1.1	adaptor	connector	head and packaging	18	1	344	TRUE	Barrel domain in upper collar protein	2	multiple categories
152	4275.1.1	adaptor	connector	connector	171	6	344	TRUE	Hypothetical protein YqbG-like	1	connector
152	823.1.1	adaptor	connector	connector	18	2	344	TRUE	Head-to-tail joining protein W, gpW	1	connector
154	1.1.13	head closure	connector	tail	44	7	120	TRUE	Phage tail proteins	3	multiple categories
159	304.124.1	tail terminator	connector	connector	105	6	181	TRUE	Phage tail protein-like	2	multiple categories
162	1.1.13	capsid	head and packaging	tail	9	1	100	TRUE	Phage tail proteins	3	multiple categories
163	236.1.2	capsid assembly	head and packaging	head and packaging	9	1	374	TRUE	GroES	1	head and packaging
163	2485.3.1	capsid assembly	head and packaging	head and packaging	5	1	374	TRUE	Major capsid protein gp5	1	head and packaging
163	2486.1.1	capsid assembly	head and packaging	head and packaging	21	5	374	TRUE	ClpP/crotonase	1	head and packaging
163	4076.3.1	capsid assembly	head and packaging	head and packaging	5	1	374	TRUE	GINS/PriA/YqbF domain	1	head and packaging
164	11.1.1	capsid decoration	head and packaging	tail	7	5	97	TRUE	Immunoglobulin/Fibronectin type III/E set domains/PapD-like	2	multiple categories
164	3176.1.1	capsid decoration	head and packaging	head and packaging	6	3	97	TRUE	Head fiber protein gp8.5 fibrous portion	1	head and packaging
164	70.4.1	capsid decoration	head and packaging	head and packaging & tail	5	1	97	TRUE	Head decoration protein D (gpD, major capsid protein D)	1	head and packaging
165	213.1.1	internal virion protein	head and packaging	other	6	1	237	TRUE	Acyl-CoA N-acyltransferases (Nat)	2	multiple categories
165	235.1.1	internal virion protein	head and packaging	lysis	8	2	237	TRUE	Lysozyme-like	3	multiple categories
166	1.1.13	major capsid	head and packaging	tail	6	1	396	TRUE	Phage tail proteins	3	multiple categories
166	10.2.1	major capsid	head and packaging	head and packaging	12	2	396	TRUE	Nucleoplasmin-like/VP (viral coat and capsid proteins)	1	head and packaging
166	2485.3.1	major capsid	head and packaging	head and packaging	273	12	396	TRUE	Major capsid protein gp5	1	head and packaging
166	3555.1.1	major capsid	head and packaging	head and packaging	67	4	396	TRUE	Major capsid protein GP7	1	head and packaging
167	1.1.13	minor capsid	head and packaging	tail	5	3	183	TRUE	Phage tail proteins	3	multiple categories
167	10.12.1	minor capsid	head and packaging	moron, auxiliary metabolic gene and host takeover	9	1	183	TRUE	Double-stranded beta-helix	3	multiple categories
168	304.124.1	portal	head and packaging	connector	16	3	410	TRUE	Phage tail protein-like	2	multiple categories
168	4038.1.1	portal	head and packaging	head and packaging	146	9	410	TRUE	Alpha-helical domain in upper collar protein	2	multiple categories
168	4056.1.1	portal	head and packaging	head and packaging	85	3	410	TRUE	Barrel domain in upper collar protein	2	multiple categories
175	2004.1.1	terminase large	head and packaging	DNA, RNA and nucleotide metabolism	385	17	484	TRUE	P-loop containing nucleoside triphosphate hydrolases	3	multiple categories
175	242.1.1	terminase large	head and packaging	DNA, RNA and nucleotide metabolism	5	3	484	TRUE	Homing endonucleases	2	multiple categories
175	2484.1.1	terminase large	head and packaging	DNA, RNA and nucleotide metabolism	284	13	484	TRUE	Ribonuclease H-like	3	multiple categories
176	101.1.1	terminase small	head and packaging	DNA, RNA and nucleotide metabolism	46	8	367	TRUE	tri-helical	5	multiple categories
176	101.1.9	terminase small	head and packaging	integration and excision	6	1	367	TRUE	Putative DNA-binding domain	4	multiple categories
176	101.31.1	terminase small	head and packaging	head and packaging	52	8	367	TRUE	Bacteriophage Sf6 terminase small subunit	1	head and packaging
176	2004.1.1	terminase small	head and packaging	DNA, RNA and nucleotide metabolism	9	5	367	TRUE	P-loop containing nucleoside triphosphate hydrolases	3	multiple categories
176	3218.1.1	terminase small	head and packaging	head and packaging	19	3	367	TRUE	small terminase oligomerization domain	1	head and packaging
176	3713.1.1	terminase small	head and packaging	head and packaging	29	3	367	TRUE	Small terminase central domain	1	head and packaging
178	101.1.9	excisionase	integration and excision	integration and excision	55	17	113	TRUE	Putative DNA-binding domain	4	multiple categories
179	101.1.8	integrase	integration and excision	integration and excision	90	3	104	TRUE	DNA breaking-rejoining enzymes	1	integration and excision
179	186.1.1	integrase	integration and excision	integration and excision	71	3	104	TRUE	lambda integrase-N	1	integration and excision
181	101.1.1	transposase	integration and excision	DNA, RNA and nucleotide metabolism	14	4	105	TRUE	tri-helical	5	multiple categories
181	101.1.2	transposase	integration and excision	DNA, RNA and nucleotide metabolism	5	1	105	TRUE	winged	4	multiple categories
181	2484.1.1	transposase	integration and excision	DNA, RNA and nucleotide metabolism	13	2	105	TRUE	Ribonuclease H-like	3	multiple categories
181	304.55.2	transposase	integration and excision	integration and excision	8	1	105	TRUE	Transposase IS200-like	1	integration and excision
184	101.15.1	endolysin	lysis	lysis	21	8	525	TRUE	LysM domain	2	multiple categories
184	2002.1.1	endolysin	lysis	lysis	20	9	525	TRUE	TIM barrels	2	multiple categories
184	2011.1.1	endolysin	lysis	lysis	11	5	525	TRUE	Zn-dependent exopeptidases	2	multiple categories
184	219.1.1	endolysin	lysis	lysis	52	18	525	TRUE	Cysteine proteinases	2	multiple categories
184	235.1.1	endolysin	lysis	lysis	97	20	525	TRUE	Lysozyme-like	3	multiple categories
184	285.1.1	endolysin	lysis	lysis	115	21	525	TRUE	N-acetylmuramoyl-L-alanine amidase-like	1	lysis
184	307.1.1	endolysin	lysis	lysis	35	9	525	TRUE	Hedgehog/DD-peptidase	1	lysis
184	325.1.6	endolysin	lysis	lysis	14	11	525	TRUE	Duplicated hybrid motif	2	multiple categories
184	325.1.7	endolysin	lysis	lysis	14	10	525	TRUE	Single hybrid motif	3	multiple categories
184	3374.1.1	endolysin	lysis	lysis	26	3	525	TRUE	spore cortex-lytic enzyme catalytic domain	1	lysis
184	4.1.1	endolysin	lysis	lysis	12	3	525	TRUE	SH3	3	multiple categories
184	7579.1.1	endolysin	lysis	DNA, RNA and nucleotide metabolism	43	1	525	TRUE	alpha/beta-Hydrolases	1	lysis
187	225.1.1	lysis inhibition	lysis	lysis	33	6	81	TRUE	ATPase domain of HSP90 chaperone/DNA topoisomerase II/histidine kinase	2	multiple categories
190	10.12.1	2OG-Fe(II) oxygenase	moron, auxiliary metabolic gene and host takeover	moron, auxiliary metabolic gene and host takeover	126	4	128	TRUE	Double-stranded beta-helix	3	multiple categories
190	4146.1.1	2OG-Fe(II) oxygenase	moron, auxiliary metabolic gene and host takeover	moron, auxiliary metabolic gene and host takeover	6	1	128	TRUE	YqgQ-like	1	moron, auxiliary metabolic gene and host takeover
286	7512.1.1	glycosyltransferase	moron, auxiliary metabolic gene and host takeover	moron, auxiliary metabolic gene and host takeover	18	2	60	TRUE	UDP-Glycosyltransferase/glycogen phosphorylase	1	moron, auxiliary metabolic gene and host takeover
286	7516.1.1	glycosyltransferase	moron, auxiliary metabolic gene and host takeover	moron, auxiliary metabolic gene and host takeover	19	9	60	TRUE	Nucleotide-diphospho-sugar transferases	1	moron, auxiliary metabolic gene and host takeover
329	101.35.1	superinfection exclusion	moron, auxiliary metabolic gene and host takeover	moron, auxiliary metabolic gene and host takeover	7	3	39	TRUE	DNA repair regulatory protein RecX	1	moron, auxiliary metabolic gene and host takeover
346	2003.1.5	DNA methyltransferase	other	other	86	19	262	TRUE	S-adenosyl-L-methionine-dependent methyltransferases	2	multiple categories
346	876.1.1	DNA methyltransferase	other	DNA, RNA and nucleotide metabolism	9	1	262	TRUE	ParB/Sulfiredoxin	2	multiple categories
348	377.1.1	DksA-like zinc-finger protein	other	other	31	1	36	TRUE	LIM domain-like	1	other
361	159.1.1	MazG-like pyrophosphatase	other	other	56	6	88	TRUE	Hypothetical protein AF_0060	2	multiple categories
361	159.1.2	MazG-like pyrophosphatase	other	other	65	8	88	TRUE	MazG-related	2	multiple categories
361	159.1.3	MazG-like pyrophosphatase	other	other	25	5	88	TRUE	putative NTP pyrophosphohydrolase Exig_1061	1	other
370	2004.1.1	PhoH-like phosphate starvation-inducible	other	DNA, RNA and nucleotide metabolism	66	3	66	TRUE	P-loop containing nucleoside triphosphate hydrolases	3	multiple categories
370	2006.1.4	PhoH-like phosphate starvation-inducible	other	DNA, RNA and nucleotide metabolism & other & antidefense	9	1	66	TRUE	PIN domain-like	2	multiple categories
379	213.1.1	acetyltransferase	other	other	39	4	48	TRUE	Acyl-CoA N-acyltransferases (Nat)	2	multiple categories
395	2005.1.1	cytidyltransferase	other	other	16	2	21	TRUE	HUP domains	1	other
395	221.4.1	cytidyltransferase	other	other & head and packaging	6	1	21	TRUE	Nudix	1	other
399	2004.1.1	deoxynucleoside monophosphate kinase	other	DNA, RNA and nucleotide metabolism	123	1	128	TRUE	P-loop containing nucleoside triphosphate hydrolases	3	multiple categories
420	230.5.1	lipoprotein	other	other	40	1	81	TRUE	Band 7/SPFH domain	1	other
427	246.2.1	metallo-phosphoesterase	other	DNA, RNA and nucleotide metabolism	30	3	33	TRUE	Metallo-dependent phosphatases	2	multiple categories
438	2011.1.1	peptidase	other	lysis	7	1	48	TRUE	Zn-dependent exopeptidases	2	multiple categories
438	325.1.6	peptidase	other	lysis	5	3	48	TRUE	Duplicated hybrid motif	2	multiple categories
438	325.1.7	peptidase	other	lysis	5	3	48	TRUE	Single hybrid motif	3	multiple categories
452	2004.1.1	polynucleotide kinase	other	DNA, RNA and nucleotide metabolism	8	1	20	TRUE	P-loop containing nucleoside triphosphate hydrolases	3	multiple categories
452	2006.1.1	polynucleotide kinase	other	other	19	4	20	TRUE	HAD-like	1	other
501	283.2.1	baseplate	tail	tail	12	4	58	TRUE	gpW/gp25-like	1	tail
503	1.1.13	baseplate hub	tail	tail	25	1	211	TRUE	Phage tail proteins	3	multiple categories
503	101.15.1	baseplate hub	tail	lysis	9	1	211	TRUE	LysM domain	2	multiple categories
503	2.7.1	baseplate hub	tail	tail	32	6	211	TRUE	Tail-associated lysozyme gp5-N	1	tail
503	235.1.1	baseplate hub	tail	lysis	8	2	211	TRUE	Lysozyme-like	3	multiple categories
503	3070.1.1	baseplate hub	tail	tail	29	1	211	TRUE	N0 domain in phage tail proteins and secretins	1	tail
503	3071.1.1	baseplate hub	tail	tail	7	1	211	TRUE	C-terminal insertion domain in phage tail proteins	1	tail
503	79.1.1	baseplate hub	tail	tail	7	2	211	TRUE	Phage tail fiber protein trimerization domain	1	tail
504	2.1.1	baseplate spike	tail	DNA, RNA and nucleotide metabolism	26	1	35	TRUE	Nucleic acid-binding proteins	2	multiple categories
504	2.7.1	baseplate spike	tail	tail	13	1	35	TRUE	Tail-associated lysozyme gp5-N	1	tail
504	79.1.1	baseplate spike	tail	tail	29	1	35	TRUE	Phage tail fiber protein trimerization domain	1	tail
506	283.2.1	baseplate wedge	tail	tail	87	3	222	TRUE	gpW/gp25-like	1	tail
506	877.1.1	baseplate wedge	tail	tail	7	2	222	TRUE	gp11/gp12 receptor-binding domain	1	tail
507	1.1.13	distal tail	tail	tail	28	3	31	TRUE	Phage tail proteins	3	multiple categories
509	1.1.13	major tail	tail	tail	92	5	212	TRUE	Phage tail proteins	3	multiple categories
509	1.1.7	major tail	tail	tail	11	1	212	TRUE	Alanine racemase-C	1	tail
509	11.1.1	major tail	tail	tail	11	3	212	TRUE	Immunoglobulin/Fibronectin type III/E set domains/PapD-like	2	multiple categories
510	1.1.13	minor tail	tail	tail	81	9	751	TRUE	Phage tail proteins	3	multiple categories
510	10.29.1	minor tail	tail	tail	66	2	751	TRUE	Jelly-roll domain in distal tail protein (Dit)-like proteins	1	tail
510	11.24.1	minor tail	tail	tail	27	5	751	TRUE	N-terminal Ig-like domain in baseplate protein ORF48	1	tail
510	219.1.1	minor tail	tail	lysis	27	1	751	TRUE	Cysteine proteinases	2	multiple categories
510	223.3.1	minor tail	tail	tail	7	2	751	TRUE	a+b domain in beta-lactamase/transpeptidase-like proteins	1	tail
510	3761.1.1	minor tail	tail	tail	6	2	751	TRUE	Major tropism determinant (Mtd) trimerization domain-related	1	tail
510	4019.1.1	minor tail	tail	tail	7	2	751	TRUE	alpha-helical domain in beta-lactamase/transpeptidase-like proteins	1	tail
510	5092.1.1	minor tail	tail	tail	6	3	751	TRUE	Domain in virus attachment proteins	1	tail
514	3103.1.1	tail assembly	tail	tail	9	2	431	TRUE	Uncharacterized protein yqbN	1	tail
514	6050.1.1	tail assembly	tail	tail	11	2	431	TRUE	Phage tail assembly chaperone	1	tail
517	1.1.13	tail fiber	tail	tail	8	2	705	TRUE	Phage tail proteins	3	multiple categories
517	11.24.1	tail fiber	tail	tail	7	5	705	TRUE	N-terminal Ig-like domain in baseplate protein ORF48	1	tail
517	2007.5.1	tail fiber	tail	tail	23	12	705	TRUE	SGNH hydrolase	1	tail
517	207.2.1	tail fiber	tail	tail	26	18	705	TRUE	Pectin lyase-like	1	tail
517	235.1.1	tail fiber	tail	lysis	11	3	705	TRUE	Lysozyme-like	3	multiple categories
517	3240.1.1	tail fiber	tail	tail	77	31	705	TRUE	Intramolecular chaperone domain in virus tail spike protein	1	tail
517	3761.1.1	tail fiber	tail	tail	5	5	705	TRUE	Major tropism determinant (Mtd) trimerization domain-related	1	tail
517	3837.1.1	tail fiber	tail	tail	10	1	705	TRUE	Uncharacterized conserved protein Dip1984	1	tail
517	3856.1.1	tail fiber	tail	tail	5	5	705	TRUE	Putative tailspike protein Orf210 N-terminal domain	1	tail
519	3386.1.1	tail fiber connector	tail	tail	6	1	26	TRUE	gp9 C-terminal domain-related	1	tail
519	3570.1.1	tail fiber connector	tail	tail	7	1	26	TRUE	FAM3 superfamily	1	tail
519	520.1.1	tail fiber connector	tail	tail	6	1	26	TRUE	gp9 N-terminal domain-related	1	tail
523	2499.2.1	tail sheath	tail	tail	62	2	123	TRUE	Domain III of tail sheath protein Gp18	1	tail
523	283.2.1	tail sheath	tail	tail	52	4	123	TRUE	gpW/gp25-like	1	tail
523	3215.1.1	tail sheath	tail	tail	7	1	123	TRUE	bacteriophage phiKZ gp29PR	1	tail
525	1.1.7	tail spike	tail	tail	8	3	79	TRUE	Alanine racemase-C	1	tail
525	207.2.1	tail spike	tail	tail	48	20	79	TRUE	Pectin lyase-like	1	tail
525	3240.1.1	tail spike	tail	tail	10	5	79	TRUE	Intramolecular chaperone domain in virus tail spike protein	1	tail
525	3856.1.1	tail spike	tail	tail	15	10	79	TRUE	Putative tailspike protein Orf210 N-terminal domain	1	tail
525	5.1.3	tail spike	tail	tail	6	2	79	TRUE	6-bladed	1	tail
525	79.1.1	tail spike	tail	tail	14	3	79	TRUE	Phage tail fiber protein trimerization domain	1	tail
529	101.1.11	Arc-like repressor	transcription regulation	transcription regulation	50	7	81	TRUE	Ribbon-helix-helix	2	multiple categories
529	130.1.1	Arc-like repressor	transcription regulation	DNA, RNA and nucleotide metabolism	10	2	81	TRUE	LEM/SAP HeH motif	2	multiple categories
540	361.1.1	anti-termination protein	transcription regulation	transcription regulation	5	3	52	TRUE	DnaJ/Hsp40 cysteine-rich domain	1	transcription regulation
548	3014.1.1	transcriptional activator	transcription regulation	transcription regulation	7	1	75	TRUE	Middle operon regulator dimerization domain	1	transcription regulation
550	101.1.1	transcriptional regulator	transcription regulation	DNA, RNA and nucleotide metabolism	25	6	403	TRUE	tri-helical	5	multiple categories
550	101.1.2	transcriptional regulator	transcription regulation	DNA, RNA and nucleotide metabolism	40	17	403	TRUE	winged	4	multiple categories
550	101.1.4	transcriptional regulator	transcription regulation	transcription regulation	58	20	403	TRUE	tetra-helical, lambda repressor-like	3	multiple categories
550	101.1.6	transcriptional regulator	transcription regulation	transcription regulation	5	4	403	TRUE	TrpR	1	transcription regulation
550	101.1.9	transcriptional regulator	transcription regulation	integration and excision	7	6	403	TRUE	Putative DNA-binding domain	4	multiple categories
550	101.29.1	transcriptional regulator	transcription regulation	transcription regulation & DNA, RNA and nucleotide metabolism	5	3	403	TRUE	helical bundles in heme iron utilization protein-like	1	transcription regulation
550	109.4.1	transcriptional regulator	transcription regulation	transcription regulation	7	2	403	TRUE	ARM repeat	1	transcription regulation
550	295.1.1	transcriptional regulator	transcription regulation	transcription regulation & DNA, RNA and nucleotide metabolism	7	1	403	TRUE	ssDNA-binding transcriptional regulator domain	1	transcription regulation
550	3208.1.1	transcriptional regulator	transcription regulation	transcription regulation	31	2	403	TRUE	RNA polymerase-associated protein Gp33	1	transcription regulation
550	4313.1.1	transcriptional regulator	transcription regulation	transcription regulation	7	2	403	TRUE	CsrA-like	1	transcription regulation
551	101.1.1	transcriptional repressor	transcription regulation	DNA, RNA and nucleotide metabolism	21	8	327	TRUE	tri-helical	5	multiple categories
551	101.1.11	transcriptional repressor	transcription regulation	transcription regulation	9	5	327	TRUE	Ribbon-helix-helix	2	multiple categories
551	101.1.4	transcriptional repressor	transcription regulation	transcription regulation	251	21	327	TRUE	tetra-helical, lambda repressor-like	3	multiple categories
551	4.11.1	transcriptional repressor	transcription regulation	transcription regulation	103	2	327	TRUE	LexA/Signal peptidase	1	transcription regulation
