# Supplementary material for: Ongoing shuffling of protein fragments diversifies core viral functions linked to interactions with bacterial hosts
Source: Nat Commun. 2023 Nov 28;14:7460. doi: 10.1038/s41467-023-43236-9 (PMC10684548; doi:10.1038/s41467-023-43236-9)
Supplement: Supplementary file 8 — Source Data [file 41467_2023_43236_MOESM8_ESM.zip › Source_Data/FigureS18.txt]

annotation.index	lifestyle	num.genomes.this.function	num.genomes.with.this.function.mosaic	num.genomes.with.this.function.mosaic.domain	num.genomes.in.lifestyle	av.genome.size	num.genomes	prop.genomes.with.this.function	prop.mosaic	prop.mosaic.domain	annotation	category
5	"temperate
1444 genomes
av. genome size: 79"	255	12	0	1444	79	1444	0.176592797783934	0.0470588235294118	0	DNA annealing protein	DNA, RNA and nucleotide metabolism
5	"virulent
1866 genomes
av. genome size: 81"	216	0	0	1866	81	1866	0.115755627009646	0	0	DNA annealing protein	DNA, RNA and nucleotide metabolism
6	"temperate
1444 genomes
av. genome size: 79"	717	82	5	1444	79	1444	0.496537396121884	0.114365411436541	0.00697350069735007	DNA binding protein	DNA, RNA and nucleotide metabolism
6	"virulent
1866 genomes
av. genome size: 81"	373	51	3	1866	81	1866	0.19989281886388	0.136729222520107	0.00804289544235925	DNA binding protein	DNA, RNA and nucleotide metabolism
14	"temperate
1444 genomes
av. genome size: 79"	626	248	209	1444	79	1444	0.433518005540166	0.396166134185304	0.333865814696486	DNA helicase	DNA, RNA and nucleotide metabolism
14	"virulent
1866 genomes
av. genome size: 81"	1167	682	589	1866	81	1866	0.62540192926045	0.584404455869752	0.50471293916024	DNA helicase	DNA, RNA and nucleotide metabolism
19	"temperate
1444 genomes
av. genome size: 79"	294	43	43	1444	79	1444	0.203601108033241	0.146258503401361	0.146258503401361	DNA polymerase	DNA, RNA and nucleotide metabolism
19	"virulent
1866 genomes
av. genome size: 81"	747	582	559	1866	81	1866	0.40032154340836	0.779116465863454	0.748326639892905	DNA polymerase	DNA, RNA and nucleotide metabolism
22	"temperate
1444 genomes
av. genome size: 79"	314	284	251	1444	79	1444	0.217451523545706	0.904458598726115	0.799363057324841	DNA primase	DNA, RNA and nucleotide metabolism
22	"virulent
1866 genomes
av. genome size: 81"	1022	593	561	1866	81	1866	0.547695605573419	0.580234833659491	0.548923679060665	DNA primase	DNA, RNA and nucleotide metabolism
35	"temperate
1444 genomes
av. genome size: 79"	451	11	3	1444	79	1444	0.312326869806094	0.024390243902439	0.00665188470066519	Holliday junction resolvase	DNA, RNA and nucleotide metabolism
35	"virulent
1866 genomes
av. genome size: 81"	474	15	0	1866	81	1866	0.254019292604502	0.0316455696202532	0	Holliday junction resolvase	DNA, RNA and nucleotide metabolism
47	"temperate
1444 genomes
av. genome size: 79"	49	40	32	1444	79	1444	0.0339335180055402	0.816326530612245	0.653061224489796	RNA polymerase	DNA, RNA and nucleotide metabolism
47	"virulent
1866 genomes
av. genome size: 81"	241	163	156	1866	81	1866	0.129153269024652	0.676348547717842	0.647302904564315	RNA polymerase	DNA, RNA and nucleotide metabolism
74	"temperate
1444 genomes
av. genome size: 79"	992	665	25	1444	79	1444	0.686980609418283	0.670362903225807	0.0252016129032258	endonuclease	DNA, RNA and nucleotide metabolism
74	"virulent
1866 genomes
av. genome size: 81"	1348	1065	294	1866	81	1866	0.722400857449089	0.790059347181009	0.218100890207715	endonuclease	DNA, RNA and nucleotide metabolism
76	"temperate
1444 genomes
av. genome size: 79"	584	277	28	1444	79	1444	0.404432132963989	0.474315068493151	0.0479452054794521	exonuclease	DNA, RNA and nucleotide metabolism
76	"virulent
1866 genomes
av. genome size: 81"	1286	393	244	1866	81	1866	0.689174705251876	0.305598755832037	0.189735614307932	exonuclease	DNA, RNA and nucleotide metabolism
110	"temperate
1444 genomes
av. genome size: 79"	298	211	1	1444	79	1444	0.206371191135734	0.708053691275168	0.00335570469798658	replication initiation protein	DNA, RNA and nucleotide metabolism
110	"virulent
1866 genomes
av. genome size: 81"	101	11	0	1866	81	1866	0.0541264737406217	0.108910891089109	0	replication initiation protein	DNA, RNA and nucleotide metabolism
122	"temperate
1444 genomes
av. genome size: 79"	36	25	20	1444	79	1444	0.0249307479224377	0.694444444444445	0.555555555555556	ribonucleotide reductase	DNA, RNA and nucleotide metabolism
122	"virulent
1866 genomes
av. genome size: 81"	378	332	320	1866	81	1866	0.202572347266881	0.878306878306878	0.846560846560847	ribonucleotide reductase	DNA, RNA and nucleotide metabolism
124	"temperate
1444 genomes
av. genome size: 79"	181	0	0	1444	79	1444	0.125346260387812	0	0	single strand DNA binding protein	DNA, RNA and nucleotide metabolism
124	"virulent
1866 genomes
av. genome size: 81"	675	11	0	1866	81	1866	0.361736334405145	0.0162962962962963	0	single strand DNA binding protein	DNA, RNA and nucleotide metabolism
139	"temperate
1444 genomes
av. genome size: 79"	38	3	0	1444	79	1444	0.0263157894736842	0.0789473684210526	0	CRISPR system inhibited	antidefense
139	"virulent
1866 genomes
av. genome size: 81"	33	0	0	1866	81	1866	0.0176848874598071	0	0	CRISPR system inhibited	antidefense
144	"temperate
1444 genomes
av. genome size: 79"	146	14	13	1444	79	1444	0.101108033240997	0.0958904109589041	0.089041095890411	Type II TA system	antidefense
144	"virulent
1866 genomes
av. genome size: 81"	289	261	257	1866	81	1866	0.154876741693462	0.903114186851211	0.889273356401384	Type II TA system	antidefense
151	"temperate
1444 genomes
av. genome size: 79"	296	42	0	1444	79	1444	0.204986149584488	0.141891891891892	0	HTJ	connector
151	"virulent
1866 genomes
av. genome size: 81"	91	0	0	1866	81	1866	0.0487674169346195	0	0	HTJ	connector
152	"temperate
1444 genomes
av. genome size: 79"	1212	43	29	1444	79	1444	0.839335180055402	0.0354785478547855	0.0239273927392739	adaptor	connector
152	"virulent
1866 genomes
av. genome size: 81"	1049	292	285	1866	81	1866	0.562165058949625	0.278360343183985	0.271687321258341	adaptor	connector
162	"temperate
1444 genomes
av. genome size: 79"	287	2	0	1444	79	1444	0.198753462603878	0.00696864111498258	0	capsid	head and packaging
162	"virulent
1866 genomes
av. genome size: 81"	279	30	0	1866	81	1866	0.14951768488746	0.10752688172043	0	capsid	head and packaging
163	"temperate
1444 genomes
av. genome size: 79"	832	221	0	1444	79	1444	0.57617728531856	0.265625	0	capsid assembly	head and packaging
163	"virulent
1866 genomes
av. genome size: 81"	1013	221	5	1866	81	1866	0.542872454448017	0.218163869693978	0.00493583415597236	capsid assembly	head and packaging
164	"temperate
1444 genomes
av. genome size: 79"	71	14	0	1444	79	1444	0.0491689750692521	0.197183098591549	0	capsid decoration	head and packaging
164	"virulent
1866 genomes
av. genome size: 81"	245	94	1	1866	81	1866	0.131296891747053	0.383673469387755	0.00408163265306122	capsid decoration	head and packaging
165	"temperate
1444 genomes
av. genome size: 79"	51	5	0	1444	79	1444	0.0353185595567867	0.0980392156862745	0	internal virion protein	head and packaging
165	"virulent
1866 genomes
av. genome size: 81"	456	149	0	1866	81	1866	0.244372990353698	0.326754385964912	0	internal virion protein	head and packaging
166	"temperate
1444 genomes
av. genome size: 79"	951	460	458	1444	79	1444	0.658587257617729	0.483701366982124	0.481598317560463	major capsid	head and packaging
166	"virulent
1866 genomes
av. genome size: 81"	1561	146	88	1866	81	1866	0.836548767416935	0.0935297885970532	0.0563741191543882	major capsid	head and packaging
167	"temperate
1444 genomes
av. genome size: 79"	154	72	56	1444	79	1444	0.106648199445983	0.467532467532468	0.363636363636364	minor capsid	head and packaging
167	"virulent
1866 genomes
av. genome size: 81"	223	93	1	1866	81	1866	0.119506966773848	0.417040358744395	0.00448430493273543	minor capsid	head and packaging
168	"temperate
1444 genomes
av. genome size: 79"	1194	162	154	1444	79	1444	0.826869806094183	0.135678391959799	0.128978224455611	portal	head and packaging
168	"virulent
1866 genomes
av. genome size: 81"	1125	116	32	1866	81	1866	0.602893890675241	0.103111111111111	0.0284444444444444	portal	head and packaging
171	"temperate
1444 genomes
av. genome size: 79"	733	135	0	1444	79	1444	0.507617728531856	0.184174624829468	0	scaffolding	head and packaging
171	"virulent
1866 genomes
av. genome size: 81"	467	9	0	1866	81	1866	0.2502679528403	0.019271948608137	0	scaffolding	head and packaging
175	"temperate
1444 genomes
av. genome size: 79"	1309	348	327	1444	79	1444	0.906509695290859	0.26585179526356	0.249809014514897	terminase large	head and packaging
175	"virulent
1866 genomes
av. genome size: 81"	1424	1098	1067	1866	81	1866	0.763129689174705	0.771067415730337	0.749297752808989	terminase large	head and packaging
176	"temperate
1444 genomes
av. genome size: 79"	577	62	0	1444	79	1444	0.399584487534626	0.107452339688042	0	terminase small	head and packaging
176	"virulent
1866 genomes
av. genome size: 81"	996	16	0	1866	81	1866	0.533762057877814	0.0160642570281124	0	terminase small	head and packaging
178	"temperate
1444 genomes
av. genome size: 79"	332	0	0	1444	79	1444	0.229916897506925	0	0	excisionase	integration and excision
178	"virulent
1866 genomes
av. genome size: 81"	11	0	0	1866	81	1866	0.00589496248660236	0	0	excisionase	integration and excision
181	"temperate
1444 genomes
av. genome size: 79"	135	17	14	1444	79	1444	0.0934903047091413	0.125925925925926	0.103703703703704	transposase	integration and excision
181	"virulent
1866 genomes
av. genome size: 81"	31	0	0	1866	81	1866	0.0166130760986066	0	0	transposase	integration and excision
184	"temperate
1444 genomes
av. genome size: 79"	1073	858	197	1444	79	1444	0.743074792243767	0.799627213420317	0.183597390493942	endolysin	lysis
184	"virulent
1866 genomes
av. genome size: 81"	962	455	81	1866	81	1866	0.515541264737406	0.472972972972973	0.0841995841995842	endolysin	lysis
185	"temperate
1444 genomes
av. genome size: 79"	901	0	0	1444	79	1444	0.623961218836565	0	0	holin/anti-holin	lysis
185	"virulent
1866 genomes
av. genome size: 81"	1047	0	0	1866	81	1866	0.561093247588424	0	0	holin/anti-holin	lysis
189	"temperate
1444 genomes
av. genome size: 79"	200	1	0	1444	79	1444	0.138504155124654	0.005	0	spanin	lysis
189	"virulent
1866 genomes
av. genome size: 81"	906	5	0	1866	81	1866	0.485530546623794	0.00551876379690949	0	spanin	lysis
286	"temperate
1444 genomes
av. genome size: 79"	180	89	14	1444	79	1444	0.124653739612188	0.494444444444445	0.0777777777777778	glycosyltransferase	moron, auxiliary metabolic gene and host takeover
286	"virulent
1866 genomes
av. genome size: 81"	62	0	0	1866	81	1866	0.0332261521972133	0	0	glycosyltransferase	moron, auxiliary metabolic gene and host takeover
296	"temperate
1444 genomes
av. genome size: 79"	212	0	0	1444	79	1444	0.146814404432133	0	0	membrane protein	moron, auxiliary metabolic gene and host takeover
296	"virulent
1866 genomes
av. genome size: 81"	577	2	2	1866	81	1866	0.309217577706324	0.00346620450606586	0.00346620450606586	membrane protein	moron, auxiliary metabolic gene and host takeover
346	"temperate
1444 genomes
av. genome size: 79"	394	175	27	1444	79	1444	0.272853185595568	0.444162436548223	0.0685279187817259	DNA methyltransferase	other
346	"virulent
1866 genomes
av. genome size: 81"	383	27	1	1866	81	1866	0.205251875669882	0.0704960835509138	0.00261096605744125	DNA methyltransferase	other
438	"temperate
1444 genomes
av. genome size: 79"	32	1	0	1444	79	1444	0.0221606648199446	0.03125	0	peptidase	other
438	"virulent
1866 genomes
av. genome size: 81"	150	23	0	1866	81	1866	0.0803858520900322	0.153333333333333	0	peptidase	other
501	"temperate
1444 genomes
av. genome size: 79"	28	1	0	1444	79	1444	0.0193905817174515	0.0357142857142857	0	baseplate	tail
501	"virulent
1866 genomes
av. genome size: 81"	140	45	0	1866	81	1866	0.07502679528403	0.321428571428571	0	baseplate	tail
506	"temperate
1444 genomes
av. genome size: 79"	125	1	0	1444	79	1444	0.0865650969529086	0.008	0	baseplate wedge	tail
506	"virulent
1866 genomes
av. genome size: 81"	482	63	9	1866	81	1866	0.258306538049303	0.130705394190871	0.0186721991701245	baseplate wedge	tail
509	"temperate
1444 genomes
av. genome size: 79"	863	221	36	1444	79	1444	0.597645429362881	0.256083429895713	0.0417149478563152	major tail	tail
509	"virulent
1866 genomes
av. genome size: 81"	432	140	14	1866	81	1866	0.231511254019293	0.324074074074074	0.0324074074074074	major tail	tail
510	"temperate
1444 genomes
av. genome size: 79"	1044	822	225	1444	79	1444	0.722991689750693	0.787356321839081	0.21551724137931	minor tail	tail
510	"virulent
1866 genomes
av. genome size: 81"	504	234	84	1866	81	1866	0.270096463022508	0.464285714285714	0.166666666666667	minor tail	tail
514	"temperate
1444 genomes
av. genome size: 79"	885	178	0	1444	79	1444	0.612880886426593	0.201129943502825	0	tail assembly	tail
514	"virulent
1866 genomes
av. genome size: 81"	607	10	0	1866	81	1866	0.32529474812433	0.0164744645799012	0	tail assembly	tail
517	"temperate
1444 genomes
av. genome size: 79"	352	178	6	1444	79	1444	0.243767313019391	0.505681818181818	0.0170454545454545	tail fiber	tail
517	"virulent
1866 genomes
av. genome size: 81"	1034	936	44	1866	81	1866	0.554126473740622	0.905222437137331	0.0425531914893617	tail fiber	tail
520	"temperate
1444 genomes
av. genome size: 79"	788	706	1	1444	79	1444	0.545706371191136	0.895939086294416	0.00126903553299492	tail length tape measure	tail
520	"virulent
1866 genomes
av. genome size: 81"	602	311	0	1866	81	1866	0.322615219721329	0.516611295681063	0	tail length tape measure	tail
525	"temperate
1444 genomes
av. genome size: 79"	22	20	15	1444	79	1444	0.0152354570637119	0.909090909090909	0.681818181818182	tail spike	tail
525	"virulent
1866 genomes
av. genome size: 81"	129	111	88	1866	81	1866	0.0691318327974277	0.86046511627907	0.682170542635659	tail spike	tail
539	"temperate
1444 genomes
av. genome size: 79"	439	389	0	1444	79	1444	0.304016620498615	0.886104783599089	0	anti-repressor	transcription regulation
539	"virulent
1866 genomes
av. genome size: 81"	39	34	0	1866	81	1866	0.0209003215434084	0.871794871794872	0	anti-repressor	transcription regulation
550	"temperate
1444 genomes
av. genome size: 79"	370	57	10	1444	79	1444	0.256232686980609	0.154054054054054	0.027027027027027	transcriptional regulator	transcription regulation
550	"virulent
1866 genomes
av. genome size: 81"	553	144	0	1866	81	1866	0.296355841371919	0.260397830018083	0	transcriptional regulator	transcription regulation
551	"temperate
1444 genomes
av. genome size: 79"	815	401	270	1444	79	1444	0.564404432132964	0.492024539877301	0.331288343558282	transcriptional repressor	transcription regulation
551	"virulent
1866 genomes
av. genome size: 81"	37	1	1	1866	81	1866	0.0198285101822079	0.027027027027027	0.027027027027027	transcriptional repressor	transcription regulation
