# Supplementary material for: Ongoing shuffling of protein fragments diversifies core viral functions linked to interactions with bacterial hosts
Source: Nat Commun. 2023 Nov 28;14:7460. doi: 10.1038/s41467-023-43236-9 (PMC10684548; doi:10.1038/s41467-023-43236-9)
Supplement: Supplementary file 8 — Source Data [file 41467_2023_43236_MOESM8_ESM.zip › Source_Data/FigureS19.txt]

lifestylepair	data.type	num.pairs	mosaicism	trait	num.pairs.total	prop.pairs
"at least 
one rHMM 
in the pair
has unknown trait"	"old mosaicism
(pident < 70%)"	200766	mosaicism defined by ECOD or seq.	lifestyle	469722	0.427414513265293
same trait	"old mosaicism
(pident < 70%)"	125931	mosaicism defined by ECOD or seq.	lifestyle	469722	0.268096874321407
different trait	"old mosaicism
(pident < 70%)"	82633	mosaicism defined by ECOD or seq.	lifestyle	469722	0.175918947803169
"at least 
one rHMM 
in the pair 
 is present in
genomes of different traits"	"old mosaicism
(pident < 70%)"	60392	mosaicism defined by ECOD or seq.	lifestyle	469722	0.128569664610131
same trait	"recent mosaicism
(pident >= 70%"	711	mosaicism defined by ECOD or seq.	lifestyle	1037	0.685631629701061
"at least 
one rHMM 
in the pair
has unknown trait"	"recent mosaicism
(pident >= 70%"	254	mosaicism defined by ECOD or seq.	lifestyle	1037	0.244937319189971
"at least 
one rHMM 
in the pair 
 is present in
genomes of different traits"	"recent mosaicism
(pident >= 70%"	41	mosaicism defined by ECOD or seq.	lifestyle	1037	0.0395371263259402
different trait	"recent mosaicism
(pident >= 70%"	31	mosaicism defined by ECOD or seq.	lifestyle	1037	0.029893924783028
"at least 
one rHMM 
in the pair
has unknown trait"	"old mosaicism
(pident < 70%)"	406020	mosaicism defined by ECOD or seq.	family	469722	0.864383614137724
different trait	"old mosaicism
(pident < 70%)"	34244	mosaicism defined by ECOD or seq.	family	469722	0.0729026956369938
"at least 
one rHMM 
in the pair 
 is present in
genomes of different traits"	"old mosaicism
(pident < 70%)"	18978	mosaicism defined by ECOD or seq.	family	469722	0.0404026211248355
same trait	"old mosaicism
(pident < 70%)"	10480	mosaicism defined by ECOD or seq.	family	469722	0.0223110691004466
"at least 
one rHMM 
in the pair
has unknown trait"	"recent mosaicism
(pident >= 70%"	589	mosaicism defined by ECOD or seq.	family	1037	0.567984570877531
same trait	"recent mosaicism
(pident >= 70%"	423	mosaicism defined by ECOD or seq.	family	1037	0.407907425265188
"at least 
one rHMM 
in the pair 
 is present in
genomes of different traits"	"recent mosaicism
(pident >= 70%"	16	mosaicism defined by ECOD or seq.	family	1037	0.0154291224686596
different trait	"recent mosaicism
(pident >= 70%"	9	mosaicism defined by ECOD or seq.	family	1037	0.00867888138862102
"at least 
one rHMM 
in the pair 
 is present in
genomes of different traits"	"old mosaicism
(pident < 70%)"	218170	mosaicism defined by ECOD or seq.	genus	469722	0.464466216187447
different trait	"old mosaicism
(pident < 70%)"	136112	mosaicism defined by ECOD or seq.	genus	469722	0.289771396698473
"at least 
one rHMM 
in the pair
has unknown trait"	"old mosaicism
(pident < 70%)"	113961	mosaicism defined by ECOD or seq.	genus	469722	0.242613716198092
same trait	"old mosaicism
(pident < 70%)"	1479	mosaicism defined by ECOD or seq.	genus	469722	0.00314867091598861
same trait	"recent mosaicism
(pident >= 70%"	441	mosaicism defined by ECOD or seq.	genus	1037	0.42526518804243
different trait	"recent mosaicism
(pident >= 70%"	261	mosaicism defined by ECOD or seq.	genus	1037	0.25168756027001
"at least 
one rHMM 
in the pair 
 is present in
genomes of different traits"	"recent mosaicism
(pident >= 70%"	186	mosaicism defined by ECOD or seq.	genus	1037	0.179363548698168
"at least 
one rHMM 
in the pair
has unknown trait"	"recent mosaicism
(pident >= 70%"	149	mosaicism defined by ECOD or seq.	genus	1037	0.143683702989392
different trait	"old mosaicism
(pident < 70%)"	234019	mosaicism defined by ECOD or seq.	host	469722	0.498207450364258
"at least 
one rHMM 
in the pair 
 is present in
genomes of different traits"	"old mosaicism
(pident < 70%)"	201782	mosaicism defined by ECOD or seq.	host	469722	0.429577494773504
"at least 
one rHMM 
in the pair
has unknown trait"	"old mosaicism
(pident < 70%)"	20803	mosaicism defined by ECOD or seq.	host	469722	0.0442878979481481
same trait	"old mosaicism
(pident < 70%)"	13118	mosaicism defined by ECOD or seq.	host	469722	0.0279271569140896
same trait	"recent mosaicism
(pident >= 70%"	639	mosaicism defined by ECOD or seq.	host	1037	0.616200578592093
"at least 
one rHMM 
in the pair 
 is present in
genomes of different traits"	"recent mosaicism
(pident >= 70%"	171	mosaicism defined by ECOD or seq.	host	1037	0.164898746383799
different trait	"recent mosaicism
(pident >= 70%"	155	mosaicism defined by ECOD or seq.	host	1037	0.14946962391514
"at least 
one rHMM 
in the pair
has unknown trait"	"recent mosaicism
(pident >= 70%"	72	mosaicism defined by ECOD or seq.	host	1037	0.0694310511089682
