# Supplementary material for: Ongoing shuffling of protein fragments diversifies core viral functions linked to interactions with bacterial hosts
Source: Nat Commun. 2023 Nov 28;14:7460. doi: 10.1038/s41467-023-43236-9 (PMC10684548; doi:10.1038/s41467-023-43236-9)
Supplement: Supplementary file 8 — Source Data [file 41467_2023_43236_MOESM8_ESM.zip › Source_Data/FigureS5.txt]

h_name	num_f	num_t	num_prot	all.categories	in.ecod.heatmap
RIFT-related	34	5	353	multiple categories	TRUE
	9	2	7
Double-stranded beta-helix	4	1	160	multiple categories	TRUE
	1	1	2
	7	1	17
	1	1	66
	1	1	1
HTH	171	10	1114	multiple categories	TRUE
	1	1	5
	1	1	34
	1	1	27
	1	1	8
	1	1	52
	10	1	46
	1	1	21
	2	1	22
	1	1	3
	31	1	7
	19	2	26
	1	1	40
	3	1	25
	5	1	16
	4	1	57
	3	1	6
	9	2	53
all-alpha NTP pyrophosphatases	6	4	94	multiple categories	TRUE
	5	1	71
Nucleic acid-binding proteins	20	1	244	multiple categories	TRUE
	2	1	10
	2	1	47
TIM barrels | Hypothetical protein Cthe_0052	12	1	38	multiple categories	TRUE
	2	1	1
	55	4	271
P-loop domains-related	89	1	1134	multiple categories	TRUE
	3	1	16
HAD domain-related	21	4	285	multiple categories	TRUE
	12	1	1
	2	1	2
	6	1	29
Restriction endonuclease-like	19	1	340	multiple categories	TRUE
	6	1	18
	6	1	115
	11	1	78
	1	1	20
	26	1	49
	9	1	86
	7	1	7
	6	1	8
	4	1	54
DNA clamp	6	1	57	DNA, RNA and nucleotide metabolism	TRUE
Lysozyme-like	12	1	126	multiple categories	TRUE
	2	1	9
	1	1	4
	8	1	36
Metallo-dependent phosphatases	6	1	67	multiple categories	TRUE
Ribonuclease H-like	33	1	579	multiple categories	TRUE
	41	1	69
	8	1	279
	3	1	21
	4	1	48
	1	1	62
	2	1	187
	6	1	22
	1	1	15
gpW/gp25-like	2	1	151	tail	TRUE
	1	1	115
	3	1	8
	4	1	2
	1	1	19
	1	1	91
	1	1	7
	6	1	125
	7	1	116
	4	1	40
	5	1	37
	5	1	10
	1	1	9
	1	1	6
	1	1	31
	1	1	95
alpha/beta-Hammerhead/Barrel-sandwich hybrid	5	2	33	multiple categories	TRUE
	1	1	11
	2	1	5
	1	1	26
	1	1	10
	1	1	67
	4	1	6
	1	1	29
	15	2	71
	6	1	495
SH3	8	1	28	multiple categories	TRUE
	2	1	103
	3	1	7
	5	1	8
	2	1	107
	4	1	164
	4	1	103
	2	1	4
	2	1	3
	3	1	1
	3	1	175
	5	1	7
	2	1	7
	2	1	71
	4	1	26
	6	1	77
	3	2	11
	1	1	81
	5	1	1
	1	1	18
	1	1	17
	2	1	60
	2	1	6
	17	1	18
	6	1	19
	1	1	47
Phage tail fiber protein trimerization domain	7	1	55	tail	TRUE
	4	1	49
	2	1	55
	3	1	11
