# Supplementary material for: Ongoing shuffling of protein fragments diversifies core viral functions linked to interactions with bacterial hosts
Source: Nat Commun. 2023 Nov 28;14:7460. doi: 10.1038/s41467-023-43236-9 (PMC10684548; doi:10.1038/s41467-023-43236-9)
Supplement: Supplementary file 8 — Source Data [file 41467_2023_43236_MOESM8_ESM.zip › Source_Data/Figure2_CD.txt]

t_id	pval	odds.ratio	h.index	h_name	t_name	corrected.pval	mosaic	Figure
2004.1.1	4.37145692265869e-21	87.0491803278689	2004.1	P-loop domains-related	P-loop containing nucleoside triphosphate hydrolases	2.74527494742966e-18	Mosaic	Figure_2_C
2484.1.1	2.24218567723184e-10	40.5343511450382	2484.1	Ribonuclease H-like	Ribonuclease H-like	1.40809260530159e-07	Mosaic	Figure_2_C
4970.1.1	7.48047769783901e-09	34.1813602015113	4970.1	fingers domain in bacteriophage RB69-like DNA polymerase I	fingers domain in bacteriophage RB69-like DNA polymerase I	4.6977399942429e-06	Mosaic	Figure_2_C
304.48.1	4.24486187683932e-08	31.0526315789474	304.48	Adenylyl and guanylyl cyclase catalytic domain-like	Adenylyl and guanylyl cyclase catalytic domain-like	2.6657732586551e-05	Mosaic	Figure_2_C
207.2.1	1.00630257441153e-07	29.5	207.2	Pectin lyase-like	Pectin lyase-like	6.31958016730439e-05	Mosaic	Figure_2_C
235.1.1	2.37741600447989e-07	27.9551122194514	235.1	Lysozyme-like	Lysozyme-like	0.000149301725081337	Mosaic	Figure_2_C
2006.1.3	5.5964953913518e-07	26.4179104477612	2006.1	HAD domain-related	Toprim domain	0.000351459910576893	Mosaic	Figure_2_C
102.1.1	1.31241887268032e-06	24.8883374689826	102.1	SAM/DNA-glycosylase	SAM domain-like	0.000824199052043238	Mosaic	Figure_2_C
219.1.1	3.06528482731923e-06	23.3663366336634	219.1	Cysteine proteinases	Cysteine proteinases	0.00192499887155648	Mosaic	Figure_2_C
79.1.1	7.12837521160762e-06	21.8518518518519	79.1	Phage tail fiber protein trimerization domain	Phage tail fiber protein trimerization domain	0.00447661963288959	Mosaic	Figure_2_C
4964.1.1	1.65002093057845e-05	20.3448275862069	4964.1	helical bundle in Bacillus stearothermophilus-like DNA polymerase I	helical bundle in Bacillus stearothermophilus-like DNA polymerase I	0.0103621314440327	Mosaic	Figure_2_C
4.1.1	3.80013151667766e-05	18.8452088452088	4.1	SH3	SH3	0.0238648259247357	Mosaic	Figure_2_C
11.24.1	8.70392948413252e-05	17.3529411764706	11.24	N-terminal Ig-like domain in baseplate protein ORF48	N-terminal Ig-like domain in baseplate protein ORF48	0.0546606771603523	Mosaic	Figure_2_C
2007.5.1	8.70392948413252e-05	17.3529411764706	2007.5	SGNH hydrolase	SGNH hydrolase	0.0546606771603523	Mosaic	Figure_2_C
285.1.1	8.70392948413252e-05	17.3529411764706	285.1	N-acetylmuramoyl-L-alanine amidase-like	N-acetylmuramoyl-L-alanine amidase-like	0.0546606771603523	Mosaic	Figure_2_C
101.15.1	0.000448054626081947	14.390243902439	101.15	LysM domain	LysM domain	0.281378305179463	Mosaic	Figure_2_C
1074.1.1	0.000448054626081947	14.390243902439	1074.1	Alpha helical domain of ribonucleotide reductases	Alpha helical domain of ribonucleotide reductases	0.281378305179463	Mosaic	Figure_2_C
3856.1.1	0.000448054626081947	14.390243902439	3856.1	Putative tailspike protein Orf210 N-terminal domain	Putative tailspike protein Orf210 N-terminal domain	0.281378305179463	Mosaic	Figure_2_C
148.1.3	0.00100542548882444	12.9197080291971	148.1	Histone-related	AAA+ ATPase lid domain	0.631407206981751	Mosaic	Figure_2_C
2.7.1	0.00100542548882444	12.9197080291971	2.7	Tail-associated lysozyme gp5-N	Tail-associated lysozyme gp5-N	0.631407206981751	Mosaic	Figure_2_C
206.1.3	0.00100542548882444	12.9197080291971	206.1	Protein kinase/SAICAR synthase/ATP-grasp	ATP-grasp	0.631407206981751	Mosaic	Figure_2_C
3070.1.1	0.00100542548882444	12.9197080291971	3070.1	N0 domain in phage tail proteins and secretins	N0 domain in phage tail proteins and secretins	0.631407206981751	Mosaic	Figure_2_C
316.1.1	0.00100542548882444	12.9197080291971	316.1	Nucleotidyltransferase	Nucleotidyltransferase	0.631407206981751	Mosaic	Figure_2_C
7569.1.1	0.00100542548882444	12.9197080291971	7569.1	Uracil-DNA glycosylase-like	Uracil-DNA glycosylase-like	0.631407206981751	Mosaic	Figure_2_C
1.1.13	8.08734287459091e-06	12.4230769230769	1.1	RIFT-related	Phage tail proteins	0.00507885132524309	Mosaic	Figure_2_C
2.1.1	1.79646454417334e-05	11.6633663366337	2.1	Nucleic acid-binding proteins	Nucleic acid-binding proteins	0.0112817973374085	Mosaic	Figure_2_C
103.2.1	0.00223651161769816	11.4563106796117	103.2	ATP cone	ATP cone	1.40452929591445	Mosaic	Figure_2_C
242.1.1	0.00223651161769816	11.4563106796117	242.1	Homing endonucleases	Homing endonucleases	1.40452929591445	Mosaic	Figure_2_C
3005.1.1	0.00223651161769816	11.4563106796117	3005.1	B12-dependent (class II) ribonucleotide reductase, insertion domain	B12-dependent (class II) ribonucleotide reductase, insertion domain	1.40452929591445	Mosaic	Figure_2_C
3240.1.1	0.00223651161769816	11.4563106796117	3240.1	Intramolecular chaperone domain in virus tail spike protein	Intramolecular chaperone domain in virus tail spike protein	1.40452929591445	Mosaic	Figure_2_C
4023.1.1	0.00223651161769816	11.4563106796117	4023.1	N-terminal a+b domain in DNA primase core	N-terminal a+b domain in DNA primase core	1.40452929591445	Mosaic	Figure_2_C
2500.1.1	0.00492463140224441	10	2500.1	Ten stranded beta/alpha barrel	Ten stranded beta/alpha barrel	3.09266852060949	Mosaic	Figure_2_C
101.1.8	0.0107135399237856	8.55072463768116	101.1	HTH	DNA breaking-rejoining enzymes	6.72810307213734	Mosaic	Figure_2_C
11.1.1	0.0107135399237856	8.55072463768116	11.1	Immunoglobulin-related	Immunoglobulin/Fibronectin type III/E set domains/PapD-like	6.72810307213734	Mosaic	Figure_2_C
2008.1.1	0.0107135399237856	8.55072463768116	2008.1	Restriction endonuclease-like	Restriction endonuclease-like	6.72810307213734	Mosaic	Figure_2_C
4166.1.1	0.0107135399237856	8.55072463768116	4166.1	Lactophage receptor-binding protein N-terminal domain-like	Lactophage receptor-binding protein N-terminal domain-like	6.72810307213734	Mosaic	Figure_2_C
7516.1.1	0.0107135399237856	8.55072463768116	7516.1	Nucleotide-diphospho-sugar transferases	Nucleotide-diphospho-sugar transferases	6.72810307213734	Mosaic	Figure_2_C
2002.1.1	1.80325756615056e-06	8.50188916876574	2002.1	TIM barrels | Hypothetical protein Cthe_0052	TIM barrels	0.00113244575154255	Mosaic	Figure_2_C
1.1.2	0.0393933593978987	7.10843373493976	1.1	RIFT-related	double psi	24.7390297018804	Mosaic	Figure_2_C
2005.1.1	0.0393933593978987	7.10843373493976	2005.1	HUP domains	HUP domains	24.7390297018804	Mosaic	Figure_2_C
2006.1.4	0.0393933593978987	7.10843373493976	2006.1	HAD domain-related	PIN domain-like	24.7390297018804	Mosaic	Figure_2_C
307.1.1	0.0393933593978987	7.10843373493976	307.1	Hedgehog/DD-peptidase	Hedgehog/DD-peptidase	24.7390297018804	Mosaic	Figure_2_C
378.1.1	0.0393933593978987	7.10843373493976	378.1	His-Me finger endonucleases	His-Me finger endonucleases	24.7390297018804	Mosaic	Figure_2_C
4966.1.1	0.0393933593978987	7.10843373493976	4966.1	inserted helical bundle subdomain in T7 RNA polymerase	inserted helical bundle subdomain in T7 RNA polymerase	24.7390297018804	Mosaic	Figure_2_C
5092.1.1	0.0393933593978987	7.10843373493976	5092.1	Domain in virus attachment proteins	Domain in virus attachment proteins	24.7390297018804	Mosaic	Figure_2_C
520.1.1	0.0393933593978987	7.10843373493976	520.1	gp9 N-terminal domain-related	gp9 N-terminal domain-related	24.7390297018804	Mosaic	Figure_2_C
876.1.1	0.0393933593978987	7.10843373493976	876.1	ParB/Sulfiredoxin	ParB/Sulfiredoxin	24.7390297018804	Mosaic	Figure_2_C
325.1.7	0.00638349567354237	6.44890510948905	325.1	alpha/beta-Hammerhead/Barrel-sandwich hybrid	Single hybrid motif	4.00883528298461	Mosaic	Figure_2_C
2003.1.5	0.0122452430921991	5.71844660194175	2003.1	Rossmann-related	S-adenosyl-L-methionine-dependent methyltransferases	7.69001266190104	Mosaic	Figure_2_C
186.1.1	0.0765414773378229	5.67307692307692	186.1	lambda integrase-N	lambda integrase-N	48.0680477681528	Mosaic	Figure_2_C
2011.1.1	0.0765414773378229	5.67307692307692	2011.1	Zn-dependent exopeptidases	Zn-dependent exopeptidases	48.0680477681528	Mosaic	Figure_2_C
221.4.1	0.0765414773378229	5.67307692307692	221.4	Nudix	Nudix	48.0680477681528	Mosaic	Figure_2_C
225.1.1	0.0765414773378229	5.67307692307692	225.1	ATPase domain of HSP90 chaperone/DNA topoisomerase II/histidine kinase	ATPase domain of HSP90 chaperone/DNA topoisomerase II/histidine kinase	48.0680477681528	Mosaic	Figure_2_C
246.2.1	0.0765414773378229	5.67307692307692	246.2	Metallo-dependent phosphatases	Metallo-dependent phosphatases	48.0680477681528	Mosaic	Figure_2_C
2485.3.1	0.0765414773378229	5.67307692307692	2485.3	Major capsid protein gp5	Major capsid protein gp5	48.0680477681528	Mosaic	Figure_2_C
4016.1.1	0.0765414773378229	5.67307692307692	4016.1	alpha-helical domain in type II DNA topoisomerase	alpha-helical domain in type II DNA topoisomerase	48.0680477681528	Mosaic	Figure_2_C
4969.1.1	0.0765414773378229	5.67307692307692	4969.1	thumb domain in bacteriophage RB69-like DNA polymerase I	thumb domain in bacteriophage RB69-like DNA polymerase I	48.0680477681528	Mosaic	Figure_2_C
702.1.1	0.0765414773378229	5.67307692307692	702.1	beta-hairpin stack	beta-hairpin stack	48.0680477681528	Mosaic	Figure_2_C
7563.1.1	0.0765414773378229	5.67307692307692	7563.1	MCP/YpsA-related	MCP/YpsA-related	48.0680477681528	Mosaic	Figure_2_C
862.1.1	0.0765414773378229	5.67307692307692	862.1	Prim-pol domain	Prim-pol domain	48.0680477681528	Mosaic	Figure_2_C
877.1.1	0.0765414773378229	5.67307692307692	877.1	gp11/gp12 receptor-binding domain	gp11/gp12 receptor-binding domain	48.0680477681528	Mosaic	Figure_2_C
325.1.6	0.0233785717539321	4.99152542372881	325.1	alpha/beta-Hammerhead/Barrel-sandwich hybrid	Duplicated hybrid motif	14.6817430614694	Mosaic	Figure_2_C
2003.1.1	0.00965814945028072	4.78048780487805	2003.1	Rossmann-related	NAD(P)-binding Rossmann-fold domains	6.06531785477629	Mosaic	Figure_2_C
10.12.1	0.21517954205707	4.24460431654676	10.12	Double-stranded beta-helix	Double-stranded beta-helix	135.13275241184	Mosaic	Figure_2_C
109.4.1	0.21517954205707	4.24460431654676	109.4	ARM repeat	ARM repeat	135.13275241184	Mosaic	Figure_2_C
129.1.1	0.21517954205707	4.24460431654676	129.1	6-phosphogluconate dehydrogenase C-terminal domain-like	6-phosphogluconate dehydrogenase C-terminal domain-like	135.13275241184	Mosaic	Figure_2_C
130.1.1	0.21517954205707	4.24460431654676	130.1	LEM/SAP HeH motif	LEM/SAP HeH motif	135.13275241184	Mosaic	Figure_2_C
138.1.1	0.21517954205707	4.24460431654676	138.1	DNA polymerase III clamp loader subunits, C-terminal domain	DNA polymerase III clamp loader subunits, C-terminal domain	135.13275241184	Mosaic	Figure_2_C
2006.1.1	0.21517954205707	4.24460431654676	2006.1	HAD domain-related	HAD-like	135.13275241184	Mosaic	Figure_2_C
213.1.1	0.21517954205707	4.24460431654676	213.1	Acyl-CoA N-acyltransferases (Nat)	Acyl-CoA N-acyltransferases (Nat)	135.13275241184	Mosaic	Figure_2_C
221.1.1	0.21517954205707	4.24460431654676	221.1	Ubiquitin-related	Ubiquitin-like	135.13275241184	Mosaic	Figure_2_C
237.1.1	0.21517954205707	4.24460431654676	237.1	ADP-ribosylation	ADP-ribosylation	135.13275241184	Mosaic	Figure_2_C
2492.1.1	0.21517954205707	4.24460431654676	2492.1	Cytidine deaminase-like	Cytidine deaminase-like	135.13275241184	Mosaic	Figure_2_C
325.1.4	0.21517954205707	4.24460431654676	325.1	alpha/beta-Hammerhead/Barrel-sandwich hybrid	Nicotinate/Quinolinate PRTase N-terminal domain-like	135.13275241184	Mosaic	Figure_2_C
3386.1.1	0.21517954205707	4.24460431654676	3386.1	gp9 C-terminal domain-related	gp9 C-terminal domain-related	135.13275241184	Mosaic	Figure_2_C
3696.1.1	0.21517954205707	4.24460431654676	3696.1	DNA helicase UvsW N-terminal a+b domain-related	DNA helicase UvsW N-terminal a+b domain-related	135.13275241184	Mosaic	Figure_2_C
3761.1.1	0.21517954205707	4.24460431654676	3761.1	Major tropism determinant (Mtd) trimerization domain-related	Major tropism determinant (Mtd) trimerization domain-related	135.13275241184	Mosaic	Figure_2_C
3857.1.1	0.21517954205707	4.24460431654676	3857.1	Head-binding domain of phage P22 tailspike protein	Head-binding domain of phage P22 tailspike protein	135.13275241184	Mosaic	Figure_2_C
4012.1.1	0.21517954205707	4.24460431654676	4012.1	SSHS domain in type II DNA topoisomerase	SSHS domain in type II DNA topoisomerase	135.13275241184	Mosaic	Figure_2_C
591.1.1	0.21517954205707	4.24460431654676	591.1	C-terminal domain of B transposition protein	C-terminal domain of B transposition protein	135.13275241184	Mosaic	Figure_2_C
7565.1.1	0.21517954205707	4.24460431654676	7565.1	Resolvase-like	Resolvase-like	135.13275241184	Mosaic	Figure_2_C
821.1.1	0.21517954205707	4.24460431654676	821.1	GIY-YIG endonuclease	GIY-YIG endonuclease	135.13275241184	Mosaic	Figure_2_C
375.1.1	0.00138271829879697	4.11290322580645	375.1	Rubredoxin-related	Rubredoxin-related	0.868347091644496	Mosaic	Figure_2_C
101.1.2	9.59998226051544e-05	3.76623376623377	101.1	HTH	winged	0.0602878885960369	Mosaic	Figure_2_C
1.1.7	0.0825549351473275	3.54819277108434	1.1	RIFT-related	Alanine racemase-C	51.8444992725217	Mosaic	Figure_2_C
10.1.2	0.0825549351473275	3.54819277108434	10.1	Concanavalin A-like	Galactose-binding domain-like	51.8444992725217	Mosaic	Figure_2_C
1.1.5	0.39642552714186	2.82296650717703	1.1	RIFT-related	FMN-binding split barrel	248.955231045088	Mosaic	Figure_2_C
1.1.9	0.39642552714186	2.82296650717703	1.1	RIFT-related	PUA domain	248.955231045088	Mosaic	Figure_2_C
101.1.14	0.39642552714186	2.82296650717703	101.1	HTH	DNA-binding domain of intron-encoded endonucleases	248.955231045088	Mosaic	Figure_2_C
131.1.1	0.39642552714186	2.82296650717703	131.1	HD-domain/PDEase-like	HD-domain/PDEase-like	248.955231045088	Mosaic	Figure_2_C
131.2.1	0.39642552714186	2.82296650717703	131.2	Poly A polymerase C-terminal region-like	Poly A polymerase C-terminal region-like	248.955231045088	Mosaic	Figure_2_C
142.1.1	0.39642552714186	2.82296650717703	142.1	Sigma2 domain of RNA polymerase sigma factors	Sigma2 domain of RNA polymerase sigma factors	248.955231045088	Mosaic	Figure_2_C
2002.4.1	0.39642552714186	2.82296650717703	2002.4	Nicotinate/Quinolinate PRTase C-terminal domain-like	Nicotinate/Quinolinate PRTase C-terminal domain-like	248.955231045088	Mosaic	Figure_2_C
2003.1.12	0.39642552714186	2.82296650717703	2003.1	Rossmann-related	UDPG/MGDP dehydrogenase C-terminal domain	248.955231045088	Mosaic	Figure_2_C
2003.1.3	0.39642552714186	2.82296650717703	2003.1	Rossmann-related	Nucleotide-binding domain	248.955231045088	Mosaic	Figure_2_C
206.1.1	0.39642552714186	2.82296650717703	206.1	Protein kinase/SAICAR synthase/ATP-grasp	Protein kinase	248.955231045088	Mosaic	Figure_2_C
223.1.1	0.39642552714186	2.82296650717703	223.1	sensor domains	sensor domains	248.955231045088	Mosaic	Figure_2_C
2485.1.1	0.39642552714186	2.82296650717703	2485.1	Thioredoxin-like	Thioredoxin-like	248.955231045088	Mosaic	Figure_2_C
2498.1.1	0.39642552714186	2.82296650717703	2498.1	Metalloproteases (zincins) catalytic domain	Metalloproteases (zincins) catalytic domain	248.955231045088	Mosaic	Figure_2_C
252.2.1	0.39642552714186	2.82296650717703	252.2	GCC-box binding domain-like	GCC-box binding domain-like	248.955231045088	Mosaic	Figure_2_C
297.1.1	0.39642552714186	2.82296650717703	297.1	YrdC/RibB	YrdC/RibB	248.955231045088	Mosaic	Figure_2_C
298.1.1	0.39642552714186	2.82296650717703	298.1	Glyceraldehyde-3-phosphate dehydrogenase-like, C-terminal domain	Glyceraldehyde-3-phosphate dehydrogenase-like, C-terminal domain	248.955231045088	Mosaic	Figure_2_C
3374.1.1	0.39642552714186	2.82296650717703	3374.1	spore cortex-lytic enzyme catalytic domain	spore cortex-lytic enzyme catalytic domain	248.955231045088	Mosaic	Figure_2_C
375.1.9	0.39642552714186	2.82296650717703	375.1	Rubredoxin-related	Zinc-nucleated domain of serine integrase	248.955231045088	Mosaic	Figure_2_C
377.1.1	0.39642552714186	2.82296650717703	377.1	LIM domain-like	LIM domain-like	248.955231045088	Mosaic	Figure_2_C
4.11.1	0.39642552714186	2.82296650717703	4.11	LexA/Signal peptidase	LexA/Signal peptidase	248.955231045088	Mosaic	Figure_2_C
4.26.1	0.39642552714186	2.82296650717703	4.26	Chromatin protein Cren7	Chromatin protein Cren7	248.955231045088	Mosaic	Figure_2_C
4038.1.1	0.39642552714186	2.82296650717703	4038.1	Alpha-helical domain in upper collar protein	Alpha-helical domain in upper collar protein	248.955231045088	Mosaic	Figure_2_C
4187.2.1	0.39642552714186	2.82296650717703	4187.2	DUF2233	DUF2233	248.955231045088	Mosaic	Figure_2_C
4308.1.1	0.39642552714186	2.82296650717703	4308.1	YbiA-like	YbiA-like	248.955231045088	Mosaic	Figure_2_C
5.1.2	0.39642552714186	2.82296650717703	5.1	beta-propeller	5-bladed	248.955231045088	Mosaic	Figure_2_C
507.1.1	0.39642552714186	2.82296650717703	507.1	DnaB helicase N-terminal domain-related	DnaB helicase N-terminal domain-related	248.955231045088	Mosaic	Figure_2_C
6.1.1	0.39642552714186	2.82296650717703	6.1	beta-Trefoil	beta-Trefoil	248.955231045088	Mosaic	Figure_2_C
6062.1.1	0.39642552714186	2.82296650717703	6062.1	Target recognition domain of zoocin A	Target recognition domain of zoocin A	248.955231045088	Mosaic	Figure_2_C
70.4.1	0.39642552714186	2.82296650717703	70.4	Head decoration protein D (gpD, major capsid protein D)	Head decoration protein D (gpD, major capsid protein D)	248.955231045088	Mosaic	Figure_2_C
7523.1.1	0.39642552714186	2.82296650717703	7523.1	Periplasmic binding protein-like II	Periplasmic binding protein-like II	248.955231045088	Mosaic	Figure_2_C
7568.1.1	0.39642552714186	2.82296650717703	7568.1	BRCT domain	BRCT domain	248.955231045088	Mosaic	Figure_2_C
10.1.1	0.369714266603535	2.11870503597122	10.1	Concanavalin A-like	Concanavalin A-like lectins/glucanases	232.18055942702	Mosaic	Figure_2_C
150.1.2	0.369714266603535	2.11870503597122	150.1	Ferritin/Heme oxygenase	Heme oxygenase/Ribonucleotide reductase	232.18055942702	Mosaic	Figure_2_C
2003.1.10	0.369714266603535	2.11870503597122	2003.1	Rossmann-related	PreATP-grasp domain	232.18055942702	Mosaic	Figure_2_C
101.1.9	0.311009582983987	1.76807228915663	101.1	HTH	Putative DNA-binding domain	195.314018113944	Mosaic	Figure_2_C
101.1.1	0.157930673737374	1.66379310344828	101.1	HTH	tri-helical	99.1804631070712	Mosaic	Figure_2_C
101.1.4	0.28897356371813	1.61997226074896	101.1	HTH	tetra-helical, lambda repressor-like	181.475398014986	Mosaic	Figure_2_C
5.1.3	0.470113240454728	1.41105769230769	5.1	beta-propeller	6-bladed	295.231115005569	Mosaic	Figure_2_C
2002.3.1	0.59918919326315	1.40909090909091	2002.3	Glycoside hydrolase/deacetylase	Glycoside hydrolase/deacetylase	376.290813369258	Mosaic	Figure_2_C
2499.2.1	0.59918919326315	1.40909090909091	2499.2	Domain III of tail sheath protein Gp18	Domain III of tail sheath protein Gp18	376.290813369258	Mosaic	Figure_2_C
283.2.1	0.59918919326315	1.40909090909091	283.2	gpW/gp25-like	gpW/gp25-like	376.290813369258	Mosaic	Figure_2_C
4958.1.1	0.59918919326315	1.40909090909091	4958.1	second helical domain in RNA-polymerase beta-prime subunit	second helical domain in RNA-polymerase beta-prime subunit	376.290813369258	Mosaic	Figure_2_C
1.1.11	0.715882135239717	1.40811455847255	1.1	RIFT-related	Type II restriction endonuclease effector domain	449.573980930542	Mosaic	Figure_2_C
10.19.1	0.715882135239717	1.40811455847255	10.19	Domain I of tail sheath protein Gp18	Domain I of tail sheath protein Gp18	449.573980930542	Mosaic	Figure_2_C
10.2.1	0.715882135239717	1.40811455847255	10.2	Nucleoplasmin-like/VP (viral coat and capsid proteins)	Nucleoplasmin-like/VP (viral coat and capsid proteins)	449.573980930542	Mosaic	Figure_2_C
10.29.1	0.715882135239717	1.40811455847255	10.29	Jelly-roll domain in distal tail protein (Dit)-like proteins	Jelly-roll domain in distal tail protein (Dit)-like proteins	449.573980930542	Mosaic	Figure_2_C
10.3.1	0.715882135239717	1.40811455847255	10.3	TNF-like	TNF-like	449.573980930542	Mosaic	Figure_2_C
103.14.1	0.715882135239717	1.40811455847255	103.14	DnaT DNA-binding domain	DnaT DNA-binding domain	449.573980930542	Mosaic	Figure_2_C
109.3.1	0.715882135239717	1.40811455847255	109.3	Ankyrin repeat	Ankyrin repeat	449.573980930542	Mosaic	Figure_2_C
148.1.2	0.715882135239717	1.40811455847255	148.1	Histone-related	double Clp-N	449.573980930542	Mosaic	Figure_2_C
2.2.1	0.715882135239717	1.40811455847255	2.2	Bacterial enterotoxins	Bacterial enterotoxins	449.573980930542	Mosaic	Figure_2_C
2003.1.4	0.715882135239717	1.40811455847255	2003.1	Rossmann-related	DHS-like NAD/FAD-binding domain	449.573980930542	Mosaic	Figure_2_C
2007.1.3	0.715882135239717	1.40811455847255	2007.1	Class I glutamine amidotransferase-like	CheY-like	449.573980930542	Mosaic	Figure_2_C
209.1.2	0.715882135239717	1.40811455847255	209.1	C-type lectin-like	Sulfatase-modifying factor-like	449.573980930542	Mosaic	Figure_2_C
210.1.3	0.715882135239717	1.40811455847255	210.1	Ntn	Class II glutamine amidotransferases	449.573980930542	Mosaic	Figure_2_C
227.1.1	0.715882135239717	1.40811455847255	227.1	DNA clamp	DNA clamp	449.573980930542	Mosaic	Figure_2_C
230.5.1	0.715882135239717	1.40811455847255	230.5	Band 7/SPFH domain	Band 7/SPFH domain	449.573980930542	Mosaic	Figure_2_C
241.5.1	0.715882135239717	1.40811455847255	241.5	DNA-binding C-terminal domain of the transcription factor MotA	DNA-binding C-terminal domain of the transcription factor MotA	449.573980930542	Mosaic	Figure_2_C
246.1.1	0.715882135239717	1.40811455847255	246.1	Carbon-nitrogen hydrolase	Carbon-nitrogen hydrolase	449.573980930542	Mosaic	Figure_2_C
246.3.1	0.715882135239717	1.40811455847255	246.3	DNase I-like	DNase I-like	449.573980930542	Mosaic	Figure_2_C
247.1.1	0.715882135239717	1.40811455847255	247.1	Metallo-hydrolase/oxidoreductase	Metallo-hydrolase/oxidoreductase	449.573980930542	Mosaic	Figure_2_C
2486.1.1	0.715882135239717	1.40811455847255	2486.1	ClpP/crotonase	ClpP/crotonase	449.573980930542	Mosaic	Figure_2_C
2501.1.1	0.715882135239717	1.40811455847255	2501.1	Peptidyl-tRNA hydrolase II	Peptidyl-tRNA hydrolase II	449.573980930542	Mosaic	Figure_2_C
275.1.1	0.715882135239717	1.40811455847255	275.1	MoeA-I/Ornithine decarboxylase-C/Reverse ferredoxin-like domain in RNA-polymerase	MoeA-I/Ornithine decarboxylase-C/Reverse ferredoxin-like domain in RNA-polymerase	449.573980930542	Mosaic	Figure_2_C
3019.1.1	0.715882135239717	1.40811455847255	3019.1	gp11/flagellar cap protein FliD insertion domain	gp11/flagellar cap protein FliD insertion domain	449.573980930542	Mosaic	Figure_2_C
304.17.1	0.715882135239717	1.40811455847255	304.17	N-utilization substance G protein NusG, N-terminal domain	N-utilization substance G protein NusG, N-terminal domain	449.573980930542	Mosaic	Figure_2_C
314.1.1	0.715882135239717	1.40811455847255	314.1	Class II aaRS and biotin synthetases	Class II aaRS and biotin synthetases	449.573980930542	Mosaic	Figure_2_C
3208.1.1	0.715882135239717	1.40811455847255	3208.1	RNA polymerase-associated protein Gp33	RNA polymerase-associated protein Gp33	449.573980930542	Mosaic	Figure_2_C
328.8.1	0.715882135239717	1.40811455847255	328.8	Schlafen 8	Schlafen 8	449.573980930542	Mosaic	Figure_2_C
3367.1.1	0.715882135239717	1.40811455847255	3367.1	C-terminal domain in bacteriophage C1 tail knob protein, gp12	C-terminal domain in bacteriophage C1 tail knob protein, gp12	449.573980930542	Mosaic	Figure_2_C
3380.1.1	0.715882135239717	1.40811455847255	3380.1	Dimerization domain of Lsr2	Dimerization domain of Lsr2	449.573980930542	Mosaic	Figure_2_C
3435.1.1	0.715882135239717	1.40811455847255	3435.1	Recombination-associated protein rdgC	Recombination-associated protein rdgC	449.573980930542	Mosaic	Figure_2_C
3504.2.1	0.715882135239717	1.40811455847255	3504.2	N-terminal domain of MutM-like DNA repair proteins	N-terminal domain of MutM-like DNA repair proteins	449.573980930542	Mosaic	Figure_2_C
3555.1.1	0.715882135239717	1.40811455847255	3555.1	Major capsid protein GP7	Major capsid protein GP7	449.573980930542	Mosaic	Figure_2_C
3614.1.1	0.715882135239717	1.40811455847255	3614.1	T4 RNA ligase	T4 RNA ligase (Rnl1) C-terminal domain	449.573980930542	Mosaic	Figure_2_C
377.2.1	0.715882135239717	1.40811455847255	377.2	C-terminal, Zn-finger domain of MutM-like DNA repair proteins	C-terminal, Zn-finger domain of MutM-like DNA repair proteins	449.573980930542	Mosaic	Figure_2_C
377.7.1	0.715882135239717	1.40811455847255	377.7	82 prophage-derived uncharacterized protein ybcO	82 prophage-derived uncharacterized protein ybcO	449.573980930542	Mosaic	Figure_2_C
386.1.1	0.715882135239717	1.40811455847255	386.1	beta-beta-alpha zinc fingers	beta-beta-alpha zinc fingers	449.573980930542	Mosaic	Figure_2_C
3933.1.1	0.715882135239717	1.40811455847255	3933.1	Uncharacterized protein YPO2434	Uncharacterized protein YPO2434	449.573980930542	Mosaic	Figure_2_C
4056.1.1	0.715882135239717	1.40811455847255	4056.1	Barrel domain in upper collar protein	Barrel domain in upper collar protein	449.573980930542	Mosaic	Figure_2_C
4076.1.1	0.715882135239717	1.40811455847255	4076.1	L9 N-domain-like	L9 N-domain-like	449.573980930542	Mosaic	Figure_2_C
4076.3.1	0.715882135239717	1.40811455847255	4076.3	GINS/PriA/YqbF domain	GINS/PriA/YqbF domain	449.573980930542	Mosaic	Figure_2_C
4091.1.1	0.715882135239717	1.40811455847255	4091.1	L,D-transpeptidase catalytic domain-like	L,D-transpeptidase catalytic domain-like	449.573980930542	Mosaic	Figure_2_C
4210.1.1	0.715882135239717	1.40811455847255	4210.1	WGR domain	WGR domain	449.573980930542	Mosaic	Figure_2_C
4246.1.1	0.715882135239717	1.40811455847255	4246.1	N-terminal domain in RNA-polymerase beta-prime subunit	N-terminal domain in RNA-polymerase beta-prime subunit	449.573980930542	Mosaic	Figure_2_C
4275.1.1	0.715882135239717	1.40811455847255	4275.1	Hypothetical protein YqbG-like	Hypothetical protein YqbG-like	449.573980930542	Mosaic	Figure_2_C
4333.1.1	0.715882135239717	1.40811455847255	4333.1	DNA methylase specificity domain	DNA methylase specificity domain	449.573980930542	Mosaic	Figure_2_C
4954.1.1	0.715882135239717	1.40811455847255	4954.1	central helical domain in RNA-polymerase beta-prime subunit	central helical domain in RNA-polymerase beta-prime subunit	449.573980930542	Mosaic	Figure_2_C
4959.1.1	0.715882135239717	1.40811455847255	4959.1	first helical domain in RNA-polymerase beta-prime subunit	first helical domain in RNA-polymerase beta-prime subunit	449.573980930542	Mosaic	Figure_2_C
502.1.1	0.715882135239717	1.40811455847255	502.1	Anti-LPS factor/recA domain	Anti-LPS factor/recA domain	449.573980930542	Mosaic	Figure_2_C
5084.1.1	0.715882135239717	1.40811455847255	5084.1	OMPA-like	OMPA-like	449.573980930542	Mosaic	Figure_2_C
604.4.1	0.715882135239717	1.40811455847255	604.4	Alpha-hemoglobin stabilizing protein AHSP	Alpha-hemoglobin stabilizing protein AHSP	449.573980930542	Mosaic	Figure_2_C
6068.1.1	0.715882135239717	1.40811455847255	6068.1	T4 Bacteriophage Helicase Uvsw.1	T4 Bacteriophage Helicase Uvsw.1	449.573980930542	Mosaic	Figure_2_C
64.3.1	0.715882135239717	1.40811455847255	64.3	Carbohydrate binding domain	Carbohydrate binding domain	449.573980930542	Mosaic	Figure_2_C
70.2.1	0.715882135239717	1.40811455847255	70.2	dUTPase-like	dUTPase-like	449.573980930542	Mosaic	Figure_2_C
825.1.1	0.715882135239717	1.40811455847255	825.1	Aerolysin family of pore-forming toxins	Aerolysin family of pore-forming toxins	449.573980930542	Mosaic	Figure_2_C
829.1.1	0.715882135239717	1.40811455847255	829.1	NinB	NinB	449.573980930542	Mosaic	Figure_2_C
842.1.1	0.715882135239717	1.40811455847255	842.1	Thymidylate synthase-complementing protein Thy1	Thymidylate synthase-complementing protein Thy1	449.573980930542	Mosaic	Figure_2_C
2003.1.2	0.798242685373784	0.937799043062201	2003.1	Rossmann-related	FAD/NAD(P)-binding domain	501.296406414736	Mosaic	Figure_2_C
375.2.1	0.798242685373784	0.937799043062201	375.2	YfgJ-like	YfgJ-like	501.296406414736	Mosaic	Figure_2_C
2007.15.1	0.696535857307925	0.843165467625899	2007.15	N-deoxyribosyltransferase	N-deoxyribosyltransferase	437.424518389377	Mosaic	Figure_2_C
101.31.1	0.751220878577045	0.702863961813843	101.31	Bacteriophage Sf6 terminase small subunit	Bacteriophage Sf6 terminase small subunit	471.766711746385	Mosaic	Figure_2_C
102.2.1	0.751220878577045	0.702863961813843	102.2	H2TH	H2TH	471.766711746385	Mosaic	Figure_2_C
2006.1.2	0.751220878577045	0.702863961813843	2006.1	HAD domain-related	DHH phosphoesterases	471.766711746385	Mosaic	Figure_2_C
5104.1.1	0.751220878577045	0.702863961813843	5104.1	C-terminal domain in DHH phosphoesterases	C-terminal domain in DHH phosphoesterases	471.766711746385	Mosaic	Figure_2_C
159.1.3	0.655347967012599	0.702153110047847	159.1	all-alpha NTP pyrophosphatases	putative NTP pyrophosphohydrolase Exig_1061	411.558523283912	Mosaic	Figure_2_C
159.1.1	0.439408352212495	0.560765550239234	159.1	all-alpha NTP pyrophosphatases	Hypothetical protein AF_0060	275.948445189447	Mosaic	Figure_2_C
101.1.3	0.451709776347056	0.467780429594272	101.1	HTH	tetra-helical, LuxR-like	283.673739545951	Mosaic	Figure_2_C
159.1.2	0.235148185992454	0.39917976760082	159.1	all-alpha NTP pyrophosphatases	MazG-related	147.673060803261	Mosaic	Figure_2_C
1.1.1	0.00337837837837902		1.1	RIFT-related	acid protease	2.12162162162203	Mosaic	Figure_2_C
1.1.3	0.00168918918918951		1.1	RIFT-related	AbrB	1.06081081081101	Mosaic	Figure_2_C
10.37.1	0.00337837837837902		10.37	TerD	TerD	2.12162162162203	Mosaic	Figure_2_C
10.39.1	0.00337837837837902		10.39	Soluble domain of MmpS4	Soluble domain of MmpS4	2.12162162162203	Mosaic	Figure_2_C
10.43.1	1		10.43	Major structural protein 1 jelly-roll domain	Major structural protein 1 jelly-roll domain	628	Mosaic	Figure_2_C
1001.1.1	1		1001.1	Formate dehydrogenase/DMSO reductase, domain 1	Formate dehydrogenase/DMSO reductase, domain 1	628	Mosaic	Figure_2_C
101.1.11	0.00168918918918951		101.1	HTH	Ribbon-helix-helix	1.06081081081101	Mosaic	Figure_2_C
101.1.12	0.00337837837837902		101.1	HTH	HTH motif inserted in other structures	2.12162162162203	Mosaic	Figure_2_C
101.1.18	1		101.1	HTH	HTH domain in DNA polymerase accessory protein 62	628	Mosaic	Figure_2_C
101.1.19	0.00337837837837902		101.1	HTH	Bacteriophage lambda ea8.5-related	2.12162162162203	Mosaic	Figure_2_C
101.1.5	0.00337837837837902		101.1	HTH	Anti-sigma factor AsiA	2.12162162162203	Mosaic	Figure_2_C
101.1.6	0.00168918918918951		101.1	HTH	TrpR	1.06081081081101	Mosaic	Figure_2_C
101.13.1	0.00337837837837902		101.13	B-form DNA mimic Ocr	B-form DNA mimic Ocr	2.12162162162203	Mosaic	Figure_2_C
101.17.1	0.00337837837837902		101.17	IHF-like DNA-binding proteins	IHF-like DNA-binding proteins	2.12162162162203	Mosaic	Figure_2_C
101.29.1	0.00168918918918951		101.29	helical bundles in heme iron utilization protein-like	helical bundles in heme iron utilization protein-like	1.06081081081101	Mosaic	Figure_2_C
101.30.1	0.00168918918918951		101.3	Rv2175c	Rv2175c	1.06081081081101	Mosaic	Figure_2_C
101.32.1	0.00337837837837902		101.32	bacterioferritin-associated ferredoxin	bacterioferritin-associated ferredoxin	2.12162162162203	Mosaic	Figure_2_C
101.35.1	0.00337837837837902		101.35	DNA repair regulatory protein RecX	DNA repair regulatory protein RecX	2.12162162162203	Mosaic	Figure_2_C
102.1.2	0.00337837837837902		102.1	SAM/DNA-glycosylase	DNA-glycosylase	2.12162162162203	Mosaic	Figure_2_C
102.1.3	1		102.1	SAM/DNA-glycosylase	PAP/OAS1 substrate-binding domain	628	Mosaic	Figure_2_C
102.4.1	0.00337837837837902		102.4	YozE-like	YozE-like	2.12162162162203	Mosaic	Figure_2_C
103.1.1	0.00337837837837902		103.1	RuvA-C, UBA, CRAL/TRIO-N, HBS1	RuvA-C, UBA, CRAL/TRIO-N, HBS1	2.12162162162203	Mosaic	Figure_2_C
103.6.1	0.00337837837837902		103.6	FGAM synthase PurL, linker domain	FGAM synthase PurL, linker domain	2.12162162162203	Mosaic	Figure_2_C
106.1.1	0.00337837837837902		106.1	Globin-like	Globin-like	2.12162162162203	Mosaic	Figure_2_C
1075.3.1	0.00337837837837902		1075.3	Type I ABC importer transmembrane domain fold	Type I ABC importer transmembrane domain fold	2.12162162162203	Mosaic	Figure_2_C
1075.4.1	1		1075.4	Type I ABC exporter transmembrane domain fold	Type I ABC exporter transmembrane domain fold	628	Mosaic	Figure_2_C
109.16.1	0.00337837837837902		109.16	TROVE domain-like	TROVE domain-like	2.12162162162203	Mosaic	Figure_2_C
109.2.1	0.00337837837837902		109.2	alpha/alpha toroid	alpha/alpha toroid	2.12162162162203	Mosaic	Figure_2_C
11.1.3	0.00337837837837902		11.1	Immunoglobulin-related	Cu,Zn superoxide dismutase-like	2.12162162162203	Mosaic	Figure_2_C
11.1.4	0.00337837837837902		11.1	Immunoglobulin-related	Prealbumin-like	2.12162162162203	Mosaic	Figure_2_C
11.1.5	0.00337837837837902		11.1	Immunoglobulin-related	Common fold of diphtheria toxin/transcription factors/cytochrome f	2.12162162162203	Mosaic	Figure_2_C
11.13.1	0.00337837837837902		11.13	Leukocidin-like	Leukocidin-like	2.12162162162203	Mosaic	Figure_2_C
11.21.1	1		11.21	Ig-like domain in tailspike protein	Ig-like domain in tailspike protein	628	Mosaic	Figure_2_C
11.27.1	1		11.27	C-terminal Ig-like domain in baseplate protein ORF48	C-terminal Ig-like domain in baseplate protein ORF48	628	Mosaic	Figure_2_C
11.4.1	0.00337837837837902		11.4	Antigen MPT63/MPB63 (immunoprotective extracellular protein)	Antigen MPT63/MPB63 (immunoprotective extracellular protein)	2.12162162162203	Mosaic	Figure_2_C
12.1.1	0.00337837837837902		12.1	Glycosyl hydrolase domain	Glycosyl hydrolase domain	2.12162162162203	Mosaic	Figure_2_C
132.1.1	0.00337837837837902		132.1	Acyl-carrier protein (ACP)	Acyl-carrier protein (ACP)	2.12162162162203	Mosaic	Figure_2_C
132.3.1	0.00337837837837902		132.3	Hypothetical protein YjbJ	Hypothetical protein YjbJ	2.12162162162203	Mosaic	Figure_2_C
149.1.1	0.00337837837837902		149.1	Cytochrome P450	Cytochrome P450	2.12162162162203	Mosaic	Figure_2_C
150.1.1	0.00168918918918951		150.1	Ferritin/Heme oxygenase	Ferritin	1.06081081081101	Mosaic	Figure_2_C
150.2.1	0.00337837837837902		150.2	Cobalamin adenosyltransferase	Cobalamin adenosyltransferase	2.12162162162203	Mosaic	Figure_2_C
150.5.1	0.00337837837837902		150.5	ESAT-6 like	ESAT-6 like	2.12162162162203	Mosaic	Figure_2_C
150.7.1	0.00337837837837902		150.7	PE	PE	2.12162162162203	Mosaic	Figure_2_C
150.8.1	0.00168918918918951		150.8	PPE	PPE	1.06081081081101	Mosaic	Figure_2_C
159.1.4	0.00168918918918951		159.1	all-alpha NTP pyrophosphatases	Type II deoxyuridine triphosphatase-related	1.06081081081101	Mosaic	Figure_2_C
164.1.1	0.00337837837837902		164.1	Chorismate mutase II	Chorismate mutase II	2.12162162162203	Mosaic	Figure_2_C
181.1.1	1		181.1	Domain of the SRP/SRP receptor G-proteins	Domain of the SRP/SRP receptor G-proteins	628	Mosaic	Figure_2_C
184.1.1	0.00337837837837902		184.1	Nucleoside phosphorylase/phosphoribosyltransferase-N	Nucleoside phosphorylase/phosphoribosyltransferase-N	2.12162162162203	Mosaic	Figure_2_C
185.3.1	0.00337837837837902		185.3	Rap1a	Rap1a	2.12162162162203	Mosaic	Figure_2_C
187.1.1	0.00337837837837902		187.1	alpha-helical ferredoxin	alpha-helical ferredoxin	2.12162162162203	Mosaic	Figure_2_C
192.28.1	0.00168918918918951		192.28	IDEAL domain	IDEAL domain	1.06081081081101	Mosaic	Figure_2_C
2.12.1	0.00337837837837902		2.12	BC4932-like	BC4932-like	2.12162162162203	Mosaic	Figure_2_C
2.14.1	0.00337837837837902		2.14	HupF/HypC-like	HupF/HypC-like	2.12162162162203	Mosaic	Figure_2_C
2.20.1	0.00337837837837902		2.2	NlpE C-terminal domain	NlpE C-terminal domain	2.12162162162203	Mosaic	Figure_2_C
2.21.1	0.00337837837837902		2.21	Small protein B (SmpB)	Small protein B (SmpB)	2.12162162162203	Mosaic	Figure_2_C
2.6.1	0.00337837837837902		2.6	Staphylococcal nuclease	Staphylococcal nuclease	2.12162162162203	Mosaic	Figure_2_C
2.8.1	1		2.8	mu transposases-C	mu transposases-C	628	Mosaic	Figure_2_C
2.9.1	0.00337837837837902		2.9	RNB domain-like	RNB domain-like	2.12162162162203	Mosaic	Figure_2_C
2002.1.2	0.00337837837837902		2002.1	TIM barrels | Hypothetical protein Cthe_0052	Hypothetical protein Cthe_0052	2.12162162162203	Mosaic	Figure_2_C
2002.5.1	0.00337837837837902		2002.5	EAL domain	EAL domain	2.12162162162203	Mosaic	Figure_2_C
2003.1.6	0.00337837837837902		2003.1	Rossmann-related	Tubulin nucleotide-binding domain-like	2.12162162162203	Mosaic	Figure_2_C
2003.1.7	1		2003.1	Rossmann-related	NagB/RpiA/CoA transferase-like	628	Mosaic	Figure_2_C
2003.1.8	1		2003.1	Rossmann-related	MurCD/PglD N-terminal domain-like	628	Mosaic	Figure_2_C
2003.1.9	0.00337837837837902		2003.1	Rossmann-related	Activating enzymes of the ubiquitin-like proteins	2.12162162162203	Mosaic	Figure_2_C
2003.2.1	1		2003.2	Formate dehydrogenase/DMSO reductase, domains 2 and 3	Formate dehydrogenase/DMSO reductase, domains 2 and 3	628	Mosaic	Figure_2_C
2003.6.1	0.00337837837837902		2003.6	Ribokinase-like	Ribokinase-like	2.12162162162203	Mosaic	Figure_2_C
2006.1.5	0.00337837837837902		2006.1	HAD domain-related	Arginase/deacetylase	2.12162162162203	Mosaic	Figure_2_C
2006.1.6	0.00168918918918951		2006.1	HAD domain-related	vWA-like	1.06081081081101	Mosaic	Figure_2_C
2007.1.1	0.00337837837837902		2007.1	Class I glutamine amidotransferase-like	Class I glutamine amidotransferase-like	2.12162162162203	Mosaic	Figure_2_C
2007.1.16	0.00337837837837902		2007.1	Class I glutamine amidotransferase-like	Iron-sulphur enzyme Dph2	2.12162162162203	Mosaic	Figure_2_C
2007.1.19	0.00337837837837902		2007.1	Class I glutamine amidotransferase-like	FabD/lysophospholipase-like	2.12162162162203	Mosaic	Figure_2_C
2007.1.2	0.00337837837837902		2007.1	Class I glutamine amidotransferase-like	Periplasmic binding protein-like I	2.12162162162203	Mosaic	Figure_2_C
2007.1.4	0.00337837837837902		2007.1	Class I glutamine amidotransferase-like	Phosphofructokinase N-terminal domain	2.12162162162203	Mosaic	Figure_2_C
2007.1.6	1		2007.1	Class I glutamine amidotransferase-like	Aminoacid dehydrogenase-like, N-terminal domain	628	Mosaic	Figure_2_C
2007.1.9	0.00337837837837902		2007.1	Class I glutamine amidotransferase-like	N5-CAIR mutase (phosphoribosylaminoimidazole carboxylase, PurE)	2.12162162162203	Mosaic	Figure_2_C
2007.10.1	0.00168918918918951		2007.1	Hypothetical protein MTH538	Hypothetical protein MTH538	1.06081081081101	Mosaic	Figure_2_C
2007.19.1	0.00337837837837902		2007.19	Glycerate kinase I (Pfam 02595) domain I	Glycerate kinase I (Pfam 02595) domain I	2.12162162162203	Mosaic	Figure_2_C
2007.2.1	0.00337837837837902		2007.2	Flavoproteins/Phosphotyrosine protein phosphatases-like	Flavoproteins	2.12162162162203	Mosaic	Figure_2_C
2007.2.2	0.00337837837837902		2007.2	Flavoproteins/Phosphotyrosine protein phosphatases-like	Phosphotyrosine protein phosphatases I-like	2.12162162162203	Mosaic	Figure_2_C
2007.2.3	0.00337837837837902		2007.2	Flavoproteins/Phosphotyrosine protein phosphatases-like	(Phosphotyrosine protein) phosphatases II	2.12162162162203	Mosaic	Figure_2_C
2007.6.1	0.00337837837837902		2007.6	Ribosomal protein S2/SIS domain	Ribosomal protein S2/SIS domain	2.12162162162203	Mosaic	Figure_2_C
2007.9.1	0.00168918918918951		2007.9	Toll/Interleukin receptor TIR domain	Toll/Interleukin receptor TIR domain	1.06081081081101	Mosaic	Figure_2_C
205.1.1	0.00168918918918951		205.1	4Fe-4S ferredoxin	4Fe-4S ferredoxin	1.06081081081101	Mosaic	Figure_2_C
206.1.2	0.00337837837837902		206.1	Protein kinase/SAICAR synthase/ATP-grasp	SAICAR synthase	2.12162162162203	Mosaic	Figure_2_C
207.1.1	0.00337837837837902		207.1	Leucine-rich repeats	Leucine-rich repeats	2.12162162162203	Mosaic	Figure_2_C
207.14.1	0.00337837837837902		207.14	Bactofilin A	Bactofilin A	2.12162162162203	Mosaic	Figure_2_C
207.8.1	0.00337837837837902		207.8	Stabilizer of iron transporter sufD	Stabilizer of iron transporter sufD	2.12162162162203	Mosaic	Figure_2_C
207.9.1	0.00337837837837902		207.9	Pentapeptide repeats	Pentapeptide repeats	2.12162162162203	Mosaic	Figure_2_C
208.1.1	0.00337837837837902		208.1	Trimeric LpxA-like enzymes	Trimeric LpxA-like enzymes	2.12162162162203	Mosaic	Figure_2_C
208.2.1	1		208.2	Adhesin YadA, collagen-binding domain	Adhesin YadA, collagen-binding domain	628	Mosaic	Figure_2_C
209.1.1	0.00337837837837902		209.1	C-type lectin-like	C-type lectin-like	2.12162162162203	Mosaic	Figure_2_C
210.1.1	0.00337837837837902		210.1	Ntn	Proteasome subunits	2.12162162162203	Mosaic	Figure_2_C
210.2.1	0.00337837837837902		210.2	Protein serine/threonine phosphatase 2C, catalytic domain	Protein serine/threonine phosphatase 2C, catalytic domain	2.12162162162203	Mosaic	Figure_2_C
211.1.1	0.00337837837837902		211.1	Glyoxalase/Bleomycin resistance protein/Dihydroxybiphenyl dioxygenase	Glyoxalase/Bleomycin resistance protein/Dihydroxybiphenyl dioxygenase	2.12162162162203	Mosaic	Figure_2_C
212.1.1	1		212.1	Ribosomal protein S5 domain 2-like	Ribosomal protein S5 domain 2-like	628	Mosaic	Figure_2_C
217.2.1	0.00337837837837902		217.2	CorC/HlyC domain-like	CorC/HlyC domain-like	2.12162162162203	Mosaic	Figure_2_C
218.1.1	1		218.1	Enolase N-terminal domain-like	Enolase N-terminal domain-like	628	Mosaic	Figure_2_C
220.1.1	0.00337837837837902		220.1	PH domain-like	PH domain-like	2.12162162162203	Mosaic	Figure_2_C
221.1.2	1		221.1	Ubiquitin-related	Alpha-L RNA-binding motif	628	Mosaic	Figure_2_C
221.1.5	0.00337837837837902		221.1	Ubiquitin-related	Chemotaxis inhibitory protein CHIPS	2.12162162162203	Mosaic	Figure_2_C
221.11.1	0.00337837837837902		221.11	beta-grasp fold domain in probable beta-lactamase	beta-grasp fold domain in probable beta-lactamase	2.12162162162203	Mosaic	Figure_2_C
221.2.1	0.00337837837837902		221.2	IF3-N	IF3-N	2.12162162162203	Mosaic	Figure_2_C
222.1.1	0.00337837837837902		222.1	Thioesterase/thiol ester dehydrase-isomerase	Thioesterase/thiol ester dehydrase-isomerase	2.12162162162203	Mosaic	Figure_2_C
223.3.1	0.00168918918918951		223.3	a+b domain in beta-lactamase/transpeptidase-like proteins	a+b domain in beta-lactamase/transpeptidase-like proteins	1.06081081081101	Mosaic	Figure_2_C
225.2.1	1		225.2	Uncharacterized protein DIP2311 middle domain	Uncharacterized protein DIP2311 middle domain	628	Mosaic	Figure_2_C
230.1.1	0.00168918918918951		230.1	Tetrahydrobiopterin biosynthesis enzymes-like	Tetrahydrobiopterin biosynthesis enzymes-like	1.06081081081101	Mosaic	Figure_2_C
230.3.1	0.00337837837837902		230.3	Elongation factor Ts (EF-Ts), dimerisation domain	Elongation factor Ts (EF-Ts), dimerisation domain	2.12162162162203	Mosaic	Figure_2_C
232.1.1	0.00337837837837902		232.1	Pentein	Pentein	2.12162162162203	Mosaic	Figure_2_C
236.1.1	1		236.1	GroES-related	Alcohol dehydrogenase-like, N-terminal domain	628	Mosaic	Figure_2_C
236.1.2	0.00337837837837902		236.1	GroES-related	GroES	2.12162162162203	Mosaic	Figure_2_C
239.1.1	0.00337837837837902		239.1	Ribosomal protein L25-like	Ribosomal protein L25-like	2.12162162162203	Mosaic	Figure_2_C
241.13.1	1		241.13	N-terminal domain of secreted effector protein sifA	N-terminal domain of secreted effector protein sifA	628	Mosaic	Figure_2_C
243.1.1	0.00337837837837902		243.1	NTF2-like	NTF2-like	2.12162162162203	Mosaic	Figure_2_C
243.15.1	0.00337837837837902		243.15	Thermus phage P23-45 gp39	Thermus phage P23-45 gp39	2.12162162162203	Mosaic	Figure_2_C
243.8.1	0.00337837837837902		243.8	Uracil-DNA glycosylase inhibitor protein	Uracil-DNA glycosylase inhibitor protein	2.12162162162203	Mosaic	Figure_2_C
244.1.1	1		244.1	FAD-linked reductases-C	FAD-linked reductases-C	628	Mosaic	Figure_2_C
244.3.1	0.00337837837837902		244.3	SufE/NifU	SufE/NifU	2.12162162162203	Mosaic	Figure_2_C
245.2.1	0.00337837837837902		245.2	YbaB	YbaB	2.12162162162203	Mosaic	Figure_2_C
2487.1.1	1		2487.1	The swivelling beta/beta/alpha domain	The swivelling beta/beta/alpha domain	628	Mosaic	Figure_2_C
2488.1.1	0.00337837837837902		2488.1	alpha/beta knot	alpha/beta knot	2.12162162162203	Mosaic	Figure_2_C
2498.5.1	1		2498.5	GroEL-intermediate domain like	GroEL-intermediate domain like	628	Mosaic	Figure_2_C
2499.1.1	0.00337837837837902		2499.1	Subtilisin-like	Subtilisin-like	2.12162162162203	Mosaic	Figure_2_C
264.1.1	0.00337837837837902		264.1	LigT-related	LigT-related	2.12162162162203	Mosaic	Figure_2_C
265.1.1	0.00337837837837902		265.1	RNA bacteriophage capsid protein	RNA bacteriophage capsid protein	2.12162162162203	Mosaic	Figure_2_C
266.1.1	0.00337837837837902		266.1	Thymidylate synthase/dCMP hydroxymethylase	Thymidylate synthase/dCMP hydroxymethylase	2.12162162162203	Mosaic	Figure_2_C
269.1.1	0.00337837837837902		269.1	Fibrinogen C-terminal domain-like	Fibrinogen C-terminal domain-like	2.12162162162203	Mosaic	Figure_2_C
271.1.1	0.00337837837837902		271.1	GFP-like	GFP-like	2.12162162162203	Mosaic	Figure_2_C
272.1.1	0.00337837837837902		272.1	TolA/TonB C-terminal domain	TolA/TonB C-terminal domain	2.12162162162203	Mosaic	Figure_2_C
273.1.1	1		273.1	PR-1-like	PR-1-like	628	Mosaic	Figure_2_C
274.1.1	0.00337837837837902		274.1	Pili subunits	Pili subunits	2.12162162162203	Mosaic	Figure_2_C
281.1.1	0.00337837837837902		281.1	AraD-like aldolase/epimerase	AraD-like aldolase/epimerase	2.12162162162203	Mosaic	Figure_2_C
282.1.1	0.00168918918918951		282.1	CBS-domain	CBS-domain	1.06081081081101	Mosaic	Figure_2_C
289.1.1	0.00337837837837902		289.1	Peptide deformylase	Peptide deformylase	2.12162162162203	Mosaic	Figure_2_C
292.1.1	0.00337837837837902		292.1	Ribosome inactivating proteins (RIP)	Ribosome inactivating proteins (RIP)	2.12162162162203	Mosaic	Figure_2_C
295.1.1	0.00337837837837902		295.1	ssDNA-binding transcriptional regulator domain	ssDNA-binding transcriptional regulator domain	2.12162162162203	Mosaic	Figure_2_C
296.1.1	0.00337837837837902		296.1	Sulfite reductase hemoprotein (SiRHP), domains 2 and 4	Sulfite reductase hemoprotein (SiRHP), domains 2 and 4	2.12162162162203	Mosaic	Figure_2_C
300.1.1	0.00337837837837902		300.1	Phospholipase D/nuclease	Phospholipase D/nuclease	2.12162162162203	Mosaic	Figure_2_C
3002.1.1	0.00337837837837902		3002.1	Adsorption protein p2, insertion domain	Adsorption protein p2, insertion domain	2.12162162162203	Mosaic	Figure_2_C
3003.1.1	1		3003.1	N-terminal subdomain in DNA replication initiator (cdc21/cdc54)	N-terminal subdomain in DNA replication initiator (cdc21/cdc54)	628	Mosaic	Figure_2_C
301.10.1	0.00337837837837902		301.1	YueI-like	YueI-like	2.12162162162203	Mosaic	Figure_2_C
301.2.1	0.00168918918918951		301.2	PurM N-terminal domain-like	PurM N-terminal domain-like	1.06081081081101	Mosaic	Figure_2_C
301.3.1	1		301.3	OmpA-like	OmpA-like	628	Mosaic	Figure_2_C
301.4.1	0.00337837837837902		301.4	Holliday junction resolvase RusA	Holliday junction resolvase RusA	2.12162162162203	Mosaic	Figure_2_C
301.6.1	0.00337837837837902		301.6	Tubulin C-terminal domain-like	Tubulin C-terminal domain-like	2.12162162162203	Mosaic	Figure_2_C
3014.1.1	0.00337837837837902		3014.1	Middle operon regulator dimerization domain	Middle operon regulator dimerization domain	2.12162162162203	Mosaic	Figure_2_C
3016.1.1	0.00337837837837902		3016.1	C-terminal domain in some PLP-dependent transferases	C-terminal domain in some PLP-dependent transferases	2.12162162162203	Mosaic	Figure_2_C
302.1.1	1		302.1	Lesion bypass DNA polymerase (Y-family), little finger domain	Lesion bypass DNA polymerase (Y-family), little finger domain	628	Mosaic	Figure_2_C
304.1.1	1		304.1	GHMP Kinase, C-terminal domain	GHMP Kinase, C-terminal domain	628	Mosaic	Figure_2_C
304.100.1	0.00337837837837902		304.1	PurS-like	PurS-like	2.12162162162203	Mosaic	Figure_2_C
304.106.1	0.00337837837837902		304.106	Hypothetical protein PH1602	Hypothetical protein PH1602	2.12162162162203	Mosaic	Figure_2_C
304.111.1	0.00168918918918951		304.111	PurM C-terminal domain-like	PurM C-terminal domain-like	1.06081081081101	Mosaic	Figure_2_C
304.124.1	0.00337837837837902		304.124	Phage tail protein-like	Phage tail protein-like	2.12162162162203	Mosaic	Figure_2_C
304.125.1	0.00337837837837902		304.125	ferredoxin-like domain in Api92-like proteins	ferredoxin-like domain in Api92-like proteins	2.12162162162203	Mosaic	Figure_2_C
304.139.1	0.00337837837837902		304.139	Cas7-related	CRISPR-associated protein Cas7/Csa2-related	2.12162162162203	Mosaic	Figure_2_C
304.14.1	0.00337837837837902		304.14	Sporulation related repeat (SPOR)	Sporulation related repeat (SPOR)	2.12162162162203	Mosaic	Figure_2_C
304.146.1	0.00168918918918951		304.146	Uncharacterized protein yjdK	Uncharacterized protein yjdK	1.06081081081101	Mosaic	Figure_2_C
304.156.1	1		304.156	DNA translocase FtsK N-terminal domain	DNA translocase FtsK N-terminal domain	628	Mosaic	Figure_2_C
304.157.1	0.00337837837837902		304.157	uncharacterized protein 201phi2-1p060	uncharacterized protein 201phi2-1p060	2.12162162162203	Mosaic	Figure_2_C
304.158.1	0.00337837837837902		304.158	CRISPR system Cas5 homologs	CRISPR system Cas5 homologs	2.12162162162203	Mosaic	Figure_2_C
304.3.2	0.00337837837837902		304.3	HMA-related	Peptide methionine sulfoxide reductase	2.12162162162203	Mosaic	Figure_2_C
304.37.1	0.00337837837837902		304.37	Sulfite reductase, domains 1 and 3	Sulfite reductase, domains 1 and 3	2.12162162162203	Mosaic	Figure_2_C
304.4.1	0.00337837837837902		304.4	Dimeric alpha+beta barrel	Dimeric alpha+beta barrel	2.12162162162203	Mosaic	Figure_2_C
304.40.1	0.00337837837837902		304.4	Translational regulator protein regA	Translational regulator protein regA	2.12162162162203	Mosaic	Figure_2_C
304.5.1	1		304.5	GlnB-like	GlnB-like	628	Mosaic	Figure_2_C
304.51.1	0.00337837837837902		304.51	CRISPR transcript (pre-crRNA) processing endoribonuclease-related	CRISPR transcript (pre-crRNA) processing endoribonuclease-related	2.12162162162203	Mosaic	Figure_2_C
304.55.1	1		304.55	Origin of replication-binding domains	Origin of replication-binding domains	628	Mosaic	Figure_2_C
304.55.2	0.00337837837837902		304.55	Origin of replication-binding domains	Transposase IS200-like	2.12162162162203	Mosaic	Figure_2_C
304.56.1	0.00337837837837902		304.56	CRISPR associated protein Cas2-like	CRISPR associated protein Cas2-like	2.12162162162203	Mosaic	Figure_2_C
306.8.1	0.00337837837837902		306.8	TM1457-like	TM1457-like	2.12162162162203	Mosaic	Figure_2_C
3067.1.1	1		3067.1	N-terminal domain of helicase-loading protein DnaI	N-terminal domain of helicase-loading protein DnaI	628	Mosaic	Figure_2_C
3071.1.1	1		3071.1	C-terminal insertion domain in phage tail proteins	C-terminal insertion domain in phage tail proteins	628	Mosaic	Figure_2_C
3073.1.1	0.00337837837837902		3073.1	ORF12 from Lactococcus lactis phage p2	ORF12 from Lactococcus lactis phage p2	2.12162162162203	Mosaic	Figure_2_C
308.1.1	0.00337837837837902		308.1	ClpS-related	ClpS-related	2.12162162162203	Mosaic	Figure_2_C
309.1.1	0.00337837837837902		309.1	LuxS, MPP, ThrRS/AlaRS common domain	LuxS/MPP-like metallohydrolase	2.12162162162203	Mosaic	Figure_2_C
309.1.2	1		309.1	LuxS, MPP, ThrRS/AlaRS common domain	ThrRS/AlaRS editing domain	628	Mosaic	Figure_2_C
3101.1.1	0.00337837837837902		3101.1	Small outer capsid protein (Soc)	Small outer capsid protein (Soc)	2.12162162162203	Mosaic	Figure_2_C
3103.1.1	0.00337837837837902		3103.1	Uncharacterized protein yqbN	Uncharacterized protein yqbN	2.12162162162203	Mosaic	Figure_2_C
3108.1.1	0.00337837837837902		3108.1	Uncharacterized protein Atu1219	Uncharacterized protein Atu1219	2.12162162162203	Mosaic	Figure_2_C
3115.2.1	0.00337837837837902		3115.2	GP2	GP2	2.12162162162203	Mosaic	Figure_2_C
3115.3.1	0.00337837837837902		3115.3	P56	P56	2.12162162162203	Mosaic	Figure_2_C
312.1.1	0.00337837837837902		312.1	HIT-related	HIT-related	2.12162162162203	Mosaic	Figure_2_C
3139.1.1	0.00337837837837902		3139.1	pathogenicity island 3 ORF9 protein	pathogenicity island 3 ORF9 protein	2.12162162162203	Mosaic	Figure_2_C
3148.1.1	0.00337837837837902		3148.1	putative secreted protein PA3611	putative secreted protein PA3611	2.12162162162203	Mosaic	Figure_2_C
315.2.1	0.00337837837837902		315.2	DNA damage-inducible protein DinI	DNA damage-inducible protein DinI	2.12162162162203	Mosaic	Figure_2_C
3151.1.1	0.00168918918918951		3151.1	SPP1 phage GP23.1	SPP1 phage GP23.1	1.06081081081101	Mosaic	Figure_2_C
3156.1.1	0.00337837837837902		3156.1	Cupredoxin-related	Cupredoxin-related	2.12162162162203	Mosaic	Figure_2_C
3158.1.1	0.00337837837837902		3158.1	uncharacterized protein RUMGNA_01417	uncharacterized protein RUMGNA_01417	2.12162162162203	Mosaic	Figure_2_C
3172.1.1	0.00337837837837902		3172.1	Uncharacterized protein gp49	Uncharacterized protein gp49	2.12162162162203	Mosaic	Figure_2_C
3174.3.1	0.00337837837837902		3174.3	PAAR-repeat protein	PAAR-repeat protein	2.12162162162203	Mosaic	Figure_2_C
3176.1.1	0.00337837837837902		3176.1	Head fiber protein gp8.5 fibrous portion	Head fiber protein gp8.5 fibrous portion	2.12162162162203	Mosaic	Figure_2_C
319.1.1	0.00337837837837902		319.1	HSP20-like chaperones	HSP20-like chaperones	2.12162162162203	Mosaic	Figure_2_C
3191.1.1	0.00337837837837902		3191.1	RyR motifs	RyR motifs	2.12162162162203	Mosaic	Figure_2_C
3200.1.1	0.00337837837837902		3200.1	Read-through domain of A1 protein	Read-through domain of A1 protein	2.12162162162203	Mosaic	Figure_2_C
321.1.1	0.00337837837837902		321.1	Glutamine synthetase/guanido kinase	Glutamine synthetase/guanido kinase	2.12162162162203	Mosaic	Figure_2_C
3215.1.1	0.00337837837837902		3215.1	bacteriophage phiKZ gp29PR	bacteriophage phiKZ gp29PR	2.12162162162203	Mosaic	Figure_2_C
3218.1.1	0.00337837837837902		3218.1	small terminase oligomerization domain	small terminase oligomerization domain	2.12162162162203	Mosaic	Figure_2_C
322.1.1	0.00337837837837902		322.1	HPr-like	HPr-like	2.12162162162203	Mosaic	Figure_2_C
3226.1.1	0.00337837837837902		3226.1	Uracil Transporter UraA	Uracil Transporter UraA	2.12162162162203	Mosaic	Figure_2_C
323.1.1	0.00337837837837902		323.1	CoA-dependent acyltransferases	CoA-dependent acyltransferases	2.12162162162203	Mosaic	Figure_2_C
325.1.3	0.00337837837837902		325.1	alpha/beta-Hammerhead/Barrel-sandwich hybrid	Pyrimidine nucleoside phosphorylase C-terminal domain	2.12162162162203	Mosaic	Figure_2_C
327.10.1	1		327.1	Ribosome-binding factor A (RbfA)-related	Ribosome-binding factor A (RbfA)-related	628	Mosaic	Figure_2_C
327.15.1	0.00337837837837902		327.15	Hypothetical protein BDI_0842	Hypothetical protein BDI_0842	2.12162162162203	Mosaic	Figure_2_C
327.16.1	1		327.16	Ring-building motif II in type III secretion system	Ring-building motif II in type III secretion system	628	Mosaic	Figure_2_C
327.17.1	0.00337837837837902		327.17	S-adenosylmethionine synthetase	S-adenosylmethionine synthetase	2.12162162162203	Mosaic	Figure_2_C
327.6.1	0.00337837837837902		327.6	Fe-S cluster assembly (FSCA) domain-like	Fe-S cluster assembly (FSCA) domain-like	2.12162162162203	Mosaic	Figure_2_C
328.1.1	0.00337837837837902		328.1	AlbA-like	AlbA-like	2.12162162162203	Mosaic	Figure_2_C
328.3.1	0.00337837837837902		328.3	Translation initiation factor IF3, C-terminal domain	Translation initiation factor IF3, C-terminal domain	2.12162162162203	Mosaic	Figure_2_C
328.7.1	0.00337837837837902		328.7	Smr domain	Smr domain	2.12162162162203	Mosaic	Figure_2_C
330.1.1	0.00337837837837902		330.1	dsRNA-binding domain-like	dsRNA-binding domain-like	2.12162162162203	Mosaic	Figure_2_C
330.12.1	0.00337837837837902		330.12	Transcription regulator P7	Transcription regulator P7	2.12162162162203	Mosaic	Figure_2_C
330.19.1	0.00337837837837902		330.19	Anti-CRISPR protein Acr30-35/AcrF1	Anti-CRISPR protein Acr30-35/AcrF1	2.12162162162203	Mosaic	Figure_2_C
330.2.1	0.00337837837837902		330.2	Ribosome binding protein Y (YfiA homologue)	Ribosome binding protein Y (YfiA homologue)	2.12162162162203	Mosaic	Figure_2_C
330.3.1	0.00337837837837902		330.3	Peptidyl-tRNA hydrolase domain-like	Peptidyl-tRNA hydrolase domain-like	2.12162162162203	Mosaic	Figure_2_C
330.5.1	0.00337837837837902		330.5	Bacillus phage protein	Bacillus phage protein	2.12162162162203	Mosaic	Figure_2_C
330.7.1	0.00337837837837902		330.7	PI-Pfui intein middle domain	PI-Pfui intein middle domain	2.12162162162203	Mosaic	Figure_2_C
331.1.1	0.00337837837837902		331.1	TATA-box binding protein-like	TATA-box binding protein-like	2.12162162162203	Mosaic	Figure_2_C
331.10.2	0.00337837837837902		331.1	S-adenosylmethionine decarboxylase-related	Bacterial S-adenosylmethionine decarboxylase	2.12162162162203	Mosaic	Figure_2_C
331.2.1	0.00337837837837902		331.2	Phosphoglucomutase, C-terminal domain	Phosphoglucomutase, C-terminal domain	2.12162162162203	Mosaic	Figure_2_C
331.3.1	0.00168918918918951		331.3	Bet v1-like	Bet v1-like	1.06081081081101	Mosaic	Figure_2_C
3317.1.1	1		3317.1	KorB C-terminal domain	KorB C-terminal domain	628	Mosaic	Figure_2_C
3355.1.1	0.00337837837837902		3355.1	dicarboxylate/sodium symporter	dicarboxylate/sodium symporter	2.12162162162203	Mosaic	Figure_2_C
3365.1.1	0.00337837837837902		3365.1	N-terminal domain of minor coat protein pIII	N-terminal domain of minor coat protein pIII	2.12162162162203	Mosaic	Figure_2_C
3376.1.1	0.00337837837837902		3376.1	PlyCB	PlyCB	2.12162162162203	Mosaic	Figure_2_C
3419.1.1	0.00337837837837902		3419.1	Antitoxin VbhA	Antitoxin VbhA	2.12162162162203	Mosaic	Figure_2_C
3433.1.1	1		3433.1	ParB dimerization domain	Plasmid-encoded ParB dimerization domain	628	Mosaic	Figure_2_C
3489.1.1	0.00337837837837902		3489.1	ArdA	ArdA	2.12162162162203	Mosaic	Figure_2_C
3496.1.1	0.00337837837837902		3496.1	alpha-helical protein of unknown function (Pfam01724)	alpha-helical protein of unknown function (Pfam01724)	2.12162162162203	Mosaic	Figure_2_C
3506.1.1	0.00337837837837902		3506.1	Viral membrane protein P3	Viral membrane protein P3	2.12162162162203	Mosaic	Figure_2_C
3507.1.1	0.00337837837837902		3507.1	Viral membrane protein P6	Viral membrane protein P6	2.12162162162203	Mosaic	Figure_2_C
3511.1.1	0.00337837837837902		3511.1	UPF0302 protein BA_1542/GBAA1542/BAS1430	UPF0302 protein BA_1542/GBAA1542/BAS1430	2.12162162162203	Mosaic	Figure_2_C
352.1.1	0.00337837837837902		352.1	Noncollagenous (NC1) domain of collagen IV	Noncollagenous (NC1) domain of collagen IV	2.12162162162203	Mosaic	Figure_2_C
3524.1.1	0.00337837837837902		3524.1	Uncharacterized protein encoded by cryptic prophage	Uncharacterized protein encoded by cryptic prophage	2.12162162162203	Mosaic	Figure_2_C
3547.1.1	0.00337837837837902		3547.1	uncharacterised protein rbstp2171	uncharacterised protein rbstp2171	2.12162162162203	Mosaic	Figure_2_C
3556.1.1	0.00337837837837902		3556.1	Uncharacterized Protein Rru_A0810	Uncharacterized Protein Rru_A0810	2.12162162162203	Mosaic	Figure_2_C
3570.1.1	0.00337837837837902		3570.1	FAM3 superfamily	FAM3 superfamily	2.12162162162203	Mosaic	Figure_2_C
3584.1.1	1		3584.1	DNA polymerase III finger domain	DNA polymerase III finger domain	628	Mosaic	Figure_2_C
3586.1.1	1		3586.1	Protelomerase stirrup domain	Protelomerase stirrup domain	628	Mosaic	Figure_2_C
3587.1.1	1		3587.1	Protelomerase muzzle domain	Protelomerase muzzle domain	628	Mosaic	Figure_2_C
3591.1.1	1		3591.1	Helical linker in baseplate protein ORF48	Helical linker in baseplate protein ORF48	628	Mosaic	Figure_2_C
3605.1.1	0.00337837837837902		3605.1	Polarity suppression protein	Polarity suppression protein	2.12162162162203	Mosaic	Figure_2_C
361.1.1	0.00168918918918951		361.1	DnaJ/Hsp40 cysteine-rich domain	DnaJ/Hsp40 cysteine-rich domain	1.06081081081101	Mosaic	Figure_2_C
3629.1.1	1		3629.1	Tail sheath protein beta-sandwich domain	Tail sheath protein beta-sandwich domain	628	Mosaic	Figure_2_C
3632.1.1	0.00337837837837902		3632.1	Phage G1 gp67	Phage G1 gp67	2.12162162162203	Mosaic	Figure_2_C
3664.1.1	0.00337837837837902		3664.1	Small, acid-soluble spore protein C	Small, acid-soluble spore protein C	2.12162162162203	Mosaic	Figure_2_C
3666.1.1	0.00337837837837902		3666.1	30S ribosomal protein S21	30S ribosomal protein S21	2.12162162162203	Mosaic	Figure_2_C
3708.1.1	0.00337837837837902		3708.1	ESX-1 secretion system protein eccB1 modular domains	ESX-1 secretion system protein eccB1 modular domains	2.12162162162203	Mosaic	Figure_2_C
371.1.1	0.00337837837837902		371.1	Phospholipase A2, PLA2	Phospholipase A2, PLA2	2.12162162162203	Mosaic	Figure_2_C
3713.1.1	0.00337837837837902		3713.1	Small terminase central domain	Small terminase central domain	2.12162162162203	Mosaic	Figure_2_C
3738.1.1	0.00337837837837902		3738.1	Major inner capsid protein P1	Major inner capsid protein P1	2.12162162162203	Mosaic	Figure_2_C
3742.1.1	0.00337837837837902		3742.1	hypothetical protein DESPIG_00776	hypothetical protein DESPIG_00776	2.12162162162203	Mosaic	Figure_2_C
375.1.3	0.00337837837837902		375.1	Rubredoxin-related	Hypothetical protein MTH1184	2.12162162162203	Mosaic	Figure_2_C
375.1.5	0.00168918918918951		375.1	Rubredoxin-related	Hypothetical protein Ta0289-C	1.06081081081101	Mosaic	Figure_2_C
375.11.1	1		375.11	Zinc-binding domain in CopZ	Zinc-binding domain in CopZ	628	Mosaic	Figure_2_C
375.12.1	1		375.12	Nicotinate phosphoribosyltransferase C-terminal domain-related	Nicotinate phosphoribosyltransferase C-terminal domain-related	628	Mosaic	Figure_2_C
375.4.1	0.00168918918918951		375.4	Nucleolar RNA-binding protein Nop10-like	Nucleolar RNA-binding protein Nop10-like	1.06081081081101	Mosaic	Figure_2_C
375.8.1	0.00168918918918951		375.8	Zinc-binding domain of translation initiation factor 2 beta	Zinc-binding domain of translation initiation factor 2 beta	1.06081081081101	Mosaic	Figure_2_C
3758.1.1	0.00337837837837902		3758.1	Bacterial hemolysins	Bacterial hemolysins	2.12162162162203	Mosaic	Figure_2_C
3759.1.1	0.00168918918918951		3759.1	Antitermination protein Q helical domain	Antitermination protein Q helical domain	1.06081081081101	Mosaic	Figure_2_C
377.8.1	0.00337837837837902		377.8	YqaI-like	YqaI-like	2.12162162162203	Mosaic	Figure_2_C
3772.1.1	0.00337837837837902		3772.1	Putative anti-sigma factor BDI_1681 N-terminal domain	Putative anti-sigma factor BDI_1681 N-terminal domain	2.12162162162203	Mosaic	Figure_2_C
3801.1.1	0.00337837837837902		3801.1	ParE2-associated antitoxin 2 (PaaA2)	ParE2-associated antitoxin 2 (PaaA2)	2.12162162162203	Mosaic	Figure_2_C
3809.1.1	0.00337837837837902		3809.1	Uncharacterized protein CV0426	Uncharacterized protein CV0426	2.12162162162203	Mosaic	Figure_2_C
3822.1.1	0.00337837837837902		3822.1	Intergenic-region protein	Intergenic-region protein	2.12162162162203	Mosaic	Figure_2_C
3831.1.1	0.00337837837837902		3831.1	Secreted protein of unknown function DUF1311	Secreted protein of unknown function DUF1311	2.12162162162203	Mosaic	Figure_2_C
3837.1.1	0.00337837837837902		3837.1	Uncharacterized conserved protein Dip1984	Uncharacterized conserved protein Dip1984	2.12162162162203	Mosaic	Figure_2_C
3844.2.1	0.00337837837837902		3844.2	MybT EspG5 chaperone	MybT EspG5 chaperone	2.12162162162203	Mosaic	Figure_2_C
3918.1.1	0.00337837837837902		3918.1	AbrB C-terminal domain	AbrB C-terminal domain	2.12162162162203	Mosaic	Figure_2_C
392.1.1	0.00168918918918951		392.1	N-terminal domains of the minor coat protein g3p	N-terminal domains of the minor coat protein g3p	1.06081081081101	Mosaic	Figure_2_C
3925.1.1	0.00337837837837902		3925.1	hypothetical protein BPSL2088	hypothetical protein BPSL2088	2.12162162162203	Mosaic	Figure_2_C
3931.1.1	0.00337837837837902		3931.1	MtlR-like	MtlR-like	2.12162162162203	Mosaic	Figure_2_C
3962.1.1	1		3962.1	N-terminal helical domain in restriction-modification system methylation subunit	N-terminal helical domain in restriction-modification system methylation subunit	628	Mosaic	Figure_2_C
3976.1.1	0.00337837837837902		3976.1	GnsA	GnsA	2.12162162162203	Mosaic	Figure_2_C
3982.1.1	0.00337837837837902		3982.1	lantibiotic self-resistance lipoprotein MlbQ	lantibiotic self-resistance lipoprotein MlbQ	2.12162162162203	Mosaic	Figure_2_C
4.1.2	0.00337837837837902		4.1	SH3	Stringent starvation protein B, SspB	2.12162162162203	Mosaic	Figure_2_C
4.8.1	0.00337837837837902		4.8	Chromo domain-like	Chromo domain-like	2.12162162162203	Mosaic	Figure_2_C
4004.1.1	0.00337837837837902		4004.1	NAD kinase beta sandwich domain-like	NAD kinase beta sandwich domain-like	2.12162162162203	Mosaic	Figure_2_C
4014.1.1	1		4014.1	a+b domain in type II DNA topoisomerase	a+b domain in type II DNA topoisomerase	628	Mosaic	Figure_2_C
4019.1.1	0.00168918918918951		4019.1	alpha-helical domain in beta-lactamase/transpeptidase-like proteins	alpha-helical domain in beta-lactamase/transpeptidase-like proteins	1.06081081081101	Mosaic	Figure_2_C
4040.1.1	0.00337837837837902		4040.1	Fic-like	Fic-like	2.12162162162203	Mosaic	Figure_2_C
4043.1.1	1		4043.1	C-terminal domain in beta subunit of DNA dependent RNA-polymerase	C-terminal domain in beta subunit of DNA dependent RNA-polymerase	628	Mosaic	Figure_2_C
4072.1.1	0.00337837837837902		4072.1	BTG domain-like	BTG domain-like	2.12162162162203	Mosaic	Figure_2_C
4095.1.1	1		4095.1	ATP-dependent DNA ligase DNA-binding domain	ATP-dependent DNA ligase DNA-binding domain	628	Mosaic	Figure_2_C
4098.1.1	0.00337837837837902		4098.1	YopT-like	YopT-like	2.12162162162203	Mosaic	Figure_2_C
4100.1.1	0.00168918918918951		4100.1	TTHA1013/TTHA0281-like	TTHA1013/TTHA0281-like	1.06081081081101	Mosaic	Figure_2_C
4112.1.1	0.00168918918918951		4112.1	YopX, N-terminal domain-like	YopX, N-terminal domain-like	1.06081081081101	Mosaic	Figure_2_C
4114.1.1	0.00337837837837902		4114.1	PHP14-like	PHP14-like	2.12162162162203	Mosaic	Figure_2_C
4121.1.1	0.00337837837837902		4121.1	CorA soluble domain-like	CorA soluble domain-like	2.12162162162203	Mosaic	Figure_2_C
4146.1.1	1		4146.1	YqgQ-like	YqgQ-like	628	Mosaic	Figure_2_C
4152.2.1	0.00337837837837902		4152.2	Uncharacterized protein CV_2116	Uncharacterized protein CV_2116	2.12162162162203	Mosaic	Figure_2_C
4180.1.1	0.00337837837837902		4180.1	SpoVG-like	SpoVG-like	2.12162162162203	Mosaic	Figure_2_C
4182.1.1	0.00337837837837902		4182.1	Agglutinin HPA-like	Agglutinin HPA-like	2.12162162162203	Mosaic	Figure_2_C
4188.1.1	0.00337837837837902		4188.1	BB1717-like	BB1717-like	2.12162162162203	Mosaic	Figure_2_C
4192.1.1	0.00337837837837902		4192.1	DNA terminal protein C-terminal domain	DNA terminal protein C-terminal domain	2.12162162162203	Mosaic	Figure_2_C
4198.1.1	0.00337837837837902		4198.1	TerB-like	TerB-like	2.12162162162203	Mosaic	Figure_2_C
4205.1.1	0.00337837837837902		4205.1	SMI1/KNR4-like	SMI1/KNR4-like	2.12162162162203	Mosaic	Figure_2_C
4230.1.1	0.00337837837837902		4230.1	DnaD domain	DnaD domain	2.12162162162203	Mosaic	Figure_2_C
4236.1.1	0.00337837837837902		4236.1	Sec-C motif	Sec-C motif	2.12162162162203	Mosaic	Figure_2_C
4239.1.1	0.00168918918918951		4239.1	DNA polymerase III theta subunit-like	DNA polymerase III theta subunit-like	1.06081081081101	Mosaic	Figure_2_C
4259.1.1	0.00337837837837902		4259.1	STIV B116-like	STIV B116-like	2.12162162162203	Mosaic	Figure_2_C
4261.1.1	1		4261.1	TrkA C-terminal domain-like	TrkA C-terminal domain-like	628	Mosaic	Figure_2_C
4267.1.1	0.00337837837837902		4267.1	YefM-like	YefM-like	2.12162162162203	Mosaic	Figure_2_C
4298.1.1	0.00337837837837902		4298.1	Phage replication organizer domain	Phage replication organizer domain	2.12162162162203	Mosaic	Figure_2_C
4312.1.1	0.00168918918918951		4312.1	RelE-like	RelE-like	1.06081081081101	Mosaic	Figure_2_C
4312.2.1	0.00337837837837902		4312.2	YaeB-like	YaeB-like	2.12162162162203	Mosaic	Figure_2_C
4313.1.1	0.00337837837837902		4313.1	CsrA-like	CsrA-like	2.12162162162203	Mosaic	Figure_2_C
4317.1.1	0.00337837837837902		4317.1	YdfO-like	YdfO-like	2.12162162162203	Mosaic	Figure_2_C
4319.1.1	0.00337837837837902		4319.1	Yonk-like	Yonk-like	2.12162162162203	Mosaic	Figure_2_C
4325.1.1	0.00337837837837902		4325.1	YegP-like	YegP-like	2.12162162162203	Mosaic	Figure_2_C
4401.1.1	1		4401.1	Domain II in tail sheath protein Gp18	Domain II in tail sheath protein Gp18	628	Mosaic	Figure_2_C
4950.1.1	1		4950.1	Botulinum neurotoxin A heavy chain	Botulinum neurotoxin A heavy chain	628	Mosaic	Figure_2_C
4952.1.1	0.00168918918918951		4952.1	L-aspartase N-terminal domain-like	L-aspartase N-terminal domain-like	1.06081081081101	Mosaic	Figure_2_C
4953.1.1	0.00337837837837902		4953.1	L-aspartase C-terminal domain-like	L-aspartase C-terminal domain-like	2.12162162162203	Mosaic	Figure_2_C
4967.1.1	1		4967.1	helical bundle domain in reverse transcriptase-like polymerases	helical bundle domain in reverse transcriptase-like polymerases	628	Mosaic	Figure_2_C
4968.1.1	1		4968.1	insertion domain in bacteriophage phi29 DNA polymerase	insertion domain in bacteriophage phi29 DNA polymerase	628	Mosaic	Figure_2_C
4989.1.1	0.00168918918918951		4989.1	XkdW-like	XkdW-like	1.06081081081101	Mosaic	Figure_2_C
4999.1.1	0.00168918918918951		4999.1	YopX, C-terminal domain-like	YopX, C-terminal domain-like	1.06081081081101	Mosaic	Figure_2_C
5.1.11	0.00337837837837902		5.1	beta-propeller	9-bladed	2.12162162162203	Mosaic	Figure_2_C
5.1.4	0.00168918918918951		5.1	beta-propeller	7-bladed	1.06081081081101	Mosaic	Figure_2_C
5.1.5	0.00168918918918951		5.1	beta-propeller	8-bladed	1.06081081081101	Mosaic	Figure_2_C
5.1.6	0.00337837837837902		5.1	beta-propeller	deteriorated	2.12162162162203	Mosaic	Figure_2_C
5.2.1	1		5.2	beta-pinwheel	beta-pinwheel	628	Mosaic	Figure_2_C
5019.1.1	0.00337837837837902		5019.1	Subunit III of photosystem I reaction centre, PsaF	Subunit III of photosystem I reaction centre, PsaF	2.12162162162203	Mosaic	Figure_2_C
5037.1.1	0.00168918918918951		5037.1	Bacterial photosystem II reaction centre L and M subunits-like	Bacterial photosystem II reaction centre L and M subunits-like	1.06081081081101	Mosaic	Figure_2_C
504.1.1	0.00337837837837902		504.1	Bacterial protein-export protein SecB	Bacterial protein-export protein SecB	2.12162162162203	Mosaic	Figure_2_C
5042.1.1	0.00337837837837902		5042.1	Magnesium transport protein CorA, transmembrane region	Magnesium transport protein CorA, transmembrane region	2.12162162162203	Mosaic	Figure_2_C
5048.1.1	0.00337837837837902		5048.1	Aquaporin-like	Aquaporin-like	2.12162162162203	Mosaic	Figure_2_C
505.1.1	0.00337837837837902		505.1	Repressor of bacterial conjugation FinO	Repressor of bacterial conjugation FinO	2.12162162162203	Mosaic	Figure_2_C
5050.1.1	0.00337837837837902		5050.1	Major facilitator superfamily (MFS) general substrate transporter	Major facilitator superfamily (MFS) general substrate transporter	2.12162162162203	Mosaic	Figure_2_C
5051.1.1	0.00337837837837902		5051.1	Sodium:neurotransmitter symporter family (SNF)-like	Sodium:neurotransmitter symporter family (SNF)-like	2.12162162162203	Mosaic	Figure_2_C
5054.1.1	0.00337837837837902		5054.1	Voltage-gated ion channels	Voltage-gated ion channels	2.12162162162203	Mosaic	Figure_2_C
5059.1.1	0.00337837837837902		5059.1	Drug/Metabolite transporter	Drug/Metabolite transporter	2.12162162162203	Mosaic	Figure_2_C
5063.1.1	0.00337837837837902		5063.1	Photosystem I reaction center subunit X, PsaK	Photosystem I reaction center subunit X, PsaK	2.12162162162203	Mosaic	Figure_2_C
5065.1.1	0.00337837837837902		5065.1	Type II ABC importer transmembrane domain fold	Type II ABC importer transmembrane domain fold	2.12162162162203	Mosaic	Figure_2_C
5069.1.1	0.00337837837837902		5069.1	Transmembrane heme-binding four-helical bundle	Transmembrane di-heme cytochromes	2.12162162162203	Mosaic	Figure_2_C
5075.1.1	0.00337837837837902		5075.1	Photosystem II antenna protein-like	Photosystem II antenna protein-like	2.12162162162203	Mosaic	Figure_2_C
5081.1.1	0.00337837837837902		5081.1	Rhomboid-like	Rhomboid-like	2.12162162162203	Mosaic	Figure_2_C
5084.2.1	0.00337837837837902		5084.2	OMPT-like	OMPT-like	2.12162162162203	Mosaic	Figure_2_C
5084.5.1	0.00337837837837902		5084.5	Porins	Porin	2.12162162162203	Mosaic	Figure_2_C
51.1.1	0.00337837837837902		51.1	Penicillin-binding protein associated domain	Penicillin-binding protein associated domain	2.12162162162203	Mosaic	Figure_2_C
514.1.1	0.00337837837837902		514.1	YutG-like	YutG-like	2.12162162162203	Mosaic	Figure_2_C
528.1.1	0.00337837837837902		528.1	ADP-ribosylglycohydrolase	ADP-ribosylglycohydrolase	2.12162162162203	Mosaic	Figure_2_C
546.1.1	0.00337837837837902		546.1	gene 59 helicase assembly protein	gene 59 helicase assembly protein	2.12162162162203	Mosaic	Figure_2_C
560.1.1	0.00337837837837902		560.1	H-NS histone-like proteins, C-terminal domain	H-NS histone-like proteins, C-terminal domain	2.12162162162203	Mosaic	Figure_2_C
562.1.1	0.00337837837837902		562.1	NblA-like (Pfam 04485)	NblA-like (Pfam 04485)	2.12162162162203	Mosaic	Figure_2_C
571.1.1	0.00337837837837902		571.1	Replisome organizer (g39p helicase loader/inhibitor protein)	Replisome organizer (g39p helicase loader/inhibitor protein)	2.12162162162203	Mosaic	Figure_2_C
572.1.1	0.00337837837837902		572.1	Scaffolding protein gpD of bacteriophage procapsid	Scaffolding protein gpD of bacteriophage procapsid	2.12162162162203	Mosaic	Figure_2_C
593.1.1	1		593.1	GroEL equatorial domain-like	GroEL equatorial domain-like	628	Mosaic	Figure_2_C
60.1.2	0.00337837837837902		60.1	SPOC domain-related	Ku70/80 subunit middle domain	2.12162162162203	Mosaic	Figure_2_C
6002.1.1	0.00337837837837902		6002.1	Protein P16	Protein P16	2.12162162162203	Mosaic	Figure_2_C
6003.1.1	0.00337837837837902		6003.1	Protein P30	Protein P30	2.12162162162203	Mosaic	Figure_2_C
601.19.1	0.00337837837837902		601.19	Apolipoprotein	Apolipoprotein	2.12162162162203	Mosaic	Figure_2_C
601.7.1	0.00337837837837902		601.7	HEPN	Nucleotidyltransferase substrate binding subunit/domain	2.12162162162203	Mosaic	Figure_2_C
6012.1.1	0.00337837837837902		6012.1	Antimicrobial peptide LCI	Antimicrobial peptide LCI	2.12162162162203	Mosaic	Figure_2_C
602.1.1	0.00168918918918951		602.1	L-aspartase middle domain-like	L-aspartase middle domain-like	1.06081081081101	Mosaic	Figure_2_C
6024.1.1	0.00337837837837902		6024.1	2Fe-2S binding domain in CopZ	2Fe-2S binding domain in CopZ	2.12162162162203	Mosaic	Figure_2_C
6027.1.1	0.00337837837837902		6027.1	Host-nuclease inhibitor protein Gam	Host-nuclease inhibitor protein Gam	2.12162162162203	Mosaic	Figure_2_C
6028.1.1	0.00337837837837902		6028.1	Ribosome modulation factor	Ribosome modulation factor	2.12162162162203	Mosaic	Figure_2_C
6034.1.1	0.00337837837837902		6034.1	Core protein P7	Core protein P7	2.12162162162203	Mosaic	Figure_2_C
604.11.1	0.00337837837837902		604.11	XseB-like	XseB-like	2.12162162162203	Mosaic	Figure_2_C
604.39.1	0.00337837837837902		604.39	S-component of energy-coupling factor (ECF) transporters	S-component of energy-coupling factor (ECF) transporters	2.12162162162203	Mosaic	Figure_2_C
605.8.1	0.00337837837837902		605.8	BAS1536-like	BAS1536-like	2.12162162162203	Mosaic	Figure_2_C
6050.1.1	0.00337837837837902		6050.1	Phage tail assembly chaperone	Phage tail assembly chaperone	2.12162162162203	Mosaic	Figure_2_C
609.1.1	1		609.1	Domain of poly(ADP-ribose) polymerase	Domain of poly(ADP-ribose) polymerase	628	Mosaic	Figure_2_C
610.4.1	0.00337837837837902		610.4	YqeY domain	YqeY domain	2.12162162162203	Mosaic	Figure_2_C
6100.1.1	0.00337837837837902		6100.1	Uncharacterized protein PP-LUZ7_gp033	Uncharacterized protein PP-LUZ7_gp033	2.12162162162203	Mosaic	Figure_2_C
6114.1.1	0.00337837837837902		6114.1	Internal protein I	Internal protein I	2.12162162162203	Mosaic	Figure_2_C
6132.1.1	1		6132.1	Nudix hydrolase N-terminal dimerization domain	Nudix hydrolase N-terminal dimerization domain	628	Mosaic	Figure_2_C
6141.1.1	0.00337837837837902		6141.1	DNA Mimic Protein Arn	DNA Mimic Protein Arn	2.12162162162203	Mosaic	Figure_2_C
615.1.1	0.00337837837837902		615.1	T4 endonuclease V	T4 endonuclease V	2.12162162162203	Mosaic	Figure_2_C
6155.1.1	0.00337837837837902		6155.1	SWEET transporter	SWEET transporter	2.12162162162203	Mosaic	Figure_2_C
6155.2.1	0.00337837837837902		6155.2	PnuC	PnuC	2.12162162162203	Mosaic	Figure_2_C
629.1.1	0.00337837837837902		629.1	TorD-like (Pfam 06192)	TorD-like (Pfam 06192)	2.12162162162203	Mosaic	Figure_2_C
632.14.1	0.00168918918918951		632.14	DNA terminal protein N-terminal subdomain	DNA terminal protein N-terminal subdomain	1.06081081081101	Mosaic	Figure_2_C
632.15.1	0.00337837837837902		632.15	Staphylococcal complement inhibitor (SCIN)	Staphylococcal complement inhibitor (SCIN)	2.12162162162203	Mosaic	Figure_2_C
633.10.1	0.00337837837837902		633.1	IVS-encoded protein-like	IVS-encoded protein-like	2.12162162162203	Mosaic	Figure_2_C
633.13.1	0.00337837837837902		633.13	DsbB-like	DsbB-like	2.12162162162203	Mosaic	Figure_2_C
633.5.1	0.00337837837837902		633.5	LemA-like	LemA-like	2.12162162162203	Mosaic	Figure_2_C
635.1.1	0.00337837837837902		635.1	YgfB-like	YgfB-like	2.12162162162203	Mosaic	Figure_2_C
636.1.1	0.00337837837837902		636.1	SopE-like GEF domain	SopE-like GEF domain	2.12162162162203	Mosaic	Figure_2_C
639.2.1	0.00337837837837902		639.2	Regulator of acid resistance influenced by indole (AriR)	Regulator of acid resistance influenced by indole (AriR)	2.12162162162203	Mosaic	Figure_2_C
641.1.1	0.00337837837837902		641.1	Glycogen synthesis protein GlgS	Glycogen synthesis protein GlgS	2.12162162162203	Mosaic	Figure_2_C
650.1.1	0.00168918918918951		650.1	Chaperone J-domain	Chaperone J-domain	1.06081081081101	Mosaic	Figure_2_C
66.1.1	0.00337837837837902		66.1	ISP domain	ISP domain	2.12162162162203	Mosaic	Figure_2_C
67.1.1	0.00337837837837902		67.1	HSP40/DnaJ peptide-binding domain	HSP40/DnaJ peptide-binding domain	2.12162162162203	Mosaic	Figure_2_C
69.1.1	0.00337837837837902		69.1	Hedgehog/intein	Hint	2.12162162162203	Mosaic	Figure_2_C
70.3.1	0.00337837837837902		70.3	SET domain-like	SET domain-like	2.12162162162203	Mosaic	Figure_2_C
706.1.1	0.00337837837837902		706.1	Head domain of nucleotide exchange factor GrpE	Head domain of nucleotide exchange factor GrpE	2.12162162162203	Mosaic	Figure_2_C
708.1.2	0.00337837837837902		708.1	ETN0001 domain-like	Mss4-like	2.12162162162203	Mosaic	Figure_2_C
719.2.1	0.00337837837837902		719.2	NE0471 N-terminal domain-like	NE0471 N-terminal domain-like	2.12162162162203	Mosaic	Figure_2_C
73.1.1	0.00337837837837902		73.1	SMAD/FHA domain	SMAD/FHA domain	2.12162162162203	Mosaic	Figure_2_C
7500.1.1	0.00337837837837902		7500.1	Glycerate kinase I (Pfam 02595) domain II	Glycerate kinase I (Pfam 02595) domain II	2.12162162162203	Mosaic	Figure_2_C
7501.1.1	0.00337837837837902		7501.1	Dihydrofolate reductases	Dihydrofolate reductases	2.12162162162203	Mosaic	Figure_2_C
7503.1.1	0.00337837837837902		7503.1	TolB, N-terminal domain	TolB, N-terminal domain	2.12162162162203	Mosaic	Figure_2_C
7504.1.1	0.00337837837837902		7504.1	ITPase-like	ITPase-like	2.12162162162203	Mosaic	Figure_2_C
7512.1.1	0.00337837837837902		7512.1	UDP-Glycosyltransferase/glycogen phosphorylase	UDP-Glycosyltransferase/glycogen phosphorylase	2.12162162162203	Mosaic	Figure_2_C
7515.1.1	0.00337837837837902		7515.1	Alkaline phosphatase-like	Alkaline phosphatase-like	2.12162162162203	Mosaic	Figure_2_C
7525.1.1	0.00337837837837902		7525.1	Phosphoglycerate mutase-like	Phosphoglycerate mutase-like	2.12162162162203	Mosaic	Figure_2_C
7528.1.1	0.00337837837837902		7528.1	Phosphoglucomutase, first 3 domains	Phosphoglucomutase, first 3 domains	2.12162162162203	Mosaic	Figure_2_C
7529.1.1	0.00337837837837902		7529.1	Macro domain-like	Macro domain-like	2.12162162162203	Mosaic	Figure_2_C
7543.1.1	0.00337837837837902		7543.1	Methylglyoxal synthase-like	Methylglyoxal synthase-like	2.12162162162203	Mosaic	Figure_2_C
7544.1.1	0.00337837837837902		7544.1	Nucleoside phosphorylase/phosphoribosyltransferase catalytic domain	Nucleoside phosphorylase/phosphoribosyltransferase catalytic domain	2.12162162162203	Mosaic	Figure_2_C
7547.1.1	0.00337837837837902		7547.1	Hypothetical protein TT1679	Hypothetical protein TT1679	2.12162162162203	Mosaic	Figure_2_C
7555.1.1	0.00337837837837902		7555.1	Alpha-2,3/8-sialyltransferase CstII-related	Alpha-2,3/8-sialyltransferase CstII-related	2.12162162162203	Mosaic	Figure_2_C
7557.1.1	1		7557.1	DNA polymerase III psi subunit	DNA polymerase III psi subunit	628	Mosaic	Figure_2_C
7560.1.1	1		7560.1	Ribose/Galactose isomerase RpiB/AlsB	Ribose/Galactose isomerase RpiB/AlsB	628	Mosaic	Figure_2_C
7561.1.1	0.00337837837837902		7561.1	Isochorismatase-like hydrolases	Isochorismatase-like hydrolases	2.12162162162203	Mosaic	Figure_2_C
7564.1.1	1		7564.1	Homo-oligomeric flavin-containing Cys decarboxylases, HFCD	Homo-oligomeric flavin-containing Cys decarboxylases, HFCD	628	Mosaic	Figure_2_C
7567.1.1	0.00337837837837902		7567.1	LmbE-like	LmbE-like	2.12162162162203	Mosaic	Figure_2_C
7571.1.1	0.00337837837837902		7571.1	Formyltransferase	Formyltransferase	2.12162162162203	Mosaic	Figure_2_C
7573.1.1	0.00168918918918951		7573.1	PRTase-like	PRTase-like	1.06081081081101	Mosaic	Figure_2_C
7574.1.1	0.00337837837837902		7574.1	Thiamin diphosphate-binding fold (THDP-binding)	Thiamin diphosphate-binding fold (THDP-binding)	2.12162162162203	Mosaic	Figure_2_C
7577.1.1	0.00168918918918951		7577.1	PLP-dependent transferases	PLP-dependent transferases	1.06081081081101	Mosaic	Figure_2_C
7579.1.1	0.00337837837837902		7579.1	alpha/beta-Hydrolases	alpha/beta-Hydrolases	2.12162162162203	Mosaic	Figure_2_C
7581.1.1	0.00337837837837902		7581.1	Thiolase-like	Thiolase-like	2.12162162162203	Mosaic	Figure_2_C
7589.1.1	0.00337837837837902		7589.1	YgbK-like	YgbK-like	2.12162162162203	Mosaic	Figure_2_C
7596.1.1	0.00337837837837902		7596.1	GT-D type glycosyltransferase	GT-D type glycosyltransferase	2.12162162162203	Mosaic	Figure_2_C
7597.1.1	1		7597.1	Endolysin C-terminal domain	Endolysin C-terminal domain	628	Mosaic	Figure_2_C
809.1.1	0.00337837837837902		809.1	beta-lactamase-inhibitor protein, BLIP	beta-lactamase-inhibitor protein, BLIP	2.12162162162203	Mosaic	Figure_2_C
810.1.1	0.00337837837837902		810.1	BtrG-like (Pfam 03674)	BtrG-like (Pfam 03674)	2.12162162162203	Mosaic	Figure_2_C
818.1.1	1		818.1	DNA topoisomerase I domain	DNA topoisomerase I domain	628	Mosaic	Figure_2_C
823.1.1	0.00337837837837902		823.1	Head-to-tail joining protein W, gpW	Head-to-tail joining protein W, gpW	2.12162162162203	Mosaic	Figure_2_C
834.1.1	0.00337837837837902		834.1	Photosystem I subunit PsaD	Photosystem I subunit PsaD	2.12162162162203	Mosaic	Figure_2_C
850.1.1	1		850.1	Hypothetical protein Ta1206-like	Hypothetical protein Ta1206-like	628	Mosaic	Figure_2_C
867.1.1	0.00337837837837902		867.1	Coproporphyrinogen III oxidase	Coproporphyrinogen III oxidase	2.12162162162203	Mosaic	Figure_2_C
868.1.1	0.00337837837837902		868.1	mRNA triphosphatase CET1-related	mRNA triphosphatase CET1-related	2.12162162162203	Mosaic	Figure_2_C
872.10.1	0.00337837837837902		872.1	Secreted protein HP1454 N-terminal domain	Secreted protein HP1454 N-terminal domain	2.12162162162203	Mosaic	Figure_2_C
872.3.1	0.00337837837837902		872.3	YbjQ-like	YbjQ-like	2.12162162162203	Mosaic	Figure_2_C
872.4.1	0.00337837837837902		872.4	YdgH-like	YdgH-like	2.12162162162203	Mosaic	Figure_2_C
872.6.1	0.00337837837837902		872.6	Pilus binding domain in attachment protein G3P	Pilus binding domain in attachment protein G3P	2.12162162162203	Mosaic	Figure_2_C
886.1.1	0.00337837837837902		886.1	Probable bacterial effector-binding domain	Probable bacterial effector-binding domain	2.12162162162203	Mosaic	Figure_2_C
9.1.1	0.00337837837837902		9.1	Lipocalins	Lipocalins	2.12162162162203	Mosaic	Figure_2_C
9.16.1	0.00337837837837902		9.16	Hypothetical protein Atu4866	Hypothetical protein Atu4866	2.12162162162203	Mosaic	Figure_2_C
911.1.1	0.00337837837837902		911.1	Ferredoxin thioredoxin reductase (FTR), catalytic beta chain	Ferredoxin thioredoxin reductase (FTR), catalytic beta chain	2.12162162162203	Mosaic	Figure_2_C
101.15.1	3.05250283066458e-07	23.2233009708738	101.15	LysM domain	LysM domain	0.000191697177765736	Mosaic	Figure_2_D
212.1.1	0.000267269288810798	16.785046728972	212.1	Ribosomal protein S5 domain 2-like	Ribosomal protein S5 domain 2-like	0.167845113373181	Mosaic	Figure_2_D
7568.1.1	0.00486459077426758	16.4954128440367	7568.1	BRCT domain	BRCT domain	3.05496300624004	Mosaic	Figure_2_D
3856.1.1	6.02799487707118e-06	15.0769230769231	3856.1	Putative tailspike protein Orf210 N-terminal domain	Putative tailspike protein Orf210 N-terminal domain	0.0037855807828007	Mosaic	Figure_2_D
235.1.1	1.83817374035114e-08	13.5151515151515	235.1	Lysozyme-like	Lysozyme-like	1.15437310894051e-05	Mosaic	Figure_2_D
207.2.1	4.07857340795846e-08	12	207.2	Pectin lyase-like	Pectin lyase-like	2.56134410019791e-05	Mosaic	Figure_2_D
325.1.6	0.000234227534444483	10.5660377358491	325.1	alpha/beta-Hammerhead/Barrel-sandwich hybrid	Duplicated hybrid motif	0.147094891631135	Mosaic	Figure_2_D
325.1.7	8.41625344005732e-05	10.2285714285714	325.1	alpha/beta-Hammerhead/Barrel-sandwich hybrid	Single hybrid motif	0.05285407160356	Mosaic	Figure_2_D
11.24.1	3.01572155497614e-05	10.0288461538462	11.24	N-terminal Ig-like domain in baseplate protein ORF48	N-terminal Ig-like domain in baseplate protein ORF48	0.0189387313652501	Mosaic	Figure_2_D
285.1.1	3.01572155497614e-05	10.0288461538462	285.1	N-acetylmuramoyl-L-alanine amidase-like	N-acetylmuramoyl-L-alanine amidase-like	0.0189387313652501	Mosaic	Figure_2_D
79.1.1	2.07792497610155e-05	8.66019417475728	79.1	Phage tail fiber protein trimerization domain	Phage tail fiber protein trimerization domain	0.0130493688499177	Mosaic	Figure_2_D
4.1.1	5.86883459231513e-05	8.58653846153846	4.1	SH3	SH3	0.036856281239739	Mosaic	Figure_2_D
3591.1.1	0.0111811765493134	8.23853211009175	3591.1	Helical linker in baseplate protein ORF48	Helical linker in baseplate protein ORF48	7.0217788729688	Mosaic	Figure_2_D
3857.1.1	0.0111811765493134	8.23853211009175	3857.1	Head-binding domain of phage P22 tailspike protein	Head-binding domain of phage P22 tailspike protein	7.0217788729688	Mosaic	Figure_2_D
4012.1.1	0.0111811765493134	8.23853211009175	4012.1	SSHS domain in type II DNA topoisomerase	SSHS domain in type II DNA topoisomerase	7.0217788729688	Mosaic	Figure_2_D
10.19.1	0.0338060383253794	8.17272727272727	10.19	Domain I of tail sheath protein Gp18	Domain I of tail sheath protein Gp18	21.2301920683383	Mosaic	Figure_2_D
246.3.1	0.0338060383253794	8.17272727272727	246.3	DNase I-like	DNase I-like	21.2301920683383	Mosaic	Figure_2_D
2501.1.1	0.0338060383253794	8.17272727272727	2501.1	Peptidyl-tRNA hydrolase II	Peptidyl-tRNA hydrolase II	21.2301920683383	Mosaic	Figure_2_D
4091.1.1	0.0338060383253794	8.17272727272727	4091.1	L,D-transpeptidase catalytic domain-like	L,D-transpeptidase catalytic domain-like	21.2301920683383	Mosaic	Figure_2_D
502.1.1	0.0338060383253794	8.17272727272727	502.1	Anti-LPS factor/recA domain	Anti-LPS factor/recA domain	21.2301920683383	Mosaic	Figure_2_D
2006.1.3	1.33331442876973e-05	7.85294117647059	2006.1	HAD domain-related	Toprim domain	0.00837321461267391	Mosaic	Figure_2_D
103.2.1	0.00243274830149778	6.69158878504673	103.2	ATP cone	ATP cone	1.52776593334061	Mosaic	Figure_2_D
3240.1.1	0.00243274830149778	6.69158878504673	3240.1	Intramolecular chaperone domain in virus tail spike protein	Intramolecular chaperone domain in virus tail spike protein	1.52776593334061	Mosaic	Figure_2_D
1.1.7	0.00700508341528918	6.22222222222222	1.1	RIFT-related	Alanine racemase-C	4.39919238480161	Mosaic	Figure_2_D
7569.1.1	0.00210545686994209	5.57009345794393	7569.1	Uracil-DNA glycosylase-like	Uracil-DNA glycosylase-like	1.32222691432363	Mosaic	Figure_2_D
2011.1.1	0.0205692831795766	5.48623853211009	2011.1	Zn-dependent exopeptidases	Zn-dependent exopeptidases	12.9175098367741	Mosaic	Figure_2_D
225.1.1	0.0205692831795766	5.48623853211009	225.1	ATPase domain of HSP90 chaperone/DNA topoisomerase II/histidine kinase	ATPase domain of HSP90 chaperone/DNA topoisomerase II/histidine kinase	12.9175098367741	Mosaic	Figure_2_D
246.2.1	0.0205692831795766	5.48623853211009	246.2	Metallo-dependent phosphatases	Metallo-dependent phosphatases	12.9175098367741	Mosaic	Figure_2_D
4014.1.1	0.0205692831795766	5.48623853211009	4014.1	a+b domain in type II DNA topoisomerase	a+b domain in type II DNA topoisomerase	12.9175098367741	Mosaic	Figure_2_D
1074.1.1	0.0031505287251771	4.76902536715621	1074.1	Alpha helical domain of ribonucleotide reductases	Alpha helical domain of ribonucleotide reductases	1.97853203941122	Mosaic	Figure_2_D
2004.1.1	9.75971653224189e-07	4.51438535309503	2004.1	P-loop domains-related	P-loop containing nucleoside triphosphate hydrolases	0.000612910198224791	Mosaic	Figure_2_D
2002.1.1	0.00020696046739345	4.32352941176471	2002.1	TIM barrels | Hypothetical protein Cthe_0052	TIM barrels	0.129971173523086	Mosaic	Figure_2_D
4970.1.1	0.000382974074104322	4.29126213592233	4970.1	fingers domain in bacteriophage RB69-like DNA polymerase I	fingers domain in bacteriophage RB69-like DNA polymerase I	0.240507718537514	Mosaic	Figure_2_D
102.1.1	0.00130956332922645	4.22857142857143	102.1	SAM/DNA-glycosylase	SAM domain-like	0.822405770754212	Mosaic	Figure_2_D
4964.1.1	0.00242698280105276	4.19811320754717	4964.1	helical bundle in Bacillus stearothermophilus-like DNA polymerase I	helical bundle in Bacillus stearothermophilus-like DNA polymerase I	1.52414519906113	Mosaic	Figure_2_D
3584.1.1	0.00850582264258792	4.13888888888889	3584.1	DNA polymerase III finger domain	DNA polymerase III finger domain	5.34165661954521	Mosaic	Figure_2_D
4023.1.1	0.00850582264258792	4.13888888888889	4023.1	N-terminal a+b domain in DNA primase core	N-terminal a+b domain in DNA primase core	5.34165661954521	Mosaic	Figure_2_D
2006.1.4	0.0163838300745313	4.11009174311927	2006.1	HAD domain-related	PIN domain-like	10.2890452868056	Mosaic	Figure_2_D
307.1.1	0.0163838300745313	4.11009174311927	307.1	Hedgehog/DD-peptidase	Hedgehog/DD-peptidase	10.2890452868056	Mosaic	Figure_2_D
5092.1.1	0.0163838300745313	4.11009174311927	5092.1	Domain in virus attachment proteins	Domain in virus attachment proteins	10.2890452868056	Mosaic	Figure_2_D
131.2.1	0.0627474858764649	4.08181818181818	131.2	Poly A polymerase C-terminal region-like	Poly A polymerase C-terminal region-like	39.4054211304199	Mosaic	Figure_2_D
2003.1.3	0.0627474858764649	4.08181818181818	2003.1	Rossmann-related	Nucleotide-binding domain	39.4054211304199	Mosaic	Figure_2_D
507.1.1	0.0627474858764649	4.08181818181818	507.1	DnaB helicase N-terminal domain-related	DnaB helicase N-terminal domain-related	39.4054211304199	Mosaic	Figure_2_D
316.1.1	0.0118099075706744	3.54365079365079	316.1	Nucleotidyltransferase	Nucleotidyltransferase	7.41662195438352	Mosaic	Figure_2_D
2484.1.1	0.00124977061754208	3.41747572815534	2484.1	Ribonuclease H-like	Ribonuclease H-like	0.784855947816424	Mosaic	Figure_2_D
4166.1.1	0.0226774188629334	3.28440366972477	4166.1	Lactophage receptor-binding protein N-terminal domain-like	Lactophage receptor-binding protein N-terminal domain-like	14.2414190459222	Mosaic	Figure_2_D
2500.1.1	0.0301701688776948	2.73394495412844	2500.1	Ten stranded beta/alpha barrel	Ten stranded beta/alpha barrel	18.9468660551923	Mosaic	Figure_2_D
5.1.3	0.0301701688776948	2.73394495412844	5.1	beta-propeller	6-bladed	18.9468660551923	Mosaic	Figure_2_D
109.4.1	0.0455587161008033	2.71818181818182	109.4	ARM repeat	ARM repeat	28.6108737113045	Mosaic	Figure_2_D
138.1.1	0.0455587161008033	2.71818181818182	138.1	DNA polymerase III clamp loader subunits, C-terminal domain	DNA polymerase III clamp loader subunits, C-terminal domain	28.6108737113045	Mosaic	Figure_2_D
2002.3.1	0.0455587161008033	2.71818181818182	2002.3	Glycoside hydrolase/deacetylase	Glycoside hydrolase/deacetylase	28.6108737113045	Mosaic	Figure_2_D
2499.2.1	0.0455587161008033	2.71818181818182	2499.2	Domain III of tail sheath protein Gp18	Domain III of tail sheath protein Gp18	28.6108737113045	Mosaic	Figure_2_D
283.2.1	0.0455587161008033	2.71818181818182	283.2	gpW/gp25-like	gpW/gp25-like	28.6108737113045	Mosaic	Figure_2_D
3386.1.1	0.0455587161008033	2.71818181818182	3386.1	gp9 C-terminal domain-related	gp9 C-terminal domain-related	28.6108737113045	Mosaic	Figure_2_D
591.1.1	0.0455587161008033	2.71818181818182	591.1	C-terminal domain of B transposition protein	C-terminal domain of B transposition protein	28.6108737113045	Mosaic	Figure_2_D
2007.5.1	0.0265036941657771	2.47222222222222	2007.5	SGNH hydrolase	SGNH hydrolase	16.644319936108	Mosaic	Figure_2_D
304.48.1	0.0155197434369051	2.45005549389567	304.48	Adenylyl and guanylyl cyclase catalytic domain-like	Adenylyl and guanylyl cyclase catalytic domain-like	9.74639887837641	Mosaic	Figure_2_D
242.1.1	0.0389627282339224	2.34076015727392	242.1	Homing endonucleases	Homing endonucleases	24.4685933309033	Mosaic	Figure_2_D
3005.1.1	0.0389627282339224	2.34076015727392	3005.1	B12-dependent (class II) ribonucleotide reductase, insertion domain	B12-dependent (class II) ribonucleotide reductase, insertion domain	24.4685933309033	Mosaic	Figure_2_D
148.1.3	0.0491374905734563	2.04587155963303	148.1	Histone-related	AAA+ ATPase lid domain	30.8583440801306	Mosaic	Figure_2_D
206.1.3	0.0491374905734563	2.04587155963303	206.1	Protein kinase/SAICAR synthase/ATP-grasp	ATP-grasp	30.8583440801306	Mosaic	Figure_2_D
2003.1.2	0.0588471543038065	2.03636363636364	2003.1	Rossmann-related	FAD/NAD(P)-binding domain	36.9560129027905	Mosaic	Figure_2_D
4016.1.1	0.0588471543038065	2.03636363636364	4016.1	alpha-helical domain in type II DNA topoisomerase	alpha-helical domain in type II DNA topoisomerase	36.9560129027905	Mosaic	Figure_2_D
4969.1.1	0.0588471543038065	2.03636363636364	4969.1	thumb domain in bacteriophage RB69-like DNA polymerase I	thumb domain in bacteriophage RB69-like DNA polymerase I	36.9560129027905	Mosaic	Figure_2_D
219.1.1	0.0529200775452546	1.75793650793651	219.1	Cysteine proteinases	Cysteine proteinases	33.2338086984199	Mosaic	Figure_2_D
2.1.1	0.0570914992226528	1.63888888888889	2.1	Nucleic acid-binding proteins	Nucleic acid-binding proteins	35.8534615118259	Mosaic	Figure_2_D
2005.1.1	0.0740365441177147	1.62727272727273	2005.1	HUP domains	HUP domains	46.4949497059248	Mosaic	Figure_2_D
3071.1.1	0.0740365441177147	1.62727272727273	3071.1	C-terminal insertion domain in phage tail proteins	C-terminal insertion domain in phage tail proteins	46.4949497059248	Mosaic	Figure_2_D
520.1.1	0.0740365441177147	1.62727272727273	520.1	gp9 N-terminal domain-related	gp9 N-terminal domain-related	46.4949497059248	Mosaic	Figure_2_D
1.1.13	0.0620143388702776	1.53472222222222	1.1	RIFT-related	Phage tail proteins	38.9450048105343	Mosaic	Figure_2_D
10.1.2	0.0913032513533613	1.35454545454545	10.1	Concanavalin A-like	Galactose-binding domain-like	57.3384418499109	Mosaic	Figure_2_D
375.1.1	0.111027185821782	1.22222222222222	375.1	Rubredoxin-related	Rubredoxin-related	69.7250726960788	Mosaic	Figure_2_D
2.7.1	0.126391379104343	0.9	2.7	Tail-associated lysozyme gp5-N	Tail-associated lysozyme gp5-N	79.3737860775274	Mosaic	Figure_2_D
2003.1.5	0.126391379104343	0.9	2003.1	Rossmann-related	S-adenosyl-L-methionine-dependent methyltransferases	79.3737860775274	Mosaic	Figure_2_D
3070.1.1	0.126391379104343	0.9	3070.1	N0 domain in phage tail proteins and secretins	N0 domain in phage tail proteins and secretins	79.3737860775274	Mosaic	Figure_2_D
101.1.2	0.0613511975307258	0.427969253657327	101.1	HTH	winged	38.5285520492958	Mosaic	Figure_2_D
1.1.1	0.00221975582685807		1.1	RIFT-related	acid protease	1.39400665926687	Mosaic	Figure_2_D
1.1.11	0.00110987791342904		1.1	RIFT-related	Type II restriction endonuclease effector domain	0.697003329633435	Mosaic	Figure_2_D
1.1.2	0.00110987791342904		1.1	RIFT-related	double psi	0.697003329633435	Mosaic	Figure_2_D
1.1.3	0.00110987791342904		1.1	RIFT-related	AbrB	0.697003329633435	Mosaic	Figure_2_D
1.1.5	0.00110987791342904		1.1	RIFT-related	FMN-binding split barrel	0.697003329633435	Mosaic	Figure_2_D
1.1.9	0.00110987791342904		1.1	RIFT-related	PUA domain	0.697003329633435	Mosaic	Figure_2_D
10.1.1	0.00110987791342904		10.1	Concanavalin A-like	Concanavalin A-like lectins/glucanases	0.697003329633435	Mosaic	Figure_2_D
10.12.1	0.00110987791342904		10.12	Double-stranded beta-helix	Double-stranded beta-helix	0.697003329633435	Mosaic	Figure_2_D
10.2.1	0.00110987791342904		10.2	Nucleoplasmin-like/VP (viral coat and capsid proteins)	Nucleoplasmin-like/VP (viral coat and capsid proteins)	0.697003329633435	Mosaic	Figure_2_D
10.29.1	0.00110987791342904		10.29	Jelly-roll domain in distal tail protein (Dit)-like proteins	Jelly-roll domain in distal tail protein (Dit)-like proteins	0.697003329633435	Mosaic	Figure_2_D
10.3.1	0.00110987791342904		10.3	TNF-like	TNF-like	0.697003329633435	Mosaic	Figure_2_D
10.37.1	0.00221975582685807		10.37	TerD	TerD	1.39400665926687	Mosaic	Figure_2_D
10.39.1	0.00221975582685807		10.39	Soluble domain of MmpS4	Soluble domain of MmpS4	1.39400665926687	Mosaic	Figure_2_D
10.43.1	1		10.43	Major structural protein 1 jelly-roll domain	Major structural protein 1 jelly-roll domain	628	Mosaic	Figure_2_D
1001.1.1	0.00221975582685807		1001.1	Formate dehydrogenase/DMSO reductase, domain 1	Formate dehydrogenase/DMSO reductase, domain 1	1.39400665926687	Mosaic	Figure_2_D
101.1.1	0.00110987791342904		101.1	HTH	tri-helical	0.697003329633435	Mosaic	Figure_2_D
101.1.11	0.00110987791342904		101.1	HTH	Ribbon-helix-helix	0.697003329633435	Mosaic	Figure_2_D
101.1.12	0.00221975582685807		101.1	HTH	HTH motif inserted in other structures	1.39400665926687	Mosaic	Figure_2_D
101.1.14	0.00110987791342904		101.1	HTH	DNA-binding domain of intron-encoded endonucleases	0.697003329633435	Mosaic	Figure_2_D
101.1.18	0.00221975582685807		101.1	HTH	HTH domain in DNA polymerase accessory protein 62	1.39400665926687	Mosaic	Figure_2_D
101.1.19	0.00221975582685807		101.1	HTH	Bacteriophage lambda ea8.5-related	1.39400665926687	Mosaic	Figure_2_D
101.1.3	0.00110987791342904		101.1	HTH	tetra-helical, LuxR-like	0.697003329633435	Mosaic	Figure_2_D
101.1.4	0.00110987791342904		101.1	HTH	tetra-helical, lambda repressor-like	0.697003329633435	Mosaic	Figure_2_D
101.1.5	0.00221975582685807		101.1	HTH	Anti-sigma factor AsiA	1.39400665926687	Mosaic	Figure_2_D
101.1.6	0.00110987791342904		101.1	HTH	TrpR	0.697003329633435	Mosaic	Figure_2_D
101.1.8	0.00110987791342904		101.1	HTH	DNA breaking-rejoining enzymes	0.697003329633435	Mosaic	Figure_2_D
101.1.9	0.00110987791342904		101.1	HTH	Putative DNA-binding domain	0.697003329633435	Mosaic	Figure_2_D
101.13.1	0.00221975582685807		101.13	B-form DNA mimic Ocr	B-form DNA mimic Ocr	1.39400665926687	Mosaic	Figure_2_D
101.17.1	0.00221975582685807		101.17	IHF-like DNA-binding proteins	IHF-like DNA-binding proteins	1.39400665926687	Mosaic	Figure_2_D
101.29.1	0.00110987791342904		101.29	helical bundles in heme iron utilization protein-like	helical bundles in heme iron utilization protein-like	0.697003329633435	Mosaic	Figure_2_D
101.30.1	0.00110987791342904		101.3	Rv2175c	Rv2175c	0.697003329633435	Mosaic	Figure_2_D
101.31.1	0.00110987791342904		101.31	Bacteriophage Sf6 terminase small subunit	Bacteriophage Sf6 terminase small subunit	0.697003329633435	Mosaic	Figure_2_D
101.32.1	0.00221975582685807		101.32	bacterioferritin-associated ferredoxin	bacterioferritin-associated ferredoxin	1.39400665926687	Mosaic	Figure_2_D
101.35.1	0.00221975582685807		101.35	DNA repair regulatory protein RecX	DNA repair regulatory protein RecX	1.39400665926687	Mosaic	Figure_2_D
102.1.2	0.00221975582685807		102.1	SAM/DNA-glycosylase	DNA-glycosylase	1.39400665926687	Mosaic	Figure_2_D
102.1.3	0.00221975582685807		102.1	SAM/DNA-glycosylase	PAP/OAS1 substrate-binding domain	1.39400665926687	Mosaic	Figure_2_D
102.2.1	0.00110987791342904		102.2	H2TH	H2TH	0.697003329633435	Mosaic	Figure_2_D
102.4.1	0.00221975582685807		102.4	YozE-like	YozE-like	1.39400665926687	Mosaic	Figure_2_D
103.1.1	0.00221975582685807		103.1	RuvA-C, UBA, CRAL/TRIO-N, HBS1	RuvA-C, UBA, CRAL/TRIO-N, HBS1	1.39400665926687	Mosaic	Figure_2_D
103.14.1	0.00110987791342904		103.14	DnaT DNA-binding domain	DnaT DNA-binding domain	0.697003329633435	Mosaic	Figure_2_D
103.6.1	0.00221975582685807		103.6	FGAM synthase PurL, linker domain	FGAM synthase PurL, linker domain	1.39400665926687	Mosaic	Figure_2_D
106.1.1	0.00221975582685807		106.1	Globin-like	Globin-like	1.39400665926687	Mosaic	Figure_2_D
1075.3.1	0.00221975582685807		1075.3	Type I ABC importer transmembrane domain fold	Type I ABC importer transmembrane domain fold	1.39400665926687	Mosaic	Figure_2_D
1075.4.1	0.00221975582685807		1075.4	Type I ABC exporter transmembrane domain fold	Type I ABC exporter transmembrane domain fold	1.39400665926687	Mosaic	Figure_2_D
109.16.1	0.00221975582685807		109.16	TROVE domain-like	TROVE domain-like	1.39400665926687	Mosaic	Figure_2_D
109.2.1	0.00221975582685807		109.2	alpha/alpha toroid	alpha/alpha toroid	1.39400665926687	Mosaic	Figure_2_D
109.3.1	0.00110987791342904		109.3	Ankyrin repeat	Ankyrin repeat	0.697003329633435	Mosaic	Figure_2_D
11.1.1	0.00110987791342904		11.1	Immunoglobulin-related	Immunoglobulin/Fibronectin type III/E set domains/PapD-like	0.697003329633435	Mosaic	Figure_2_D
11.1.3	0.00221975582685807		11.1	Immunoglobulin-related	Cu,Zn superoxide dismutase-like	1.39400665926687	Mosaic	Figure_2_D
11.1.4	0.00221975582685807		11.1	Immunoglobulin-related	Prealbumin-like	1.39400665926687	Mosaic	Figure_2_D
11.1.5	0.00221975582685807		11.1	Immunoglobulin-related	Common fold of diphtheria toxin/transcription factors/cytochrome f	1.39400665926687	Mosaic	Figure_2_D
11.13.1	0.00221975582685807		11.13	Leukocidin-like	Leukocidin-like	1.39400665926687	Mosaic	Figure_2_D
11.21.1	1		11.21	Ig-like domain in tailspike protein	Ig-like domain in tailspike protein	628	Mosaic	Figure_2_D
11.27.1	0.00110987791342904		11.27	C-terminal Ig-like domain in baseplate protein ORF48	C-terminal Ig-like domain in baseplate protein ORF48	0.697003329633435	Mosaic	Figure_2_D
11.4.1	0.00221975582685807		11.4	Antigen MPT63/MPB63 (immunoprotective extracellular protein)	Antigen MPT63/MPB63 (immunoprotective extracellular protein)	1.39400665926687	Mosaic	Figure_2_D
12.1.1	0.00221975582685807		12.1	Glycosyl hydrolase domain	Glycosyl hydrolase domain	1.39400665926687	Mosaic	Figure_2_D
129.1.1	0.00110987791342904		129.1	6-phosphogluconate dehydrogenase C-terminal domain-like	6-phosphogluconate dehydrogenase C-terminal domain-like	0.697003329633435	Mosaic	Figure_2_D
130.1.1	0.00110987791342904		130.1	LEM/SAP HeH motif	LEM/SAP HeH motif	0.697003329633435	Mosaic	Figure_2_D
131.1.1	0.00110987791342904		131.1	HD-domain/PDEase-like	HD-domain/PDEase-like	0.697003329633435	Mosaic	Figure_2_D
132.1.1	0.00221975582685807		132.1	Acyl-carrier protein (ACP)	Acyl-carrier protein (ACP)	1.39400665926687	Mosaic	Figure_2_D
132.3.1	0.00221975582685807		132.3	Hypothetical protein YjbJ	Hypothetical protein YjbJ	1.39400665926687	Mosaic	Figure_2_D
142.1.1	0.00110987791342904		142.1	Sigma2 domain of RNA polymerase sigma factors	Sigma2 domain of RNA polymerase sigma factors	0.697003329633435	Mosaic	Figure_2_D
148.1.2	0.00110987791342904		148.1	Histone-related	double Clp-N	0.697003329633435	Mosaic	Figure_2_D
149.1.1	0.00221975582685807		149.1	Cytochrome P450	Cytochrome P450	1.39400665926687	Mosaic	Figure_2_D
150.1.1	0.00110987791342904		150.1	Ferritin/Heme oxygenase	Ferritin	0.697003329633435	Mosaic	Figure_2_D
150.1.2	0.00110987791342904		150.1	Ferritin/Heme oxygenase	Heme oxygenase/Ribonucleotide reductase	0.697003329633435	Mosaic	Figure_2_D
150.2.1	0.00221975582685807		150.2	Cobalamin adenosyltransferase	Cobalamin adenosyltransferase	1.39400665926687	Mosaic	Figure_2_D
150.5.1	0.00221975582685807		150.5	ESAT-6 like	ESAT-6 like	1.39400665926687	Mosaic	Figure_2_D
150.7.1	0.00221975582685807		150.7	PE	PE	1.39400665926687	Mosaic	Figure_2_D
150.8.1	0.00110987791342904		150.8	PPE	PPE	0.697003329633435	Mosaic	Figure_2_D
159.1.1	0.00110987791342904		159.1	all-alpha NTP pyrophosphatases	Hypothetical protein AF_0060	0.697003329633435	Mosaic	Figure_2_D
159.1.2	0.00110987791342904		159.1	all-alpha NTP pyrophosphatases	MazG-related	0.697003329633435	Mosaic	Figure_2_D
159.1.3	0.00110987791342904		159.1	all-alpha NTP pyrophosphatases	putative NTP pyrophosphohydrolase Exig_1061	0.697003329633435	Mosaic	Figure_2_D
159.1.4	0.00110987791342904		159.1	all-alpha NTP pyrophosphatases	Type II deoxyuridine triphosphatase-related	0.697003329633435	Mosaic	Figure_2_D
164.1.1	0.00221975582685807		164.1	Chorismate mutase II	Chorismate mutase II	1.39400665926687	Mosaic	Figure_2_D
181.1.1	0.00221975582685807		181.1	Domain of the SRP/SRP receptor G-proteins	Domain of the SRP/SRP receptor G-proteins	1.39400665926687	Mosaic	Figure_2_D
184.1.1	0.00221975582685807		184.1	Nucleoside phosphorylase/phosphoribosyltransferase-N	Nucleoside phosphorylase/phosphoribosyltransferase-N	1.39400665926687	Mosaic	Figure_2_D
185.3.1	0.00221975582685807		185.3	Rap1a	Rap1a	1.39400665926687	Mosaic	Figure_2_D
186.1.1	0.00110987791342904		186.1	lambda integrase-N	lambda integrase-N	0.697003329633435	Mosaic	Figure_2_D
187.1.1	0.00221975582685807		187.1	alpha-helical ferredoxin	alpha-helical ferredoxin	1.39400665926687	Mosaic	Figure_2_D
192.28.1	0.00110987791342904		192.28	IDEAL domain	IDEAL domain	0.697003329633435	Mosaic	Figure_2_D
2.12.1	0.00221975582685807		2.12	BC4932-like	BC4932-like	1.39400665926687	Mosaic	Figure_2_D
2.14.1	0.00221975582685807		2.14	HupF/HypC-like	HupF/HypC-like	1.39400665926687	Mosaic	Figure_2_D
2.2.1	0.00110987791342904		2.2	Bacterial enterotoxins	Bacterial enterotoxins	0.697003329633435	Mosaic	Figure_2_D
2.20.1	0.00221975582685807		2.2	NlpE C-terminal domain	NlpE C-terminal domain	1.39400665926687	Mosaic	Figure_2_D
2.21.1	0.00221975582685807		2.21	Small protein B (SmpB)	Small protein B (SmpB)	1.39400665926687	Mosaic	Figure_2_D
2.6.1	0.00221975582685807		2.6	Staphylococcal nuclease	Staphylococcal nuclease	1.39400665926687	Mosaic	Figure_2_D
2.8.1	0.00110987791342904		2.8	mu transposases-C	mu transposases-C	0.697003329633435	Mosaic	Figure_2_D
2.9.1	0.00221975582685807		2.9	RNB domain-like	RNB domain-like	1.39400665926687	Mosaic	Figure_2_D
2002.1.2	0.00221975582685807		2002.1	TIM barrels | Hypothetical protein Cthe_0052	Hypothetical protein Cthe_0052	1.39400665926687	Mosaic	Figure_2_D
2002.4.1	0.00110987791342904		2002.4	Nicotinate/Quinolinate PRTase C-terminal domain-like	Nicotinate/Quinolinate PRTase C-terminal domain-like	0.697003329633435	Mosaic	Figure_2_D
2002.5.1	0.00221975582685807		2002.5	EAL domain	EAL domain	1.39400665926687	Mosaic	Figure_2_D
2003.1.1	0.00110987791342904		2003.1	Rossmann-related	NAD(P)-binding Rossmann-fold domains	0.697003329633435	Mosaic	Figure_2_D
2003.1.10	0.00110987791342904		2003.1	Rossmann-related	PreATP-grasp domain	0.697003329633435	Mosaic	Figure_2_D
2003.1.12	0.00110987791342904		2003.1	Rossmann-related	UDPG/MGDP dehydrogenase C-terminal domain	0.697003329633435	Mosaic	Figure_2_D
2003.1.4	0.00110987791342904		2003.1	Rossmann-related	DHS-like NAD/FAD-binding domain	0.697003329633435	Mosaic	Figure_2_D
2003.1.6	0.00221975582685807		2003.1	Rossmann-related	Tubulin nucleotide-binding domain-like	1.39400665926687	Mosaic	Figure_2_D
2003.1.7	0.00221975582685807		2003.1	Rossmann-related	NagB/RpiA/CoA transferase-like	1.39400665926687	Mosaic	Figure_2_D
2003.1.8	0.00221975582685807		2003.1	Rossmann-related	MurCD/PglD N-terminal domain-like	1.39400665926687	Mosaic	Figure_2_D
2003.1.9	0.00221975582685807		2003.1	Rossmann-related	Activating enzymes of the ubiquitin-like proteins	1.39400665926687	Mosaic	Figure_2_D
2003.2.1	0.00221975582685807		2003.2	Formate dehydrogenase/DMSO reductase, domains 2 and 3	Formate dehydrogenase/DMSO reductase, domains 2 and 3	1.39400665926687	Mosaic	Figure_2_D
2003.6.1	0.00221975582685807		2003.6	Ribokinase-like	Ribokinase-like	1.39400665926687	Mosaic	Figure_2_D
2006.1.1	0.00110987791342904		2006.1	HAD domain-related	HAD-like	0.697003329633435	Mosaic	Figure_2_D
2006.1.2	0.00110987791342904		2006.1	HAD domain-related	DHH phosphoesterases	0.697003329633435	Mosaic	Figure_2_D
2006.1.5	0.00221975582685807		2006.1	HAD domain-related	Arginase/deacetylase	1.39400665926687	Mosaic	Figure_2_D
2006.1.6	0.00110987791342904		2006.1	HAD domain-related	vWA-like	0.697003329633435	Mosaic	Figure_2_D
2007.1.1	0.00221975582685807		2007.1	Class I glutamine amidotransferase-like	Class I glutamine amidotransferase-like	1.39400665926687	Mosaic	Figure_2_D
2007.1.16	0.00221975582685807		2007.1	Class I glutamine amidotransferase-like	Iron-sulphur enzyme Dph2	1.39400665926687	Mosaic	Figure_2_D
2007.1.19	0.00221975582685807		2007.1	Class I glutamine amidotransferase-like	FabD/lysophospholipase-like	1.39400665926687	Mosaic	Figure_2_D
2007.1.2	0.00221975582685807		2007.1	Class I glutamine amidotransferase-like	Periplasmic binding protein-like I	1.39400665926687	Mosaic	Figure_2_D
2007.1.3	0.00110987791342904		2007.1	Class I glutamine amidotransferase-like	CheY-like	0.697003329633435	Mosaic	Figure_2_D
2007.1.4	0.00221975582685807		2007.1	Class I glutamine amidotransferase-like	Phosphofructokinase N-terminal domain	1.39400665926687	Mosaic	Figure_2_D
2007.1.6	0.00221975582685807		2007.1	Class I glutamine amidotransferase-like	Aminoacid dehydrogenase-like, N-terminal domain	1.39400665926687	Mosaic	Figure_2_D
2007.1.9	0.00221975582685807		2007.1	Class I glutamine amidotransferase-like	N5-CAIR mutase (phosphoribosylaminoimidazole carboxylase, PurE)	1.39400665926687	Mosaic	Figure_2_D
2007.10.1	0.00110987791342904		2007.1	Hypothetical protein MTH538	Hypothetical protein MTH538	0.697003329633435	Mosaic	Figure_2_D
2007.15.1	0.00110987791342904		2007.15	N-deoxyribosyltransferase	N-deoxyribosyltransferase	0.697003329633435	Mosaic	Figure_2_D
2007.19.1	0.00221975582685807		2007.19	Glycerate kinase I (Pfam 02595) domain I	Glycerate kinase I (Pfam 02595) domain I	1.39400665926687	Mosaic	Figure_2_D
2007.2.1	0.00221975582685807		2007.2	Flavoproteins/Phosphotyrosine protein phosphatases-like	Flavoproteins	1.39400665926687	Mosaic	Figure_2_D
2007.2.2	0.00221975582685807		2007.2	Flavoproteins/Phosphotyrosine protein phosphatases-like	Phosphotyrosine protein phosphatases I-like	1.39400665926687	Mosaic	Figure_2_D
2007.2.3	0.00221975582685807		2007.2	Flavoproteins/Phosphotyrosine protein phosphatases-like	(Phosphotyrosine protein) phosphatases II	1.39400665926687	Mosaic	Figure_2_D
2007.6.1	0.00221975582685807		2007.6	Ribosomal protein S2/SIS domain	Ribosomal protein S2/SIS domain	1.39400665926687	Mosaic	Figure_2_D
2007.9.1	0.00110987791342904		2007.9	Toll/Interleukin receptor TIR domain	Toll/Interleukin receptor TIR domain	0.697003329633435	Mosaic	Figure_2_D
2008.1.1	0.00110987791342904		2008.1	Restriction endonuclease-like	Restriction endonuclease-like	0.697003329633435	Mosaic	Figure_2_D
205.1.1	0.00110987791342904		205.1	4Fe-4S ferredoxin	4Fe-4S ferredoxin	0.697003329633435	Mosaic	Figure_2_D
206.1.1	0.00110987791342904		206.1	Protein kinase/SAICAR synthase/ATP-grasp	Protein kinase	0.697003329633435	Mosaic	Figure_2_D
206.1.2	0.00221975582685807		206.1	Protein kinase/SAICAR synthase/ATP-grasp	SAICAR synthase	1.39400665926687	Mosaic	Figure_2_D
207.1.1	0.00221975582685807		207.1	Leucine-rich repeats	Leucine-rich repeats	1.39400665926687	Mosaic	Figure_2_D
207.14.1	0.00221975582685807		207.14	Bactofilin A	Bactofilin A	1.39400665926687	Mosaic	Figure_2_D
207.8.1	0.00221975582685807		207.8	Stabilizer of iron transporter sufD	Stabilizer of iron transporter sufD	1.39400665926687	Mosaic	Figure_2_D
207.9.1	0.00221975582685807		207.9	Pentapeptide repeats	Pentapeptide repeats	1.39400665926687	Mosaic	Figure_2_D
208.1.1	0.00221975582685807		208.1	Trimeric LpxA-like enzymes	Trimeric LpxA-like enzymes	1.39400665926687	Mosaic	Figure_2_D
208.2.1	0.00110987791342904		208.2	Adhesin YadA, collagen-binding domain	Adhesin YadA, collagen-binding domain	0.697003329633435	Mosaic	Figure_2_D
209.1.1	0.00221975582685807		209.1	C-type lectin-like	C-type lectin-like	1.39400665926687	Mosaic	Figure_2_D
209.1.2	0.00110987791342904		209.1	C-type lectin-like	Sulfatase-modifying factor-like	0.697003329633435	Mosaic	Figure_2_D
210.1.1	0.00221975582685807		210.1	Ntn	Proteasome subunits	1.39400665926687	Mosaic	Figure_2_D
210.1.3	0.00110987791342904		210.1	Ntn	Class II glutamine amidotransferases	0.697003329633435	Mosaic	Figure_2_D
210.2.1	0.00221975582685807		210.2	Protein serine/threonine phosphatase 2C, catalytic domain	Protein serine/threonine phosphatase 2C, catalytic domain	1.39400665926687	Mosaic	Figure_2_D
211.1.1	0.00221975582685807		211.1	Glyoxalase/Bleomycin resistance protein/Dihydroxybiphenyl dioxygenase	Glyoxalase/Bleomycin resistance protein/Dihydroxybiphenyl dioxygenase	1.39400665926687	Mosaic	Figure_2_D
213.1.1	0.00110987791342904		213.1	Acyl-CoA N-acyltransferases (Nat)	Acyl-CoA N-acyltransferases (Nat)	0.697003329633435	Mosaic	Figure_2_D
217.2.1	0.00221975582685807		217.2	CorC/HlyC domain-like	CorC/HlyC domain-like	1.39400665926687	Mosaic	Figure_2_D
218.1.1	0.00221975582685807		218.1	Enolase N-terminal domain-like	Enolase N-terminal domain-like	1.39400665926687	Mosaic	Figure_2_D
220.1.1	0.00221975582685807		220.1	PH domain-like	PH domain-like	1.39400665926687	Mosaic	Figure_2_D
221.1.1	0.00110987791342904		221.1	Ubiquitin-related	Ubiquitin-like	0.697003329633435	Mosaic	Figure_2_D
221.1.2	0.00221975582685807		221.1	Ubiquitin-related	Alpha-L RNA-binding motif	1.39400665926687	Mosaic	Figure_2_D
221.1.5	0.00221975582685807		221.1	Ubiquitin-related	Chemotaxis inhibitory protein CHIPS	1.39400665926687	Mosaic	Figure_2_D
221.11.1	0.00221975582685807		221.11	beta-grasp fold domain in probable beta-lactamase	beta-grasp fold domain in probable beta-lactamase	1.39400665926687	Mosaic	Figure_2_D
221.2.1	0.00221975582685807		221.2	IF3-N	IF3-N	1.39400665926687	Mosaic	Figure_2_D
221.4.1	0.00110987791342904		221.4	Nudix	Nudix	0.697003329633435	Mosaic	Figure_2_D
222.1.1	0.00221975582685807		222.1	Thioesterase/thiol ester dehydrase-isomerase	Thioesterase/thiol ester dehydrase-isomerase	1.39400665926687	Mosaic	Figure_2_D
223.1.1	0.00110987791342904		223.1	sensor domains	sensor domains	0.697003329633435	Mosaic	Figure_2_D
223.3.1	0.00110987791342904		223.3	a+b domain in beta-lactamase/transpeptidase-like proteins	a+b domain in beta-lactamase/transpeptidase-like proteins	0.697003329633435	Mosaic	Figure_2_D
225.2.1	0.00221975582685807		225.2	Uncharacterized protein DIP2311 middle domain	Uncharacterized protein DIP2311 middle domain	1.39400665926687	Mosaic	Figure_2_D
227.1.1	0.00110987791342904		227.1	DNA clamp	DNA clamp	0.697003329633435	Mosaic	Figure_2_D
230.1.1	0.00110987791342904		230.1	Tetrahydrobiopterin biosynthesis enzymes-like	Tetrahydrobiopterin biosynthesis enzymes-like	0.697003329633435	Mosaic	Figure_2_D
230.3.1	0.00221975582685807		230.3	Elongation factor Ts (EF-Ts), dimerisation domain	Elongation factor Ts (EF-Ts), dimerisation domain	1.39400665926687	Mosaic	Figure_2_D
230.5.1	0.00110987791342904		230.5	Band 7/SPFH domain	Band 7/SPFH domain	0.697003329633435	Mosaic	Figure_2_D
232.1.1	0.00221975582685807		232.1	Pentein	Pentein	1.39400665926687	Mosaic	Figure_2_D
236.1.1	0.00221975582685807		236.1	GroES-related	Alcohol dehydrogenase-like, N-terminal domain	1.39400665926687	Mosaic	Figure_2_D
236.1.2	0.00221975582685807		236.1	GroES-related	GroES	1.39400665926687	Mosaic	Figure_2_D
237.1.1	0.00110987791342904		237.1	ADP-ribosylation	ADP-ribosylation	0.697003329633435	Mosaic	Figure_2_D
239.1.1	0.00221975582685807		239.1	Ribosomal protein L25-like	Ribosomal protein L25-like	1.39400665926687	Mosaic	Figure_2_D
241.13.1	0.00221975582685807		241.13	N-terminal domain of secreted effector protein sifA	N-terminal domain of secreted effector protein sifA	1.39400665926687	Mosaic	Figure_2_D
241.5.1	0.00110987791342904		241.5	DNA-binding C-terminal domain of the transcription factor MotA	DNA-binding C-terminal domain of the transcription factor MotA	0.697003329633435	Mosaic	Figure_2_D
243.1.1	0.00221975582685807		243.1	NTF2-like	NTF2-like	1.39400665926687	Mosaic	Figure_2_D
243.15.1	0.00221975582685807		243.15	Thermus phage P23-45 gp39	Thermus phage P23-45 gp39	1.39400665926687	Mosaic	Figure_2_D
243.8.1	0.00221975582685807		243.8	Uracil-DNA glycosylase inhibitor protein	Uracil-DNA glycosylase inhibitor protein	1.39400665926687	Mosaic	Figure_2_D
244.1.1	0.00221975582685807		244.1	FAD-linked reductases-C	FAD-linked reductases-C	1.39400665926687	Mosaic	Figure_2_D
244.3.1	0.00221975582685807		244.3	SufE/NifU	SufE/NifU	1.39400665926687	Mosaic	Figure_2_D
245.2.1	0.00221975582685807		245.2	YbaB	YbaB	1.39400665926687	Mosaic	Figure_2_D
246.1.1	0.00110987791342904		246.1	Carbon-nitrogen hydrolase	Carbon-nitrogen hydrolase	0.697003329633435	Mosaic	Figure_2_D
247.1.1	0.00110987791342904		247.1	Metallo-hydrolase/oxidoreductase	Metallo-hydrolase/oxidoreductase	0.697003329633435	Mosaic	Figure_2_D
2485.1.1	0.00110987791342904		2485.1	Thioredoxin-like	Thioredoxin-like	0.697003329633435	Mosaic	Figure_2_D
2485.3.1	0.00110987791342904		2485.3	Major capsid protein gp5	Major capsid protein gp5	0.697003329633435	Mosaic	Figure_2_D
2486.1.1	0.00110987791342904		2486.1	ClpP/crotonase	ClpP/crotonase	0.697003329633435	Mosaic	Figure_2_D
2487.1.1	0.00110987791342904		2487.1	The swivelling beta/beta/alpha domain	The swivelling beta/beta/alpha domain	0.697003329633435	Mosaic	Figure_2_D
2488.1.1	0.00221975582685807		2488.1	alpha/beta knot	alpha/beta knot	1.39400665926687	Mosaic	Figure_2_D
2492.1.1	0.00110987791342904		2492.1	Cytidine deaminase-like	Cytidine deaminase-like	0.697003329633435	Mosaic	Figure_2_D
2498.1.1	0.00110987791342904		2498.1	Metalloproteases (zincins) catalytic domain	Metalloproteases (zincins) catalytic domain	0.697003329633435	Mosaic	Figure_2_D
2498.5.1	0.00221975582685807		2498.5	GroEL-intermediate domain like	GroEL-intermediate domain like	1.39400665926687	Mosaic	Figure_2_D
2499.1.1	0.00221975582685807		2499.1	Subtilisin-like	Subtilisin-like	1.39400665926687	Mosaic	Figure_2_D
252.2.1	0.00110987791342904		252.2	GCC-box binding domain-like	GCC-box binding domain-like	0.697003329633435	Mosaic	Figure_2_D
264.1.1	0.00221975582685807		264.1	LigT-related	LigT-related	1.39400665926687	Mosaic	Figure_2_D
265.1.1	0.00221975582685807		265.1	RNA bacteriophage capsid protein	RNA bacteriophage capsid protein	1.39400665926687	Mosaic	Figure_2_D
266.1.1	0.00221975582685807		266.1	Thymidylate synthase/dCMP hydroxymethylase	Thymidylate synthase/dCMP hydroxymethylase	1.39400665926687	Mosaic	Figure_2_D
269.1.1	0.00221975582685807		269.1	Fibrinogen C-terminal domain-like	Fibrinogen C-terminal domain-like	1.39400665926687	Mosaic	Figure_2_D
271.1.1	0.00221975582685807		271.1	GFP-like	GFP-like	1.39400665926687	Mosaic	Figure_2_D
272.1.1	0.00221975582685807		272.1	TolA/TonB C-terminal domain	TolA/TonB C-terminal domain	1.39400665926687	Mosaic	Figure_2_D
273.1.1	1		273.1	PR-1-like	PR-1-like	628	Mosaic	Figure_2_D
274.1.1	0.00221975582685807		274.1	Pili subunits	Pili subunits	1.39400665926687	Mosaic	Figure_2_D
275.1.1	0.00110987791342904		275.1	MoeA-I/Ornithine decarboxylase-C/Reverse ferredoxin-like domain in RNA-polymerase	MoeA-I/Ornithine decarboxylase-C/Reverse ferredoxin-like domain in RNA-polymerase	0.697003329633435	Mosaic	Figure_2_D
281.1.1	0.00221975582685807		281.1	AraD-like aldolase/epimerase	AraD-like aldolase/epimerase	1.39400665926687	Mosaic	Figure_2_D
282.1.1	0.00110987791342904		282.1	CBS-domain	CBS-domain	0.697003329633435	Mosaic	Figure_2_D
289.1.1	0.00221975582685807		289.1	Peptide deformylase	Peptide deformylase	1.39400665926687	Mosaic	Figure_2_D
292.1.1	0.00221975582685807		292.1	Ribosome inactivating proteins (RIP)	Ribosome inactivating proteins (RIP)	1.39400665926687	Mosaic	Figure_2_D
295.1.1	0.00221975582685807		295.1	ssDNA-binding transcriptional regulator domain	ssDNA-binding transcriptional regulator domain	1.39400665926687	Mosaic	Figure_2_D
296.1.1	0.00221975582685807		296.1	Sulfite reductase hemoprotein (SiRHP), domains 2 and 4	Sulfite reductase hemoprotein (SiRHP), domains 2 and 4	1.39400665926687	Mosaic	Figure_2_D
297.1.1	0.00110987791342904		297.1	YrdC/RibB	YrdC/RibB	0.697003329633435	Mosaic	Figure_2_D
298.1.1	0.00110987791342904		298.1	Glyceraldehyde-3-phosphate dehydrogenase-like, C-terminal domain	Glyceraldehyde-3-phosphate dehydrogenase-like, C-terminal domain	0.697003329633435	Mosaic	Figure_2_D
300.1.1	0.00221975582685807		300.1	Phospholipase D/nuclease	Phospholipase D/nuclease	1.39400665926687	Mosaic	Figure_2_D
3002.1.1	0.00221975582685807		3002.1	Adsorption protein p2, insertion domain	Adsorption protein p2, insertion domain	1.39400665926687	Mosaic	Figure_2_D
3003.1.1	0.00221975582685807		3003.1	N-terminal subdomain in DNA replication initiator (cdc21/cdc54)	N-terminal subdomain in DNA replication initiator (cdc21/cdc54)	1.39400665926687	Mosaic	Figure_2_D
301.10.1	0.00221975582685807		301.1	YueI-like	YueI-like	1.39400665926687	Mosaic	Figure_2_D
301.2.1	0.00110987791342904		301.2	PurM N-terminal domain-like	PurM N-terminal domain-like	0.697003329633435	Mosaic	Figure_2_D
301.3.1	0.00110987791342904		301.3	OmpA-like	OmpA-like	0.697003329633435	Mosaic	Figure_2_D
301.4.1	0.00221975582685807		301.4	Holliday junction resolvase RusA	Holliday junction resolvase RusA	1.39400665926687	Mosaic	Figure_2_D
301.6.1	0.00221975582685807		301.6	Tubulin C-terminal domain-like	Tubulin C-terminal domain-like	1.39400665926687	Mosaic	Figure_2_D
3014.1.1	0.00221975582685807		3014.1	Middle operon regulator dimerization domain	Middle operon regulator dimerization domain	1.39400665926687	Mosaic	Figure_2_D
3016.1.1	0.00221975582685807		3016.1	C-terminal domain in some PLP-dependent transferases	C-terminal domain in some PLP-dependent transferases	1.39400665926687	Mosaic	Figure_2_D
3019.1.1	0.00110987791342904		3019.1	gp11/flagellar cap protein FliD insertion domain	gp11/flagellar cap protein FliD insertion domain	0.697003329633435	Mosaic	Figure_2_D
302.1.1	0.00221975582685807		302.1	Lesion bypass DNA polymerase (Y-family), little finger domain	Lesion bypass DNA polymerase (Y-family), little finger domain	1.39400665926687	Mosaic	Figure_2_D
304.1.1	0.00221975582685807		304.1	GHMP Kinase, C-terminal domain	GHMP Kinase, C-terminal domain	1.39400665926687	Mosaic	Figure_2_D
304.100.1	0.00221975582685807		304.1	PurS-like	PurS-like	1.39400665926687	Mosaic	Figure_2_D
304.106.1	0.00221975582685807		304.106	Hypothetical protein PH1602	Hypothetical protein PH1602	1.39400665926687	Mosaic	Figure_2_D
304.111.1	0.00110987791342904		304.111	PurM C-terminal domain-like	PurM C-terminal domain-like	0.697003329633435	Mosaic	Figure_2_D
304.124.1	0.00221975582685807		304.124	Phage tail protein-like	Phage tail protein-like	1.39400665926687	Mosaic	Figure_2_D
304.125.1	0.00221975582685807		304.125	ferredoxin-like domain in Api92-like proteins	ferredoxin-like domain in Api92-like proteins	1.39400665926687	Mosaic	Figure_2_D
304.139.1	0.00221975582685807		304.139	Cas7-related	CRISPR-associated protein Cas7/Csa2-related	1.39400665926687	Mosaic	Figure_2_D
304.14.1	0.00221975582685807		304.14	Sporulation related repeat (SPOR)	Sporulation related repeat (SPOR)	1.39400665926687	Mosaic	Figure_2_D
304.146.1	0.00110987791342904		304.146	Uncharacterized protein yjdK	Uncharacterized protein yjdK	0.697003329633435	Mosaic	Figure_2_D
304.156.1	0.00221975582685807		304.156	DNA translocase FtsK N-terminal domain	DNA translocase FtsK N-terminal domain	1.39400665926687	Mosaic	Figure_2_D
304.157.1	0.00221975582685807		304.157	uncharacterized protein 201phi2-1p060	uncharacterized protein 201phi2-1p060	1.39400665926687	Mosaic	Figure_2_D
304.158.1	0.00221975582685807		304.158	CRISPR system Cas5 homologs	CRISPR system Cas5 homologs	1.39400665926687	Mosaic	Figure_2_D
304.17.1	0.00110987791342904		304.17	N-utilization substance G protein NusG, N-terminal domain	N-utilization substance G protein NusG, N-terminal domain	0.697003329633435	Mosaic	Figure_2_D
304.3.2	0.00221975582685807		304.3	HMA-related	Peptide methionine sulfoxide reductase	1.39400665926687	Mosaic	Figure_2_D
304.37.1	0.00221975582685807		304.37	Sulfite reductase, domains 1 and 3	Sulfite reductase, domains 1 and 3	1.39400665926687	Mosaic	Figure_2_D
304.4.1	0.00221975582685807		304.4	Dimeric alpha+beta barrel	Dimeric alpha+beta barrel	1.39400665926687	Mosaic	Figure_2_D
304.40.1	0.00221975582685807		304.4	Translational regulator protein regA	Translational regulator protein regA	1.39400665926687	Mosaic	Figure_2_D
304.5.1	1		304.5	GlnB-like	GlnB-like	628	Mosaic	Figure_2_D
304.51.1	0.00221975582685807		304.51	CRISPR transcript (pre-crRNA) processing endoribonuclease-related	CRISPR transcript (pre-crRNA) processing endoribonuclease-related	1.39400665926687	Mosaic	Figure_2_D
304.55.1	0.00221975582685807		304.55	Origin of replication-binding domains	Origin of replication-binding domains	1.39400665926687	Mosaic	Figure_2_D
304.55.2	0.00221975582685807		304.55	Origin of replication-binding domains	Transposase IS200-like	1.39400665926687	Mosaic	Figure_2_D
304.56.1	0.00221975582685807		304.56	CRISPR associated protein Cas2-like	CRISPR associated protein Cas2-like	1.39400665926687	Mosaic	Figure_2_D
306.8.1	0.00221975582685807		306.8	TM1457-like	TM1457-like	1.39400665926687	Mosaic	Figure_2_D
3067.1.1	0.00221975582685807		3067.1	N-terminal domain of helicase-loading protein DnaI	N-terminal domain of helicase-loading protein DnaI	1.39400665926687	Mosaic	Figure_2_D
3073.1.1	0.00221975582685807		3073.1	ORF12 from Lactococcus lactis phage p2	ORF12 from Lactococcus lactis phage p2	1.39400665926687	Mosaic	Figure_2_D
308.1.1	0.00221975582685807		308.1	ClpS-related	ClpS-related	1.39400665926687	Mosaic	Figure_2_D
309.1.1	0.00221975582685807		309.1	LuxS, MPP, ThrRS/AlaRS common domain	LuxS/MPP-like metallohydrolase	1.39400665926687	Mosaic	Figure_2_D
309.1.2	0.00221975582685807		309.1	LuxS, MPP, ThrRS/AlaRS common domain	ThrRS/AlaRS editing domain	1.39400665926687	Mosaic	Figure_2_D
3101.1.1	0.00221975582685807		3101.1	Small outer capsid protein (Soc)	Small outer capsid protein (Soc)	1.39400665926687	Mosaic	Figure_2_D
3103.1.1	0.00221975582685807		3103.1	Uncharacterized protein yqbN	Uncharacterized protein yqbN	1.39400665926687	Mosaic	Figure_2_D
3108.1.1	0.00221975582685807		3108.1	Uncharacterized protein Atu1219	Uncharacterized protein Atu1219	1.39400665926687	Mosaic	Figure_2_D
3115.2.1	0.00221975582685807		3115.2	GP2	GP2	1.39400665926687	Mosaic	Figure_2_D
3115.3.1	0.00221975582685807		3115.3	P56	P56	1.39400665926687	Mosaic	Figure_2_D
312.1.1	0.00221975582685807		312.1	HIT-related	HIT-related	1.39400665926687	Mosaic	Figure_2_D
3139.1.1	0.00221975582685807		3139.1	pathogenicity island 3 ORF9 protein	pathogenicity island 3 ORF9 protein	1.39400665926687	Mosaic	Figure_2_D
314.1.1	0.00110987791342904		314.1	Class II aaRS and biotin synthetases	Class II aaRS and biotin synthetases	0.697003329633435	Mosaic	Figure_2_D
3148.1.1	0.00221975582685807		3148.1	putative secreted protein PA3611	putative secreted protein PA3611	1.39400665926687	Mosaic	Figure_2_D
315.2.1	0.00221975582685807		315.2	DNA damage-inducible protein DinI	DNA damage-inducible protein DinI	1.39400665926687	Mosaic	Figure_2_D
3151.1.1	0.00110987791342904		3151.1	SPP1 phage GP23.1	SPP1 phage GP23.1	0.697003329633435	Mosaic	Figure_2_D
3156.1.1	0.00221975582685807		3156.1	Cupredoxin-related	Cupredoxin-related	1.39400665926687	Mosaic	Figure_2_D
3158.1.1	0.00221975582685807		3158.1	uncharacterized protein RUMGNA_01417	uncharacterized protein RUMGNA_01417	1.39400665926687	Mosaic	Figure_2_D
3172.1.1	0.00221975582685807		3172.1	Uncharacterized protein gp49	Uncharacterized protein gp49	1.39400665926687	Mosaic	Figure_2_D
3174.3.1	0.00221975582685807		3174.3	PAAR-repeat protein	PAAR-repeat protein	1.39400665926687	Mosaic	Figure_2_D
3176.1.1	0.00221975582685807		3176.1	Head fiber protein gp8.5 fibrous portion	Head fiber protein gp8.5 fibrous portion	1.39400665926687	Mosaic	Figure_2_D
319.1.1	0.00221975582685807		319.1	HSP20-like chaperones	HSP20-like chaperones	1.39400665926687	Mosaic	Figure_2_D
3191.1.1	0.00221975582685807		3191.1	RyR motifs	RyR motifs	1.39400665926687	Mosaic	Figure_2_D
3200.1.1	0.00221975582685807		3200.1	Read-through domain of A1 protein	Read-through domain of A1 protein	1.39400665926687	Mosaic	Figure_2_D
3208.1.1	0.00110987791342904		3208.1	RNA polymerase-associated protein Gp33	RNA polymerase-associated protein Gp33	0.697003329633435	Mosaic	Figure_2_D
321.1.1	0.00221975582685807		321.1	Glutamine synthetase/guanido kinase	Glutamine synthetase/guanido kinase	1.39400665926687	Mosaic	Figure_2_D
3215.1.1	0.00221975582685807		3215.1	bacteriophage phiKZ gp29PR	bacteriophage phiKZ gp29PR	1.39400665926687	Mosaic	Figure_2_D
3218.1.1	0.00221975582685807		3218.1	small terminase oligomerization domain	small terminase oligomerization domain	1.39400665926687	Mosaic	Figure_2_D
322.1.1	0.00221975582685807		322.1	HPr-like	HPr-like	1.39400665926687	Mosaic	Figure_2_D
3226.1.1	0.00221975582685807		3226.1	Uracil Transporter UraA	Uracil Transporter UraA	1.39400665926687	Mosaic	Figure_2_D
323.1.1	0.00221975582685807		323.1	CoA-dependent acyltransferases	CoA-dependent acyltransferases	1.39400665926687	Mosaic	Figure_2_D
325.1.3	0.00221975582685807		325.1	alpha/beta-Hammerhead/Barrel-sandwich hybrid	Pyrimidine nucleoside phosphorylase C-terminal domain	1.39400665926687	Mosaic	Figure_2_D
325.1.4	0.00110987791342904		325.1	alpha/beta-Hammerhead/Barrel-sandwich hybrid	Nicotinate/Quinolinate PRTase N-terminal domain-like	0.697003329633435	Mosaic	Figure_2_D
327.10.1	0.00221975582685807		327.1	Ribosome-binding factor A (RbfA)-related	Ribosome-binding factor A (RbfA)-related	1.39400665926687	Mosaic	Figure_2_D
327.15.1	0.00221975582685807		327.15	Hypothetical protein BDI_0842	Hypothetical protein BDI_0842	1.39400665926687	Mosaic	Figure_2_D
327.16.1	0.00221975582685807		327.16	Ring-building motif II in type III secretion system	Ring-building motif II in type III secretion system	1.39400665926687	Mosaic	Figure_2_D
327.17.1	0.00221975582685807		327.17	S-adenosylmethionine synthetase	S-adenosylmethionine synthetase	1.39400665926687	Mosaic	Figure_2_D
327.6.1	0.00221975582685807		327.6	Fe-S cluster assembly (FSCA) domain-like	Fe-S cluster assembly (FSCA) domain-like	1.39400665926687	Mosaic	Figure_2_D
328.1.1	0.00221975582685807		328.1	AlbA-like	AlbA-like	1.39400665926687	Mosaic	Figure_2_D
328.3.1	0.00221975582685807		328.3	Translation initiation factor IF3, C-terminal domain	Translation initiation factor IF3, C-terminal domain	1.39400665926687	Mosaic	Figure_2_D
328.7.1	0.00221975582685807		328.7	Smr domain	Smr domain	1.39400665926687	Mosaic	Figure_2_D
328.8.1	0.00110987791342904		328.8	Schlafen 8	Schlafen 8	0.697003329633435	Mosaic	Figure_2_D
330.1.1	0.00221975582685807		330.1	dsRNA-binding domain-like	dsRNA-binding domain-like	1.39400665926687	Mosaic	Figure_2_D
330.12.1	0.00221975582685807		330.12	Transcription regulator P7	Transcription regulator P7	1.39400665926687	Mosaic	Figure_2_D
330.19.1	0.00221975582685807		330.19	Anti-CRISPR protein Acr30-35/AcrF1	Anti-CRISPR protein Acr30-35/AcrF1	1.39400665926687	Mosaic	Figure_2_D
330.2.1	0.00221975582685807		330.2	Ribosome binding protein Y (YfiA homologue)	Ribosome binding protein Y (YfiA homologue)	1.39400665926687	Mosaic	Figure_2_D
330.3.1	0.00221975582685807		330.3	Peptidyl-tRNA hydrolase domain-like	Peptidyl-tRNA hydrolase domain-like	1.39400665926687	Mosaic	Figure_2_D
330.5.1	0.00221975582685807		330.5	Bacillus phage protein	Bacillus phage protein	1.39400665926687	Mosaic	Figure_2_D
330.7.1	0.00221975582685807		330.7	PI-Pfui intein middle domain	PI-Pfui intein middle domain	1.39400665926687	Mosaic	Figure_2_D
331.1.1	0.00221975582685807		331.1	TATA-box binding protein-like	TATA-box binding protein-like	1.39400665926687	Mosaic	Figure_2_D
331.10.2	0.00221975582685807		331.1	S-adenosylmethionine decarboxylase-related	Bacterial S-adenosylmethionine decarboxylase	1.39400665926687	Mosaic	Figure_2_D
331.2.1	0.00221975582685807		331.2	Phosphoglucomutase, C-terminal domain	Phosphoglucomutase, C-terminal domain	1.39400665926687	Mosaic	Figure_2_D
331.3.1	0.00110987791342904		331.3	Bet v1-like	Bet v1-like	0.697003329633435	Mosaic	Figure_2_D
3317.1.1	0.00221975582685807		3317.1	KorB C-terminal domain	KorB C-terminal domain	1.39400665926687	Mosaic	Figure_2_D
3355.1.1	0.00221975582685807		3355.1	dicarboxylate/sodium symporter	dicarboxylate/sodium symporter	1.39400665926687	Mosaic	Figure_2_D
3365.1.1	0.00221975582685807		3365.1	N-terminal domain of minor coat protein pIII	N-terminal domain of minor coat protein pIII	1.39400665926687	Mosaic	Figure_2_D
3367.1.1	0.00110987791342904		3367.1	C-terminal domain in bacteriophage C1 tail knob protein, gp12	C-terminal domain in bacteriophage C1 tail knob protein, gp12	0.697003329633435	Mosaic	Figure_2_D
3374.1.1	0.00110987791342904		3374.1	spore cortex-lytic enzyme catalytic domain	spore cortex-lytic enzyme catalytic domain	0.697003329633435	Mosaic	Figure_2_D
3376.1.1	0.00221975582685807		3376.1	PlyCB	PlyCB	1.39400665926687	Mosaic	Figure_2_D
3380.1.1	0.00110987791342904		3380.1	Dimerization domain of Lsr2	Dimerization domain of Lsr2	0.697003329633435	Mosaic	Figure_2_D
3419.1.1	0.00221975582685807		3419.1	Antitoxin VbhA	Antitoxin VbhA	1.39400665926687	Mosaic	Figure_2_D
3433.1.1	0.00110987791342904		3433.1	ParB dimerization domain	Plasmid-encoded ParB dimerization domain	0.697003329633435	Mosaic	Figure_2_D
3435.1.1	0.00110987791342904		3435.1	Recombination-associated protein rdgC	Recombination-associated protein rdgC	0.697003329633435	Mosaic	Figure_2_D
3489.1.1	0.00221975582685807		3489.1	ArdA	ArdA	1.39400665926687	Mosaic	Figure_2_D
3496.1.1	0.00221975582685807		3496.1	alpha-helical protein of unknown function (Pfam01724)	alpha-helical protein of unknown function (Pfam01724)	1.39400665926687	Mosaic	Figure_2_D
3504.2.1	0.00110987791342904		3504.2	N-terminal domain of MutM-like DNA repair proteins	N-terminal domain of MutM-like DNA repair proteins	0.697003329633435	Mosaic	Figure_2_D
3506.1.1	0.00221975582685807		3506.1	Viral membrane protein P3	Viral membrane protein P3	1.39400665926687	Mosaic	Figure_2_D
3507.1.1	0.00221975582685807		3507.1	Viral membrane protein P6	Viral membrane protein P6	1.39400665926687	Mosaic	Figure_2_D
3511.1.1	0.00221975582685807		3511.1	UPF0302 protein BA_1542/GBAA1542/BAS1430	UPF0302 protein BA_1542/GBAA1542/BAS1430	1.39400665926687	Mosaic	Figure_2_D
352.1.1	0.00221975582685807		352.1	Noncollagenous (NC1) domain of collagen IV	Noncollagenous (NC1) domain of collagen IV	1.39400665926687	Mosaic	Figure_2_D
3524.1.1	0.00221975582685807		3524.1	Uncharacterized protein encoded by cryptic prophage	Uncharacterized protein encoded by cryptic prophage	1.39400665926687	Mosaic	Figure_2_D
3547.1.1	0.00221975582685807		3547.1	uncharacterised protein rbstp2171	uncharacterised protein rbstp2171	1.39400665926687	Mosaic	Figure_2_D
3555.1.1	0.00110987791342904		3555.1	Major capsid protein GP7	Major capsid protein GP7	0.697003329633435	Mosaic	Figure_2_D
3556.1.1	0.00221975582685807		3556.1	Uncharacterized Protein Rru_A0810	Uncharacterized Protein Rru_A0810	1.39400665926687	Mosaic	Figure_2_D
3570.1.1	0.00221975582685807		3570.1	FAM3 superfamily	FAM3 superfamily	1.39400665926687	Mosaic	Figure_2_D
3586.1.1	0.00110987791342904		3586.1	Protelomerase stirrup domain	Protelomerase stirrup domain	0.697003329633435	Mosaic	Figure_2_D
3587.1.1	0.00221975582685807		3587.1	Protelomerase muzzle domain	Protelomerase muzzle domain	1.39400665926687	Mosaic	Figure_2_D
3605.1.1	0.00221975582685807		3605.1	Polarity suppression protein	Polarity suppression protein	1.39400665926687	Mosaic	Figure_2_D
361.1.1	0.00110987791342904		361.1	DnaJ/Hsp40 cysteine-rich domain	DnaJ/Hsp40 cysteine-rich domain	0.697003329633435	Mosaic	Figure_2_D
3614.1.1	0.00110987791342904		3614.1	T4 RNA ligase	T4 RNA ligase (Rnl1) C-terminal domain	0.697003329633435	Mosaic	Figure_2_D
3629.1.1	0.00221975582685807		3629.1	Tail sheath protein beta-sandwich domain	Tail sheath protein beta-sandwich domain	1.39400665926687	Mosaic	Figure_2_D
3632.1.1	0.00221975582685807		3632.1	Phage G1 gp67	Phage G1 gp67	1.39400665926687	Mosaic	Figure_2_D
3664.1.1	0.00221975582685807		3664.1	Small, acid-soluble spore protein C	Small, acid-soluble spore protein C	1.39400665926687	Mosaic	Figure_2_D
3666.1.1	0.00221975582685807		3666.1	30S ribosomal protein S21	30S ribosomal protein S21	1.39400665926687	Mosaic	Figure_2_D
3696.1.1	0.00110987791342904		3696.1	DNA helicase UvsW N-terminal a+b domain-related	DNA helicase UvsW N-terminal a+b domain-related	0.697003329633435	Mosaic	Figure_2_D
3708.1.1	0.00221975582685807		3708.1	ESX-1 secretion system protein eccB1 modular domains	ESX-1 secretion system protein eccB1 modular domains	1.39400665926687	Mosaic	Figure_2_D
371.1.1	0.00221975582685807		371.1	Phospholipase A2, PLA2	Phospholipase A2, PLA2	1.39400665926687	Mosaic	Figure_2_D
3713.1.1	0.00221975582685807		3713.1	Small terminase central domain	Small terminase central domain	1.39400665926687	Mosaic	Figure_2_D
3738.1.1	0.00221975582685807		3738.1	Major inner capsid protein P1	Major inner capsid protein P1	1.39400665926687	Mosaic	Figure_2_D
3742.1.1	0.00221975582685807		3742.1	hypothetical protein DESPIG_00776	hypothetical protein DESPIG_00776	1.39400665926687	Mosaic	Figure_2_D
375.1.3	0.00221975582685807		375.1	Rubredoxin-related	Hypothetical protein MTH1184	1.39400665926687	Mosaic	Figure_2_D
375.1.5	0.00110987791342904		375.1	Rubredoxin-related	Hypothetical protein Ta0289-C	0.697003329633435	Mosaic	Figure_2_D
375.1.9	0.00110987791342904		375.1	Rubredoxin-related	Zinc-nucleated domain of serine integrase	0.697003329633435	Mosaic	Figure_2_D
375.11.1	0.00221975582685807		375.11	Zinc-binding domain in CopZ	Zinc-binding domain in CopZ	1.39400665926687	Mosaic	Figure_2_D
375.12.1	0.00221975582685807		375.12	Nicotinate phosphoribosyltransferase C-terminal domain-related	Nicotinate phosphoribosyltransferase C-terminal domain-related	1.39400665926687	Mosaic	Figure_2_D
375.2.1	0.00110987791342904		375.2	YfgJ-like	YfgJ-like	0.697003329633435	Mosaic	Figure_2_D
375.4.1	0.00110987791342904		375.4	Nucleolar RNA-binding protein Nop10-like	Nucleolar RNA-binding protein Nop10-like	0.697003329633435	Mosaic	Figure_2_D
375.8.1	0.00110987791342904		375.8	Zinc-binding domain of translation initiation factor 2 beta	Zinc-binding domain of translation initiation factor 2 beta	0.697003329633435	Mosaic	Figure_2_D
3758.1.1	0.00221975582685807		3758.1	Bacterial hemolysins	Bacterial hemolysins	1.39400665926687	Mosaic	Figure_2_D
3759.1.1	0.00110987791342904		3759.1	Antitermination protein Q helical domain	Antitermination protein Q helical domain	0.697003329633435	Mosaic	Figure_2_D
3761.1.1	0.00110987791342904		3761.1	Major tropism determinant (Mtd) trimerization domain-related	Major tropism determinant (Mtd) trimerization domain-related	0.697003329633435	Mosaic	Figure_2_D
377.1.1	0.00110987791342904		377.1	LIM domain-like	LIM domain-like	0.697003329633435	Mosaic	Figure_2_D
377.2.1	0.00110987791342904		377.2	C-terminal, Zn-finger domain of MutM-like DNA repair proteins	C-terminal, Zn-finger domain of MutM-like DNA repair proteins	0.697003329633435	Mosaic	Figure_2_D
377.7.1	0.00110987791342904		377.7	82 prophage-derived uncharacterized protein ybcO	82 prophage-derived uncharacterized protein ybcO	0.697003329633435	Mosaic	Figure_2_D
377.8.1	0.00221975582685807		377.8	YqaI-like	YqaI-like	1.39400665926687	Mosaic	Figure_2_D
3772.1.1	0.00221975582685807		3772.1	Putative anti-sigma factor BDI_1681 N-terminal domain	Putative anti-sigma factor BDI_1681 N-terminal domain	1.39400665926687	Mosaic	Figure_2_D
378.1.1	0.00110987791342904		378.1	His-Me finger endonucleases	His-Me finger endonucleases	0.697003329633435	Mosaic	Figure_2_D
3801.1.1	0.00221975582685807		3801.1	ParE2-associated antitoxin 2 (PaaA2)	ParE2-associated antitoxin 2 (PaaA2)	1.39400665926687	Mosaic	Figure_2_D
3809.1.1	0.00221975582685807		3809.1	Uncharacterized protein CV0426	Uncharacterized protein CV0426	1.39400665926687	Mosaic	Figure_2_D
3822.1.1	0.00221975582685807		3822.1	Intergenic-region protein	Intergenic-region protein	1.39400665926687	Mosaic	Figure_2_D
3831.1.1	0.00221975582685807		3831.1	Secreted protein of unknown function DUF1311	Secreted protein of unknown function DUF1311	1.39400665926687	Mosaic	Figure_2_D
3837.1.1	0.00221975582685807		3837.1	Uncharacterized conserved protein Dip1984	Uncharacterized conserved protein Dip1984	1.39400665926687	Mosaic	Figure_2_D
3844.2.1	0.00221975582685807		3844.2	MybT EspG5 chaperone	MybT EspG5 chaperone	1.39400665926687	Mosaic	Figure_2_D
386.1.1	0.00110987791342904		386.1	beta-beta-alpha zinc fingers	beta-beta-alpha zinc fingers	0.697003329633435	Mosaic	Figure_2_D
3918.1.1	0.00221975582685807		3918.1	AbrB C-terminal domain	AbrB C-terminal domain	1.39400665926687	Mosaic	Figure_2_D
392.1.1	0.00110987791342904		392.1	N-terminal domains of the minor coat protein g3p	N-terminal domains of the minor coat protein g3p	0.697003329633435	Mosaic	Figure_2_D
3925.1.1	0.00221975582685807		3925.1	hypothetical protein BPSL2088	hypothetical protein BPSL2088	1.39400665926687	Mosaic	Figure_2_D
3931.1.1	0.00221975582685807		3931.1	MtlR-like	MtlR-like	1.39400665926687	Mosaic	Figure_2_D
3933.1.1	0.00110987791342904		3933.1	Uncharacterized protein YPO2434	Uncharacterized protein YPO2434	0.697003329633435	Mosaic	Figure_2_D
3962.1.1	0.00221975582685807		3962.1	N-terminal helical domain in restriction-modification system methylation subunit	N-terminal helical domain in restriction-modification system methylation subunit	1.39400665926687	Mosaic	Figure_2_D
3976.1.1	0.00221975582685807		3976.1	GnsA	GnsA	1.39400665926687	Mosaic	Figure_2_D
3982.1.1	0.00221975582685807		3982.1	lantibiotic self-resistance lipoprotein MlbQ	lantibiotic self-resistance lipoprotein MlbQ	1.39400665926687	Mosaic	Figure_2_D
4.1.2	0.00221975582685807		4.1	SH3	Stringent starvation protein B, SspB	1.39400665926687	Mosaic	Figure_2_D
4.11.1	0.00110987791342904		4.11	LexA/Signal peptidase	LexA/Signal peptidase	0.697003329633435	Mosaic	Figure_2_D
4.26.1	0.00110987791342904		4.26	Chromatin protein Cren7	Chromatin protein Cren7	0.697003329633435	Mosaic	Figure_2_D
4.8.1	0.00221975582685807		4.8	Chromo domain-like	Chromo domain-like	1.39400665926687	Mosaic	Figure_2_D
4004.1.1	0.00221975582685807		4004.1	NAD kinase beta sandwich domain-like	NAD kinase beta sandwich domain-like	1.39400665926687	Mosaic	Figure_2_D
4019.1.1	0.00110987791342904		4019.1	alpha-helical domain in beta-lactamase/transpeptidase-like proteins	alpha-helical domain in beta-lactamase/transpeptidase-like proteins	0.697003329633435	Mosaic	Figure_2_D
4038.1.1	0.00110987791342904		4038.1	Alpha-helical domain in upper collar protein	Alpha-helical domain in upper collar protein	0.697003329633435	Mosaic	Figure_2_D
4040.1.1	0.00221975582685807		4040.1	Fic-like	Fic-like	1.39400665926687	Mosaic	Figure_2_D
4043.1.1	0.00221975582685807		4043.1	C-terminal domain in beta subunit of DNA dependent RNA-polymerase	C-terminal domain in beta subunit of DNA dependent RNA-polymerase	1.39400665926687	Mosaic	Figure_2_D
4056.1.1	0.00110987791342904		4056.1	Barrel domain in upper collar protein	Barrel domain in upper collar protein	0.697003329633435	Mosaic	Figure_2_D
4072.1.1	0.00221975582685807		4072.1	BTG domain-like	BTG domain-like	1.39400665926687	Mosaic	Figure_2_D
4076.1.1	0.00110987791342904		4076.1	L9 N-domain-like	L9 N-domain-like	0.697003329633435	Mosaic	Figure_2_D
4076.3.1	0.00110987791342904		4076.3	GINS/PriA/YqbF domain	GINS/PriA/YqbF domain	0.697003329633435	Mosaic	Figure_2_D
4095.1.1	0.00110987791342904		4095.1	ATP-dependent DNA ligase DNA-binding domain	ATP-dependent DNA ligase DNA-binding domain	0.697003329633435	Mosaic	Figure_2_D
4098.1.1	0.00221975582685807		4098.1	YopT-like	YopT-like	1.39400665926687	Mosaic	Figure_2_D
4100.1.1	0.00110987791342904		4100.1	TTHA1013/TTHA0281-like	TTHA1013/TTHA0281-like	0.697003329633435	Mosaic	Figure_2_D
4112.1.1	0.00110987791342904		4112.1	YopX, N-terminal domain-like	YopX, N-terminal domain-like	0.697003329633435	Mosaic	Figure_2_D
4114.1.1	0.00221975582685807		4114.1	PHP14-like	PHP14-like	1.39400665926687	Mosaic	Figure_2_D
4121.1.1	0.00221975582685807		4121.1	CorA soluble domain-like	CorA soluble domain-like	1.39400665926687	Mosaic	Figure_2_D
4146.1.1	0.00221975582685807		4146.1	YqgQ-like	YqgQ-like	1.39400665926687	Mosaic	Figure_2_D
4152.2.1	0.00221975582685807		4152.2	Uncharacterized protein CV_2116	Uncharacterized protein CV_2116	1.39400665926687	Mosaic	Figure_2_D
4180.1.1	0.00221975582685807		4180.1	SpoVG-like	SpoVG-like	1.39400665926687	Mosaic	Figure_2_D
4182.1.1	0.00221975582685807		4182.1	Agglutinin HPA-like	Agglutinin HPA-like	1.39400665926687	Mosaic	Figure_2_D
4187.2.1	0.00110987791342904		4187.2	DUF2233	DUF2233	0.697003329633435	Mosaic	Figure_2_D
4188.1.1	0.00221975582685807		4188.1	BB1717-like	BB1717-like	1.39400665926687	Mosaic	Figure_2_D
4192.1.1	0.00221975582685807		4192.1	DNA terminal protein C-terminal domain	DNA terminal protein C-terminal domain	1.39400665926687	Mosaic	Figure_2_D
4198.1.1	0.00221975582685807		4198.1	TerB-like	TerB-like	1.39400665926687	Mosaic	Figure_2_D
4205.1.1	0.00221975582685807		4205.1	SMI1/KNR4-like	SMI1/KNR4-like	1.39400665926687	Mosaic	Figure_2_D
4210.1.1	0.00110987791342904		4210.1	WGR domain	WGR domain	0.697003329633435	Mosaic	Figure_2_D
4230.1.1	0.00221975582685807		4230.1	DnaD domain	DnaD domain	1.39400665926687	Mosaic	Figure_2_D
4236.1.1	0.00221975582685807		4236.1	Sec-C motif	Sec-C motif	1.39400665926687	Mosaic	Figure_2_D
4239.1.1	0.00110987791342904		4239.1	DNA polymerase III theta subunit-like	DNA polymerase III theta subunit-like	0.697003329633435	Mosaic	Figure_2_D
4246.1.1	0.00110987791342904		4246.1	N-terminal domain in RNA-polymerase beta-prime subunit	N-terminal domain in RNA-polymerase beta-prime subunit	0.697003329633435	Mosaic	Figure_2_D
4259.1.1	0.00221975582685807		4259.1	STIV B116-like	STIV B116-like	1.39400665926687	Mosaic	Figure_2_D
4261.1.1	0.00221975582685807		4261.1	TrkA C-terminal domain-like	TrkA C-terminal domain-like	1.39400665926687	Mosaic	Figure_2_D
4267.1.1	0.00221975582685807		4267.1	YefM-like	YefM-like	1.39400665926687	Mosaic	Figure_2_D
4275.1.1	0.00110987791342904		4275.1	Hypothetical protein YqbG-like	Hypothetical protein YqbG-like	0.697003329633435	Mosaic	Figure_2_D
4298.1.1	0.00221975582685807		4298.1	Phage replication organizer domain	Phage replication organizer domain	1.39400665926687	Mosaic	Figure_2_D
4308.1.1	0.00110987791342904		4308.1	YbiA-like	YbiA-like	0.697003329633435	Mosaic	Figure_2_D
4312.1.1	0.00110987791342904		4312.1	RelE-like	RelE-like	0.697003329633435	Mosaic	Figure_2_D
4312.2.1	0.00221975582685807		4312.2	YaeB-like	YaeB-like	1.39400665926687	Mosaic	Figure_2_D
4313.1.1	0.00221975582685807		4313.1	CsrA-like	CsrA-like	1.39400665926687	Mosaic	Figure_2_D
4317.1.1	0.00221975582685807		4317.1	YdfO-like	YdfO-like	1.39400665926687	Mosaic	Figure_2_D
4319.1.1	0.00221975582685807		4319.1	Yonk-like	Yonk-like	1.39400665926687	Mosaic	Figure_2_D
4325.1.1	0.00221975582685807		4325.1	YegP-like	YegP-like	1.39400665926687	Mosaic	Figure_2_D
4333.1.1	0.00110987791342904		4333.1	DNA methylase specificity domain	DNA methylase specificity domain	0.697003329633435	Mosaic	Figure_2_D
4401.1.1	1		4401.1	Domain II in tail sheath protein Gp18	Domain II in tail sheath protein Gp18	628	Mosaic	Figure_2_D
4950.1.1	0.00221975582685807		4950.1	Botulinum neurotoxin A heavy chain	Botulinum neurotoxin A heavy chain	1.39400665926687	Mosaic	Figure_2_D
4952.1.1	0.00110987791342904		4952.1	L-aspartase N-terminal domain-like	L-aspartase N-terminal domain-like	0.697003329633435	Mosaic	Figure_2_D
4953.1.1	0.00221975582685807		4953.1	L-aspartase C-terminal domain-like	L-aspartase C-terminal domain-like	1.39400665926687	Mosaic	Figure_2_D
4954.1.1	0.00110987791342904		4954.1	central helical domain in RNA-polymerase beta-prime subunit	central helical domain in RNA-polymerase beta-prime subunit	0.697003329633435	Mosaic	Figure_2_D
4958.1.1	0.00110987791342904		4958.1	second helical domain in RNA-polymerase beta-prime subunit	second helical domain in RNA-polymerase beta-prime subunit	0.697003329633435	Mosaic	Figure_2_D
4959.1.1	0.00110987791342904		4959.1	first helical domain in RNA-polymerase beta-prime subunit	first helical domain in RNA-polymerase beta-prime subunit	0.697003329633435	Mosaic	Figure_2_D
4966.1.1	0.00110987791342904		4966.1	inserted helical bundle subdomain in T7 RNA polymerase	inserted helical bundle subdomain in T7 RNA polymerase	0.697003329633435	Mosaic	Figure_2_D
4967.1.1	0.00221975582685807		4967.1	helical bundle domain in reverse transcriptase-like polymerases	helical bundle domain in reverse transcriptase-like polymerases	1.39400665926687	Mosaic	Figure_2_D
4968.1.1	0.00110987791342904		4968.1	insertion domain in bacteriophage phi29 DNA polymerase	insertion domain in bacteriophage phi29 DNA polymerase	0.697003329633435	Mosaic	Figure_2_D
4989.1.1	0.00110987791342904		4989.1	XkdW-like	XkdW-like	0.697003329633435	Mosaic	Figure_2_D
4999.1.1	0.00110987791342904		4999.1	YopX, C-terminal domain-like	YopX, C-terminal domain-like	0.697003329633435	Mosaic	Figure_2_D
5.1.11	0.00221975582685807		5.1	beta-propeller	9-bladed	1.39400665926687	Mosaic	Figure_2_D
5.1.2	0.00110987791342904		5.1	beta-propeller	5-bladed	0.697003329633435	Mosaic	Figure_2_D
5.1.4	0.00110987791342904		5.1	beta-propeller	7-bladed	0.697003329633435	Mosaic	Figure_2_D
5.1.5	0.00110987791342904		5.1	beta-propeller	8-bladed	0.697003329633435	Mosaic	Figure_2_D
5.1.6	0.00221975582685807		5.1	beta-propeller	deteriorated	1.39400665926687	Mosaic	Figure_2_D
5.2.1	0.00110987791342904		5.2	beta-pinwheel	beta-pinwheel	0.697003329633435	Mosaic	Figure_2_D
5019.1.1	0.00221975582685807		5019.1	Subunit III of photosystem I reaction centre, PsaF	Subunit III of photosystem I reaction centre, PsaF	1.39400665926687	Mosaic	Figure_2_D
5037.1.1	0.00110987791342904		5037.1	Bacterial photosystem II reaction centre L and M subunits-like	Bacterial photosystem II reaction centre L and M subunits-like	0.697003329633435	Mosaic	Figure_2_D
504.1.1	0.00221975582685807		504.1	Bacterial protein-export protein SecB	Bacterial protein-export protein SecB	1.39400665926687	Mosaic	Figure_2_D
5042.1.1	0.00221975582685807		5042.1	Magnesium transport protein CorA, transmembrane region	Magnesium transport protein CorA, transmembrane region	1.39400665926687	Mosaic	Figure_2_D
5048.1.1	0.00221975582685807		5048.1	Aquaporin-like	Aquaporin-like	1.39400665926687	Mosaic	Figure_2_D
505.1.1	0.00221975582685807		505.1	Repressor of bacterial conjugation FinO	Repressor of bacterial conjugation FinO	1.39400665926687	Mosaic	Figure_2_D
5050.1.1	0.00221975582685807		5050.1	Major facilitator superfamily (MFS) general substrate transporter	Major facilitator superfamily (MFS) general substrate transporter	1.39400665926687	Mosaic	Figure_2_D
5051.1.1	0.00221975582685807		5051.1	Sodium:neurotransmitter symporter family (SNF)-like	Sodium:neurotransmitter symporter family (SNF)-like	1.39400665926687	Mosaic	Figure_2_D
5054.1.1	0.00221975582685807		5054.1	Voltage-gated ion channels	Voltage-gated ion channels	1.39400665926687	Mosaic	Figure_2_D
5059.1.1	0.00221975582685807		5059.1	Drug/Metabolite transporter	Drug/Metabolite transporter	1.39400665926687	Mosaic	Figure_2_D
5063.1.1	0.00221975582685807		5063.1	Photosystem I reaction center subunit X, PsaK	Photosystem I reaction center subunit X, PsaK	1.39400665926687	Mosaic	Figure_2_D
5065.1.1	0.00221975582685807		5065.1	Type II ABC importer transmembrane domain fold	Type II ABC importer transmembrane domain fold	1.39400665926687	Mosaic	Figure_2_D
5069.1.1	0.00221975582685807		5069.1	Transmembrane heme-binding four-helical bundle	Transmembrane di-heme cytochromes	1.39400665926687	Mosaic	Figure_2_D
5075.1.1	0.00221975582685807		5075.1	Photosystem II antenna protein-like	Photosystem II antenna protein-like	1.39400665926687	Mosaic	Figure_2_D
5081.1.1	0.00221975582685807		5081.1	Rhomboid-like	Rhomboid-like	1.39400665926687	Mosaic	Figure_2_D
5084.1.1	0.00110987791342904		5084.1	OMPA-like	OMPA-like	0.697003329633435	Mosaic	Figure_2_D
5084.2.1	0.00221975582685807		5084.2	OMPT-like	OMPT-like	1.39400665926687	Mosaic	Figure_2_D
5084.5.1	0.00221975582685807		5084.5	Porins	Porin	1.39400665926687	Mosaic	Figure_2_D
51.1.1	0.00221975582685807		51.1	Penicillin-binding protein associated domain	Penicillin-binding protein associated domain	1.39400665926687	Mosaic	Figure_2_D
5104.1.1	0.00110987791342904		5104.1	C-terminal domain in DHH phosphoesterases	C-terminal domain in DHH phosphoesterases	0.697003329633435	Mosaic	Figure_2_D
514.1.1	0.00221975582685807		514.1	YutG-like	YutG-like	1.39400665926687	Mosaic	Figure_2_D
528.1.1	0.00221975582685807		528.1	ADP-ribosylglycohydrolase	ADP-ribosylglycohydrolase	1.39400665926687	Mosaic	Figure_2_D
546.1.1	0.00221975582685807		546.1	gene 59 helicase assembly protein	gene 59 helicase assembly protein	1.39400665926687	Mosaic	Figure_2_D
560.1.1	0.00221975582685807		560.1	H-NS histone-like proteins, C-terminal domain	H-NS histone-like proteins, C-terminal domain	1.39400665926687	Mosaic	Figure_2_D
562.1.1	0.00221975582685807		562.1	NblA-like (Pfam 04485)	NblA-like (Pfam 04485)	1.39400665926687	Mosaic	Figure_2_D
571.1.1	0.00221975582685807		571.1	Replisome organizer (g39p helicase loader/inhibitor protein)	Replisome organizer (g39p helicase loader/inhibitor protein)	1.39400665926687	Mosaic	Figure_2_D
572.1.1	0.00221975582685807		572.1	Scaffolding protein gpD of bacteriophage procapsid	Scaffolding protein gpD of bacteriophage procapsid	1.39400665926687	Mosaic	Figure_2_D
593.1.1	0.00221975582685807		593.1	GroEL equatorial domain-like	GroEL equatorial domain-like	1.39400665926687	Mosaic	Figure_2_D
6.1.1	0.00110987791342904		6.1	beta-Trefoil	beta-Trefoil	0.697003329633435	Mosaic	Figure_2_D
60.1.2	0.00221975582685807		60.1	SPOC domain-related	Ku70/80 subunit middle domain	1.39400665926687	Mosaic	Figure_2_D
6002.1.1	0.00221975582685807		6002.1	Protein P16	Protein P16	1.39400665926687	Mosaic	Figure_2_D
6003.1.1	0.00221975582685807		6003.1	Protein P30	Protein P30	1.39400665926687	Mosaic	Figure_2_D
601.19.1	0.00221975582685807		601.19	Apolipoprotein	Apolipoprotein	1.39400665926687	Mosaic	Figure_2_D
601.7.1	0.00221975582685807		601.7	HEPN	Nucleotidyltransferase substrate binding subunit/domain	1.39400665926687	Mosaic	Figure_2_D
6012.1.1	0.00221975582685807		6012.1	Antimicrobial peptide LCI	Antimicrobial peptide LCI	1.39400665926687	Mosaic	Figure_2_D
602.1.1	0.00110987791342904		602.1	L-aspartase middle domain-like	L-aspartase middle domain-like	0.697003329633435	Mosaic	Figure_2_D
6024.1.1	0.00221975582685807		6024.1	2Fe-2S binding domain in CopZ	2Fe-2S binding domain in CopZ	1.39400665926687	Mosaic	Figure_2_D
6027.1.1	0.00221975582685807		6027.1	Host-nuclease inhibitor protein Gam	Host-nuclease inhibitor protein Gam	1.39400665926687	Mosaic	Figure_2_D
6028.1.1	0.00221975582685807		6028.1	Ribosome modulation factor	Ribosome modulation factor	1.39400665926687	Mosaic	Figure_2_D
6034.1.1	0.00221975582685807		6034.1	Core protein P7	Core protein P7	1.39400665926687	Mosaic	Figure_2_D
604.11.1	0.00221975582685807		604.11	XseB-like	XseB-like	1.39400665926687	Mosaic	Figure_2_D
604.39.1	0.00221975582685807		604.39	S-component of energy-coupling factor (ECF) transporters	S-component of energy-coupling factor (ECF) transporters	1.39400665926687	Mosaic	Figure_2_D
604.4.1	0.00110987791342904		604.4	Alpha-hemoglobin stabilizing protein AHSP	Alpha-hemoglobin stabilizing protein AHSP	0.697003329633435	Mosaic	Figure_2_D
605.8.1	0.00221975582685807		605.8	BAS1536-like	BAS1536-like	1.39400665926687	Mosaic	Figure_2_D
6050.1.1	0.00221975582685807		6050.1	Phage tail assembly chaperone	Phage tail assembly chaperone	1.39400665926687	Mosaic	Figure_2_D
6062.1.1	0.00110987791342904		6062.1	Target recognition domain of zoocin A	Target recognition domain of zoocin A	0.697003329633435	Mosaic	Figure_2_D
6068.1.1	0.00110987791342904		6068.1	T4 Bacteriophage Helicase Uvsw.1	T4 Bacteriophage Helicase Uvsw.1	0.697003329633435	Mosaic	Figure_2_D
609.1.1	0.00221975582685807		609.1	Domain of poly(ADP-ribose) polymerase	Domain of poly(ADP-ribose) polymerase	1.39400665926687	Mosaic	Figure_2_D
610.4.1	0.00221975582685807		610.4	YqeY domain	YqeY domain	1.39400665926687	Mosaic	Figure_2_D
6100.1.1	0.00221975582685807		6100.1	Uncharacterized protein PP-LUZ7_gp033	Uncharacterized protein PP-LUZ7_gp033	1.39400665926687	Mosaic	Figure_2_D
6114.1.1	0.00221975582685807		6114.1	Internal protein I	Internal protein I	1.39400665926687	Mosaic	Figure_2_D
6132.1.1	0.00221975582685807		6132.1	Nudix hydrolase N-terminal dimerization domain	Nudix hydrolase N-terminal dimerization domain	1.39400665926687	Mosaic	Figure_2_D
6141.1.1	0.00221975582685807		6141.1	DNA Mimic Protein Arn	DNA Mimic Protein Arn	1.39400665926687	Mosaic	Figure_2_D
615.1.1	0.00221975582685807		615.1	T4 endonuclease V	T4 endonuclease V	1.39400665926687	Mosaic	Figure_2_D
6155.1.1	0.00221975582685807		6155.1	SWEET transporter	SWEET transporter	1.39400665926687	Mosaic	Figure_2_D
6155.2.1	0.00221975582685807		6155.2	PnuC	PnuC	1.39400665926687	Mosaic	Figure_2_D
629.1.1	0.00221975582685807		629.1	TorD-like (Pfam 06192)	TorD-like (Pfam 06192)	1.39400665926687	Mosaic	Figure_2_D
632.14.1	0.00110987791342904		632.14	DNA terminal protein N-terminal subdomain	DNA terminal protein N-terminal subdomain	0.697003329633435	Mosaic	Figure_2_D
632.15.1	0.00221975582685807		632.15	Staphylococcal complement inhibitor (SCIN)	Staphylococcal complement inhibitor (SCIN)	1.39400665926687	Mosaic	Figure_2_D
633.10.1	0.00221975582685807		633.1	IVS-encoded protein-like	IVS-encoded protein-like	1.39400665926687	Mosaic	Figure_2_D
633.13.1	0.00221975582685807		633.13	DsbB-like	DsbB-like	1.39400665926687	Mosaic	Figure_2_D
633.5.1	0.00221975582685807		633.5	LemA-like	LemA-like	1.39400665926687	Mosaic	Figure_2_D
635.1.1	0.00221975582685807		635.1	YgfB-like	YgfB-like	1.39400665926687	Mosaic	Figure_2_D
636.1.1	0.00221975582685807		636.1	SopE-like GEF domain	SopE-like GEF domain	1.39400665926687	Mosaic	Figure_2_D
639.2.1	0.00221975582685807		639.2	Regulator of acid resistance influenced by indole (AriR)	Regulator of acid resistance influenced by indole (AriR)	1.39400665926687	Mosaic	Figure_2_D
64.3.1	0.00110987791342904		64.3	Carbohydrate binding domain	Carbohydrate binding domain	0.697003329633435	Mosaic	Figure_2_D
641.1.1	0.00221975582685807		641.1	Glycogen synthesis protein GlgS	Glycogen synthesis protein GlgS	1.39400665926687	Mosaic	Figure_2_D
650.1.1	0.00110987791342904		650.1	Chaperone J-domain	Chaperone J-domain	0.697003329633435	Mosaic	Figure_2_D
66.1.1	0.00221975582685807		66.1	ISP domain	ISP domain	1.39400665926687	Mosaic	Figure_2_D
67.1.1	0.00221975582685807		67.1	HSP40/DnaJ peptide-binding domain	HSP40/DnaJ peptide-binding domain	1.39400665926687	Mosaic	Figure_2_D
69.1.1	0.00221975582685807		69.1	Hedgehog/intein	Hint	1.39400665926687	Mosaic	Figure_2_D
70.2.1	0.00110987791342904		70.2	dUTPase-like	dUTPase-like	0.697003329633435	Mosaic	Figure_2_D
70.3.1	0.00221975582685807		70.3	SET domain-like	SET domain-like	1.39400665926687	Mosaic	Figure_2_D
70.4.1	0.00110987791342904		70.4	Head decoration protein D (gpD, major capsid protein D)	Head decoration protein D (gpD, major capsid protein D)	0.697003329633435	Mosaic	Figure_2_D
702.1.1	0.00110987791342904		702.1	beta-hairpin stack	beta-hairpin stack	0.697003329633435	Mosaic	Figure_2_D
706.1.1	0.00221975582685807		706.1	Head domain of nucleotide exchange factor GrpE	Head domain of nucleotide exchange factor GrpE	1.39400665926687	Mosaic	Figure_2_D
708.1.2	0.00221975582685807		708.1	ETN0001 domain-like	Mss4-like	1.39400665926687	Mosaic	Figure_2_D
719.2.1	0.00221975582685807		719.2	NE0471 N-terminal domain-like	NE0471 N-terminal domain-like	1.39400665926687	Mosaic	Figure_2_D
73.1.1	0.00221975582685807		73.1	SMAD/FHA domain	SMAD/FHA domain	1.39400665926687	Mosaic	Figure_2_D
7500.1.1	0.00221975582685807		7500.1	Glycerate kinase I (Pfam 02595) domain II	Glycerate kinase I (Pfam 02595) domain II	1.39400665926687	Mosaic	Figure_2_D
7501.1.1	0.00221975582685807		7501.1	Dihydrofolate reductases	Dihydrofolate reductases	1.39400665926687	Mosaic	Figure_2_D
7503.1.1	0.00221975582685807		7503.1	TolB, N-terminal domain	TolB, N-terminal domain	1.39400665926687	Mosaic	Figure_2_D
7504.1.1	0.00221975582685807		7504.1	ITPase-like	ITPase-like	1.39400665926687	Mosaic	Figure_2_D
7512.1.1	0.00221975582685807		7512.1	UDP-Glycosyltransferase/glycogen phosphorylase	UDP-Glycosyltransferase/glycogen phosphorylase	1.39400665926687	Mosaic	Figure_2_D
7515.1.1	0.00221975582685807		7515.1	Alkaline phosphatase-like	Alkaline phosphatase-like	1.39400665926687	Mosaic	Figure_2_D
7516.1.1	0.00110987791342904		7516.1	Nucleotide-diphospho-sugar transferases	Nucleotide-diphospho-sugar transferases	0.697003329633435	Mosaic	Figure_2_D
7523.1.1	0.00110987791342904		7523.1	Periplasmic binding protein-like II	Periplasmic binding protein-like II	0.697003329633435	Mosaic	Figure_2_D
7525.1.1	0.00221975582685807		7525.1	Phosphoglycerate mutase-like	Phosphoglycerate mutase-like	1.39400665926687	Mosaic	Figure_2_D
7528.1.1	0.00221975582685807		7528.1	Phosphoglucomutase, first 3 domains	Phosphoglucomutase, first 3 domains	1.39400665926687	Mosaic	Figure_2_D
7529.1.1	0.00221975582685807		7529.1	Macro domain-like	Macro domain-like	1.39400665926687	Mosaic	Figure_2_D
7543.1.1	0.00221975582685807		7543.1	Methylglyoxal synthase-like	Methylglyoxal synthase-like	1.39400665926687	Mosaic	Figure_2_D
7544.1.1	0.00221975582685807		7544.1	Nucleoside phosphorylase/phosphoribosyltransferase catalytic domain	Nucleoside phosphorylase/phosphoribosyltransferase catalytic domain	1.39400665926687	Mosaic	Figure_2_D
7547.1.1	0.00221975582685807		7547.1	Hypothetical protein TT1679	Hypothetical protein TT1679	1.39400665926687	Mosaic	Figure_2_D
7555.1.1	0.00221975582685807		7555.1	Alpha-2,3/8-sialyltransferase CstII-related	Alpha-2,3/8-sialyltransferase CstII-related	1.39400665926687	Mosaic	Figure_2_D
7557.1.1	0.00221975582685807		7557.1	DNA polymerase III psi subunit	DNA polymerase III psi subunit	1.39400665926687	Mosaic	Figure_2_D
7560.1.1	0.00221975582685807		7560.1	Ribose/Galactose isomerase RpiB/AlsB	Ribose/Galactose isomerase RpiB/AlsB	1.39400665926687	Mosaic	Figure_2_D
7561.1.1	0.00221975582685807		7561.1	Isochorismatase-like hydrolases	Isochorismatase-like hydrolases	1.39400665926687	Mosaic	Figure_2_D
7563.1.1	0.00110987791342904		7563.1	MCP/YpsA-related	MCP/YpsA-related	0.697003329633435	Mosaic	Figure_2_D
7564.1.1	0.00221975582685807		7564.1	Homo-oligomeric flavin-containing Cys decarboxylases, HFCD	Homo-oligomeric flavin-containing Cys decarboxylases, HFCD	1.39400665926687	Mosaic	Figure_2_D
7565.1.1	0.00110987791342904		7565.1	Resolvase-like	Resolvase-like	0.697003329633435	Mosaic	Figure_2_D
7567.1.1	0.00221975582685807		7567.1	LmbE-like	LmbE-like	1.39400665926687	Mosaic	Figure_2_D
7571.1.1	0.00221975582685807		7571.1	Formyltransferase	Formyltransferase	1.39400665926687	Mosaic	Figure_2_D
7573.1.1	0.00110987791342904		7573.1	PRTase-like	PRTase-like	0.697003329633435	Mosaic	Figure_2_D
7574.1.1	0.00221975582685807		7574.1	Thiamin diphosphate-binding fold (THDP-binding)	Thiamin diphosphate-binding fold (THDP-binding)	1.39400665926687	Mosaic	Figure_2_D
7577.1.1	0.00110987791342904		7577.1	PLP-dependent transferases	PLP-dependent transferases	0.697003329633435	Mosaic	Figure_2_D
7579.1.1	0.00221975582685807		7579.1	alpha/beta-Hydrolases	alpha/beta-Hydrolases	1.39400665926687	Mosaic	Figure_2_D
7581.1.1	0.00221975582685807		7581.1	Thiolase-like	Thiolase-like	1.39400665926687	Mosaic	Figure_2_D
7589.1.1	0.00221975582685807		7589.1	YgbK-like	YgbK-like	1.39400665926687	Mosaic	Figure_2_D
7596.1.1	0.00221975582685807		7596.1	GT-D type glycosyltransferase	GT-D type glycosyltransferase	1.39400665926687	Mosaic	Figure_2_D
7597.1.1	0.00221975582685807		7597.1	Endolysin C-terminal domain	Endolysin C-terminal domain	1.39400665926687	Mosaic	Figure_2_D
809.1.1	0.00221975582685807		809.1	beta-lactamase-inhibitor protein, BLIP	beta-lactamase-inhibitor protein, BLIP	1.39400665926687	Mosaic	Figure_2_D
810.1.1	0.00221975582685807		810.1	BtrG-like (Pfam 03674)	BtrG-like (Pfam 03674)	1.39400665926687	Mosaic	Figure_2_D
818.1.1	0.00221975582685807		818.1	DNA topoisomerase I domain	DNA topoisomerase I domain	1.39400665926687	Mosaic	Figure_2_D
821.1.1	0.00110987791342904		821.1	GIY-YIG endonuclease	GIY-YIG endonuclease	0.697003329633435	Mosaic	Figure_2_D
823.1.1	0.00221975582685807		823.1	Head-to-tail joining protein W, gpW	Head-to-tail joining protein W, gpW	1.39400665926687	Mosaic	Figure_2_D
825.1.1	0.00110987791342904		825.1	Aerolysin family of pore-forming toxins	Aerolysin family of pore-forming toxins	0.697003329633435	Mosaic	Figure_2_D
829.1.1	0.00110987791342904		829.1	NinB	NinB	0.697003329633435	Mosaic	Figure_2_D
834.1.1	0.00221975582685807		834.1	Photosystem I subunit PsaD	Photosystem I subunit PsaD	1.39400665926687	Mosaic	Figure_2_D
842.1.1	0.00110987791342904		842.1	Thymidylate synthase-complementing protein Thy1	Thymidylate synthase-complementing protein Thy1	0.697003329633435	Mosaic	Figure_2_D
850.1.1	0.00221975582685807		850.1	Hypothetical protein Ta1206-like	Hypothetical protein Ta1206-like	1.39400665926687	Mosaic	Figure_2_D
862.1.1	0.00110987791342904		862.1	Prim-pol domain	Prim-pol domain	0.697003329633435	Mosaic	Figure_2_D
867.1.1	0.00221975582685807		867.1	Coproporphyrinogen III oxidase	Coproporphyrinogen III oxidase	1.39400665926687	Mosaic	Figure_2_D
868.1.1	0.00221975582685807		868.1	mRNA triphosphatase CET1-related	mRNA triphosphatase CET1-related	1.39400665926687	Mosaic	Figure_2_D
872.10.1	0.00221975582685807		872.1	Secreted protein HP1454 N-terminal domain	Secreted protein HP1454 N-terminal domain	1.39400665926687	Mosaic	Figure_2_D
872.3.1	0.00221975582685807		872.3	YbjQ-like	YbjQ-like	1.39400665926687	Mosaic	Figure_2_D
872.4.1	0.00221975582685807		872.4	YdgH-like	YdgH-like	1.39400665926687	Mosaic	Figure_2_D
872.6.1	0.00221975582685807		872.6	Pilus binding domain in attachment protein G3P	Pilus binding domain in attachment protein G3P	1.39400665926687	Mosaic	Figure_2_D
876.1.1	0.00110987791342904		876.1	ParB/Sulfiredoxin	ParB/Sulfiredoxin	0.697003329633435	Mosaic	Figure_2_D
877.1.1	0.00110987791342904		877.1	gp11/gp12 receptor-binding domain	gp11/gp12 receptor-binding domain	0.697003329633435	Mosaic	Figure_2_D
886.1.1	0.00221975582685807		886.1	Probable bacterial effector-binding domain	Probable bacterial effector-binding domain	1.39400665926687	Mosaic	Figure_2_D
9.1.1	0.00221975582685807		9.1	Lipocalins	Lipocalins	1.39400665926687	Mosaic	Figure_2_D
9.16.1	0.00221975582685807		9.16	Hypothetical protein Atu4866	Hypothetical protein Atu4866	1.39400665926687	Mosaic	Figure_2_D
911.1.1	0.00221975582685807		911.1	Ferredoxin thioredoxin reductase (FTR), catalytic beta chain	Ferredoxin thioredoxin reductase (FTR), catalytic beta chain	1.39400665926687	Mosaic	Figure_2_D
